# Supplementary material for: Point Set Denoising Using Bootstrap-Based Radial Basis Function
Source: PLoS One. 2016 Jun 17;11(6):e0156724. doi: 10.1371/journal.pone.0156724 (PMC4912139; doi:10.1371/journal.pone.0156724)
Supplement: S1 Dataset — Data is used in preparation of Fig 1. (OFF) [file pone.0156724.s001.off]

OFF
11146 22174 66522
-0.032497 0.174231 -0.002390
-0.079020 0.093561 -0.010596
-0.040504 0.166738 0.003540
-0.075494 0.127441 0.053040
-0.040521 0.165250 0.003793
-0.043496 0.166715 0.003916
-0.034494 0.171246 -0.000779
-0.030533 0.178655 -0.005654
-0.028415 0.178753 -0.005949
-0.055129 0.039996 0.047016
-0.013724 0.162150 -0.011832
-0.043523 0.163746 0.005243
-0.035500 0.171230 0.000174
-0.036455 0.171237 0.000643
-0.037506 0.171208 0.000818
-0.038500 0.171162 0.000767
0.017530 0.092684 0.048312
0.007052 0.131465 0.016500
-0.056214 0.041461 0.046440
-0.054094 0.041282 0.046556
-0.041535 0.163761 0.004447
-0.041543 0.040962 0.042882
-0.050075 0.157922 0.009315
-0.030085 0.179019 -0.005896
-0.023575 0.157761 -0.003397
-0.046492 0.159333 0.007795
-0.008023 0.112875 0.041543
-0.036505 0.169731 0.000981
-0.027440 0.180304 -0.007157
-0.025431 0.180214 -0.008706
-0.059742 0.156334 0.006411
-0.062459 0.155071 0.005462
-0.055068 0.042711 0.045886
-0.053499 0.042739 0.045857
-0.042491 0.042433 0.042742
-0.041497 0.042415 0.042593
-0.040483 0.042357 0.041994
-0.039491 0.042299 0.041629
-0.028516 0.043336 0.051316
-0.026329 0.043492 0.052686
-0.044135 0.165293 0.004791
-0.009511 0.043062 0.049378
0.003680 0.042699 0.045685
0.006707 0.042673 0.045410
0.008563 0.042655 0.045131
-0.038498 0.169734 0.001802
-0.061189 0.155469 0.005899
0.018923 0.122036 0.031380
-0.056093 0.043746 0.045185
-0.053817 0.043960 0.045043
-0.048023 0.043922 0.043336
-0.045979 0.043850 0.043098
-0.042531 0.043886 0.042009
-0.041489 0.043793 0.042119
-0.040499 0.043751 0.041818
-0.039497 0.043699 0.041313
-0.038489 0.043651 0.040996
-0.027480 0.044646 0.050767
-0.026492 0.044702 0.051155
-0.025476 0.044767 0.051952
-0.025266 0.043693 0.053110
-0.023240 0.044962 0.053034
-0.016553 0.044603 0.051425
-0.013223 0.044525 0.050167
-0.007834 0.044351 0.048268
-0.004885 0.044335 0.047375
-0.003516 0.044283 0.046920
-0.002516 0.044264 0.046653
-0.001360 0.044235 0.046354
0.000495 0.044209 0.046056
0.001501 0.044184 0.045972
0.002502 0.044190 0.045957
0.003503 0.044165 0.045871
0.004500 0.044184 0.045980
0.006505 0.044143 0.045707
0.007727 0.044067 0.045374
0.009498 0.044063 0.044846
-0.051492 0.154976 0.011100
-0.039501 0.169710 0.001898
-0.039513 0.166742 0.003130
0.047185 0.069285 0.024228
-0.057474 0.045288 0.043533
-0.056018 0.045240 0.043792
-0.050014 0.045211 0.042757
-0.038496 0.045046 0.040648
-0.028470 0.045966 0.050023
-0.028100 0.045389 0.050459
-0.024486 0.046146 0.051610
-0.023488 0.046203 0.052202
-0.021974 0.046203 0.052330
-0.020510 0.046185 0.052170
-0.018876 0.046116 0.051631
-0.016567 0.045965 0.050611
-0.014633 0.045953 0.049870
-0.012767 0.045864 0.049044
-0.011026 0.046034 0.048376
-0.009521 0.045789 0.048016
-0.008489 0.045783 0.047683
-0.006473 0.045699 0.047268
-0.005495 0.045700 0.047156
-0.004494 0.045680 0.047057
-0.002568 0.045656 0.046954
-0.001113 0.045722 0.047045
0.000501 0.045730 0.047254
0.001509 0.045829 0.047701
0.003722 0.045989 0.048397
0.006123 0.045956 0.048492
0.007472 0.045865 0.047811
0.008455 0.045770 0.046921
0.009532 0.045562 0.046183
-0.068139 0.145719 0.042137
-0.029868 0.091647 -0.025229
-0.025427 0.181837 -0.008923
-0.044508 0.128204 0.019741
-0.055664 0.046673 0.042125
-0.052049 0.046460 0.042093
-0.050497 0.046548 0.041429
-0.048714 0.046458 0.040976
-0.046466 0.045330 0.041796
-0.044566 0.045352 0.041891
-0.042596 0.046024 0.040842
-0.041602 0.045312 0.041373
-0.040431 0.045298 0.041403
-0.027461 0.047302 0.049523
-0.025851 0.047353 0.050165
-0.024458 0.047400 0.050760
-0.023358 0.047554 0.051001
-0.020545 0.047439 0.050870
-0.018792 0.047380 0.050394
-0.015638 0.047262 0.049101
-0.014497 0.047235 0.048447
-0.013496 0.047209 0.048094
-0.012498 0.047201 0.047981
-0.011499 0.047191 0.047861
-0.010495 0.047172 0.047791
-0.009497 0.047170 0.047803
-0.008519 0.047123 0.047663
-0.007505 0.047114 0.047829
-0.006501 0.047214 0.048284
-0.005496 0.047296 0.048594
-0.004494 0.047335 0.048950
-0.002587 0.047423 0.049180
0.002027 0.047352 0.049843
0.004723 0.047418 0.050069
0.006849 0.047279 0.049534
-0.066396 0.148276 0.039378
0.033572 0.045399 0.030074
-0.047505 0.160790 0.007361
-0.041499 0.168206 0.002963
-0.025590 0.182763 -0.010509
-0.024551 0.183147 -0.010424
-0.053496 0.047827 0.040030
-0.050495 0.047731 0.039722
-0.049498 0.047770 0.039513
-0.048493 0.047761 0.039505
-0.047230 0.047931 0.039535
-0.045466 0.047696 0.039750
-0.044502 0.047830 0.039929
-0.043702 0.047106 0.040351
-0.040903 0.048007 0.040065
-0.038946 0.046924 0.040115
-0.037289 0.047134 0.039879
-0.036504 0.047808 0.039589
-0.035528 0.047850 0.039640
-0.025906 0.048704 0.048797
-0.024479 0.048684 0.049293
-0.023249 0.048636 0.049404
-0.020499 0.048647 0.048938
-0.019486 0.048656 0.048502
-0.018496 0.048617 0.048230
-0.017497 0.048594 0.047882
-0.016497 0.048574 0.047634
-0.015499 0.048575 0.047640
-0.014497 0.048599 0.047880
-0.013506 0.048616 0.048184
-0.012502 0.048679 0.048766
-0.011014 0.048649 0.049059
-0.009486 0.048835 0.049636
-0.007934 0.048932 0.050226
-0.005641 0.048702 0.050083
-0.003939 0.049049 0.050677
-0.002328 0.048913 0.050581
-0.000498 0.048905 0.050903
0.001008 0.049123 0.051439
0.003430 0.048883 0.051320
0.008361 0.048800 0.050117
0.009196 0.047650 0.048843
-0.074244 0.145606 0.043805
-0.063274 0.148350 0.037676
0.037994 0.046982 0.031472
0.000737 0.112853 0.042056
-0.035464 0.172718 -0.000343
-0.022460 0.183226 -0.011512
0.003322 0.112983 0.041365
-0.053469 0.049160 0.037372
-0.052520 0.049012 0.037972
-0.051508 0.049036 0.037644
-0.050555 0.049087 0.037310
-0.049507 0.049044 0.037761
-0.048505 0.049080 0.038142
-0.047242 0.049195 0.038579
-0.045493 0.049147 0.039003
-0.043779 0.049196 0.039510
-0.041893 0.049446 0.039645
-0.037993 0.049333 0.039427
-0.035498 0.049150 0.038916
-0.006796 0.100851 0.045650
-0.026127 0.049855 0.046395
-0.023657 0.049838 0.046984
-0.022497 0.049885 0.046496
-0.021497 0.049884 0.046616
-0.020508 0.049871 0.046386
-0.019494 0.049885 0.046612
-0.018511 0.049906 0.046784
-0.017500 0.049922 0.047006
-0.015480 0.050028 0.047966
-0.014494 0.050094 0.048733
-0.012687 0.050226 0.050144
-0.010923 0.050338 0.050514
-0.009025 0.050190 0.050808
-0.006213 0.050520 0.051533
-0.003827 0.050438 0.052217
-0.002050 0.050572 0.052848
-0.000498 0.050518 0.052938
0.000511 0.050382 0.052438
0.001797 0.050511 0.052236
0.003499 0.050513 0.052525
0.005024 0.050483 0.052367
0.033537 0.048351 0.031249
0.033775 0.047066 0.030677
0.038899 0.048377 0.032073
0.040502 0.048476 0.032221
-0.042497 0.165251 0.004499
-0.050458 0.050264 0.036301
-0.049514 0.050362 0.036626
-0.048508 0.050412 0.037253
-0.046162 0.050591 0.038321
-0.043864 0.050633 0.039130
-0.042280 0.050707 0.039429
-0.039574 0.050577 0.039344
-0.036486 0.049373 0.039052
-0.034490 0.050531 0.038337
-0.033489 0.050539 0.038243
-0.025469 0.050939 0.043408
-0.024497 0.050969 0.043192
-0.023484 0.051000 0.043559
-0.022407 0.051013 0.044099
-0.021410 0.051101 0.044855
-0.020511 0.051206 0.045618
-0.019507 0.051275 0.046374
-0.018496 0.051359 0.047243
-0.017476 0.051444 0.047967
-0.016476 0.049948 0.047400
-0.015494 0.051528 0.048971
-0.014463 0.051615 0.049513
-0.013437 0.051687 0.050209
-0.006932 0.051852 0.052202
-0.005397 0.051942 0.052933
-0.001578 0.052022 0.054156
-0.000497 0.052034 0.054152
0.000501 0.051973 0.053409
0.001559 0.052153 0.053004
0.004087 0.051958 0.053305
0.005506 0.051931 0.053070
0.007415 0.051725 0.051986
0.008367 0.051179 0.051438
-0.075492 0.128859 0.053027
0.034523 0.049819 0.031494
0.035915 0.048968 0.031421
0.039050 0.049952 0.032205
0.040839 0.049815 0.032507
0.042505 0.049941 0.032438
-0.070486 0.116111 0.052094
-0.003328 0.128773 0.027194
-0.015772 0.160715 -0.009580
-0.041316 0.170203 0.001056
0.015879 0.123986 0.029850
-0.048471 0.051750 0.036568
-0.047481 0.051831 0.037336
-0.044887 0.051663 0.038611
-0.038150 0.051985 0.039148
-0.034606 0.051989 0.038095
-0.032496 0.051842 0.037371
-0.024449 0.052187 0.041371
-0.022457 0.052413 0.043531
-0.021497 0.052530 0.044709
-0.020481 0.052652 0.045958
-0.016483 0.053031 0.049785
-0.015487 0.053050 0.050030
-0.014483 0.053065 0.050140
-0.012443 0.052009 0.050965
-0.010126 0.052118 0.051478
-0.008192 0.052460 0.052264
-0.007173 0.053342 0.052784
-0.005213 0.053420 0.053611
-0.001611 0.053517 0.054744
0.001643 0.053492 0.053472
0.005504 0.053362 0.053300
0.008486 0.053276 0.052146
0.009513 0.053232 0.052129
-0.022767 0.113620 0.037603
-0.078397 0.134758 0.051305
-0.026516 0.115287 0.033666
-0.068875 0.159133 -0.007099
-0.044816 0.129560 0.019580
-0.043465 0.052270 0.039084
-0.041045 0.052783 0.039428
-0.030487 0.053206 0.036753
-0.017584 0.053214 0.049253
-0.013533 0.053610 0.050597
-0.011726 0.051969 0.051218
-0.004077 0.054742 0.054064
-0.000496 0.054908 0.054875
-0.000364 0.053640 0.054745
0.001760 0.054920 0.053721
0.004289 0.053286 0.053526
0.006504 0.054720 0.052946
0.009503 0.054685 0.052577
-0.080518 0.125990 0.052575
-0.078743 0.126102 0.052980
-0.077513 0.126000 0.052860
-0.080502 0.128853 0.052889
-0.062007 0.155313 -0.017582
-0.030474 0.177281 -0.004356
0.035553 0.051235 0.031569
0.036960 0.050644 0.031733
0.040200 0.051702 0.032396
0.043949 0.051886 0.032504
-0.045484 0.165200 0.004816
-0.042460 0.053052 0.039310
-0.039363 0.053371 0.039317
-0.033446 0.053371 0.037560
-0.030939 0.053730 0.036755
-0.029505 0.054557 0.036296
-0.028504 0.054563 0.036376
-0.079327 0.169353 -0.039026
-0.015492 0.054965 0.050884
-0.014487 0.055255 0.050935
-0.011387 0.055796 0.052275
-0.010328 0.055706 0.052666
-0.008166 0.055793 0.053137
-0.005350 0.056073 0.053933
-0.003341 0.056341 0.054023
-0.001521 0.055070 0.054853
0.001510 0.056222 0.054166
0.002766 0.056069 0.053619
0.005868 0.056181 0.053142
0.007368 0.055792 0.052789
0.008603 0.056134 0.052821
0.004475 0.113977 0.040838
0.037521 0.054091 0.031433
0.042206 0.052178 0.032655
0.045260 0.053914 0.032445
-0.047405 0.157763 0.008722
-0.037157 0.053952 0.038992
-0.034106 0.056068 0.038141
-0.031577 0.055971 0.037137
-0.030490 0.055985 0.036649
-0.029499 0.055963 0.036421
-0.036373 0.176071 -0.006836
-0.006603 0.056382 0.053798
-0.005497 0.057616 0.054162
-0.004492 0.057567 0.053891
-0.003380 0.057505 0.053794
0.000085 0.057639 0.054609
0.001382 0.057660 0.054398
0.002672 0.057558 0.053972
0.005504 0.057549 0.053433
0.006508 0.057534 0.053326
0.008434 0.057680 0.052994
0.010362 0.057583 0.052627
-0.033570 0.175717 -0.003210
0.038466 0.055421 0.031383
0.044170 0.054994 0.032428
-0.022565 0.184728 -0.012300
-0.042182 0.056839 0.040002
-0.039412 0.057474 0.040165
-0.037881 0.057557 0.039932
-0.035346 0.057641 0.039089
-0.029498 0.057408 0.036722
-0.028537 0.056278 0.036443
-0.024232 0.124794 -0.000701
-0.016500 0.058764 0.051506
-0.015026 0.058344 0.051636
-0.014509 0.058789 0.051885
-0.010714 0.058210 0.053605
-0.009004 0.059084 0.055045
-0.007501 0.059073 0.055018
-0.004497 0.059003 0.054323
-0.003504 0.058958 0.054018
-0.002363 0.059060 0.054174
-0.000390 0.059040 0.054891
0.001501 0.059113 0.055077
0.002907 0.059224 0.055182
0.007500 0.058957 0.053529
0.009646 0.058901 0.052702
0.010656 0.058918 0.052447
-0.037481 0.169748 0.001571
0.038562 0.056888 0.031198
0.041154 0.055602 0.031983
0.046338 0.055855 0.032229
0.047519 0.056840 0.031692
-0.079903 0.132406 0.052109
-0.079522 0.123111 0.051259
-0.060564 0.152346 0.033936
-0.039677 0.059127 0.040526
-0.037990 0.059180 0.040434
-0.028505 0.058807 0.036767
-0.015498 0.060248 0.052465
-0.011493 0.060433 0.054499
-0.009652 0.060242 0.055363
-0.006496 0.060534 0.055738
-0.005386 0.060358 0.055490
-0.004498 0.060486 0.055116
-0.003491 0.060529 0.054719
-0.002449 0.060586 0.055365
-0.001154 0.060611 0.055980
0.002710 0.060595 0.056096
0.005469 0.060284 0.055378
-0.039040 0.114571 0.034078
-0.053630 0.144677 0.024397
0.039568 0.058273 0.030700
0.039860 0.057259 0.031069
0.045228 0.058526 0.031900
0.046508 0.058373 0.031826
0.047520 0.058352 0.031595
-0.090236 0.126836 0.005191
0.010410 0.112638 0.039228
0.012939 0.113491 0.038370
-0.042308 0.059486 0.040271
-0.035500 0.060532 0.040153
-0.029675 0.058551 0.036890
-0.015464 0.061723 0.053131
-0.011532 0.061794 0.054938
-0.009730 0.061779 0.055731
-0.007967 0.062005 0.056066
-0.006202 0.061859 0.056084
-0.004495 0.061963 0.055772
-0.003496 0.061941 0.055685
-0.002493 0.061978 0.056036
-0.001108 0.062019 0.056511
0.002489 0.062025 0.056663
0.005241 0.062027 0.056091
0.006605 0.061779 0.055320
-0.015077 0.119665 0.035907
-0.005535 0.119732 0.037766
-0.008485 0.121007 0.036339
0.040549 0.059646 0.030145
0.041511 0.059671 0.030350
0.041417 0.058034 0.031257
0.045239 0.059780 0.031399
0.047511 0.059743 0.031329
0.048918 0.059622 0.030940
-0.057418 0.060850 0.024689
-0.053356 0.060975 0.028024
0.014434 0.124998 0.030185
-0.032718 0.125444 0.019628
-0.034505 0.059245 0.039251
-0.032480 0.061660 0.038616
-0.029697 0.061746 0.037718
-0.028492 0.061009 0.037255
-0.016454 0.060940 0.052373
-0.015514 0.063106 0.053335
-0.009671 0.063247 0.055775
-0.007635 0.063335 0.056243
-0.004496 0.063372 0.056159
-0.003497 0.063376 0.056312
-0.001947 0.063543 0.056644
-0.000089 0.063354 0.056719
0.002539 0.063385 0.056784
0.004696 0.063429 0.056428
0.006543 0.063306 0.055760
-0.086753 0.121192 -0.001719
-0.011798 0.119987 0.036680
-0.007114 0.121072 0.036327
-0.034591 0.126803 0.003040
-0.007858 0.125376 0.031287
0.040544 0.061022 0.029837
0.041539 0.061024 0.029520
0.042506 0.061043 0.029723
0.043495 0.061067 0.030186
0.048512 0.061101 0.030692
0.050029 0.061106 0.030334
0.018465 0.112576 0.037541
-0.033467 0.174268 -0.001778
-0.029477 0.177260 -0.005059
-0.052386 0.062617 0.031406
-0.051417 0.062742 0.032730
-0.069832 0.155901 0.001402
-0.042434 0.062514 0.040914
-0.041123 0.062331 0.041235
-0.039291 0.061521 0.041292
-0.036849 0.061408 0.040951
-0.035153 0.063465 0.040781
0.006410 0.125458 0.032164
-0.015480 0.064529 0.053516
-0.014478 0.064528 0.053503
0.005062 0.064686 0.056221
0.008386 0.064737 0.055229
-0.077508 0.174998 -0.049023
0.006499 0.119638 0.036869
-0.021015 0.114801 0.037271
-0.018128 0.187252 -0.018852
-0.046485 0.120670 0.027789
-0.045499 0.120637 0.027507
-0.003332 0.120993 0.036987
0.019967 0.107838 -0.016261
0.041524 0.062361 0.029034
0.046738 0.060374 0.031222
0.050541 0.062451 0.029757
-0.042499 0.166740 0.003816
-0.078500 0.162482 -0.025944
-0.062945 0.150581 -0.004725
-0.030894 0.090144 -0.024899
-0.050363 0.064266 0.034967
-0.036490 0.064852 0.041461
-0.035240 0.064618 0.040925
-0.029419 0.064034 0.037895
-0.028487 0.063277 0.037671
-0.027490 0.062140 0.037784
0.047203 0.068141 0.025695
-0.015497 0.065937 0.053794
-0.014508 0.065923 0.053704
-0.013495 0.065937 0.053787
-0.005230 0.064779 0.056263
-0.002608 0.065041 0.056725
0.000682 0.065560 0.056528
0.003472 0.064895 0.056592
0.008233 0.065707 0.055124
0.013951 0.118004 0.036208
0.042589 0.062448 0.028712
0.049774 0.063302 0.029562
-0.064809 0.157544 -0.010875
-0.041806 0.088447 -0.022023
-0.041994 0.066055 0.041236
-0.037889 0.065686 0.041746
-0.030900 0.064740 0.038563
-0.074160 0.155538 0.001267
0.045205 0.068454 0.024845
-0.016500 0.066329 0.053605
-0.013511 0.067323 0.053856
-0.012503 0.067348 0.054053
-0.010933 0.067369 0.054853
-0.009991 0.067420 0.055227
-0.005950 0.067036 0.056092
-0.001845 0.067484 0.056676
-0.001245 0.065142 0.056745
0.002513 0.067511 0.055914
0.004034 0.067408 0.055879
0.005416 0.067293 0.055630
0.006543 0.067418 0.055285
-0.069925 0.154652 0.029921
0.043602 0.065037 0.027299
0.045893 0.062701 0.029792
0.048470 0.064049 0.029248
0.052330 0.065099 0.028005
-0.041498 0.166749 0.003695
0.017429 0.122164 0.031310
-0.031071 0.091036 -0.024745
-0.041889 0.067786 0.041512
-0.039809 0.066340 0.041779
-0.033310 0.066677 0.040302
-0.033023 0.064880 0.039658
-0.027539 0.066983 0.039101
-0.014576 0.068485 0.054602
-0.008551 0.068886 0.055745
-0.005844 0.068853 0.056315
-0.001497 0.068960 0.056681
0.000392 0.069038 0.056393
0.002420 0.068892 0.055864
0.004690 0.068933 0.055688
0.007745 0.118603 0.037412
-0.034088 0.177472 -0.007443
0.043527 0.066404 0.026525
0.044598 0.066363 0.026454
0.046139 0.065784 0.027637
0.050018 0.066302 0.027753
0.052080 0.066467 0.027318
-0.078340 0.174997 -0.048012
0.009143 0.128438 0.027320
-0.069360 0.161920 -0.011425
-0.004072 0.104448 -0.022882
0.009133 0.104430 -0.020596
-0.043809 0.069145 0.041434
-0.037696 0.068022 0.041713
-0.035770 0.066487 0.041291
-0.028541 0.067957 0.039031
0.030500 0.118781 0.021939
-0.015375 0.068251 0.054640
-0.014496 0.070170 0.054738
-0.013493 0.069899 0.054372
-0.012505 0.068744 0.054334
-0.011536 0.068889 0.054908
-0.009982 0.070268 0.055937
-0.002773 0.069013 0.056737
-0.001490 0.070365 0.057087
0.006834 0.068796 0.055474
0.008776 0.067468 0.054955
0.015638 0.117990 0.035794
0.043579 0.067781 0.026162
0.044570 0.067768 0.025442
0.045581 0.067730 0.025472
0.048397 0.067052 0.027186
0.051016 0.067950 0.026424
-0.057424 0.061346 0.026021
-0.058190 0.157381 0.006979
0.016453 0.121796 0.032091
-0.068383 0.160843 -0.010604
-0.072880 0.116451 -0.007402
-0.036110 0.167361 -0.014241
-0.042798 0.088444 -0.021816
-0.041887 0.068995 0.041710
-0.029365 0.067728 0.038918
0.044169 0.070660 0.024561
-0.015502 0.071650 0.055135
-0.013606 0.071635 0.054809
-0.011206 0.071699 0.056005
-0.008411 0.071739 0.057374
-0.006259 0.071788 0.058035
-0.003117 0.071939 0.058198
-0.001482 0.071808 0.057806
0.001319 0.071135 0.056617
0.002487 0.070994 0.056129
0.005383 0.070461 0.055918
0.032805 0.116077 0.022928
-0.084633 0.108922 0.004368
0.044552 0.069148 0.024651
-0.009441 0.168135 -0.019737
0.052519 0.069127 0.025110
-0.064881 0.156032 -0.008909
-0.065389 0.158510 -0.011630
-0.043804 0.088434 -0.021901
-0.046486 0.071900 0.041525
-0.044755 0.070920 0.041985
-0.043264 0.070500 0.042064
-0.034152 0.068589 0.041224
-0.030486 0.069545 0.039475
-0.028556 0.071407 0.040081
-0.016962 0.070713 0.054743
-0.014507 0.073010 0.055406
-0.012196 0.072571 0.055903
-0.010315 0.073431 0.056680
-0.008283 0.073119 0.057617
-0.006489 0.073262 0.058333
-0.004974 0.073251 0.058565
0.000493 0.072323 0.057276
0.003879 0.071106 0.055927
0.006401 0.072367 0.056394
-0.017500 0.115454 0.037918
-0.015533 0.116851 0.037246
-0.014515 0.116898 0.037844
-0.072269 0.121350 0.053657
-0.038556 0.128002 0.002627
-0.043958 0.129610 0.014015
-0.053805 0.088411 -0.022116
-0.051940 0.088351 -0.021893
-0.052354 0.073291 0.041473
-0.050759 0.073361 0.041828
-0.048652 0.073331 0.041599
-0.047508 0.073270 0.041622
-0.043078 0.072795 0.042496
-0.036607 0.071687 0.042081
-0.031554 0.071191 0.040174
-0.029654 0.072767 0.040159
-0.028580 0.073170 0.040795
-0.016586 0.073385 0.055359
-0.015496 0.074462 0.055823
-0.011493 0.074516 0.056670
-0.010504 0.074509 0.056705
-0.009516 0.074524 0.056983
-0.008495 0.074579 0.057517
-0.006802 0.074544 0.058231
-0.004969 0.074703 0.058703
-0.003006 0.073685 0.058727
-0.001163 0.074255 0.058503
0.001590 0.073643 0.056914
0.002530 0.073937 0.056333
0.003509 0.074484 0.056374
0.004692 0.074210 0.056602
0.006293 0.074481 0.056603
-0.019699 0.117025 0.036199
-0.016507 0.116840 0.036931
-0.075998 0.133071 0.052101
-0.089757 0.140652 0.029182
-0.026105 0.093117 -0.029801
-0.023576 0.184403 -0.012362
-0.093919 0.120168 0.024077
-0.058093 0.152561 0.032136
-0.053434 0.074785 0.042082
-0.051487 0.074835 0.042618
-0.050079 0.074819 0.042747
-0.047603 0.074804 0.042294
-0.046502 0.073315 0.041804
-0.044476 0.073780 0.042440
-0.038015 0.074562 0.041963
-0.032776 0.074777 0.041095
-0.030515 0.073775 0.040361
-0.029546 0.074574 0.040676
-0.028731 0.074519 0.041221
-0.013609 0.075164 0.056640
-0.010501 0.075938 0.057175
-0.009504 0.075936 0.057192
-0.008516 0.075943 0.057359
-0.003076 0.076123 0.058831
-0.001152 0.075956 0.058602
0.004199 0.075948 0.056378
-0.032806 0.116223 0.032438
0.006477 0.115498 0.039609
-0.079532 0.124539 0.052141
-0.062331 0.035783 0.043379
0.041511 0.090205 -0.009001
-0.074892 0.163780 -0.035999
-0.038473 0.174250 -0.003857
-0.035562 0.174404 -0.002179
-0.059067 0.075913 0.042451
-0.054499 0.076169 0.042614
-0.048091 0.076029 0.043043
-0.046496 0.076159 0.042352
-0.045548 0.074326 0.042153
-0.043574 0.075078 0.042683
-0.041953 0.076154 0.043013
-0.039234 0.073603 0.042082
-0.036101 0.075876 0.041964
-0.034530 0.075292 0.041830
-0.029625 0.075977 0.041140
-0.017581 0.076853 0.055803
-0.015494 0.077273 0.056436
-0.010251 0.077595 0.057743
-0.008499 0.077363 0.057652
-0.007775 0.076483 0.057693
-0.005457 0.076640 0.058472
-0.000949 0.077401 0.058448
0.000619 0.075932 0.058061
0.002554 0.076159 0.056426
0.004086 0.077361 0.056117
0.006513 0.075977 0.056505
-0.031112 0.116531 0.032306
-0.010479 0.116885 0.038992
-0.014524 0.118305 0.037109
-0.078528 0.124553 0.052262
-0.080470 0.130248 0.052685
-0.057498 0.077649 0.043350
-0.056717 0.076552 0.043040
-0.052578 0.077088 0.043019
-0.045497 0.077554 0.042210
-0.044485 0.077577 0.042344
-0.042894 0.077564 0.042938
-0.041494 0.077637 0.043173
-0.040498 0.077640 0.043177
-0.040229 0.076768 0.043074
-0.037767 0.077354 0.042404
-0.035638 0.077651 0.041942
-0.031697 0.076797 0.041075
-0.030551 0.077393 0.041098
-0.065820 0.163125 -0.018366
-0.032878 0.177551 -0.005641
-0.016491 0.078696 0.056769
-0.014555 0.077929 0.056607
-0.011649 0.077008 0.057394
-0.007502 0.078752 0.057710
-0.003606 0.077418 0.058611
-0.002139 0.078592 0.058310
0.000458 0.077735 0.057948
0.001536 0.078717 0.057268
0.002525 0.078679 0.056763
0.003520 0.078635 0.056178
0.004513 0.078621 0.055931
0.006038 0.078627 0.055846
0.003831 0.115548 0.040181
-0.007504 0.115519 0.040310
-0.005503 0.118298 0.038725
-0.012816 0.118213 0.037740
-0.077521 0.124569 0.052364
-0.075183 0.140654 0.047732
-0.051206 0.158378 0.009170
-0.081018 0.096413 -0.007570
-0.026554 0.180361 -0.007710
-0.043491 0.171345 -0.005036
-0.062977 0.078660 0.042329
-0.061559 0.078213 0.042290
-0.058613 0.078326 0.043330
-0.057473 0.079125 0.043895
-0.056485 0.079142 0.044177
-0.055496 0.079130 0.044220
-0.052712 0.078891 0.043645
-0.050819 0.077601 0.043634
-0.049500 0.079120 0.044079
-0.048878 0.077660 0.043883
-0.044498 0.078958 0.042174
-0.041687 0.079009 0.043027
-0.040490 0.079042 0.043148
-0.039528 0.079033 0.042965
-0.038498 0.079011 0.042836
-0.037509 0.079016 0.042634
-0.034492 0.078923 0.041840
-0.032876 0.078025 0.041281
-0.030576 0.078869 0.041582
-0.034870 0.176878 -0.006288
-0.031161 0.177923 -0.004843
-0.018789 0.080270 0.057112
-0.017500 0.080080 0.057305
-0.016501 0.080091 0.057219
-0.015444 0.079807 0.056913
-0.013227 0.079246 0.057059
-0.010819 0.079195 0.057931
-0.009068 0.079447 0.058090
-0.005914 0.079339 0.057754
-0.000755 0.079691 0.057751
0.000522 0.080115 0.057369
0.001762 0.080288 0.057108
0.003760 0.079905 0.056258
0.008059 0.080072 0.055349
0.015065 0.115646 0.037035
-0.031035 0.113912 0.034628
-0.006452 0.115173 0.040352
-0.012206 0.115395 0.039373
-0.026513 0.116639 0.032511
-0.032628 0.178159 -0.006929
-0.026334 0.118038 0.031618
-0.041509 0.165252 0.004211
-0.072267 0.139879 0.047581
-0.046464 0.122081 0.027051
-0.076502 0.124590 0.052658
-0.078930 0.129299 0.053215
-0.027016 0.155641 -0.003598
-0.026314 0.182659 -0.010558
-0.043612 0.125739 0.020143
-0.063156 0.080522 0.043273
-0.060555 0.080006 0.042995
-0.056679 0.080275 0.044373
-0.055484 0.080597 0.044783
-0.054484 0.080543 0.044819
-0.052787 0.080464 0.044376
-0.051417 0.080524 0.044079
-0.047513 0.078334 0.043542
-0.045486 0.079335 0.042428
-0.044489 0.080364 0.042222
-0.043836 0.079831 0.042251
-0.042501 0.080375 0.042354
-0.040701 0.080549 0.042735
-0.039488 0.080427 0.042907
-0.038495 0.080453 0.043163
-0.037502 0.080467 0.043283
-0.036514 0.080463 0.043136
-0.036075 0.079461 0.042636
-0.033494 0.080308 0.041584
-0.031473 0.079173 0.041145
-0.030599 0.080303 0.041976
-0.084706 0.109066 0.023449
-0.018961 0.081518 0.057397
-0.017495 0.081526 0.057630
-0.016496 0.081515 0.057515
-0.006517 0.080231 0.057623
-0.005500 0.081501 0.057332
-0.003718 0.081288 0.057481
-0.002251 0.081533 0.057497
0.000515 0.081007 0.057308
0.002929 0.081481 0.056893
0.005883 0.079971 0.055708
-0.025558 0.115546 0.033726
-0.036912 0.115583 0.032533
-0.006932 0.117884 0.038657
-0.014500 0.162187 -0.010305
-0.045500 0.119193 0.029227
-0.075494 0.124603 0.052984
0.002474 0.123881 0.033736
-0.076947 0.127483 0.053277
-0.037534 0.168232 0.001753
-0.076683 0.148629 -0.007867
-0.076524 0.154944 0.026650
-0.027860 0.124718 0.018444
-0.059588 0.081348 0.043374
-0.054491 0.082020 0.045194
-0.053500 0.082014 0.045060
-0.052511 0.081978 0.044714
-0.048407 0.081771 0.044065
-0.046944 0.081843 0.043777
-0.045496 0.081829 0.043101
-0.044495 0.081785 0.042471
-0.042498 0.081756 0.042087
-0.041482 0.081787 0.042384
-0.040484 0.081828 0.042912
-0.035526 0.081859 0.043143
-0.033625 0.081723 0.042007
-0.032576 0.081210 0.041584
-0.031508 0.081711 0.041603
-0.030661 0.081698 0.042049
-0.019571 0.082842 0.057264
-0.015337 0.081616 0.057065
-0.014548 0.082478 0.057044
-0.011741 0.081635 0.057794
-0.010145 0.081704 0.058040
-0.008427 0.082223 0.057893
-0.006461 0.082554 0.057121
-0.005498 0.082867 0.057020
-0.004507 0.082885 0.057276
0.012882 0.115504 0.037221
-0.080531 0.123088 0.050917
-0.001822 0.114291 0.041501
-0.022639 0.116073 0.035497
-0.009291 0.116138 0.039766
0.006909 0.116974 0.038610
-0.028092 0.116886 0.032166
-0.047054 0.164297 0.005122
-0.046469 0.119345 0.028981
-0.008777 0.169647 -0.023748
-0.077364 0.129307 0.053308
-0.038488 0.168246 0.002369
-0.067407 0.158773 -0.008411
-0.068047 0.162572 -0.013842
-0.065571 0.082815 0.043712
-0.063421 0.082181 0.043970
-0.061056 0.081120 0.043292
-0.058256 0.083163 0.043882
-0.055803 0.082035 0.044973
-0.054493 0.083414 0.045240
-0.052849 0.083414 0.044962
-0.051495 0.083366 0.044776
-0.051302 0.082003 0.044232
-0.049196 0.083110 0.044553
-0.043531 0.081908 0.042282
-0.042491 0.083179 0.042289
-0.038862 0.082140 0.043651
-0.037496 0.082405 0.043748
-0.036558 0.082693 0.043640
-0.018372 0.083121 0.057626
-0.017517 0.083649 0.057671
-0.016594 0.083659 0.057364
-0.015453 0.084349 0.056833
-0.005499 0.084248 0.056977
0.002150 0.084183 0.057515
0.004955 0.083714 0.057018
0.011475 0.115421 0.037976
-0.031401 0.178523 -0.006451
-0.039475 0.168236 0.002775
-0.040500 0.168230 0.002867
-0.069782 0.160640 -0.008879
-0.069553 0.159835 -0.007515
-0.069693 0.165171 -0.017579
-0.068274 0.163995 -0.016429
-0.063033 0.084731 0.044386
-0.059498 0.084500 0.043877
-0.058494 0.084717 0.043969
-0.057490 0.084735 0.044209
-0.055475 0.084129 0.045088
-0.053330 0.084685 0.045339
-0.049950 0.084978 0.045402
-0.047500 0.084795 0.044997
-0.046272 0.084378 0.044512
-0.044586 0.083927 0.043324
-0.043513 0.084655 0.043173
-0.042488 0.084600 0.042630
-0.041495 0.083441 0.042585
-0.039976 0.083452 0.043420
-0.037499 0.084710 0.043935
-0.036513 0.084703 0.043786
-0.035525 0.084455 0.043390
-0.034523 0.084632 0.042755
-0.033595 0.083863 0.042075
-0.032475 0.083925 0.041773
-0.031539 0.083224 0.041775
-0.030584 0.084463 0.042736
-0.065333 0.177827 -0.060699
-0.017489 0.085645 0.057252
-0.016500 0.085644 0.057081
-0.015502 0.085631 0.056881
-0.012911 0.084843 0.057306
-0.011494 0.085466 0.057332
-0.008712 0.084604 0.057567
-0.007758 0.084760 0.057309
-0.006450 0.084547 0.056893
-0.003919 0.084283 0.057407
-0.002211 0.084228 0.057553
-0.001201 0.085622 0.057330
0.004257 0.085667 0.057181
-0.047475 0.116424 0.032088
-0.040995 0.118173 0.031368
0.005654 0.117069 0.038719
-0.016282 0.118096 0.036317
-0.003311 0.122342 0.036007
-0.024445 0.181836 -0.009611
-0.078528 0.123123 0.051632
-0.070458 0.161950 -0.010784
-0.071502 0.160988 -0.008750
-0.071931 0.166364 -0.019259
-0.037093 0.175555 -0.005656
-0.065257 0.085499 0.044418
-0.061525 0.084885 0.044312
-0.059497 0.086157 0.044501
-0.057485 0.086162 0.044418
-0.056566 0.084894 0.044611
-0.051526 0.086326 0.045609
-0.049263 0.086283 0.045587
-0.047497 0.086206 0.045143
-0.043730 0.086166 0.043352
-0.042490 0.086016 0.042690
-0.041498 0.086006 0.042598
-0.040489 0.085362 0.043179
-0.037498 0.086110 0.043919
-0.036512 0.086094 0.043628
-0.035464 0.086042 0.043139
-0.034499 0.086025 0.042675
-0.033497 0.085986 0.042341
-0.032497 0.085986 0.042347
-0.031504 0.086000 0.042622
-0.030475 0.086075 0.043319
-0.018937 0.085655 0.057020
-0.017504 0.087009 0.056730
-0.012494 0.087025 0.057034
-0.011497 0.087012 0.056825
-0.009812 0.086273 0.057288
-0.006668 0.086880 0.057079
-0.005412 0.086585 0.057155
0.001250 0.085790 0.057370
-0.048562 0.116583 0.032100
-0.046399 0.117789 0.030658
-0.017077 0.117363 0.036491
-0.077598 0.123137 0.052122
-0.031469 0.175764 -0.003410
0.039190 0.106966 0.002442
0.038904 0.101224 -0.006396
-0.085881 0.092657 0.001455
-0.073925 0.165461 -0.018688
-0.032486 0.177036 -0.004392
-0.035592 0.176033 -0.004806
-0.077635 0.156930 -0.018905
-0.066484 0.087326 0.044310
-0.064902 0.087579 0.044783
-0.063504 0.087465 0.045018
-0.061663 0.087725 0.045251
-0.059723 0.087590 0.045070
-0.058524 0.087342 0.044602
-0.057493 0.087562 0.044450
-0.055894 0.087777 0.044734
-0.053806 0.086545 0.045374
-0.049809 0.087657 0.045524
-0.045058 0.087701 0.043970
-0.041499 0.087403 0.042497
-0.038647 0.086166 0.043796
-0.037505 0.087485 0.043678
-0.036500 0.087456 0.043096
-0.034504 0.087455 0.042857
-0.033496 0.087465 0.043047
-0.032490 0.087493 0.043431
-0.031484 0.087514 0.043674
-0.030470 0.087518 0.043818
-0.029366 0.086331 0.044562
-0.011509 0.088366 0.056478
-0.008600 0.087535 0.057241
0.003467 0.087304 0.056886
0.006748 0.087435 0.056255
-0.044502 0.163753 0.005423
-0.044508 0.162276 0.005976
-0.043533 0.162269 0.005662
0.019478 0.087882 0.049193
-0.075884 0.122717 0.053038
-0.028512 0.180211 -0.006929
-0.007239 0.122289 0.035423
-0.016911 0.121457 0.032753
-0.063873 0.152878 -0.006023
-0.086410 0.117004 0.000720
-0.066502 0.088951 0.044263
-0.064896 0.089059 0.044792
-0.063483 0.089024 0.045214
-0.061701 0.089090 0.045469
-0.060496 0.089042 0.045325
-0.059508 0.089004 0.045034
-0.058484 0.088969 0.044676
-0.057499 0.088974 0.044669
-0.055878 0.089025 0.044903
-0.054207 0.089234 0.044886
-0.051189 0.088383 0.045419
-0.046047 0.088897 0.044141
-0.043968 0.088147 0.043111
-0.043470 0.088836 0.042701
-0.042585 0.088167 0.042422
-0.041501 0.088824 0.042593
-0.040411 0.087406 0.042976
-0.037498 0.088882 0.043374
-0.036493 0.088877 0.043173
-0.035491 0.088909 0.043224
-0.032032 0.088511 0.043881
-0.030506 0.088933 0.043840
-0.029494 0.088950 0.044252
0.012990 0.130186 0.012415
-0.016887 0.088056 0.056543
-0.013429 0.088883 0.056937
-0.011453 0.090021 0.056406
-0.009425 0.089553 0.057016
-0.004597 0.087508 0.057043
-0.000722 0.088510 0.056581
0.006084 0.131277 0.018945
0.018500 0.089277 0.048673
0.020496 0.086454 0.049513
-0.018756 0.119532 0.034351
0.036147 0.108611 -0.003070
-0.046194 0.115500 0.033034
-0.070285 0.123383 0.053307
-0.081571 0.154914 0.017403
-0.059526 0.090358 0.045175
-0.058497 0.090439 0.045232
-0.056897 0.090384 0.045279
-0.055086 0.090401 0.045083
-0.053497 0.090398 0.044756
-0.052363 0.090358 0.044706
-0.049614 0.089172 0.045115
-0.048010 0.088078 0.045209
-0.047544 0.090614 0.044127
-0.045456 0.090298 0.043233
-0.044067 0.089997 0.042740
-0.042493 0.090245 0.042649
-0.040506 0.090242 0.042646
-0.038502 0.089008 0.043537
-0.037482 0.090320 0.043543
-0.036497 0.090314 0.043616
-0.035299 0.090032 0.043722
-0.033910 0.089651 0.044126
-0.033317 0.090338 0.044377
-0.030482 0.090359 0.044039
-0.029492 0.090354 0.044111
-0.015324 0.090489 0.056384
-0.012949 0.091186 0.056550
-0.011492 0.091156 0.056411
-0.010213 0.091270 0.056500
-0.007820 0.090273 0.057032
-0.005739 0.091199 0.056735
-0.002841 0.091119 0.056288
0.002184 0.089496 0.055991
0.005056 0.090526 0.055115
0.007896 0.089641 0.054955
0.011299 0.091051 0.053504
-0.070025 0.117476 0.052674
-0.071929 0.117623 0.053019
-0.073348 0.117627 0.052842
0.019534 0.089897 0.048364
-0.009258 0.177251 -0.027731
-0.013030 0.121422 0.034880
-0.010551 0.165091 -0.017749
0.024322 0.124453 0.018161
-0.071594 0.091005 0.041735
-0.069500 0.091616 0.042102
-0.063581 0.090653 0.045036
-0.061112 0.091669 0.045307
-0.056813 0.091791 0.045407
-0.054504 0.091817 0.044882
-0.047479 0.091747 0.043819
-0.046182 0.091529 0.043335
-0.044486 0.091688 0.043029
-0.041558 0.091186 0.042527
-0.038476 0.091717 0.043432
-0.037490 0.091738 0.043728
-0.035926 0.091926 0.044244
-0.034075 0.091464 0.044572
-0.029675 0.091749 0.044066
-0.028490 0.091785 0.044379
-0.027531 0.091837 0.044933
-0.014250 0.092393 0.055727
-0.012373 0.092623 0.056075
-0.009485 0.092574 0.056139
-0.006218 0.092421 0.056393
-0.000672 0.092356 0.055764
0.006437 0.091476 0.054351
0.021069 0.090282 0.048321
-0.074481 0.136040 0.050298
-0.049392 0.144765 0.009383
-0.077022 0.135804 0.050878
0.020862 0.125608 0.023012
-0.086879 0.092725 0.003421
-0.076172 0.154401 0.001989
-0.091668 0.116048 0.032381
-0.070451 0.090983 0.041907
-0.068792 0.092120 0.042288
-0.060795 0.093157 0.045103
-0.058490 0.093217 0.045272
-0.056610 0.093197 0.045156
-0.055497 0.092039 0.045245
-0.053416 0.092149 0.044369
-0.052237 0.092074 0.044046
-0.050353 0.092064 0.044203
-0.049593 0.091793 0.044218
-0.048801 0.091930 0.044085
-0.040342 0.092566 0.042585
-0.037218 0.093311 0.043954
-0.032654 0.092860 0.044415
-0.030492 0.093206 0.044305
-0.028695 0.093211 0.044445
-0.027498 0.093225 0.044764
-0.026628 0.093264 0.045173
-0.015741 0.093785 0.054609
-0.006022 0.093749 0.055788
-0.001802 0.093834 0.055383
0.001714 0.093901 0.054952
0.007313 0.091861 0.053755
0.011462 0.092986 0.052373
-0.050923 0.156362 0.010358
0.018472 0.093424 0.047631
-0.023190 0.118358 0.033168
-0.009170 0.168123 -0.020722
-0.030468 0.175749 -0.004238
-0.080500 0.127434 0.052885
0.022408 0.125381 0.020904
0.036731 0.110035 0.023875
-0.068048 0.093849 0.042374
-0.067461 0.092898 0.042643
-0.052081 0.094484 0.043926
-0.050489 0.094621 0.044536
-0.049497 0.094634 0.044743
-0.048501 0.094627 0.044616
-0.046437 0.094378 0.043597
-0.045332 0.094015 0.043383
-0.040372 0.094722 0.042275
-0.037462 0.094546 0.043653
-0.035495 0.093280 0.044409
-0.033937 0.094228 0.044481
-0.031754 0.094632 0.044588
-0.029855 0.094709 0.045002
-0.028496 0.094663 0.045103
-0.027487 0.094655 0.045097
-0.026506 0.094667 0.044662
-0.025499 0.094549 0.044638
-0.014486 0.095155 0.053556
-0.013710 0.093823 0.054780
-0.011138 0.094264 0.055281
-0.008473 0.094608 0.055064
-0.006881 0.095244 0.054815
-0.003407 0.095328 0.054622
-0.000212 0.095388 0.054442
0.002891 0.094396 0.054478
0.008005 0.095090 0.051800
0.009673 0.094282 0.051822
0.024719 0.123725 0.021324
0.019574 0.092123 0.047778
0.021533 0.093143 0.047771
-0.032764 0.117627 0.031374
-0.073745 0.120381 0.053535
-0.032468 0.175717 -0.002918
-0.073623 0.123505 0.053511
-0.079137 0.138515 0.048837
-0.071233 0.143570 0.044992
0.010302 0.130997 0.015299
-0.069700 0.094878 0.042289
-0.064338 0.095407 0.043164
-0.062108 0.094193 0.044676
-0.058736 0.094873 0.044730
-0.056516 0.094584 0.044739
-0.056077 0.096439 0.043533
-0.054098 0.095123 0.043810
-0.052383 0.095828 0.043725
-0.050495 0.096018 0.044372
-0.049498 0.096024 0.044482
-0.048469 0.096033 0.044442
-0.045940 0.095804 0.043326
-0.043538 0.093454 0.042716
-0.040493 0.095866 0.042192
-0.037032 0.095858 0.043409
-0.033491 0.096017 0.044365
-0.029849 0.096035 0.045021
-0.026498 0.095978 0.043768
-0.006088 0.096377 0.053854
-0.001165 0.096624 0.053637
0.000786 0.096557 0.053431
0.004776 0.096507 0.052281
0.006834 0.096391 0.051414
0.019737 0.095934 0.047218
-0.004517 0.118185 0.039064
-0.075697 0.119857 0.052947
-0.034482 0.119446 0.030110
-0.004383 0.131084 0.013786
-0.078440 0.132230 0.052507
-0.092100 0.116091 0.035248
-0.070730 0.113128 -0.009065
0.023972 0.123657 0.023726
-0.036401 0.126576 -0.001354
-0.005291 0.130450 0.005228
-0.030814 0.124477 -0.000031
0.015082 0.129177 0.015068
-0.070548 0.096270 0.041765
-0.066397 0.096963 0.042058
-0.063225 0.097415 0.042656
-0.061019 0.097374 0.043173
-0.059020 0.097416 0.043197
-0.054655 0.097252 0.043290
-0.053497 0.097352 0.043236
-0.043387 0.096721 0.042598
-0.041722 0.094372 0.042167
-0.036550 0.097431 0.042989
-0.035956 0.094799 0.044042
-0.032255 0.096282 0.044667
-0.029138 0.096850 0.044665
0.044771 0.070791 0.023317
0.045313 0.069824 0.023466
0.046107 0.069238 0.023836
-0.049350 0.141685 0.009396
-0.005627 0.097814 0.052369
0.005242 0.097708 0.050781
0.006480 0.097710 0.049932
0.008185 0.096681 0.050348
0.008589 0.097579 0.049277
0.009747 0.098036 0.048750
0.012009 0.097708 0.048668
0.014028 0.097568 0.048123
-0.076490 0.119560 0.052561
0.007960 0.120830 0.036192
-0.077489 0.142037 0.046638
-0.077221 0.131563 0.052765
-0.026450 0.181668 -0.008534
0.031398 0.117014 0.024691
-0.064741 0.097419 0.042330
-0.064485 0.098699 0.042306
-0.063325 0.098644 0.042298
-0.061265 0.098757 0.042760
-0.059502 0.098745 0.042776
-0.057815 0.098729 0.042960
-0.056715 0.097330 0.043132
-0.054475 0.098767 0.042954
-0.053500 0.098739 0.042757
-0.052467 0.098653 0.042973
-0.051336 0.098201 0.043574
-0.050383 0.097837 0.043899
-0.048459 0.098515 0.043621
-0.046622 0.098471 0.042890
-0.041498 0.097729 0.042042
-0.039088 0.096306 0.042487
-0.032929 0.098473 0.043910
-0.031291 0.098407 0.044237
-0.028473 0.098682 0.043422
-0.027444 0.098659 0.043578
-0.026494 0.098817 0.043987
-0.025483 0.098843 0.044445
-0.024482 0.098856 0.044689
-0.023498 0.098872 0.044778
-0.022493 0.098855 0.044702
-0.021497 0.098848 0.044494
-0.063406 0.158569 -0.016340
-0.009212 0.172686 -0.027568
0.003519 0.098990 0.049279
0.004484 0.098982 0.048711
0.005501 0.099039 0.048268
0.006505 0.099000 0.048104
0.007507 0.099001 0.048084
0.008965 0.098908 0.048263
0.010920 0.099237 0.048231
0.012486 0.099069 0.048113
0.015084 0.098568 0.047575
0.018420 0.095225 0.047483
0.021026 0.096875 0.046877
-0.034571 0.117948 0.031301
-0.001756 0.118349 0.039086
0.000122 0.114512 0.041314
0.006965 0.122615 0.034922
-0.034341 0.127040 0.004230
-0.072350 0.163849 -0.014351
-0.073477 0.121711 0.053557
-0.049819 0.092710 -0.021542
0.025852 0.121978 0.024210
0.018657 0.127383 0.019002
0.017241 0.128305 0.017762
-0.068382 0.099050 0.041371
-0.066755 0.099124 0.041665
-0.064726 0.100224 0.042190
-0.062848 0.099882 0.042308
-0.061495 0.100138 0.042596
-0.059497 0.100149 0.042741
-0.055881 0.099581 0.043240
-0.050846 0.100100 0.042859
-0.048498 0.100158 0.042867
-0.044802 0.097787 0.042833
-0.040361 0.098179 0.041827
-0.034950 0.098860 0.042876
-0.033267 0.100113 0.043015
-0.030333 0.099388 0.043708
-0.029500 0.100187 0.043258
-0.027496 0.100194 0.043487
-0.026490 0.100224 0.043979
-0.022781 0.100447 0.044343
-0.020723 0.100381 0.044435
-0.014530 0.100345 0.044417
-0.011559 0.100495 0.044882
-0.010534 0.100499 0.045258
0.003514 0.100332 0.046256
0.004514 0.100350 0.046388
0.005538 0.100304 0.046690
0.006537 0.100373 0.046945
0.007778 0.100122 0.047490
0.010511 0.100431 0.047924
0.012549 0.100510 0.047876
0.017186 0.100676 0.046707
-0.072075 0.118881 0.053456
0.005334 0.120540 0.036083
-0.048611 0.159384 0.008332
-0.020061 0.127289 0.006135
0.020810 0.126076 0.021259
-0.069091 0.163280 -0.014080
-0.066865 0.161890 -0.014374
-0.066298 0.159969 -0.012500
-0.064513 0.158532 -0.013369
-0.066500 0.101466 0.041219
-0.064878 0.101312 0.041959
-0.061000 0.101327 0.042311
-0.058019 0.101541 0.042698
-0.052559 0.100237 0.042299
-0.049555 0.100868 0.042675
-0.048498 0.101507 0.041959
-0.047497 0.101477 0.041786
-0.046706 0.100263 0.042203
-0.043012 0.100324 0.042156
-0.040477 0.101013 0.041043
-0.039543 0.101505 0.040928
-0.036546 0.099359 0.042521
-0.035478 0.100443 0.042022
-0.028508 0.101231 0.042938
-0.027491 0.101587 0.043223
-0.025200 0.100184 0.044280
-0.018453 0.100443 0.043748
-0.010485 0.101611 0.044043
-0.009496 0.101640 0.043998
-0.008502 0.101663 0.044046
-0.007495 0.101640 0.044113
-0.031479 0.174225 -0.003461
-0.000498 0.101653 0.044358
0.001143 0.101615 0.044366
0.004595 0.101613 0.045015
0.005580 0.101599 0.045607
0.006978 0.101669 0.046379
0.011064 0.101876 0.047367
0.012655 0.101776 0.047390
0.015711 0.101934 0.046646
-0.000798 0.117099 0.039991
-0.055199 0.153879 0.022774
-0.040678 0.119724 0.029766
0.036699 0.105711 -0.005179
-0.047511 0.159316 0.008124
-0.073823 0.142788 0.046151
-0.069500 0.120968 0.053196
-0.044588 0.160815 0.006476
0.006255 0.129049 0.026798
0.029016 0.119780 0.023901
0.012673 0.130180 0.016938
0.007199 0.131639 0.012733
0.003628 0.131772 0.010800
-0.054498 0.101530 0.042413
-0.053441 0.101297 0.042051
-0.050963 0.102703 0.041355
-0.049498 0.102885 0.041111
-0.048502 0.102883 0.040995
-0.047499 0.102884 0.041227
-0.042391 0.102322 0.041457
-0.041457 0.101617 0.041159
-0.038012 0.101052 0.041351
-0.033225 0.101669 0.042062
-0.031378 0.100665 0.043165
-0.026456 0.101666 0.043393
-0.024492 0.103004 0.043354
-0.021598 0.101831 0.044117
-0.019951 0.102251 0.043499
-0.017497 0.103031 0.043613
-0.015501 0.103015 0.043279
-0.008740 0.102911 0.043689
0.002641 0.101698 0.044378
0.003507 0.103001 0.043694
0.004646 0.103112 0.043963
0.011218 0.103064 0.046463
0.016638 0.103146 0.045596
-0.069627 0.119006 0.052995
-0.039022 0.118410 0.031071
0.000157 0.119469 0.038306
-0.038999 0.120871 0.029140
0.004491 0.120868 0.035972
0.033613 0.114218 0.024893
-0.042501 0.163766 0.004910
-0.052489 0.156469 0.010637
-0.024890 0.125890 0.005389
-0.046508 0.160794 0.007112
-0.062634 0.149615 -0.006172
0.001069 0.131574 0.016045
-0.032641 0.125569 0.000839
-0.025439 0.122751 0.024488
-0.026270 0.120046 0.029300
-0.073508 0.103102 0.037451
-0.068245 0.101987 0.040335
-0.065084 0.102918 0.041190
-0.055591 0.100956 0.042919
-0.052358 0.104150 0.040701
-0.049498 0.104247 0.040228
-0.048502 0.104259 0.040477
-0.046322 0.103912 0.041381
-0.044852 0.104256 0.041540
-0.043511 0.104342 0.041349
-0.040372 0.103568 0.040131
-0.039519 0.103456 0.039989
-0.034805 0.103975 0.040258
-0.031405 0.103408 0.041741
-0.027865 0.103100 0.042414
-0.022713 0.102877 0.043677
-0.021344 0.104424 0.042949
-0.018923 0.103166 0.043373
-0.017086 0.103743 0.043348
-0.015495 0.104397 0.042849
-0.014496 0.104421 0.043241
0.000979 0.104067 0.043611
0.003106 0.104448 0.042843
0.004505 0.104341 0.042886
0.005512 0.104351 0.042918
0.007848 0.102929 0.045497
0.010989 0.104509 0.044868
0.013995 0.103205 0.046136
0.003214 0.117545 0.039195
-0.089536 0.119938 0.003297
0.016253 0.119544 0.034639
-0.037392 0.120007 0.030031
-0.004742 0.130957 0.009882
0.034012 0.114466 0.023279
-0.084205 0.106287 0.001119
-0.074494 0.126019 0.052992
-0.048499 0.160789 0.007488
-0.040952 0.115062 0.033940
-0.078961 0.127459 0.053248
0.002224 0.131707 0.015682
-0.041424 0.171192 -0.000464
-0.073555 0.105459 0.037163
-0.072143 0.105047 0.037603
-0.061457 0.104037 0.041253
-0.057272 0.104639 0.041430
-0.054009 0.105959 0.040340
-0.050633 0.104368 0.040324
-0.050499 0.105636 0.039615
-0.049498 0.105619 0.039692
-0.044920 0.105615 0.040949
-0.043493 0.105703 0.040867
-0.042054 0.105824 0.040264
-0.039479 0.105608 0.038886
-0.034250 0.105646 0.039317
-0.029542 0.103062 0.042013
-0.026522 0.104654 0.041687
-0.018392 0.105264 0.042885
-0.016517 0.104485 0.042745
-0.016495 0.105778 0.042346
-0.015509 0.105817 0.042685
-0.014483 0.105825 0.043181
-0.011320 0.103755 0.043527
-0.007123 0.105907 0.044059
0.001150 0.105774 0.043031
0.003415 0.105797 0.042424
0.004495 0.105757 0.042185
0.005500 0.105744 0.041939
0.006505 0.105723 0.041911
0.007484 0.105692 0.042115
0.008510 0.105753 0.042568
0.009527 0.105746 0.043167
0.010726 0.105772 0.043655
0.014931 0.105157 0.044011
0.023574 0.105697 0.039593
-0.040527 0.169768 0.001771
-0.000305 0.131492 0.010313
-0.003677 0.115624 0.040622
-0.090146 0.140633 0.023170
0.025443 0.123234 0.020431
-0.064931 0.154705 -0.006729
-0.036233 0.174248 -0.011549
0.024388 0.122270 0.026208
-0.072524 0.106883 0.037400
-0.071516 0.106884 0.037286
-0.070658 0.106880 0.037342
-0.069998 0.106197 0.037597
-0.067959 0.106519 0.038230
-0.064164 0.107504 0.038841
-0.052511 0.106946 0.039810
-0.046884 0.106022 0.040503
-0.040406 0.106424 0.038966
-0.038489 0.105971 0.038462
-0.037744 0.105160 0.038900
-0.035213 0.107131 0.038414
-0.031698 0.106758 0.039706
-0.027438 0.104627 0.041479
-0.020516 0.106717 0.042120
-0.017483 0.107148 0.042009
-0.013384 0.106282 0.043199
-0.008062 0.107246 0.043862
-0.006490 0.107280 0.044013
-0.004707 0.107317 0.043898
-0.002632 0.105831 0.044158
0.003413 0.107100 0.042293
0.005170 0.107091 0.041662
0.006498 0.107134 0.041444
0.007496 0.107111 0.041281
0.008501 0.107119 0.041195
0.009505 0.107102 0.041296
0.010506 0.107115 0.041441
0.011519 0.107071 0.041997
0.012770 0.106581 0.042765
0.021773 0.106926 0.039759
-0.074120 0.127358 0.052755
-0.057988 0.113877 0.036066
-0.056481 0.113914 0.035707
0.017604 0.127695 0.019579
0.040750 0.100255 -0.003153
-0.055498 0.113948 0.035405
-0.054506 0.113958 0.035123
-0.065611 0.156261 -0.007340
0.017532 0.126321 0.024704
0.019481 0.125653 0.023877
-0.071501 0.108276 0.037441
-0.070193 0.108265 0.037244
-0.068516 0.108328 0.037537
-0.066574 0.108440 0.038001
-0.066032 0.107001 0.038673
-0.052737 0.108451 0.038889
-0.050669 0.107393 0.038960
-0.049407 0.107999 0.039023
-0.048223 0.108434 0.039160
-0.045744 0.108113 0.039543
-0.043495 0.107475 0.039870
-0.042511 0.107198 0.039802
-0.041483 0.107739 0.038971
-0.036050 0.108343 0.037727
-0.032492 0.108201 0.038608
-0.027488 0.108110 0.039508
-0.024958 0.104680 0.042449
-0.016456 0.107662 0.042055
-0.014498 0.107760 0.042810
-0.010463 0.107222 0.043244
-0.009151 0.108704 0.043329
0.001399 0.107792 0.042727
0.006499 0.108551 0.041332
0.008492 0.108496 0.040657
0.009503 0.108494 0.040331
0.011223 0.108462 0.040309
0.013159 0.108466 0.040740
0.020658 0.108489 0.039515
0.028554 0.118318 0.027364
0.042348 0.100112 0.000833
-0.072621 0.160812 -0.008780
-0.065894 0.118002 -0.009066
-0.070459 0.109521 0.038063
-0.067503 0.109729 0.037749
-0.064617 0.109762 0.037779
-0.045548 0.162511 0.006126
-0.059227 0.108106 0.038965
-0.054440 0.108002 0.039387
-0.051616 0.108664 0.038507
-0.050186 0.109942 0.037891
-0.048205 0.109809 0.038268
-0.045982 0.109775 0.038383
-0.039993 0.109610 0.037370
-0.038454 0.109116 0.037234
-0.037452 0.109468 0.037039
-0.029002 0.108459 0.038977
-0.025450 0.108584 0.040108
-0.024909 0.107110 0.041033
-0.018466 0.108663 0.041578
-0.017104 0.110070 0.041130
-0.011484 0.109247 0.042675
-0.004291 0.108666 0.043492
-0.001724 0.109346 0.043023
0.000066 0.109210 0.042764
-0.010123 0.118526 0.037967
0.009258 0.109864 0.039967
0.010493 0.109851 0.039746
0.011703 0.109743 0.039765
0.014985 0.108518 0.040760
0.019998 0.109722 0.039043
-0.069894 0.145998 0.042660
-0.036496 0.172710 -0.000385
-0.016213 0.115132 0.038296
-0.044289 0.126542 0.019840
-0.034451 0.172765 -0.000813
-0.031590 0.125811 0.003675
-0.042544 0.162270 0.005114
-0.061571 0.111062 0.037031
-0.060495 0.110999 0.036942
-0.057487 0.111148 0.036748
-0.054136 0.110993 0.036833
-0.052773 0.110409 0.037430
-0.050678 0.111346 0.036870
-0.047254 0.111123 0.037210
-0.043525 0.111146 0.037083
-0.042651 0.109903 0.038056
-0.035293 0.109858 0.037016
-0.032256 0.109774 0.037644
-0.026820 0.110362 0.038054
-0.025681 0.110519 0.038541
-0.022272 0.112513 0.038709
-0.019355 0.112585 0.039399
-0.018741 0.110954 0.040374
-0.015305 0.111501 0.040961
-0.013459 0.110171 0.042114
-0.009769 0.110792 0.042507
-0.007171 0.109703 0.043224
-0.006368 0.112232 0.041766
-0.005199 0.111095 0.042453
-0.002906 0.111732 0.042336
-0.001823 0.112468 0.042192
0.000409 0.111377 0.042501
0.002438 0.110915 0.042437
-0.019960 0.121247 0.031628
0.009271 0.111265 0.039773
0.010493 0.111264 0.039394
0.011501 0.111256 0.039273
0.012549 0.111478 0.039187
0.014276 0.110168 0.039960
0.015225 0.113097 0.038374
0.019117 0.108480 0.039750
0.018467 0.110835 0.038686
0.020648 0.110925 0.037861
-0.077805 0.156906 -0.016746
0.038594 0.106987 0.023368
-0.034443 0.174206 -0.001550
-0.031408 0.177247 -0.004181
-0.066451 0.156999 -0.007333
-0.044832 0.092768 -0.022033
-0.028950 0.093162 -0.025199
-0.046813 0.162112 0.006562
-0.033489 0.172734 -0.001563
-0.076507 0.125995 0.052863
-0.072119 0.126657 0.052681
-0.061485 0.112533 0.036564
-0.060254 0.112470 0.036251
-0.056722 0.112512 0.035943
-0.055011 0.112515 0.035868
-0.052928 0.113619 0.035139
-0.050564 0.113426 0.035106
-0.049021 0.112458 0.035820
-0.047510 0.113534 0.034917
-0.046254 0.112826 0.035432
-0.043767 0.113182 0.035238
-0.041197 0.111795 0.036140
-0.039097 0.112194 0.035682
-0.037030 0.111842 0.035494
-0.035541 0.115736 0.032415
-0.033416 0.112285 0.035371
-0.029517 0.112522 0.035664
-0.027361 0.114249 0.034745
-0.026161 0.113786 0.035262
-0.079993 0.136838 -0.003937
-0.072972 0.175028 -0.052054
-0.048773 0.034996 0.044469
-0.028771 0.125368 0.005156
-0.026527 0.125556 0.005160
-0.016023 0.037608 0.051627
-0.056299 0.087005 -0.021451
-0.008265 0.038046 0.049127
-0.003240 0.038276 0.047717
0.018075 0.039557 0.043227
-0.059743 0.093988 -0.019461
-0.048526 0.121087 0.029747
-0.060911 0.148234 0.036822
-0.049030 0.036154 0.045942
-0.045345 0.036372 0.044918
-0.044069 0.036410 0.044475
-0.022513 0.038799 0.053979
-0.020741 0.037715 0.053557
-0.012277 0.038016 0.050522
-0.010175 0.038313 0.049706
-0.005240 0.038305 0.048232
-0.001463 0.038285 0.047089
0.002840 0.038497 0.046091
0.003012 0.041428 0.046042
0.010674 0.039230 0.044957
0.014912 0.038019 0.044155
-0.030164 0.153871 -0.003714
-0.063202 0.166731 -0.060592
-0.054962 0.142420 0.029276
-0.035823 0.127125 0.001900
-0.053179 0.037564 0.046959
-0.048641 0.037530 0.045713
-0.046020 0.037708 0.045110
-0.045121 0.037746 0.044687
-0.043664 0.037772 0.044405
0.030266 0.117054 0.026870
-0.015651 0.039646 0.051649
-0.004436 0.040368 0.048079
-0.000986 0.041045 0.046971
0.008522 0.041108 0.045351
0.012946 0.042042 0.044840
0.015773 0.042083 0.044436
0.018147 0.042116 0.043775
0.019546 0.042309 0.042949
0.021097 0.039913 0.041536
0.022370 0.042191 0.040997
0.023510 0.042181 0.039922
-0.053414 0.094473 -0.021796
-0.049826 0.094175 -0.021812
-0.056830 0.143897 0.031927
0.031711 0.114646 0.027850
-0.054790 0.038769 0.047202
-0.052942 0.038891 0.046999
-0.051125 0.037559 0.046581
-0.023345 0.041777 0.054078
-0.022282 0.041084 0.054019
-0.016937 0.041737 0.052203
-0.011483 0.041817 0.050189
-0.007191 0.042286 0.048859
-0.004868 0.042889 0.047974
-0.002547 0.042585 0.047242
0.000597 0.042867 0.046184
-0.063800 0.110914 0.037425
0.010994 0.043163 0.044841
0.015988 0.043499 0.044305
0.017549 0.043535 0.043922
0.019433 0.043593 0.043067
0.024424 0.043680 0.039487
0.024720 0.042420 0.038478
-0.065140 0.112408 0.039023
-0.077786 0.156925 -0.017914
-0.035133 0.092996 -0.023889
-0.050820 0.092723 -0.021739
-0.048591 0.095386 -0.022113
-0.051827 0.094161 -0.021787
-0.057911 0.095409 -0.021029
-0.052876 0.040001 0.046760
-0.051364 0.040254 0.046261
-0.050374 0.037691 0.046328
-0.045785 0.040520 0.044295
-0.044468 0.040137 0.043894
-0.042171 0.039600 0.043323
-0.023362 0.043204 0.053745
-0.020859 0.042939 0.053439
-0.016242 0.043238 0.051754
0.010465 0.044479 0.044753
0.011492 0.044529 0.044478
0.012847 0.044590 0.044228
0.016662 0.045048 0.043728
0.018587 0.045008 0.043164
0.024737 0.044954 0.039122
-0.051876 0.086951 -0.021638
-0.028991 0.094449 -0.024664
-0.050825 0.094155 -0.021678
-0.046124 0.093967 -0.021893
-0.001210 0.105335 0.044053
-0.051859 0.041749 0.045820
-0.050621 0.041653 0.045590
-0.048974 0.041871 0.044672
-0.062689 0.110949 0.037276
-0.045254 0.042620 0.043622
-0.055930 0.138150 0.031383
-0.041779 0.156522 0.006141
-0.039692 0.156587 0.005687
-0.021649 0.044211 0.053290
-0.020206 0.044887 0.052784
-0.042497 0.155091 0.006880
0.040866 0.098316 -0.004311
0.022003 0.098081 0.046216
-0.018425 0.186008 -0.017040
-0.059392 0.149673 0.035301
0.010374 0.046095 0.046348
0.010954 0.045993 0.045422
0.011694 0.045928 0.044769
0.012600 0.045941 0.044346
0.013606 0.046008 0.044034
0.014632 0.046065 0.043757
0.015717 0.046135 0.043560
0.016738 0.046185 0.043267
0.018097 0.046375 0.042802
0.020560 0.045083 0.042157
0.023345 0.043815 0.040466
0.025938 0.045578 0.037987
0.026482 0.044773 0.037214
0.029256 0.043512 0.031802
0.031222 0.044644 0.030531
0.020301 0.107062 0.040565
-0.045560 0.155049 0.007850
-0.062968 0.139576 0.037062
0.021766 0.106013 0.040403
-0.052500 0.042712 0.045646
-0.051070 0.043888 0.044397
-0.047380 0.042381 0.044014
0.022520 0.106011 0.039748
-0.044488 0.043735 0.042985
0.025099 0.105981 0.038987
0.027829 0.106134 0.037682
-0.011994 0.164096 -0.013967
-0.057608 0.142384 0.032083
-0.023221 0.183101 -0.010823
0.010323 0.047217 0.047565
0.014166 0.047534 0.044818
0.014950 0.047502 0.044211
0.015863 0.047504 0.043717
0.018053 0.047588 0.042499
0.019355 0.047597 0.041787
0.021185 0.047740 0.041008
0.023086 0.047693 0.039834
0.025495 0.046595 0.038454
0.028337 0.045152 0.035226
0.031970 0.047514 0.031876
0.032445 0.046645 0.030992
0.041810 0.048267 0.032050
0.042825 0.048277 0.031661
0.045431 0.048519 0.030138
0.051549 0.048034 0.023633
-0.057132 0.148190 0.031447
-0.043457 0.155083 0.007247
-0.044494 0.155066 0.007506
-0.052478 0.044254 0.044652
-0.046429 0.156494 0.008195
-0.031757 0.165358 -0.005239
-0.033217 0.165305 -0.004310
-0.014771 0.163994 -0.010974
-0.019391 0.161115 -0.005360
-0.020177 0.161080 -0.004745
0.011418 0.048970 0.047894
0.012185 0.048816 0.047293
0.012912 0.047858 0.045946
0.019500 0.048974 0.042016
0.021222 0.049083 0.041109
0.022906 0.049022 0.040149
0.024547 0.049142 0.039149
0.026265 0.049124 0.038383
0.027874 0.048726 0.037266
-0.060257 0.122670 0.041845
-0.060544 0.126831 0.041287
0.025854 0.093062 0.045848
0.007652 0.108669 0.040872
0.044042 0.049700 0.031859
0.045153 0.049665 0.031208
0.049487 0.048412 0.026453
-0.019247 0.158526 -0.008454
0.026157 0.101550 0.041368
-0.051779 0.045321 0.043455
-0.054468 0.139658 0.029415
-0.063131 0.146656 0.037981
-0.045193 0.156410 0.006786
-0.034816 0.165310 -0.003205
-0.035010 0.158094 0.003677
-0.034054 0.158097 0.003288
-0.042709 0.159337 0.004673
-0.037536 0.159586 0.001827
-0.037228 0.160948 0.000450
-0.015962 0.181613 -0.020360
-0.028994 0.161140 -0.001644
-0.058570 0.149691 0.034403
0.010010 0.050632 0.050315
0.017202 0.049095 0.043925
0.018079 0.048905 0.043110
0.020993 0.050543 0.042434
0.024162 0.050530 0.039976
0.024933 0.050571 0.039311
0.028998 0.048622 0.036508
0.044327 0.051133 0.032261
0.045283 0.051156 0.031900
0.046245 0.051083 0.031249
0.047700 0.050255 0.029644
0.051846 0.050985 0.026132
-0.049306 0.147765 0.011005
-0.017599 0.159660 -0.008028
-0.030427 0.169744 -0.007297
-0.086382 0.095450 0.001307
-0.074396 0.133862 0.051264
-0.064755 0.146954 0.038920
-0.043262 0.156611 0.005838
-0.019492 0.159619 -0.005629
-0.037692 0.162356 -0.000244
-0.036821 0.162344 -0.000744
-0.038137 0.160902 0.000871
-0.049193 0.149222 0.011154
0.010396 0.053020 0.051808
0.011407 0.051375 0.050062
0.014466 0.050780 0.046980
0.016350 0.050948 0.045970
0.018028 0.051909 0.046159
0.019645 0.052121 0.045827
0.020548 0.052056 0.044935
0.021709 0.052081 0.043498
0.023396 0.051487 0.041395
0.026964 0.051029 0.038590
0.027965 0.052082 0.038392
0.029704 0.051586 0.037389
0.032158 0.049510 0.033317
0.045451 0.052559 0.032140
0.050194 0.051552 0.028190
0.053130 0.052637 0.026450
0.055438 0.052097 0.023127
-0.007035 0.101085 0.044511
-0.009085 0.169637 -0.021739
-0.051744 0.048052 0.039045
-0.065935 0.109414 0.037797
-0.068742 0.114280 0.049737
-0.040661 0.156554 0.006018
0.038203 0.099373 -0.008511
-0.038454 0.162349 0.000414
-0.014986 0.179467 -0.020844
-0.068050 0.120050 0.052541
0.013929 0.052992 0.048903
0.015440 0.053471 0.047970
0.017429 0.053463 0.047368
0.019308 0.053608 0.047068
0.020410 0.053530 0.046371
0.021821 0.053564 0.045016
0.023173 0.053469 0.043346
0.024663 0.051952 0.040345
0.029969 0.049584 0.036171
0.033871 0.050886 0.032510
0.043100 0.090689 -0.004102
0.046913 0.052804 0.031588
0.049821 0.053587 0.029611
0.052466 0.054071 0.028083
0.056004 0.053884 0.023900
-0.039031 0.160893 0.001336
-0.061106 0.115301 0.037853
-0.054126 0.049139 0.036963
-0.054781 0.116533 0.035559
-0.012883 0.165453 -0.013510
-0.041682 0.150660 0.005090
-0.060003 0.151101 0.034968
-0.038732 0.156611 0.005326
-0.031496 0.161049 -0.001543
-0.008708 0.105439 0.043679
-0.024439 0.180228 -0.009951
-0.021511 0.161060 -0.004087
-0.048625 0.157099 0.009377
-0.005046 0.104872 0.044056
0.006655 0.113955 0.040270
0.010780 0.054882 0.052327
0.011729 0.054460 0.051664
0.014383 0.054896 0.049388
0.018672 0.055068 0.048048
0.020337 0.055139 0.047415
0.021856 0.054932 0.045901
0.025029 0.054187 0.041873
0.030057 0.054600 0.038980
0.031178 0.053844 0.037724
0.036013 0.053827 0.032042
-0.057467 0.119888 0.039545
0.047720 0.055279 0.031617
0.049410 0.055363 0.030421
0.054134 0.054680 0.026847
-0.036943 0.158040 0.004374
0.018360 0.115706 0.036471
-0.055098 0.146723 0.029184
-0.037688 0.163829 -0.000239
-0.034125 0.166782 -0.003855
-0.075188 0.179229 -0.053009
-0.062525 0.138119 0.035913
0.010782 0.056235 0.052649
0.011889 0.056277 0.052099
0.014920 0.056526 0.049504
0.015628 0.055796 0.048882
0.016524 0.055808 0.048590
0.024062 0.055352 0.043512
0.025142 0.056415 0.043248
0.026371 0.055854 0.042206
0.028482 0.055055 0.040130
0.034512 0.054724 0.034574
0.037671 0.055900 0.031453
0.048569 0.056700 0.031141
0.050588 0.056633 0.030000
0.056645 0.055396 0.023845
-0.005134 0.102544 0.043767
-0.059248 0.148248 0.035512
-0.026611 0.156615 -0.002142
-0.024652 0.156625 -0.003980
-0.017650 0.175717 -0.017541
-0.045698 0.157938 0.007506
-0.013441 0.163699 -0.011876
-0.040603 0.160882 0.002571
-0.027338 0.159607 0.000138
-0.063661 0.136732 0.038127
-0.057012 0.136738 0.033083
-0.050284 0.126907 0.032680
0.011939 0.057499 0.052034
0.019096 0.057216 0.048629
0.019945 0.057004 0.048255
0.021113 0.057093 0.047577
0.022481 0.056823 0.046125
0.028700 0.057835 0.041260
0.032965 0.057050 0.038247
0.048732 0.058257 0.031049
0.052962 0.056389 0.028729
0.054697 0.057015 0.027152
-0.018636 0.180291 -0.017405
-0.012697 0.163670 -0.012745
-0.028017 0.169727 -0.009201
-0.052763 0.115451 0.034109
-0.056691 0.145418 0.031786
-0.024515 0.158144 -0.002248
-0.082356 0.108972 -0.000421
-0.060167 0.138122 0.034079
-0.045249 0.151721 0.008223
-0.048915 0.121146 0.030968
0.008821 0.058921 0.053036
-0.035868 0.152222 0.000993
0.014764 0.057649 0.049796
0.016371 0.058428 0.049144
0.020217 0.059191 0.048460
0.021114 0.059202 0.048004
0.022657 0.059080 0.046607
0.024418 0.057436 0.044196
0.026973 0.058790 0.043329
0.031635 0.058093 0.039641
0.035276 0.057506 0.035834
0.036813 0.058362 0.033751
0.038780 0.058953 0.031306
-0.001293 0.106728 0.043650
-0.063857 0.123807 0.047059
-0.062889 0.124155 0.045133
0.051857 0.059194 0.029732
0.056740 0.057856 0.024360
0.058296 0.058245 0.022557
-0.055497 0.136719 0.031781
-0.073206 0.129173 0.052099
-0.056975 0.146758 0.031727
-0.035572 0.165308 -0.002456
-0.034444 0.159452 0.002654
0.044884 0.091233 0.001701
0.006687 0.059472 0.054182
0.008243 0.060293 0.053985
0.009021 0.060285 0.053357
0.009853 0.060289 0.052799
0.010775 0.060324 0.052369
0.011527 0.060158 0.051946
0.012352 0.060333 0.051228
0.014021 0.060252 0.050309
0.017929 0.060152 0.048962
0.019462 0.059856 0.048716
0.024037 0.059602 0.045299
0.025044 0.060510 0.044737
0.027325 0.060250 0.043637
0.029467 0.060507 0.041454
0.037550 0.057495 0.032190
0.039575 0.060298 0.030700
0.040356 0.060289 0.030071
0.051734 0.060918 0.029658
0.054288 0.059753 0.028139
0.055524 0.060337 0.026891
0.057053 0.060972 0.025077
0.058218 0.060647 0.023301
-0.062985 0.136718 0.037003
-0.057719 0.146758 0.032354
-0.083164 0.108847 0.001328
-0.047384 0.122407 0.028011
-0.039169 0.162354 0.001127
-0.035878 0.159506 0.002409
-0.088018 0.103109 0.009408
-0.043783 0.147719 0.004912
0.008341 0.061827 0.054722
0.009464 0.061692 0.054013
0.010228 0.061689 0.053355
0.012581 0.061718 0.051385
0.017015 0.061245 0.049381
0.019025 0.061825 0.048493
0.021267 0.060954 0.047910
0.022423 0.061032 0.047055
0.024215 0.062065 0.045281
0.032596 0.061323 0.040054
0.033621 0.060417 0.039167
0.035372 0.060027 0.037140
-0.060867 0.128269 0.040820
0.053439 0.061906 0.028656
0.055488 0.062073 0.027085
0.058817 0.061702 0.022453
-0.028552 0.159576 0.000695
-0.024100 0.175899 -0.012412
-0.028548 0.171175 -0.008884
-0.033057 0.159499 0.002294
-0.054846 0.138171 0.030185
-0.060567 0.118217 0.040285
0.004628 0.109943 0.041999
-0.016170 0.184289 -0.020156
0.010569 0.063076 0.053872
0.011869 0.062009 0.051836
0.015013 0.061898 0.050500
0.018222 0.063161 0.049123
0.018989 0.063156 0.048477
0.020160 0.063291 0.047920
0.034562 0.063016 0.038961
0.037234 0.061108 0.035117
0.039422 0.063531 0.032608
0.039918 0.062148 0.030738
0.040561 0.062574 0.029745
-0.061222 0.136533 0.035627
-0.061860 0.135275 0.036906
-0.062670 0.135290 0.037491
-0.063386 0.135310 0.038192
0.051876 0.062503 0.029312
0.057448 0.062473 0.024794
-0.064051 0.135345 0.039184
-0.011128 0.166928 -0.016236
-0.017161 0.159788 -0.009031
-0.013471 0.168320 -0.015895
-0.045213 0.147601 0.006367
-0.088093 0.112806 0.006904
0.020284 0.113159 0.036964
-0.031401 0.159502 0.001810
-0.060959 0.142497 0.036500
-0.017115 0.161213 -0.007349
0.018010 0.105243 0.043377
0.009443 0.063168 0.054760
0.010616 0.064454 0.053938
0.011316 0.063581 0.053054
0.012238 0.064437 0.052786
0.013987 0.064339 0.052242
0.015115 0.064503 0.051655
0.016136 0.063675 0.050615
0.019175 0.064523 0.048747
0.019931 0.064521 0.048078
0.020758 0.064529 0.047518
0.022461 0.064561 0.046437
0.024356 0.063575 0.045181
0.027421 0.062482 0.043887
0.030118 0.063557 0.041623
0.031017 0.062431 0.040908
0.041651 0.064025 0.028551
0.042501 0.064195 0.027898
0.024554 0.107168 0.038976
0.055101 0.064157 0.027034
0.056809 0.064274 0.025372
0.057850 0.064824 0.023814
-0.003673 0.102499 0.043852
0.026818 0.107536 0.037968
-0.059256 0.146819 0.035507
0.010176 0.115822 0.038069
0.028707 0.107492 0.036862
-0.040505 0.159440 0.002724
-0.041344 0.159411 0.003256
-0.048746 0.118344 0.031163
0.009942 0.066003 0.054453
0.011498 0.065806 0.053472
0.013375 0.065791 0.053038
0.033586 0.064279 0.039854
0.036228 0.064534 0.037580
0.039609 0.064959 0.032889
0.041609 0.065621 0.028403
0.042296 0.065599 0.027635
0.039720 0.105480 0.021518
0.054234 0.065940 0.026790
0.057346 0.066138 0.023940
0.058472 0.066075 0.022331
-0.019316 0.162502 -0.007030
-0.018309 0.162495 -0.007324
-0.089641 0.093040 0.013615
0.005353 0.111384 0.041487
-0.063650 0.144870 0.038463
-0.069848 0.143272 0.044671
-0.062426 0.142329 0.037437
-0.046686 0.124135 0.026740
0.019479 0.120836 0.032686
-0.016488 0.161116 -0.008178
-0.050884 0.150721 0.012863
-0.066536 0.118640 0.051242
0.010763 0.067170 0.054165
0.015303 0.066738 0.052017
0.019350 0.065824 0.049104
0.021622 0.065988 0.047083
0.027162 0.065661 0.043763
0.029270 0.066684 0.042380
0.030715 0.066518 0.041390
0.032221 0.066113 0.040441
0.034756 0.065338 0.039110
0.039798 0.067217 0.032883
0.040618 0.064152 0.029782
-0.053316 0.122656 0.036814
-0.049970 0.150693 0.011804
0.055995 0.066698 0.025206
-0.064533 0.120008 0.048918
-0.060965 0.146867 0.037074
-0.072663 0.132495 0.050835
-0.067962 0.118636 0.052254
-0.018136 0.159669 -0.007044
-0.067244 0.117379 0.051202
0.014445 0.066376 0.052685
0.015993 0.068056 0.051735
0.018501 0.068420 0.050402
0.021163 0.067591 0.048215
0.022339 0.066408 0.046352
0.024478 0.067148 0.044816
0.027425 0.068612 0.043123
0.036248 0.066543 0.037661
0.038964 0.066891 0.034267
0.040097 0.068530 0.032075
0.042523 0.066551 0.027358
-0.057711 0.148197 0.032404
-0.031543 0.166773 -0.005933
0.010234 0.105827 -0.020191
-0.062254 0.127069 0.042692
-0.051127 0.116882 0.032970
-0.029584 0.165269 -0.006311
-0.059882 0.146825 0.036334
-0.062315 0.136710 0.036224
-0.069987 0.135750 0.048087
-0.063670 0.112355 0.037621
0.020667 0.105201 0.042296
0.011207 0.113639 0.038671
-0.057624 0.145329 0.032529
-0.026954 0.178660 -0.007452
-0.069141 0.109612 0.038147
-0.070338 0.131789 0.049632
-0.047494 0.125252 0.028556
-0.060277 0.116957 0.039055
0.008286 0.071006 0.055771
0.012468 0.067565 0.053715
0.014490 0.068885 0.052658
0.025887 0.069932 0.044070
0.028748 0.069889 0.042036
0.029949 0.069977 0.041510
0.030724 0.069640 0.041306
0.031876 0.069976 0.040861
0.033257 0.068119 0.039750
0.034885 0.069910 0.038408
0.041567 0.067639 0.028682
0.043557 0.069596 0.025984
-0.012616 0.172774 -0.019722
0.025383 0.103244 0.040544
-0.011831 0.166932 -0.015642
-0.058410 0.120728 0.040233
-0.003004 0.101153 0.044027
-0.012170 0.165481 -0.014243
-0.029825 0.175691 -0.004886
-0.042593 0.149223 0.005080
0.037472 0.095392 0.034177
0.023930 0.103548 0.041715
-0.062777 0.112367 0.037156
-0.030290 0.162331 -0.003312
-0.032578 0.158084 0.002548
-0.038477 0.163704 0.000725
-0.048301 0.125410 0.030067
-0.060429 0.149799 0.035989
-0.064439 0.112372 0.038263
-0.008818 0.169637 -0.022749
0.037303 0.110152 0.002680
-0.061609 0.117348 0.040643
-0.064647 0.114103 0.042042
0.015634 0.070275 0.052510
0.017264 0.071321 0.051333
0.018661 0.070746 0.050525
0.024691 0.070743 0.045743
0.025792 0.071037 0.044502
0.029724 0.071348 0.041633
0.030868 0.071345 0.041087
0.031828 0.071366 0.040722
0.032830 0.070351 0.040302
0.042679 0.069678 0.027372
-0.017255 0.180030 -0.018842
0.023898 0.104719 0.039991
0.024769 0.104700 0.039477
0.029536 0.103374 0.037471
-0.029541 0.169745 -0.008019
-0.004693 0.101051 0.044176
-0.005795 0.101090 0.044489
-0.010869 0.165486 -0.015878
-0.011464 0.165492 -0.014991
-0.013694 0.165443 -0.012940
-0.014534 0.165251 -0.012379
-0.049701 0.115590 0.033479
0.022016 0.112167 0.036866
-0.015947 0.162558 -0.008801
-0.047526 0.126903 0.028007
-0.049168 0.126218 0.031420
-0.035455 0.163829 -0.002278
0.028714 0.113614 0.032704
-0.069225 0.124258 0.052658
0.010599 0.071113 0.054851
0.011699 0.072454 0.054222
0.013348 0.071167 0.053464
0.015451 0.072681 0.052703
0.016418 0.072660 0.051874
0.017313 0.072657 0.051425
0.019922 0.070184 0.049746
0.021650 0.071680 0.049482
0.023450 0.070905 0.047565
0.027161 0.071280 0.043501
0.030550 0.072639 0.041690
0.032036 0.072862 0.040774
0.034280 0.071841 0.039452
0.036175 0.070593 0.037213
0.038729 0.069816 0.034477
0.040604 0.070867 0.031461
0.041923 0.071783 0.029393
0.043855 0.072119 0.025366
-0.076161 0.175035 -0.049996
0.042769 0.100540 0.004398
-0.050171 0.121124 0.033067
-0.084477 0.107683 0.023849
0.011156 0.116816 0.037267
-0.024714 0.161052 -0.002526
-0.022629 0.174809 -0.013698
-0.020337 0.158355 -0.006746
0.026264 0.104731 0.038952
-0.047170 0.151996 0.009711
0.015318 0.120500 0.034154
0.030029 0.114193 0.030804
-0.022114 0.159805 -0.003140
0.014035 0.072687 0.053645
0.015729 0.074019 0.052662
0.016642 0.074032 0.052209
0.018073 0.072938 0.051366
0.020960 0.073923 0.050514
0.026266 0.073954 0.044923
0.029571 0.073636 0.043182
0.038272 0.106504 0.025522
-0.049848 0.131127 0.030054
-0.017626 0.168252 -0.014049
-0.049589 0.146296 0.010585
-0.050363 0.146220 0.012107
-0.053795 0.115431 0.034376
0.026944 0.098407 0.042348
-0.020910 0.158178 -0.005796
-0.059992 0.144868 0.036241
-0.043568 0.160488 0.005821
-0.062539 0.128869 0.041629
0.008658 0.074562 0.056203
0.011221 0.074794 0.054766
0.013101 0.074705 0.054404
0.015184 0.074452 0.053295
0.016051 0.075406 0.053134
0.019470 0.074325 0.051553
0.023901 0.074198 0.048096
0.033355 0.074735 0.040282
0.034294 0.074721 0.039640
0.035837 0.073775 0.038455
-0.067559 0.133427 0.046039
-0.000027 0.103046 0.044166
-0.037846 0.150688 0.001383
-0.036038 0.160946 0.000149
-0.041519 0.155101 0.006545
-0.039994 0.155168 0.005693
-0.038687 0.155045 0.004768
-0.048166 0.145931 0.008381
-0.049011 0.146266 0.009624
-0.021877 0.158167 -0.004559
-0.047258 0.121113 0.028009
-0.050269 0.116910 0.032477
-0.027130 0.160955 -0.001533
0.011094 0.076730 0.054868
0.012251 0.076680 0.054628
0.013406 0.076728 0.054569
0.014630 0.076632 0.054128
0.016331 0.076800 0.053542
0.022101 0.076476 0.049854
0.024598 0.076942 0.048464
0.025523 0.076187 0.047328
0.025669 0.075362 0.046657
0.026828 0.076577 0.045868
0.028093 0.075958 0.044807
0.030957 0.075542 0.042982
0.036961 0.075456 0.037358
0.038892 0.074016 0.034242
0.043388 0.075055 0.026982
-0.013031 0.166753 -0.014662
-0.047531 0.155068 0.009431
-0.045186 0.146266 0.004634
-0.045823 0.146281 0.005496
-0.047061 0.146242 0.007186
-0.058603 0.139686 0.033143
-0.056191 0.139379 0.031418
-0.062972 0.133897 0.038809
-0.063736 0.133925 0.039422
-0.064390 0.133860 0.040260
-0.059294 0.140993 0.033438
-0.054715 0.140957 0.029041
-0.015787 0.163950 -0.010474
-0.041902 0.157999 0.004241
-0.078373 0.161039 -0.024964
-0.047988 0.121051 0.028756
0.027803 0.113860 0.033139
-0.068707 0.131542 0.048231
-0.049357 0.121367 0.032077
-0.070731 0.134862 0.049005
-0.052255 0.131035 0.032871
0.008715 0.077287 0.055929
0.013463 0.078009 0.054516
0.015510 0.078224 0.053934
0.017437 0.078094 0.053204
0.018529 0.076753 0.052561
0.026718 0.078251 0.046433
0.031597 0.077543 0.042967
0.032481 0.076166 0.041912
0.034661 0.077889 0.039919
0.035523 0.077662 0.039029
0.038701 0.076911 0.034971
0.041027 0.074492 0.031177
-0.028558 0.174910 -0.007087
-0.036060 0.165564 -0.001777
0.028320 0.104829 0.037686
-0.062298 0.139483 0.036089
-0.060983 0.139550 0.034653
-0.060276 0.139548 0.033932
-0.061834 0.133738 0.038106
0.039481 0.099271 -0.006325
-0.075032 0.144421 -0.006882
-0.012080 0.176747 -0.022574
-0.027535 0.178653 -0.006741
-0.040891 0.161353 0.003065
-0.042788 0.157985 0.004708
-0.059039 0.144520 0.034012
-0.066195 0.130542 0.045672
-0.053240 0.121353 0.036285
-0.024179 0.159685 -0.001738
-0.038578 0.159500 0.002030
-0.050379 0.122820 0.033220
-0.063174 0.114079 0.039008
-0.062424 0.122417 0.044552
-0.068900 0.115705 0.051284
0.011639 0.079043 0.054457
0.018827 0.079596 0.052360
0.020063 0.079220 0.051448
0.023044 0.078422 0.049574
0.024217 0.079135 0.049023
0.025364 0.079123 0.048160
0.028764 0.078911 0.044899
0.043290 0.076930 0.027065
0.045041 0.078050 0.023377
-0.049529 0.119856 0.032073
-0.033241 0.162469 -0.002464
-0.030856 0.174216 -0.004340
-0.033399 0.166789 -0.004655
-0.006716 0.102399 0.043736
-0.063610 0.139521 0.038165
-0.056430 0.134903 0.034116
-0.058182 0.134014 0.036197
-0.042790 0.153654 0.007000
0.035634 0.096824 0.036102
-0.031723 0.168281 -0.006082
0.024154 0.116633 0.032847
-0.056380 0.122719 0.039693
-0.083297 0.112668 0.000716
-0.029789 0.163966 -0.005139
-0.054821 0.143869 0.029539
-0.058374 0.146731 0.033163
-0.046452 0.146291 0.006432
-0.058463 0.118303 0.039295
-0.047890 0.149281 0.009868
-0.061442 0.116365 0.039382
-0.068445 0.117201 0.051948
-0.053614 0.116815 0.034560
0.025582 0.097129 0.044401
-0.058359 0.132478 0.037239
0.009828 0.080474 0.054878
0.011766 0.080629 0.054107
0.014736 0.079912 0.053853
0.019727 0.080867 0.051456
0.021473 0.080884 0.050467
0.023183 0.080965 0.049707
0.027380 0.079909 0.045913
0.032696 0.080750 0.042171
0.035556 0.079832 0.039053
0.042615 0.078250 0.028126
0.038836 0.102991 0.027510
-0.029862 0.166796 -0.006999
-0.055437 0.143851 0.030560
-0.062422 0.113827 0.037693
-0.065666 0.115675 0.047569
-0.035966 0.162375 -0.001259
-0.037344 0.156520 0.004468
-0.018312 0.161116 -0.006074
-0.019647 0.177835 -0.016240
-0.050685 0.131787 0.030781
-0.057406 0.128827 0.038703
-0.060644 0.121287 0.041841
-0.080620 0.114932 0.047462
-0.050115 0.149246 0.012197
0.028062 0.103406 0.038804
-0.062092 0.117821 0.041762
-0.009908 0.168128 -0.018760
-0.057562 0.116892 0.038008
-0.063335 0.115336 0.041325
0.009887 0.082014 0.054825
0.011700 0.081985 0.053890
0.012647 0.082004 0.053503
0.019011 0.081131 0.051885
0.020479 0.082208 0.050804
0.021939 0.082310 0.050244
0.024660 0.081060 0.048731
0.028424 0.082200 0.044683
0.029199 0.082198 0.044043
0.029707 0.081221 0.043979
0.031070 0.080248 0.043318
0.034048 0.080016 0.040970
0.037006 0.077975 0.037161
0.041959 0.081736 0.029853
-0.075250 0.177839 -0.052946
0.014651 0.096122 0.048621
-0.052034 0.116871 0.033414
-0.090090 0.119956 0.004302
-0.039897 0.160894 0.001834
-0.066543 0.114207 0.046729
0.023266 0.119123 0.031821
0.031656 0.101020 0.037375
0.034771 0.111675 0.026415
0.022638 0.113904 0.035374
-0.067528 0.115786 0.050167
0.019951 0.117596 0.034978
-0.041775 0.162326 0.004447
-0.060393 0.113831 0.036446
-0.061676 0.113831 0.037012
-0.067766 0.114189 0.048574
-0.032632 0.168236 -0.005221
0.020939 0.119100 0.033563
-0.058591 0.148276 0.034385
-0.066389 0.141982 0.042596
-0.066199 0.146895 0.040027
-0.036086 0.156592 0.003819
-0.037226 0.165051 -0.000257
-0.022876 0.159601 -0.002480
-0.063141 0.138136 0.037031
0.024259 0.108472 0.038572
-0.059423 0.128221 0.040201
-0.063140 0.119765 0.045619
-0.019755 0.158352 -0.007550
0.007454 0.081650 0.055643
0.011732 0.083330 0.053943
0.012519 0.083334 0.053329
0.013546 0.083244 0.052845
0.015816 0.082953 0.052311
0.017400 0.080445 0.052891
0.027000 0.108765 0.037377
0.019240 0.083073 0.051049
0.022786 0.083568 0.049582
0.026564 0.081879 0.046709
0.028418 0.083544 0.044679
0.029857 0.083512 0.043229
0.033306 0.082970 0.041367
0.034653 0.083017 0.039902
0.039499 0.081886 0.034278
0.040743 0.081607 0.032338
0.023912 0.097824 0.045302
-0.053065 0.138114 0.027656
0.030811 0.104611 0.035997
-0.046253 0.123907 0.025906
0.028127 0.108880 0.036622
0.032331 0.104575 0.034815
-0.020040 0.180425 -0.015870
0.029230 0.109276 0.035308
-0.066920 0.110822 0.038174
-0.061381 0.122656 0.042840
-0.064939 0.141657 0.040438
0.030841 0.107455 0.034841
-0.062180 0.120265 0.043629
-0.023220 0.181571 -0.010901
-0.029819 0.154044 -0.004570
-0.017610 0.181702 -0.018622
-0.065233 0.118090 0.049276
-0.063569 0.119663 0.046910
-0.064013 0.117090 0.045744
0.034420 0.107451 0.030439
0.008586 0.084439 0.055895
0.010787 0.084558 0.054779
0.012598 0.084740 0.053499
0.015768 0.085013 0.051621
0.018548 0.085451 0.050360
0.037536 0.105481 0.027885
0.021779 0.084598 0.049812
0.022885 0.084908 0.049031
0.024059 0.084928 0.048089
0.025160 0.084378 0.047528
0.027883 0.084456 0.045456
0.028985 0.083557 0.043773
0.032623 0.084329 0.041936
0.033413 0.084914 0.041374
0.035791 0.082518 0.038191
-0.017416 0.162512 -0.007779
-0.089443 0.098755 0.017881
-0.049648 0.118349 0.031713
-0.061639 0.120017 0.042529
-0.062588 0.109684 0.037763
-0.037938 0.157973 0.004632
0.027723 0.094341 0.044029
-0.088883 0.140531 0.012201
-0.068915 0.139388 0.045968
-0.049331 0.123463 0.031368
0.031876 0.108623 0.032682
-0.011660 0.168404 -0.017045
-0.027108 0.166918 -0.008707
-0.063651 0.141941 0.038536
-0.051604 0.124538 0.034504
-0.034160 0.156844 0.002736
-0.037812 0.166027 0.001400
-0.021073 0.184521 -0.013171
-0.065849 0.134039 0.042894
-0.013549 0.181658 -0.023149
-0.044226 0.157925 0.006063
-0.032631 0.170750 -0.003668
-0.061019 0.119808 0.041607
-0.056455 0.126293 0.039230
-0.026259 0.158135 -0.000955
-0.035912 0.158048 0.004102
-0.046464 0.157957 0.008183
0.007660 0.085849 0.056237
0.009820 0.086075 0.055349
0.013999 0.084622 0.052436
-0.064374 0.121580 0.048709
0.021979 0.086275 0.049035
0.023563 0.086259 0.048332
0.027168 0.085260 0.046302
0.028950 0.086199 0.043713
0.035292 0.085225 0.039145
0.038696 0.085694 0.034858
-0.025970 0.162464 -0.004827
-0.051780 0.115481 0.033786
-0.056555 0.118932 0.038621
-0.069160 0.127497 0.051099
-0.039551 0.159448 0.002351
-0.039908 0.150353 0.003180
-0.023396 0.166946 -0.010469
-0.069573 0.140840 0.045847
-0.068059 0.138954 0.045295
-0.036559 0.153007 0.002186
-0.059486 0.136757 0.034590
0.029583 0.099395 0.040688
0.026299 0.110322 0.036618
-0.030244 0.161080 -0.001713
-0.066148 0.132840 0.043981
-0.065960 0.110851 0.037769
0.044886 0.086211 0.000035
-0.062773 0.141026 0.037362
0.024360 0.115028 0.033973
-0.038618 0.166469 0.002481
-0.017562 0.184667 -0.018241
-0.016958 0.178100 -0.018639
0.019049 0.118826 0.034605
-0.074360 0.129185 0.052572
-0.050165 0.124161 0.032636
-0.043378 0.151850 0.006931
-0.030089 0.168180 -0.007380
-0.053745 0.136691 0.030043
-0.054609 0.134712 0.032712
-0.060740 0.144653 0.036861
-0.020941 0.159631 -0.004215
0.009842 0.087417 0.055173
0.011817 0.087330 0.054346
0.012307 0.086513 0.054047
0.014413 0.086500 0.052197
0.017434 0.086864 0.050210
0.018390 0.087299 0.049553
-0.058816 0.115435 0.037145
0.026135 0.086154 0.047059
0.029796 0.085745 0.043188
0.031715 0.083780 0.042465
0.031894 0.086399 0.042667
0.033338 0.087151 0.042014
0.037266 0.086329 0.036495
0.042230 0.085815 0.029071
0.043396 0.085279 0.027285
0.040642 0.104705 0.002063
0.037728 0.085112 -0.015433
-0.031854 0.169663 -0.005713
-0.024976 0.159657 -0.001143
0.036699 0.096935 0.034085
-0.020384 0.164222 -0.009211
-0.044260 0.153622 0.007826
-0.050166 0.147677 0.012240
-0.019528 0.166156 -0.011486
-0.069137 0.135002 0.047479
0.012662 0.096179 0.049420
-0.041701 0.153622 0.006259
-0.014647 0.183286 -0.022173
-0.012640 0.170467 -0.018129
-0.067042 0.144557 0.042000
-0.065418 0.124228 0.049445
0.026966 0.111635 0.035123
-0.020585 0.162262 -0.006433
-0.075068 0.131289 0.052492
-0.064909 0.110873 0.037587
-0.062030 0.141028 0.036684
-0.074075 0.174982 -0.051083
-0.032036 0.155853 0.000834
-0.026191 0.178372 -0.008493
-0.036815 0.163870 -0.001260
0.024207 0.102391 0.042328
0.009475 0.123710 0.033746
-0.045745 0.125500 0.024573
-0.059326 0.125458 0.040960
-0.061279 0.125494 0.042324
-0.025259 0.169719 -0.011056
-0.048239 0.144672 0.006441
-0.055095 0.124129 0.038542
-0.065125 0.138944 0.041004
-0.018321 0.176763 -0.017211
0.037349 0.102874 0.029742
-0.058018 0.138166 0.032938
0.010446 0.088698 0.054593
0.012203 0.088777 0.054008
0.013519 0.088456 0.053248
0.016591 0.086970 0.050883
0.017362 0.088714 0.049812
0.018083 0.088740 0.049114
-0.067289 0.137779 0.044568
-0.056123 0.115455 0.036052
-0.047701 0.124056 0.029037
0.024541 0.087404 0.047919
0.028315 0.086572 0.044450
0.031899 0.088768 0.042844
0.035696 0.088546 0.039074
0.040941 0.085696 0.031806
-0.045076 0.159340 0.007039
-0.066799 0.126860 0.049500
-0.023952 0.178337 -0.011677
-0.022229 0.178667 -0.013822
0.022368 0.099644 0.045194
-0.021897 0.172774 -0.013989
-0.010487 0.166942 -0.017086
-0.059978 0.148254 0.036206
-0.022986 0.161011 -0.003220
-0.093322 0.119054 0.024850
-0.061391 0.124079 0.042816
-0.033972 0.170934 -0.001587
-0.048500 0.147686 0.009905
-0.055213 0.118458 0.037223
-0.040113 0.152019 0.004346
0.009524 0.120668 0.036064
-0.066145 0.120082 0.051259
-0.061940 0.145153 0.037560
-0.057432 0.125517 0.040077
-0.025872 0.174727 -0.010924
-0.062171 0.132465 0.039174
-0.068078 0.141379 0.044485
-0.032166 0.163886 -0.004158
-0.040869 0.158042 0.004017
-0.012779 0.179666 -0.023206
-0.019131 0.184583 -0.015750
-0.048643 0.153012 0.010598
-0.022746 0.168272 -0.011705
-0.055938 0.132369 0.035625
-0.062483 0.125533 0.043928
-0.048328 0.119696 0.030003
-0.063025 0.117222 0.043209
-0.051929 0.126862 0.034394
0.019889 0.103439 0.044093
0.011344 0.089823 0.054011
0.012577 0.090748 0.053173
0.013395 0.090075 0.052886
0.014173 0.089433 0.052383
0.015869 0.090122 0.051334
0.016626 0.089974 0.050652
-0.045961 0.148230 0.007662
-0.057120 0.115445 0.036582
0.022875 0.087998 0.048597
0.026893 0.089409 0.045543
0.029168 0.087836 0.043673
0.031624 0.090254 0.042757
0.033112 0.089465 0.041965
0.033190 0.110680 0.029578
-0.076024 0.150016 -0.007891
-0.029696 0.159564 0.001157
0.017054 0.094928 0.048031
0.016488 0.094061 0.048753
0.015010 0.093233 0.050751
0.028405 0.093061 0.044026
-0.034221 0.153472 0.000611
0.033021 0.096637 0.039044
-0.045497 0.153530 0.008559
0.035594 0.110207 0.026703
-0.018401 0.182158 -0.017522
-0.085454 0.112088 0.003332
-0.072258 0.136000 0.049471
-0.065993 0.142138 0.041856
-0.093800 0.118753 0.015304
-0.025857 0.168321 -0.010104
-0.051611 0.129441 0.033179
-0.060337 0.124090 0.041874
-0.066048 0.121749 0.051008
-0.047942 0.118344 0.030576
-0.053886 0.118832 0.035840
-0.028539 0.172866 -0.008470
0.028856 0.100424 0.040652
-0.024689 0.172048 -0.011993
0.024883 0.112748 0.035222
-0.070383 0.126711 0.052225
-0.016579 0.170128 -0.015856
-0.055987 0.129311 0.037261
-0.060361 0.142001 0.035802
-0.029236 0.156428 -0.000451
-0.055044 0.145590 0.029877
-0.021734 0.183032 -0.012358
-0.040899 0.163853 0.003941
-0.039124 0.157933 0.004658
0.042620 0.096792 0.024050
-0.068542 0.143498 0.043782
-0.059640 0.142619 0.034930
-0.064247 0.125541 0.047039
0.030809 0.112667 0.031340
0.034493 0.097378 0.037200
0.036694 0.093412 0.036644
-0.071290 0.129255 0.051264
-0.048845 0.119728 0.031006
-0.047685 0.119711 0.029169
-0.025325 0.173396 -0.011593
0.014139 0.120096 0.034998
0.012322 0.119834 0.035533
0.013750 0.091476 0.052115
0.015586 0.091399 0.051235
0.016563 0.091257 0.050363
0.017808 0.090968 0.048639
0.018455 0.091626 0.047843
-0.055302 0.115361 0.035368
-0.010780 0.169098 -0.018337
0.022865 0.092392 0.047657
0.025004 0.090643 0.046995
0.027917 0.091437 0.044479
0.029592 0.090689 0.043528
0.030694 0.091683 0.042824
0.033156 0.092453 0.040978
0.034830 0.093099 0.039055
0.035761 0.090558 0.038809
0.036840 0.090978 0.037183
0.038589 0.090070 0.034722
0.038882 0.093470 0.033326
0.039490 0.088850 0.033357
0.040822 0.092424 0.029846
-0.048705 0.128832 0.029461
-0.064347 0.144063 0.039189
0.031203 0.093502 0.041938
-0.015158 0.173160 -0.018294
-0.050888 0.152284 0.011998
-0.056463 0.148379 0.030481
0.038985 0.096065 0.031812
0.030131 0.100469 0.039623
0.035244 0.100622 0.034182
-0.053071 0.144693 0.022570
-0.051209 0.118302 0.032872
-0.018214 0.173799 -0.016623
-0.067559 0.124308 0.051598
-0.053318 0.124295 0.036577
-0.046053 0.122513 0.026245
-0.020179 0.170320 -0.014055
-0.050164 0.128429 0.031896
-0.064957 0.126916 0.047273
-0.056754 0.124194 0.039986
-0.068756 0.122870 0.052847
-0.087558 0.095491 0.004442
-0.060073 0.120141 0.041035
-0.052303 0.118302 0.033949
-0.056134 0.141094 0.030506
-0.065471 0.145107 0.040170
0.019196 0.101243 0.045889
-0.067710 0.129796 0.048292
-0.070059 0.129981 0.050253
0.022989 0.112668 0.035985
-0.022066 0.171423 -0.013488
0.037963 0.096446 -0.009353
-0.059974 0.141010 0.034370
-0.011499 0.164138 -0.015009
-0.014254 0.176031 -0.020135
-0.029542 0.158148 0.000992
-0.059210 0.142401 0.033627
-0.058520 0.143023 0.032866
0.029548 0.096854 0.041852
-0.061615 0.129795 0.040166
-0.065182 0.132489 0.042389
-0.061677 0.138134 0.035132
0.024811 0.094822 0.046049
-0.034314 0.163713 -0.002860
0.011680 0.122353 0.034134
0.009368 0.122437 0.034977
-0.062263 0.143869 0.037558
-0.070256 0.095083 -0.016108
-0.009086 0.169660 -0.024751
-0.061501 0.159987 -0.032668
-0.043016 0.095436 -0.022466
-0.083425 0.141805 0.002204
0.021055 0.035818 -0.001685
0.021052 0.035819 -0.002682
0.020544 0.035764 -0.003683
0.020160 0.035722 -0.004678
0.019175 0.035657 -0.006706
0.019113 0.035614 -0.007723
0.018623 0.035556 -0.009674
0.018101 0.035496 -0.013674
0.016509 0.035407 -0.016638
-0.073814 0.095042 -0.014543
-0.044842 0.095321 -0.022006
-0.072509 0.147853 -0.028719
-0.061842 0.161540 -0.034076
-0.006856 0.105915 -0.022810
-0.060805 0.095361 -0.018741
0.021304 0.037284 -0.002686
0.021880 0.037421 -0.003642
0.020994 0.037317 -0.004649
0.019851 0.036995 -0.006775
0.019362 0.037095 -0.009673
0.018622 0.037030 -0.014477
0.017894 0.036936 -0.016552
0.015932 0.036709 -0.019438
0.014897 0.036623 -0.020574
0.020295 0.038155 0.041065
0.021249 0.039197 0.041097
0.022426 0.038718 0.038340
-0.009276 0.177254 -0.028779
-0.069612 0.128328 -0.009162
0.021166 0.038760 -0.007609
0.019875 0.038127 -0.011128
0.017283 0.036788 -0.017574
0.015486 0.038058 -0.020759
0.022367 0.040382 0.040147
0.024225 0.040558 0.037770
0.024416 0.039460 0.034807
0.025815 0.040833 0.033934
-0.072659 0.143932 -0.013022
0.038489 0.086925 -0.014213
-0.009773 0.178724 -0.027710
-0.041398 0.095606 -0.022602
0.048082 0.043040 0.007326
0.046778 0.042835 0.005014
0.044527 0.042226 0.002657
0.041762 0.040868 0.002133
0.023126 0.040325 -0.006539
0.022343 0.040411 -0.007918
0.021275 0.040146 -0.010526
0.018955 0.038608 -0.016522
0.017510 0.038548 -0.019159
-0.010653 0.165176 -0.016643
-0.061847 0.160063 -0.036022
0.025391 0.042082 0.036973
0.026283 0.042622 0.035590
-0.009578 0.178815 -0.028737
0.040330 0.085008 -0.011750
-0.079272 0.107765 0.032001
0.050893 0.044584 0.013170
0.048045 0.044397 0.002850
0.046920 0.044461 0.001365
0.045496 0.044388 0.000424
0.024160 0.041820 -0.006781
0.023409 0.041864 -0.007669
0.022410 0.041668 -0.009317
0.021796 0.041524 -0.010988
0.020437 0.040046 -0.014442
0.018170 0.040930 -0.020760
-0.009047 0.168146 -0.021717
-0.013583 0.037020 0.051011
-0.054183 0.142572 0.027781
-0.008883 0.175714 -0.027834
-0.061486 0.175719 -0.060676
-0.034362 0.152360 -0.000369
0.053081 0.046362 0.013598
0.050483 0.045232 0.005547
0.049520 0.044811 0.004220
0.024331 0.043404 -0.009171
0.022834 0.043059 -0.011156
0.022420 0.043039 -0.012730
0.022253 0.043067 -0.013715
0.021857 0.043289 -0.016348
0.021011 0.042757 -0.018798
0.020170 0.042817 -0.020484
0.019087 0.042824 -0.021681
-0.034538 0.035348 -0.031179
-0.009126 0.168128 -0.022763
-0.013274 0.162396 -0.014817
-0.009966 0.169881 -0.019935
-0.051969 0.147707 0.018050
-0.074886 0.115784 0.051777
-0.009205 0.175559 -0.028798
0.040555 0.087644 -0.010844
-0.019371 0.037552 0.053223
-0.009810 0.166665 -0.020774
0.053682 0.047323 0.017948
0.051371 0.045107 0.010451
0.050130 0.046204 0.002359
0.026088 0.044032 -0.007636
0.026428 0.044906 -0.008971
0.026170 0.045660 -0.012379
0.024261 0.044863 -0.013681
0.022867 0.044446 -0.014776
0.022549 0.044480 -0.015767
0.022167 0.044470 -0.016762
0.021769 0.044465 -0.017760
0.021424 0.044484 -0.018715
0.021025 0.044451 -0.019710
0.020450 0.044377 -0.020764
0.019733 0.044328 -0.021698
-0.089573 0.135123 0.031631
-0.092602 0.123055 0.029698
-0.013526 0.162053 -0.012743
-0.008863 0.171168 -0.023742
-0.049372 0.143224 0.008393
-0.036190 0.151017 -0.000604
-0.033224 0.152554 -0.002621
0.054968 0.048899 0.019410
0.055826 0.049427 0.017793
0.054949 0.048218 0.015423
0.056110 0.049376 0.014405
0.055808 0.049011 0.011499
0.055494 0.049509 0.006731
0.054134 0.049060 0.004203
0.052722 0.049030 0.001770
0.050930 0.048796 -0.000064
0.028983 0.046737 -0.007663
0.028073 0.046477 -0.009034
0.026358 0.046679 -0.015468
0.025208 0.046491 -0.016617
0.022611 0.045872 -0.017849
0.021764 0.045825 -0.018868
0.021170 0.045898 -0.019731
0.020369 0.045917 -0.020834
-0.062591 0.147338 -0.011243
-0.008650 0.171144 -0.024773
-0.052635 0.147870 0.020561
-0.052270 0.140626 0.022028
-0.062189 0.157647 -0.018726
0.055768 0.050357 0.020609
0.056843 0.050921 0.018442
0.057243 0.050862 0.014007
0.057191 0.050905 0.010939
0.056567 0.050837 0.007132
0.055878 0.050837 0.004973
0.054549 0.050562 0.002707
0.027564 0.046773 -0.012511
0.027285 0.047975 -0.016576
-0.062733 0.167912 -0.046139
-0.043260 0.147510 0.003551
-0.028300 0.093313 -0.025668
-0.033477 0.152548 -0.001595
-0.049529 0.143292 0.009548
0.056906 0.052235 0.020934
0.052705 0.050502 0.000206
0.048719 0.048985 -0.002717
0.030751 0.048720 -0.007624
0.029580 0.048285 -0.009201
0.030106 0.049707 -0.011590
0.029560 0.049628 -0.013007
0.028987 0.049560 -0.015241
0.027911 0.049309 -0.017284
0.035448 0.096637 -0.012175
-0.061097 0.169393 -0.058599
-0.008660 0.174145 -0.026832
-0.049328 0.143211 0.007400
0.043047 0.084420 -0.005496
-0.069216 0.034356 -0.004635
-0.042414 0.147803 0.002445
-0.054914 0.147815 0.027585
-0.087318 0.110451 0.011252
-0.061468 0.158434 -0.028684
0.057815 0.052712 0.019162
0.058249 0.052659 0.014253
0.058533 0.053187 0.011933
0.057809 0.053008 0.007899
0.056619 0.052234 0.004950
0.054007 0.052348 0.000313
0.052885 0.053311 -0.001724
-0.090785 0.117276 0.006303
0.029983 0.051090 -0.014247
0.029114 0.050935 -0.016568
0.028203 0.050904 -0.018396
-0.057908 0.121934 -0.008721
-0.048786 0.135229 0.004408
-0.061070 0.171155 -0.059038
-0.047703 0.134043 0.006917
-0.039191 0.149452 0.000405
-0.008606 0.172644 -0.026823
-0.053402 0.150907 0.023304
-0.053020 0.139982 0.026295
0.039497 0.100071 0.027951
0.057624 0.054465 0.021928
0.059277 0.055263 0.013195
0.058875 0.054730 0.010495
0.055632 0.052041 0.003144
-0.091711 0.123431 0.007251
0.031154 0.051157 -0.010954
0.030123 0.052429 -0.015234
0.028818 0.052481 -0.018382
0.027872 0.052284 -0.019754
0.026729 0.052173 -0.020757
-0.027690 0.121986 -0.007037
-0.062039 0.152203 -0.017579
-0.063046 0.170662 -0.049619
0.044123 0.096602 0.004035
0.045606 0.090379 0.005091
-0.062389 0.149404 -0.010116
0.058854 0.056191 0.019888
0.058914 0.054821 0.016581
0.058335 0.055399 0.006924
0.053589 0.053989 -0.001185
0.032632 0.052319 -0.009194
0.029892 0.053826 -0.016442
0.028933 0.053798 -0.018501
0.027884 0.053698 -0.019769
-0.061467 0.158887 -0.031896
-0.053395 0.146317 0.023247
-0.030174 0.035340 0.050699
-0.062574 0.156865 -0.016577
-0.062948 0.158020 -0.040547
0.043632 0.089008 -0.003576
-0.062969 0.151527 -0.007608
0.058975 0.057746 0.020880
0.060054 0.057635 0.010596
0.031199 0.054558 -0.014573
0.028723 0.055456 -0.018588
0.027553 0.055075 -0.019815
-0.014903 0.105901 -0.022212
-0.062275 0.152174 -0.024579
-0.062871 0.159299 -0.043222
-0.076215 0.149977 -0.012280
-0.029263 0.035139 0.051062
-0.062769 0.156841 -0.015592
-0.063192 0.157162 -0.014981
0.059108 0.058295 0.005896
0.058499 0.059468 0.003525
0.034406 0.056331 -0.011042
0.032085 0.055177 -0.013484
0.031937 0.056889 -0.014766
0.030848 0.056769 -0.015807
0.030020 0.056479 -0.016737
0.028353 0.056625 -0.018991
0.025354 0.054971 -0.021704
-0.062379 0.147661 -0.007147
0.043670 0.094026 0.023215
-0.062306 0.153736 -0.014565
-0.028314 0.035019 0.051370
-0.062193 0.175545 -0.056725
-0.087483 0.095368 0.003337
0.059968 0.058440 0.017761
0.060761 0.059412 0.012207
0.060868 0.060723 0.010505
0.060443 0.060311 0.008696
0.059557 0.060924 0.005492
0.056686 0.060551 0.001085
0.038670 0.058845 -0.005785
0.035740 0.056479 -0.009390
0.032079 0.058380 -0.015670
0.030675 0.058174 -0.016770
0.029596 0.058047 -0.017827
0.028364 0.058054 -0.019583
0.025878 0.056210 -0.021636
0.025346 0.057424 -0.023170
-0.062029 0.153805 -0.015614
-0.062351 0.146001 -0.006590
-0.050968 0.142835 0.016786
-0.089009 0.137888 0.025662
0.059235 0.059437 0.021142
0.060475 0.059896 0.016154
0.058387 0.061321 0.003131
0.056298 0.061943 0.001121
-0.081608 0.107789 -0.002485
-0.067797 0.095181 -0.016656
0.037672 0.060011 -0.009622
0.036886 0.060166 -0.010773
0.036332 0.060134 -0.011740
0.035381 0.059045 -0.012325
0.033059 0.059735 -0.015708
0.031685 0.060000 -0.017460
0.029502 0.059474 -0.018877
0.027615 0.059383 -0.021502
0.026402 0.059198 -0.022820
0.025334 0.059106 -0.023797
-0.085963 0.109007 0.009354
-0.061438 0.156880 -0.026133
-0.011814 0.163592 -0.015761
-0.061634 0.156629 -0.028154
0.042866 0.062382 -0.002517
-0.052488 0.142755 0.020102
-0.061579 0.156866 -0.024586
-0.061515 0.156823 -0.023508
-0.061797 0.170697 -0.054109
0.058875 0.064310 0.022236
0.060697 0.062681 0.008907
0.057554 0.062761 0.002300
-0.082367 0.106921 -0.001683
0.039918 0.060823 -0.004728
0.039317 0.060609 -0.005923
0.038631 0.061224 -0.008688
0.037953 0.061539 -0.010214
0.035080 0.061419 -0.013552
0.032045 0.061134 -0.017768
0.030539 0.060991 -0.018785
0.029161 0.060997 -0.019972
0.027314 0.060755 -0.022268
-0.093881 0.121846 0.025451
0.043076 0.089601 0.026060
-0.062355 0.166179 -0.046514
-0.009418 0.170999 -0.021781
-0.049523 0.136966 0.020030
-0.063597 0.156930 -0.013192
-0.094661 0.122005 0.019810
-0.035951 0.151053 -0.001634
0.042124 0.098317 -0.001355
0.059580 0.064606 0.020637
0.060361 0.064824 0.018309
0.060807 0.064654 0.016197
0.061058 0.063348 0.011249
0.060131 0.062786 0.007012
0.059348 0.062720 0.005090
0.058178 0.064362 0.003204
-0.086545 0.109036 0.012360
0.036910 0.061782 -0.011647
0.033610 0.061255 -0.015750
0.031431 0.062520 -0.018645
0.029447 0.062308 -0.019850
0.044654 0.095899 0.005960
-0.092733 0.118694 0.032942
-0.062511 0.166410 -0.044903
-0.061705 0.159949 -0.027255
-0.061940 0.160017 -0.024844
-0.052865 0.144347 0.021253
-0.062602 0.148440 -0.013612
-0.061921 0.156820 -0.019137
-0.047831 0.135536 0.010238
-0.041110 0.149334 0.003511
-0.076365 0.152800 -0.010886
0.044594 0.088583 -0.001600
0.059283 0.066794 0.020519
0.060281 0.066339 0.017922
0.060866 0.065908 0.013015
0.058114 0.066164 0.003560
-0.086076 0.109063 0.010815
-0.090353 0.116014 0.028310
0.037520 0.064399 -0.011720
0.035222 0.063748 -0.013863
0.032551 0.063416 -0.017840
0.029243 0.063711 -0.019932
-0.086248 0.107544 0.010439
-0.071909 0.180772 -0.055937
-0.086894 0.122556 -0.001734
0.045078 0.088052 0.000388
-0.062470 0.170161 -0.050843
-0.062754 0.161701 -0.048413
-0.078601 0.174957 -0.047049
-0.049366 0.137641 0.004836
-0.050590 0.144675 0.012943
-0.009648 0.166616 -0.019763
0.059529 0.067784 0.018894
0.060474 0.067607 0.015493
0.060476 0.067593 0.012493
0.060129 0.067643 0.010185
0.058859 0.067379 0.006047
0.039409 0.064222 -0.008760
0.031731 0.064630 -0.018761
0.028900 0.065084 -0.019987
-0.070769 0.155356 -0.046926
-0.086182 0.107654 0.009363
-0.092733 0.119772 0.010104
-0.062352 0.167538 -0.048257
-0.062691 0.151890 -0.010370
-0.062165 0.168187 -0.051241
-0.062576 0.161581 -0.045049
-0.071669 0.147461 -0.028197
-0.032905 0.035938 0.049601
-0.008761 0.174216 -0.027697
-0.050334 0.137851 0.002555
-0.049950 0.072488 0.040952
-0.062188 0.177235 -0.059622
-0.077853 0.159695 -0.023924
0.059156 0.069135 0.018019
0.060034 0.069106 0.014832
0.038783 0.067116 -0.011436
0.037391 0.066962 -0.013153
0.035103 0.066472 -0.015322
0.034130 0.066419 -0.016502
0.033041 0.065676 -0.017614
0.031742 0.066755 -0.018713
0.028222 0.066446 -0.020754
-0.085893 0.108988 0.008341
-0.090639 0.118707 0.005562
-0.049306 0.141154 0.010403
-0.077118 0.165222 -0.035974
-0.061732 0.155315 -0.018581
-0.054321 0.144202 0.028305
-0.053168 0.142293 0.025570
-0.052026 0.138770 0.023697
-0.048570 0.138165 0.012438
-0.052666 0.146367 0.019721
-0.062048 0.155306 -0.016587
-0.063846 0.036668 0.042257
-0.033655 0.036332 0.049062
-0.080173 0.108605 -0.003686
-0.083712 0.108994 0.025691
0.042444 0.068103 -0.002735
0.041240 0.068379 -0.007199
0.039551 0.068798 -0.010555
0.034564 0.068647 -0.016229
0.031440 0.068132 -0.018816
0.029679 0.067969 -0.019834
0.028978 0.066528 -0.019930
0.026798 0.066431 -0.022413
-0.085543 0.108961 0.007336
-0.075613 0.163772 -0.035007
-0.009526 0.169814 -0.025600
-0.088878 0.120475 0.001975
-0.062370 0.164645 -0.042033
-0.062161 0.152414 -0.015672
-0.039380 0.149525 0.001376
-0.062295 0.161961 -0.042781
0.044589 0.090803 -0.000684
-0.078295 0.111140 0.045629
-0.061804 0.161655 -0.035871
-0.048733 0.137088 0.007897
-0.062097 0.159862 -0.038239
-0.009758 0.167025 -0.022376
0.041264 0.095252 -0.005201
-0.088902 0.137924 0.027528
-0.048310 0.135519 0.007378
-0.053887 0.144270 0.026022
0.040922 0.099925 0.024761
-0.087716 0.145972 0.008736
0.032956 0.069125 -0.017640
0.031409 0.069544 -0.018778
0.028918 0.069301 -0.021593
-0.085236 0.108921 0.005631
-0.093170 0.119034 0.037957
-0.089561 0.118359 0.003601
-0.062500 0.153195 -0.012462
-0.089498 0.121276 0.003304
-0.075948 0.152671 -0.012907
-0.031874 0.154364 -0.000523
-0.049276 0.143079 0.004355
-0.054642 0.146512 0.027932
-0.009954 0.166810 -0.021720
-0.048441 0.137561 0.010511
-0.009728 0.166651 -0.018676
-0.089677 0.098118 0.016171
-0.051578 0.147726 0.015805
-0.049563 0.140922 0.012748
-0.015383 0.160638 -0.010866
0.041067 0.101519 0.022196
-0.036411 0.175555 -0.009968
-0.077011 0.113239 -0.004466
-0.089581 0.137877 0.024185
0.043237 0.070892 -0.002095
0.042287 0.071383 -0.005864
0.038489 0.069061 -0.012273
0.036819 0.070246 -0.013686
0.035105 0.071065 -0.015374
-0.092210 0.119961 0.029369
-0.090046 0.122150 0.004912
-0.016403 0.159950 -0.010140
-0.062122 0.166158 -0.050899
-0.012194 0.163667 -0.013623
-0.089225 0.113114 0.021796
-0.087363 0.119543 -0.000252
-0.029621 0.154960 -0.001803
-0.049477 0.140203 0.006932
-0.061651 0.156940 -0.021307
0.045505 0.091790 0.010833
-0.052586 0.149316 0.020207
-0.062457 0.150443 -0.017433
-0.061848 0.153769 -0.019014
-0.062499 0.150866 -0.020461
-0.054290 0.147812 0.025917
0.043267 0.096635 0.021736
-0.063295 0.153157 -0.009027
-0.088250 0.119216 0.001379
0.043775 0.072302 -0.000813
0.039851 0.071049 -0.010365
0.032303 0.071425 -0.018400
0.030395 0.069585 -0.019778
0.030077 0.071420 -0.020892
-0.089716 0.139255 0.024183
-0.092169 0.119715 0.028396
-0.092511 0.119670 0.027150
-0.091350 0.120228 0.007207
-0.062314 0.164496 -0.044405
-0.029267 0.035801 0.052312
-0.030811 0.153953 -0.002483
-0.062399 0.147523 -0.009233
-0.040043 0.149481 0.002420
0.043191 0.086911 -0.005213
-0.068890 0.062153 0.019403
0.045373 0.087672 0.002825
-0.062216 0.160051 -0.022633
-0.090808 0.137746 0.017954
-0.073056 0.145480 -0.015959
0.043493 0.072886 -0.002528
0.038447 0.073089 -0.011753
0.035661 0.073606 -0.014006
0.032934 0.072153 -0.017749
0.029069 0.073657 -0.022230
-0.035698 0.121856 -0.008833
-0.091258 0.113232 0.014138
-0.092443 0.121397 0.029750
-0.061505 0.167821 -0.055568
-0.011852 0.163960 -0.017309
-0.049789 0.140126 0.005033
-0.087476 0.111493 0.007956
-0.085899 0.111487 0.004616
-0.051092 0.149066 0.014095
-0.051605 0.149372 0.015415
-0.010418 0.179993 -0.029525
-0.068282 0.156606 -0.053267
-0.036617 0.151060 0.000397
0.041751 0.103869 0.008912
0.044190 0.093713 0.020764
-0.058839 0.037102 0.046361
-0.062326 0.164359 -0.049781
-0.051962 0.144870 0.016538
-0.051017 0.138801 0.021412
0.045423 0.075696 0.002267
0.044907 0.074474 0.001043
0.042987 0.074083 -0.004170
0.041760 0.072013 -0.007135
0.037757 0.075719 -0.011776
0.036471 0.075463 -0.012785
0.035215 0.075449 -0.014862
0.033150 0.074684 -0.017370
0.030972 0.074407 -0.020540
-0.081931 0.096487 -0.006279
0.042518 0.066062 -0.002220
-0.067809 0.180556 -0.058790
-0.086487 0.107682 0.016094
-0.062037 0.165517 -0.053701
0.043656 0.099010 0.006465
-0.061478 0.169456 -0.055976
-0.049907 0.144730 0.010670
0.044121 0.087138 0.024734
-0.053297 0.149169 0.023709
-0.054143 0.149463 0.026257
0.045181 0.092939 0.004735
0.042174 0.089031 -0.007936
-0.078089 0.159705 -0.022918
-0.073673 0.144376 -0.009925
-0.061996 0.161961 -0.030405
-0.048904 0.144756 0.008407
0.042033 0.090827 -0.007595
-0.062111 0.163290 -0.038260
0.044281 0.090122 0.022652
0.044434 0.076681 -0.001676
0.042392 0.075818 -0.005524
0.041370 0.076820 -0.007155
0.039294 0.076981 -0.009862
0.038540 0.077217 -0.010899
0.036902 0.077048 -0.012807
0.032126 0.076559 -0.019493
-0.090222 0.112949 0.010852
-0.093794 0.120022 0.013627
-0.011946 0.163588 -0.014675
-0.089448 0.095569 0.013783
-0.061600 0.165940 -0.057119
0.004781 0.089388 -0.033292
0.043103 0.097951 0.001926
-0.062299 0.161584 -0.026743
0.042875 0.096088 -0.000645
-0.050536 0.143171 0.014558
-0.049513 0.141683 0.008010
-0.086533 0.107671 0.017591
-0.062289 0.150705 -0.014574
0.043455 0.098293 0.016447
0.040976 0.102660 -0.000197
0.041984 0.102610 0.003359
-0.048023 0.144604 0.005451
-0.061559 0.175241 -0.059049
0.046457 0.078651 0.010806
0.045895 0.077231 0.004141
0.045086 0.078278 0.000035
0.044331 0.078707 -0.002180
0.037525 0.078507 -0.012798
0.036407 0.077995 -0.014187
0.034165 0.077507 -0.016549
0.033447 0.077548 -0.017771
0.031964 0.078056 -0.019704
-0.074325 0.179234 -0.053985
-0.016092 0.035955 0.051479
-0.062773 0.166241 -0.041833
-0.050027 0.138738 0.018969
-0.051694 0.142876 0.018236
0.042922 0.094146 0.025214
-0.072765 0.064564 0.018436
-0.050091 0.035896 0.045980
-0.049559 0.141679 0.006401
-0.050876 0.140064 0.019825
-0.031678 0.035530 0.050230
-0.090524 0.137837 0.016193
0.043845 0.098685 0.010553
-0.083718 0.107638 0.025526
-0.094489 0.122193 0.023316
0.045814 0.079256 0.020949
0.046300 0.077818 0.007271
0.042937 0.079842 -0.004630
0.041976 0.078849 -0.006383
0.040507 0.079071 -0.008499
0.039029 0.078372 -0.010816
0.032861 0.078446 -0.018759
-0.089136 0.095885 0.019796
-0.076402 0.150045 -0.006923
-0.077685 0.163860 -0.032946
-0.078781 0.112851 -0.002920
-0.061863 0.095370 -0.018633
-0.051217 0.146385 0.014105
-0.061914 0.161527 -0.037628
-0.063361 0.155297 -0.011579
-0.059693 0.074384 0.041591
-0.072930 0.110914 0.045240
-0.062252 0.147555 -0.005575
-0.061707 0.154360 -0.023132
-0.062359 0.164247 -0.039888
-0.052619 0.144601 0.018946
-0.061650 0.155345 -0.020836
0.044594 0.094515 0.015687
-0.069370 0.141497 -0.008934
-0.070399 0.177681 -0.056611
0.041635 0.103398 0.013690
0.044812 0.081119 0.023825
0.046046 0.079766 0.019297
0.045297 0.081016 0.001114
0.044000 0.081852 -0.001802
0.043538 0.081408 -0.003235
0.042581 0.081824 -0.005733
0.041202 0.080937 -0.008178
0.037957 0.081436 -0.014499
0.035999 0.081286 -0.016556
0.034039 0.079907 -0.017867
-0.089479 0.093928 0.020120
-0.037101 0.046164 -0.023433
-0.079872 0.146413 -0.001661
-0.077617 0.145877 -0.003847
-0.092992 0.120059 0.033934
-0.062943 0.164880 -0.034441
-0.062078 0.153761 -0.028237
-0.061600 0.158430 -0.027586
-0.048466 0.144752 0.007411
-0.050375 0.140096 0.003020
-0.052482 0.140217 0.023328
-0.049214 0.143112 0.005665
-0.062086 0.156797 -0.034471
-0.049824 0.141623 0.004453
-0.061536 0.158494 -0.026515
0.045626 0.092008 0.007806
0.039577 0.104239 0.024591
-0.061706 0.158468 -0.022747
0.042317 0.093536 -0.003857
-0.027753 0.155598 -0.002531
-0.062580 0.155358 -0.014343
-0.061189 0.174032 -0.060742
0.043653 0.081323 0.026695
0.045438 0.082256 0.021167
0.046220 0.080913 0.005799
0.045559 0.083220 0.003606
0.043670 0.083222 -0.003197
0.041566 0.086463 -0.009290
0.041537 0.084300 -0.008958
0.040005 0.081894 -0.011463
0.038137 0.083094 -0.014833
0.035471 0.082626 -0.017563
-0.055655 0.124247 -0.007224
-0.028975 0.091678 -0.027075
-0.093066 0.128537 0.013455
-0.077564 0.156992 -0.014494
-0.046520 0.166614 -0.006350
-0.074150 0.143982 -0.008001
-0.088792 0.137800 0.011206
-0.094289 0.120716 0.016586
-0.062567 0.164810 -0.038187
0.045176 0.089900 0.016797
-0.092933 0.122332 0.027994
-0.062171 0.163010 -0.040530
-0.061151 0.169089 -0.057477
-0.063152 0.036073 0.042913
-0.062564 0.160017 -0.041617
-0.062534 0.145961 -0.007791
-0.053887 0.146221 0.024396
-0.008716 0.173437 -0.025836
-0.062685 0.155432 -0.035623
-0.010336 0.176049 -0.024248
-0.052888 0.142817 0.023684
-0.062297 0.149430 -0.011879
-0.061849 0.156169 -0.031798
0.043750 0.093806 -0.000542
-0.062486 0.163158 -0.048874
-0.046813 0.144877 0.004061
-0.010522 0.172484 -0.021382
0.044439 0.084477 0.024538
0.044915 0.086487 0.022444
0.045128 0.086906 0.021109
0.045649 0.083319 0.018604
0.046211 0.080535 0.014357
0.046336 0.082215 0.009466
0.045955 0.086382 0.007658
0.045485 0.085389 0.004168
0.044953 0.084704 0.002248
0.044691 0.084698 0.000815
0.044296 0.083306 -0.000076
0.044084 0.085510 -0.003078
-0.062750 0.178179 -0.059812
-0.063438 0.179008 -0.059875
-0.092007 0.117452 0.031039
-0.037146 0.127757 0.003916
-0.062574 0.177270 -0.058170
-0.063114 0.178334 -0.058358
-0.063719 0.179242 -0.058592
-0.064438 0.179950 -0.058883
-0.065311 0.180421 -0.059314
-0.093265 0.120797 0.037037
-0.063890 0.178868 -0.057190
-0.064903 0.179945 -0.057573
-0.066597 0.180807 -0.058192
-0.042632 0.128768 0.003775
-0.066762 0.180800 -0.056893
-0.067962 0.181138 -0.057225
-0.085836 0.122804 -0.002774
-0.062179 0.172902 -0.054367
-0.066555 0.180163 -0.055375
-0.067570 0.180805 -0.055597
-0.068351 0.181259 -0.055895
-0.069485 0.181423 -0.056396
-0.070359 0.181312 -0.056519
-0.045247 0.130332 0.019405
-0.064687 0.178285 -0.055170
-0.068973 0.181022 -0.054646
-0.069828 0.181394 -0.054927
-0.071055 0.181198 -0.055488
-0.063961 0.175511 -0.053257
-0.067395 0.179160 -0.053102
-0.070470 0.181218 -0.053775
-0.071558 0.181081 -0.054200
-0.072655 0.180933 -0.054676
-0.077158 0.158311 -0.022906
-0.066102 0.176322 -0.050814
-0.069486 0.180745 -0.053411
-0.072014 0.180999 -0.052838
-0.074124 0.180477 -0.053682
-0.041515 0.123024 0.025354
-0.054454 0.154186 0.014868
-0.043792 0.129843 0.008738
-0.026385 0.122601 0.024203
-0.043246 0.168072 0.002872
-0.010691 0.181260 -0.028669
-0.037762 0.172625 -0.000612
-0.015266 0.128581 0.006367
-0.065133 0.174769 -0.050350
-0.071242 0.180758 -0.052402
-0.073995 0.180200 -0.052196
-0.052884 0.152664 0.014592
-0.071105 0.153963 -0.045914
-0.064883 0.153692 -0.004601
-0.067464 0.148903 0.039444
-0.064985 0.149732 0.037721
-0.010589 0.180273 -0.027211
-0.010983 0.181570 -0.027366
-0.011427 0.182822 -0.027637
-0.048839 0.161837 0.006722
-0.067711 0.176682 -0.049401
-0.069148 0.179388 -0.051697
-0.073327 0.180210 -0.050708
-0.074698 0.179765 -0.051007
-0.069473 0.158882 -0.005876
-0.013168 0.097475 0.050992
-0.071032 0.159299 -0.005891
0.000189 0.098017 0.052169
0.010441 0.130706 0.018681
-0.014154 0.096509 0.052175
-0.009303 0.129987 0.007151
-0.070598 0.155842 0.025798
0.016074 0.127110 0.025236
-0.042816 0.126503 0.019014
0.048349 0.069320 0.024798
-0.027679 0.123900 0.019992
-0.012349 0.183911 -0.026432
-0.051464 0.134696 0.028915
-0.064798 0.172817 -0.048317
-0.066164 0.173710 -0.047167
-0.067172 0.174543 -0.046799
-0.066998 0.174853 -0.047723
-0.073264 0.179390 -0.049092
-0.003147 0.098995 0.050757
-0.088157 0.123089 0.000478
-0.063562 0.152855 0.034229
-0.077321 0.152577 0.033274
-0.086186 0.092667 0.002428
-0.009519 0.100202 0.047154
-0.065766 0.155900 0.024940
-0.043092 0.129415 0.008322
0.012985 0.129251 0.022055
-0.043453 0.124910 0.021681
0.013578 0.123997 0.032003
-0.091886 0.117619 0.008097
-0.069927 0.155628 0.003219
-0.071242 0.155684 0.003739
-0.013580 0.184570 -0.025503
-0.014276 0.185348 -0.025788
-0.065886 0.154050 -0.000118
-0.071985 0.150393 0.038298
-0.064543 0.170829 -0.045424
-0.069423 0.176229 -0.047088
-0.071680 0.177796 -0.047525
-0.074771 0.179140 -0.048674
-0.074749 0.155081 0.002487
0.044136 0.065958 -0.000072
-0.067975 0.155799 -0.001715
-0.072395 0.155980 0.001658
-0.028285 0.120241 0.028027
-0.056424 0.153192 0.028730
-0.061039 0.155799 0.022495
-0.058736 0.153161 0.031512
0.027865 0.116286 0.030751
-0.043228 0.123050 0.024737
0.025767 0.117634 0.030794
0.023744 0.120717 0.029756
-0.071998 0.113565 -0.008168
-0.075908 0.150006 -0.008888
-0.076053 0.150098 -0.009991
-0.077997 0.148564 -0.003236
-0.052163 0.136551 0.027668
-0.011854 0.181776 -0.025747
-0.014166 0.184338 -0.024256
-0.014630 0.185817 -0.024474
-0.015348 0.186173 -0.024595
-0.060118 0.153101 0.032569
-0.064464 0.155913 0.024678
-0.063369 0.167897 -0.043172
-0.067126 0.173486 -0.045138
-0.070388 0.176034 -0.045646
-0.073081 0.177670 -0.046624
-0.074635 0.177945 -0.046650
-0.065736 0.154413 0.030679
-0.071374 0.154948 0.029130
-0.058031 0.151069 0.033298
-0.084135 0.110375 0.026537
-0.086715 0.109095 0.013548
-0.087533 0.092769 0.005416
-0.081352 0.154111 0.009784
-0.055692 0.159448 0.006485
-0.069711 0.156713 -0.001537
-0.067592 0.162339 -0.055964
0.009738 0.130214 0.021927
-0.083818 0.108461 0.002126
-0.070419 0.129709 -0.008989
-0.091482 0.117468 0.029385
-0.071309 0.157024 -0.001292
-0.015026 0.185694 -0.023164
-0.015646 0.186781 -0.023370
-0.068875 0.174228 -0.044218
-0.063313 0.153565 0.032830
-0.061341 0.153441 0.032552
-0.092717 0.117489 0.035520
-0.081803 0.143605 0.000258
-0.086547 0.109055 0.015656
-0.090752 0.139218 0.016395
-0.072726 0.157431 -0.002653
-0.074028 0.157006 -0.003168
-0.060224 0.154562 0.028001
-0.067165 0.155959 0.025609
-0.068662 0.154909 0.029687
-0.015472 0.123753 0.030585
-0.092436 0.117436 0.033181
-0.092472 0.114743 0.015953
-0.052026 0.150819 0.015292
-0.090973 0.142801 0.023125
-0.075430 0.152593 -0.013887
-0.088797 0.095456 0.007615
-0.091295 0.114767 0.035303
-0.087530 0.096785 0.003338
-0.087845 0.096803 0.004459
-0.085842 0.098615 0.000335
-0.039197 0.124715 -0.007942
-0.082778 0.107430 -0.000203
-0.092253 0.116209 0.037982
-0.044732 0.125394 0.022697
-0.044232 0.125470 0.021384
0.026326 0.119811 0.027590
-0.015482 0.185702 -0.021917
-0.015977 0.186924 -0.022154
-0.086743 0.135216 0.002275
-0.064285 0.168779 -0.041505
-0.065453 0.170147 -0.041169
-0.066807 0.172428 -0.043256
-0.069277 0.173494 -0.041790
-0.072601 0.176372 -0.044459
0.017602 0.125168 0.027049
-0.066807 0.154991 0.028858
-0.085541 0.096942 -0.000652
-0.077098 0.150031 -0.005897
-0.086623 0.109058 0.017353
0.003688 0.128946 0.026890
-0.017406 0.128404 0.012906
-0.053974 0.152177 0.023619
-0.017922 0.123392 0.029071
-0.008252 0.123669 0.033886
-0.001637 0.123038 0.035116
-0.071308 0.155978 0.001919
-0.089083 0.135137 0.005574
-0.077280 0.155549 -0.016903
-0.090131 0.148766 0.012137
-0.088033 0.096859 0.005636
-0.077164 0.098268 -0.010948
-0.076281 0.153661 0.031150
-0.044102 0.124581 0.022935
-0.045255 0.127879 0.021281
-0.015966 0.185431 -0.020706
-0.016379 0.186908 -0.020844
-0.089282 0.141954 0.013243
-0.043465 0.127159 0.018674
-0.025819 0.126105 0.010661
-0.063515 0.166902 -0.039355
-0.064727 0.168596 -0.038714
-0.071529 0.175435 -0.043383
-0.074540 0.175602 -0.042259
-0.076383 0.177348 -0.046243
0.022789 0.121943 0.028989
-0.011929 0.098411 0.050020
-0.075419 0.155076 0.027367
-0.028852 0.125615 0.009062
-0.075966 0.179251 -0.052045
-0.086520 0.109033 0.018294
-0.030529 0.125754 0.006631
-0.045290 0.125307 0.023925
-0.024468 0.122672 0.025728
-0.000972 0.123868 0.033907
-0.002261 0.124171 0.033489
-0.002967 0.124867 0.032823
-0.068648 0.155312 0.002547
-0.003967 0.129053 0.026209
-0.042851 0.127424 0.017425
0.037456 0.108423 -0.000113
0.012054 0.090786 -0.030174
-0.076193 0.150009 -0.014490
-0.086699 0.110465 0.008671
-0.076268 0.093811 -0.013382
-0.086487 0.098529 0.002033
-0.027520 0.180438 -0.014875
-0.079196 0.168010 -0.037984
-0.075803 0.111217 -0.006645
-0.063302 0.093434 -0.018849
-0.083051 0.153139 0.008321
-0.041127 0.128614 0.012185
-0.062480 0.152354 0.034751
-0.017089 0.186590 -0.019347
-0.077761 0.150675 0.036508
-0.054170 0.152851 0.021829
0.003346 0.130739 0.022209
-0.067016 0.171385 -0.040210
-0.069633 0.172985 -0.039703
-0.072121 0.174232 -0.040035
-0.036930 0.127976 0.005661
-0.037209 0.121539 0.028608
-0.067700 0.150361 0.038236
0.056028 0.071956 0.007990
-0.086163 0.096767 0.000786
-0.086177 0.106386 0.019651
-0.042829 0.129049 0.006065
-0.006466 0.100615 0.046760
-0.044279 0.129301 0.004623
-0.047745 0.135852 0.013064
-0.044220 0.129062 0.017670
-0.043526 0.128183 0.017156
-0.025281 0.124868 0.019089
0.016375 0.122932 0.030793
-0.082054 0.109001 0.028014
-0.088975 0.093027 0.010688
-0.059557 0.153648 0.031212
-0.027075 0.091023 -0.031981
-0.088787 0.094212 0.008865
-0.054758 0.161266 0.001057
-0.088798 0.097615 0.007609
-0.089316 0.096867 0.010007
-0.084806 0.141949 0.004011
-0.089279 0.137763 0.012369
-0.090049 0.137803 0.014194
-0.090007 0.135289 0.024081
-0.085824 0.104979 0.022357
-0.091334 0.117411 0.028306
-0.009793 0.096750 0.053199
-0.033134 0.124402 0.021806
-0.054098 0.160121 0.006753
-0.004808 0.098884 0.050944
-0.000893 0.099056 0.050838
0.000127 0.131234 0.018483
-0.045929 0.130814 0.021495
-0.054262 0.153522 0.018259
-0.073179 0.174231 -0.039553
-0.075231 0.175306 -0.041871
-0.077445 0.173158 -0.040149
0.013166 0.126058 0.029632
-0.082145 0.154695 0.014904
-0.039300 0.122394 0.027490
-0.062738 0.156104 0.021012
0.059558 0.069388 0.010245
0.058584 0.070627 0.009669
0.057008 0.071838 0.009366
-0.090855 0.135097 0.019439
-0.001993 0.098258 0.051999
-0.000202 0.101208 0.045138
-0.027755 0.121254 0.025890
-0.052064 0.152345 0.013230
-0.029292 0.122262 0.023149
-0.045850 0.166118 0.004018
0.014553 0.123282 0.031998
-0.036283 0.173420 -0.001089
0.013856 0.129548 0.019137
0.035322 0.112579 0.001961
0.034437 0.113927 0.001628
-0.085638 0.094731 -0.001195
-0.073199 0.145774 -0.014855
-0.089428 0.096928 0.011349
-0.030772 0.122693 -0.005430
-0.090938 0.142046 0.022338
-0.060555 0.155893 0.012568
-0.012100 0.096926 0.051870
-0.058810 0.157344 0.005300
-0.012689 0.129646 0.012850
-0.037719 0.122939 0.026794
0.015145 0.127925 0.024065
-0.001962 0.131071 0.018069
-0.089091 0.123463 0.003219
-0.055621 0.154502 0.019310
-0.064154 0.167257 -0.035795
-0.065838 0.169530 -0.036954
-0.067803 0.171263 -0.037822
-0.071687 0.173384 -0.038740
-0.073631 0.173473 -0.037670
-0.064331 0.152736 -0.002890
-0.080821 0.150978 0.033939
-0.003768 0.130648 0.019270
-0.065466 0.153727 -0.001807
0.055741 0.072857 0.011219
0.050635 0.072942 0.009362
-0.071632 0.146772 0.042491
-0.030352 0.118879 0.029770
-0.055407 0.154629 0.015135
-0.058144 0.155503 0.016247
-0.028791 0.121291 0.025511
-0.016767 0.124878 0.027003
-0.057937 0.156308 0.009995
-0.056364 0.156406 0.010511
-0.053575 0.155622 0.011532
-0.054920 0.156194 0.011075
-0.066315 0.154646 -0.002524
0.041025 0.104955 0.004604
-0.088912 0.094190 0.011055
-0.077583 0.094996 -0.011998
-0.089726 0.135028 0.007455
-0.089630 0.096926 0.012634
-0.092417 0.125048 0.030722
-0.088937 0.100582 0.010726
-0.076393 0.111249 -0.005652
-0.087655 0.144675 0.009177
-0.093679 0.118151 0.021308
-0.058054 0.155686 0.012969
-0.066569 0.156031 -0.005322
-0.027758 0.125189 0.016873
-0.068264 0.156605 -0.003344
-0.009681 0.098591 0.050727
-0.028089 0.121741 0.024290
-0.068453 0.157485 -0.004650
-0.083237 0.153426 0.025009
-0.050554 0.136931 0.022847
-0.022303 0.185085 -0.017148
-0.055918 0.152409 0.029241
-0.069328 0.156371 0.017749
-0.070147 0.158159 -0.004075
-0.074603 0.173304 -0.037689
-0.070728 0.157156 -0.001860
-0.065460 0.156318 0.021975
-0.072147 0.159411 -0.006246
-0.073127 0.158900 -0.005933
-0.074418 0.157542 -0.004998
0.058956 0.070791 0.013137
0.057583 0.071902 0.011540
0.052647 0.073348 0.010282
0.046511 0.075149 0.007963
0.022390 0.124694 0.023690
-0.031099 0.122662 0.023649
-0.030593 0.121790 0.025102
-0.053370 0.154010 0.013035
-0.015201 0.126210 0.026123
-0.060065 0.155847 0.010220
-0.002606 0.127306 0.029910
-0.004807 0.130892 0.016932
0.028788 0.118974 -0.000108
-0.086107 0.094115 0.000941
-0.089516 0.094447 0.014668
-0.088424 0.094188 0.007239
-0.080935 0.095063 -0.008366
-0.090837 0.142148 0.024780
-0.082708 0.142956 0.001829
-0.078344 0.163981 -0.026652
-0.089322 0.098709 0.011730
-0.072888 0.143976 -0.011976
-0.075286 0.176467 -0.051963
-0.091497 0.117302 0.026778
0.013297 0.122833 0.033281
-0.029784 0.125446 0.016375
-0.053079 0.151064 0.020340
-0.065088 0.152677 0.034884
-0.080076 0.152359 0.031857
0.002332 0.100350 0.046236
-0.019901 0.186293 -0.015584
-0.020425 0.186485 -0.016565
-0.056905 0.155407 0.013915
-0.057302 0.152908 0.030569
-0.055410 0.151242 0.028790
-0.008865 0.100070 0.048015
-0.063026 0.164065 -0.030324
-0.070485 0.172394 -0.036795
-0.071820 0.172298 -0.035388
-0.074335 0.156170 0.018274
-0.056205 0.154942 0.017403
0.059009 0.070649 0.015251
0.056410 0.072717 0.014324
0.054529 0.073373 0.012014
0.047365 0.073586 0.010942
0.046800 0.074542 0.010752
0.046455 0.076422 0.010202
-0.041530 0.126328 0.019317
-0.047846 0.130008 0.027094
-0.044762 0.126552 0.021157
-0.079174 0.153561 0.029413
-0.039408 0.123383 0.025942
-0.054353 0.155034 0.012744
-0.069599 0.155599 0.007187
-0.043602 0.128941 0.014760
-0.074546 0.156005 0.022138
-0.024551 0.119440 0.031165
-0.045560 0.126842 0.023307
-0.048514 0.136893 0.015902
-0.028760 0.118767 0.030158
-0.053577 0.153023 0.016200
0.040255 0.106611 0.006851
0.034384 0.114746 0.004269
0.032626 0.116732 0.003554
0.028087 0.120319 0.002345
0.026369 0.121923 0.003777
0.021158 0.125262 0.001802
-0.087264 0.094103 0.005152
-0.091337 0.114786 0.037597
-0.091237 0.140583 0.016170
-0.091536 0.140576 0.017412
-0.081031 0.146255 -0.000640
-0.086790 0.107506 0.014190
-0.092979 0.118318 0.039280
-0.034372 0.123540 0.024571
-0.078559 0.155690 0.018411
-0.026384 0.120985 0.027496
-0.089585 0.151539 0.016578
-0.075048 0.152344 0.034689
0.002771 0.099815 0.047592
-0.045432 0.129651 0.021076
-0.020900 0.185581 -0.013976
-0.021995 0.185609 -0.014349
-0.023245 0.184795 -0.015111
0.002317 0.098358 0.050804
-0.007875 0.098386 0.051471
-0.057912 0.153595 0.030043
-0.056075 0.154712 0.018526
-0.035451 0.122486 0.026783
-0.069020 0.170734 -0.032591
-0.073166 0.172426 -0.035297
-0.074326 0.172271 -0.035091
-0.076284 0.171491 -0.035457
-0.021114 0.122436 0.028761
-0.071845 0.156219 0.014101
-0.058291 0.154656 0.025963
0.057627 0.072002 0.015110
0.052901 0.073657 0.013005
0.049119 0.073362 0.012434
0.048027 0.073278 0.011798
0.047062 0.074028 0.012359
0.046616 0.075686 0.012197
-0.065722 0.155373 0.007583
-0.065739 0.155888 0.011802
-0.057128 0.155869 0.011705
-0.058609 0.155871 0.011376
-0.055581 0.155521 0.012301
-0.069957 0.156197 0.023733
-0.062972 0.155571 0.008707
-0.039674 0.128068 0.013652
-0.042632 0.128327 0.014852
0.008615 0.126669 0.030200
0.037028 0.111213 0.004878
0.030245 0.119238 0.005240
0.024078 0.123196 0.001707
-0.081896 0.141783 0.000187
-0.091891 0.142069 0.017820
-0.080347 0.097842 -0.007717
-0.090563 0.138007 0.021562
-0.087037 0.106038 0.016968
-0.086845 0.104225 0.006952
-0.092982 0.117701 0.012544
-0.001368 0.099950 0.049058
-0.085257 0.153651 0.019265
-0.008215 0.099429 0.049665
-0.056760 0.154740 0.022505
-0.023801 0.122307 0.026774
-0.073241 0.153764 0.032111
-0.086763 0.153004 0.015790
-0.033060 0.121827 0.026356
-0.024340 0.183957 -0.013855
-0.013486 0.104200 0.043560
-0.020074 0.124291 0.025195
-0.041513 0.128854 0.010961
-0.075103 0.155922 -0.002005
-0.064950 0.167443 -0.032385
-0.066609 0.169542 -0.033936
-0.073647 0.171309 -0.031996
-0.001412 0.101018 0.044440
0.058457 0.070181 0.018095
0.056479 0.072463 0.016606
0.054537 0.073382 0.016597
0.050754 0.073602 0.014958
0.048583 0.073362 0.014374
0.047498 0.073714 0.013988
0.046799 0.074520 0.013756
-0.071438 0.155639 0.005857
-0.000501 0.125146 0.032634
-0.005242 0.125074 0.032442
-0.012722 0.126031 0.028439
-0.042227 0.127744 0.016162
0.002661 0.126248 0.031160
0.023091 0.124379 0.003273
-0.086635 0.094046 0.002378
-0.076304 0.154525 -0.000821
-0.083540 0.096564 -0.004419
-0.080970 0.098633 -0.007037
-0.089618 0.098279 0.013175
-0.089130 0.101095 0.016880
-0.089008 0.125941 0.003249
-0.080098 0.100648 -0.007388
-0.029772 0.104403 -0.022576
-0.069360 0.153979 -0.049866
-0.005594 0.099734 0.049392
0.021407 0.120945 0.031590
0.017530 0.120577 0.033346
-0.046052 0.131942 0.008163
-0.065487 0.156262 0.021817
0.020571 0.122621 0.029957
-0.003268 0.097233 0.052995
-0.085388 0.153312 0.013015
0.017890 0.123975 0.028657
-0.024939 0.183594 -0.012676
-0.026855 0.181888 -0.013408
-0.059408 0.154365 0.028674
0.017059 0.124800 0.028087
-0.067684 0.168851 -0.028998
-0.070958 0.170859 -0.030633
-0.075681 0.170592 -0.032076
-0.076890 0.170136 -0.032959
-0.069804 0.152224 0.035659
-0.059086 0.155291 0.022921
-0.043331 0.124017 0.023136
0.015021 0.126748 0.027227
0.058562 0.069249 0.019596
0.057553 0.070922 0.018780
0.056158 0.072185 0.018340
0.054581 0.072964 0.018234
0.052602 0.073666 0.016248
0.048696 0.073097 0.015951
0.047871 0.073325 0.015628
0.047160 0.073980 0.015348
0.046595 0.075044 0.015156
0.001033 0.123400 0.034360
-0.010745 0.130089 0.014258
-0.078642 0.153777 0.004577
-0.075774 0.155062 0.005489
-0.074075 0.155198 0.004188
-0.072612 0.155545 0.003517
-0.060338 0.155998 0.007653
0.000801 0.126162 0.031458
-0.072534 0.155984 0.024233
-0.063175 0.155901 0.023748
0.012944 0.127591 0.027243
0.039416 0.108138 0.010724
0.031791 0.118047 0.006480
0.027319 0.122028 0.006838
0.019021 0.126616 0.002321
-0.087223 0.094109 0.003351
-0.082813 0.095095 -0.005823
-0.091202 0.143293 0.024751
-0.094207 0.126296 0.017795
-0.088616 0.100327 0.008558
-0.081222 0.101916 -0.005973
-0.084807 0.104855 0.001598
-0.083105 0.111522 0.001220
-0.084163 0.111580 0.002275
-0.044823 0.089853 -0.022049
-0.070280 0.156055 0.010978
-0.001885 0.129334 0.025985
-0.044027 0.128143 0.018443
-0.060184 0.155873 0.015177
-0.032478 0.119666 0.029141
-0.076460 0.155631 0.023318
0.009735 0.129034 0.025857
-0.024390 0.183518 -0.011053
-0.025772 0.182903 -0.011540
-0.036219 0.125778 0.020865
-0.060644 0.153991 0.030481
-0.058486 0.155449 0.020339
-0.063981 0.164963 -0.028417
-0.065904 0.166939 -0.027502
-0.072802 0.170709 -0.029572
0.007663 0.130087 0.023635
-0.061268 0.155991 0.020061
-0.046836 0.130145 0.024360
0.052414 0.073265 0.018287
0.048044 0.072542 0.017155
0.047288 0.073137 0.016878
0.046725 0.074132 0.016681
0.046354 0.076200 0.016279
-0.093982 0.118568 0.017526
-0.001822 0.100403 0.047813
-0.080826 0.154825 0.021841
-0.036920 0.126838 0.018305
-0.040880 0.127600 0.015964
-0.059072 0.156479 0.008098
0.003132 0.130075 0.024430
-0.047088 0.133122 0.020647
0.036271 0.112529 0.012015
0.024853 0.123759 0.006444
-0.075740 0.144451 -0.005876
-0.088902 0.097814 0.020360
-0.085044 0.103048 0.000647
-0.087697 0.098214 0.004580
-0.083306 0.099580 -0.004646
-0.087510 0.110437 0.013214
-0.085966 0.105313 0.004732
-0.080744 0.106252 -0.004491
-0.081069 0.111472 -0.000646
-0.086022 0.110366 0.021171
-0.092354 0.126366 0.038331
-0.094619 0.124867 0.020879
-0.031333 0.178594 -0.012279
-0.090590 0.123216 0.005917
-0.091005 0.124034 0.006283
-0.087623 0.152643 0.019159
-0.004010 0.129757 0.024042
-0.002929 0.129815 0.024440
-0.068973 0.153475 0.033185
0.001379 0.130369 0.023370
-0.001941 0.130182 0.023083
-0.027680 0.181732 -0.011606
-0.002303 0.130632 0.021025
-0.065524 0.165676 -0.025275
-0.067237 0.167364 -0.025788
-0.069626 0.169728 -0.028373
-0.005519 0.130443 0.020482
-0.022949 0.124299 0.022128
-0.066280 0.156297 0.017321
-0.062392 0.155522 0.025729
0.058003 0.068552 0.021410
0.056775 0.070546 0.020715
0.055361 0.071799 0.020393
0.054215 0.072409 0.020115
0.049982 0.073268 0.017010
0.047344 0.072105 0.018368
0.046705 0.073050 0.018129
0.046286 0.074500 0.018021
-0.030125 0.124224 0.020346
-0.028170 0.123208 0.021462
-0.004690 0.123634 0.034532
-0.013462 0.123715 0.031982
-0.041782 0.127036 0.017691
-0.066984 0.154891 0.003221
-0.071606 0.156404 0.020435
-0.043832 0.129771 0.012505
-0.045228 0.131479 0.011178
-0.064533 0.151041 0.036582
0.030564 0.119490 0.011188
0.027721 0.121991 0.009532
0.021641 0.125976 0.007296
0.016523 0.128429 0.005679
0.008003 0.130551 0.003029
-0.089271 0.095088 0.017846
-0.073463 0.177822 -0.054062
-0.071897 0.177997 -0.055473
-0.076403 0.109871 -0.006645
-0.088516 0.151472 0.022605
-0.087785 0.121440 -0.000425
-0.061213 0.155738 0.008282
0.021259 0.124651 0.024977
-0.006106 0.129863 0.023287
-0.005762 0.129349 0.025433
-0.046168 0.132456 0.017834
0.019103 0.124536 0.026891
-0.082595 0.152799 0.028170
-0.015319 0.128799 0.016127
0.000783 0.100205 0.047741
-0.016166 0.128440 0.017820
-0.027375 0.181651 -0.009216
-0.030404 0.179805 -0.010391
-0.032110 0.178539 -0.011004
-0.027130 0.122688 0.023072
-0.017472 0.128189 0.015751
-0.012534 0.129622 0.016554
-0.068967 0.168270 -0.025264
-0.075904 0.168807 -0.028303
-0.018992 0.127884 0.015741
-0.030086 0.120408 0.027357
-0.003581 0.101084 0.044959
-0.054814 0.152776 0.025942
-0.056182 0.153970 0.025833
-0.020438 0.127509 0.014066
-0.076153 0.155491 0.009959
0.055972 0.068647 0.023850
0.054920 0.070506 0.022627
0.050963 0.072671 0.019957
0.048574 0.072261 0.019038
0.047658 0.071547 0.019969
0.046701 0.071839 0.019594
0.046217 0.072979 0.019426
0.045818 0.074219 0.020159
0.011309 0.125044 0.031550
-0.009981 0.126608 0.028745
-0.077757 0.155013 0.008861
-0.012436 0.099035 0.048276
-0.053440 0.157871 0.009366
-0.055368 0.157345 0.009401
-0.057217 0.157049 0.008785
-0.008636 0.128075 0.026916
-0.084104 0.152481 0.007819
-0.075165 0.155333 -0.000108
-0.025119 0.126212 0.013400
-0.042618 0.128853 0.012981
-0.036326 0.127597 0.014039
-0.032885 0.126828 0.013971
0.033185 0.116722 0.009009
-0.088062 0.099624 0.006558
-0.086705 0.105011 0.019927
-0.086661 0.105813 0.008391
-0.086652 0.107508 0.012019
-0.087118 0.110370 0.018494
-0.075029 0.149947 -0.026422
-0.092003 0.129502 0.009743
-0.094275 0.126965 0.020918
-0.029057 0.179966 -0.013413
-0.048226 0.166987 -0.003944
-0.078021 0.158305 -0.019921
-0.027030 0.125790 0.013433
-0.073080 0.156283 0.013944
-0.014973 0.128276 0.020370
-0.060580 0.155686 0.004666
0.006818 0.124003 0.033801
-0.008417 0.129897 0.021293
-0.028590 0.125554 0.014772
0.001648 0.099389 0.049404
-0.028332 0.125730 0.011346
-0.052654 0.154460 0.011994
-0.029954 0.125887 0.012528
-0.044446 0.130474 0.009439
-0.062608 0.154359 0.030299
-0.031502 0.126261 0.013944
-0.028227 0.181005 -0.007980
-0.029410 0.180459 -0.009474
-0.032810 0.178226 -0.009829
-0.087085 0.152473 0.022127
-0.029850 0.125797 0.009808
-0.062639 0.160519 -0.021637
-0.066385 0.165637 -0.023024
-0.067664 0.166736 -0.023577
-0.071536 0.169687 -0.026756
-0.074199 0.170352 -0.029560
-0.033222 0.126983 0.012022
-0.049499 0.134267 0.025726
-0.054076 0.151080 0.026077
-0.045456 0.122124 0.026012
-0.037730 0.124830 0.023410
0.054730 0.069186 0.024215
0.053667 0.070829 0.022953
0.052697 0.071469 0.022295
0.049367 0.071446 0.021653
0.046821 0.070879 0.021127
0.046019 0.071491 0.020803
-0.089475 0.139279 0.028182
-0.038464 0.126378 0.019767
-0.044735 0.130656 0.013891
-0.046782 0.133918 0.014292
-0.052897 0.151819 0.017168
-0.013779 0.127717 0.024067
-0.011041 0.127709 0.025958
-0.034293 0.127391 0.010164
-0.023284 0.125461 0.019199
-0.038823 0.128462 0.009970
0.039718 0.106920 0.017190
0.012962 0.129852 0.005390
0.010321 0.130361 0.003704
0.002966 0.131130 0.004242
-0.089756 0.114544 0.006318
-0.088269 0.138192 0.009859
-0.088266 0.102610 0.019088
-0.084324 0.103041 -0.000646
-0.083759 0.102551 -0.002550
-0.086531 0.100980 0.004365
-0.084015 0.099317 -0.003585
-0.036981 0.175588 -0.008744
-0.070683 0.180611 -0.056921
-0.076979 0.148604 -0.006994
-0.035308 0.126716 0.017342
-0.045136 0.123758 0.024546
-0.000430 0.122000 0.036137
-0.068078 0.155446 0.000237
-0.066790 0.154614 0.000966
-0.017715 0.127678 0.019331
-0.022420 0.126436 0.016772
-0.026056 0.125506 0.016260
-0.068158 0.151456 0.036963
-0.000776 0.100603 0.046683
-0.079200 0.154921 0.024724
-0.034843 0.125961 0.019425
-0.041205 0.128823 0.006926
-0.029483 0.179959 -0.007273
-0.031928 0.178722 -0.008081
-0.033505 0.177862 -0.008632
-0.035250 0.176904 -0.008767
-0.083497 0.154153 0.021030
-0.065111 0.154939 0.029064
-0.073545 0.156592 -0.000916
-0.063599 0.160162 -0.018217
-0.064117 0.163127 -0.022499
-0.066342 0.164303 -0.019687
-0.069433 0.166225 -0.020154
-0.069782 0.167516 -0.022816
-0.070633 0.167894 -0.022808
-0.071258 0.166278 -0.019042
-0.072630 0.168414 -0.023617
-0.073277 0.167333 -0.021844
-0.074721 0.166793 -0.022300
-0.042778 0.129023 0.006961
-0.039394 0.125449 0.021905
-0.076661 0.155932 0.014825
-0.055654 0.153362 0.026778
-0.043042 0.121793 0.026558
-0.068164 0.156392 0.021511
-0.047662 0.134525 0.018930
0.054221 0.068290 0.025369
0.050633 0.069700 0.024826
0.049918 0.071110 0.022750
0.047067 0.070183 0.022696
0.046121 0.070422 0.022332
0.045345 0.071006 0.022046
0.045525 0.072943 0.020984
-0.045256 0.129829 0.004988
-0.076521 0.148634 0.040052
-0.009212 0.129003 0.024271
-0.029328 0.124794 0.018552
-0.020974 0.125819 0.021143
-0.016809 0.126611 0.023826
-0.072694 0.155741 0.008383
-0.064350 0.156153 0.014284
0.002752 0.125419 0.032320
-0.005669 0.127353 0.029295
-0.073575 0.148252 0.041145
-0.047053 0.134046 0.010887
-0.031694 0.125794 0.017442
-0.011756 0.128605 0.023194
0.001686 0.129301 0.026388
-0.001410 0.128189 0.028199
0.003508 0.127113 0.029572
-0.007712 0.128945 0.025277
0.038106 0.108954 0.020342
0.036965 0.111204 0.018535
0.034238 0.115088 0.017733
0.031784 0.118028 0.017184
0.027545 0.121835 0.018493
0.028250 0.121619 0.013180
0.023452 0.125240 0.011170
0.022041 0.125999 0.016238
0.018374 0.127972 0.013029
0.017542 0.128328 0.010059
0.015897 0.129071 0.012322
0.015459 0.129299 0.010375
0.011363 0.130794 0.011923
0.008855 0.131373 0.011289
0.005959 0.131359 0.006476
0.004251 0.131513 0.007602
0.000206 0.131174 0.005417
-0.088613 0.100633 0.020277
-0.064737 0.035042 0.026121
-0.066162 0.035357 0.028845
-0.066994 0.035814 0.031306
-0.066985 0.035944 0.032696
-0.066821 0.036036 0.033913
-0.066455 0.036374 0.037187
-0.064975 0.036525 0.040514
-0.062972 0.036734 0.043094
-0.061584 0.036656 0.044437
-0.060341 0.036376 0.045362
-0.056102 0.036782 0.046867
-0.012088 0.101067 0.043961
-0.078447 0.121636 0.051589
-0.077948 0.107702 0.034147
-0.078976 0.136856 -0.004588
0.021232 0.098206 -0.022064
-0.072373 0.035247 0.007043
-0.071905 0.035426 0.008650
-0.070983 0.035394 0.009888
-0.070339 0.035333 0.010764
-0.069681 0.035477 0.011429
-0.066509 0.035682 0.015149
-0.064325 0.035673 0.017333
-0.063759 0.035768 0.018248
-0.063119 0.035715 0.018954
-0.064917 0.036490 0.025021
-0.065834 0.036766 0.027333
-0.066496 0.037002 0.029394
-0.066899 0.037202 0.031201
-0.067005 0.037292 0.032499
-0.066734 0.037409 0.033722
-0.066102 0.037839 0.037848
-0.063848 0.038044 0.041960
-0.063100 0.038056 0.042910
-0.060541 0.038119 0.045241
-0.059292 0.038121 0.046170
-0.058269 0.038085 0.046595
-0.057200 0.038056 0.046912
-0.064394 0.119375 -0.008861
-0.040193 0.036535 0.042912
-0.038796 0.036389 0.043028
-0.030803 0.036756 0.051777
-0.027268 0.036802 0.053863
-0.072559 0.036075 0.001466
-0.072361 0.036326 0.003957
-0.072601 0.036586 0.005870
-0.072577 0.036714 0.007253
-0.068392 0.037032 0.013047
-0.067046 0.037050 0.014569
-0.065461 0.037106 0.015878
-0.063999 0.037081 0.017044
-0.063349 0.037134 0.017829
-0.061457 0.037208 0.020151
-0.064679 0.037840 0.024743
-0.065255 0.038062 0.026718
-0.066171 0.038337 0.029030
-0.066404 0.038508 0.030669
-0.066214 0.038604 0.031889
-0.066192 0.038735 0.033270
-0.066705 0.037918 0.034844
-0.066220 0.039005 0.036053
-0.065921 0.039092 0.037189
-0.064046 0.039332 0.040454
-0.063011 0.039548 0.042445
-0.061596 0.038275 0.044175
-0.057801 0.039635 0.046716
-0.040104 0.037954 0.042760
-0.037110 0.037852 0.045112
-0.035959 0.038235 0.046426
-0.035106 0.037977 0.047727
-0.033547 0.038479 0.049977
-0.031182 0.038225 0.051533
-0.029453 0.038250 0.053225
-0.028423 0.038266 0.053822
-0.024932 0.038272 0.054314
-0.056915 0.095109 -0.021438
0.006661 0.105840 -0.020873
-0.058914 0.095327 -0.020296
-0.059793 0.095429 -0.019526
-0.079887 0.112927 -0.002241
-0.056683 0.124286 -0.007246
-0.071894 0.037611 0.002313
-0.071958 0.037749 0.003784
-0.072533 0.037969 0.005758
-0.072340 0.038069 0.006973
-0.072204 0.036816 0.008403
-0.067397 0.038436 0.013435
-0.060875 0.038563 0.019484
-0.059838 0.038502 0.019986
-0.064154 0.039180 0.026358
-0.065228 0.039752 0.028837
-0.065561 0.039798 0.030280
-0.065881 0.040185 0.034451
-0.065193 0.040077 0.038004
-0.062807 0.040821 0.042207
-0.062189 0.040144 0.043196
-0.059314 0.039403 0.045880
-0.058828 0.040808 0.045641
-0.039347 0.039285 0.042122
-0.038967 0.037958 0.042924
-0.037614 0.039349 0.044329
-0.036847 0.039658 0.045448
-0.035067 0.039497 0.047780
-0.033850 0.039549 0.049693
-0.032729 0.039223 0.050793
-0.030848 0.039651 0.051710
-0.030116 0.039640 0.052389
-0.029376 0.039648 0.053102
-0.028489 0.039642 0.053637
-0.054024 0.086771 -0.021653
-0.051874 0.095773 -0.022148
-0.071122 0.038817 0.001935
-0.071460 0.039072 0.003253
-0.071015 0.039133 0.004214
-0.071929 0.039402 0.006529
-0.071722 0.039252 0.007682
-0.070989 0.039598 0.008343
-0.070000 0.039610 0.009160
-0.070136 0.036804 0.010582
-0.069058 0.036991 0.011682
-0.065545 0.038636 0.015130
-0.062871 0.038807 0.017054
-0.061646 0.039727 0.017441
-0.061643 0.038546 0.018465
-0.060142 0.039748 0.018794
-0.059421 0.039824 0.019624
-0.004291 0.106029 -0.022448
-0.065448 0.041487 0.034010
-0.065455 0.041223 0.035544
-0.064916 0.041855 0.036772
-0.061473 0.041798 0.043305
-0.060078 0.041601 0.044234
-0.057834 0.041352 0.046063
-0.051378 0.035910 0.046260
-0.039136 0.040668 0.041810
-0.036301 0.040810 0.045789
-0.035591 0.040607 0.046477
-0.034644 0.040933 0.048119
-0.033731 0.040994 0.049523
-0.032570 0.041023 0.050579
-0.031639 0.041000 0.051064
-0.029096 0.041001 0.052755
-0.028247 0.041013 0.053367
-0.027260 0.040981 0.053773
-0.026736 0.040382 0.054015
-0.029547 0.078759 0.042769
-0.070891 0.040326 0.002828
-0.070538 0.040430 0.003774
-0.071053 0.040570 0.005775
-0.066572 0.040334 0.012607
-0.065776 0.041019 0.013052
-0.064445 0.040894 0.014271
-0.062875 0.041033 0.015253
-0.059766 0.040913 0.017784
-0.064008 0.042733 0.038085
-0.063130 0.042126 0.040277
-0.061860 0.042860 0.042241
-0.060646 0.043464 0.043133
-0.059774 0.043465 0.043685
-0.059153 0.042449 0.044444
-0.038399 0.042023 0.042261
-0.038037 0.041409 0.043047
-0.037194 0.041781 0.044246
-0.035303 0.042242 0.046062
-0.034658 0.042207 0.046956
-0.034222 0.042272 0.047922
-0.033435 0.042263 0.049129
-0.032220 0.042371 0.050188
-0.031407 0.042368 0.050790
-0.030484 0.041735 0.051270
-0.029614 0.041831 0.051714
-0.028118 0.042092 0.052724
-0.026847 0.042316 0.053321
-0.025588 0.042377 0.053742
-0.054375 0.047858 0.040202
-0.070425 0.041649 0.007218
-0.068936 0.041906 0.008705
-0.066077 0.042325 0.011077
-0.065046 0.042325 0.012291
-0.062921 0.042307 0.013961
-0.061182 0.041768 0.015731
-0.061513 0.044702 0.040734
-0.060378 0.044644 0.042433
-0.059325 0.044743 0.043180
-0.057837 0.044688 0.043846
-0.073275 0.148715 -0.030381
-0.037967 0.043340 0.041771
-0.035732 0.043423 0.045132
-0.033537 0.043616 0.047626
-0.032321 0.043574 0.049226
-0.030523 0.043979 0.050287
-0.086925 0.118943 0.048083
-0.040804 0.088495 -0.022479
-0.085093 0.125693 0.049497
-0.015394 0.099814 0.044364
-0.085718 0.124363 0.048699
-0.064902 0.118019 -0.009234
-0.018658 0.098508 0.044652
-0.068780 0.042994 0.004382
-0.069246 0.043046 0.006320
-0.068336 0.043625 0.007359
-0.067288 0.043537 0.008886
-0.064996 0.043651 0.010733
-0.014418 0.099791 0.044850
-0.032805 0.088695 -0.025015
-0.060772 0.045996 0.039950
-0.059106 0.045977 0.041895
-0.057459 0.045976 0.042703
-0.039499 0.088689 -0.022903
-0.081216 0.124553 0.051822
-0.077871 0.177255 -0.048037
-0.051086 0.154625 -0.004724
-0.037386 0.044655 0.041164
-0.037213 0.043367 0.042936
-0.035816 0.044812 0.043792
-0.035191 0.044843 0.044586
-0.034255 0.043711 0.046193
-0.033436 0.044852 0.045908
-0.032486 0.044906 0.047540
-0.031409 0.045030 0.048563
-0.029830 0.045562 0.049509
-0.086661 0.123026 0.048285
-0.019761 0.098438 0.044553
-0.013610 0.099766 0.045437
-0.078621 0.143552 0.044925
-0.087658 0.140521 0.039610
-0.024515 0.081110 0.054033
-0.066975 0.044742 0.007067
-0.064117 0.045029 0.009445
-0.060049 0.044228 0.013386
-0.057740 0.044871 0.013920
-0.059687 0.047123 0.038580
-0.057642 0.047257 0.040298
-0.036497 0.046475 0.040205
-0.032067 0.046188 0.045809
-0.028410 0.089171 0.045467
-0.077119 0.165996 -0.025462
-0.076535 0.154389 -0.002297
-0.085610 0.123026 0.048656
-0.069653 0.089864 0.042221
-0.025368 0.081049 0.052885
-0.059522 0.046381 0.009960
-0.057156 0.046288 0.012115
-0.019957 0.077173 0.055137
-0.055475 0.048858 0.036335
-0.054952 0.160962 0.004336
-0.080237 0.127952 -0.005620
-0.035058 0.045778 0.043695
-0.033563 0.046699 0.044290
-0.032416 0.046994 0.044609
-0.029662 0.046576 0.048497
-0.075489 0.160320 -0.011193
-0.092318 0.117367 0.040735
-0.084481 0.123027 0.048948
-0.091353 0.115255 0.040258
-0.084546 0.119028 0.049092
-0.081909 0.121685 0.049251
-0.028380 0.090327 0.044923
-0.076868 0.168662 -0.029701
-0.022568 0.093282 0.050323
-0.059338 0.047289 0.007917
-0.057762 0.047318 0.009611
-0.055376 0.047348 0.012242
-0.053331 0.047355 0.013959
-0.076574 0.178652 -0.049359
-0.093202 0.121178 0.040108
-0.067181 0.156627 -0.053466
-0.034592 0.048557 0.039669
-0.035504 0.047121 0.040650
-0.033297 0.048438 0.041924
-0.032226 0.048490 0.043196
-0.030836 0.047888 0.044489
-0.029621 0.048181 0.045289
-0.028424 0.048772 0.046208
-0.027607 0.048614 0.047690
-0.025239 0.095839 0.043925
-0.086577 0.124349 0.048115
-0.083503 0.123045 0.049342
-0.023959 0.095829 0.044594
-0.079679 0.096610 0.034787
-0.085605 0.119006 0.048769
-0.023162 0.095833 0.045192
-0.021543 0.093310 0.051411
-0.057652 0.048565 0.007790
-0.056371 0.048592 0.009889
-0.054638 0.048695 0.011717
-0.052725 0.048720 0.013378
-0.027097 0.073506 0.043381
-0.080989 0.121687 0.049623
-0.047686 0.156143 -0.007079
-0.051300 0.050460 0.033979
-0.050433 0.050571 0.035595
-0.022381 0.095859 0.045836
-0.048005 0.166048 0.002967
-0.033832 0.049804 0.038815
-0.033049 0.049869 0.039523
-0.031291 0.049964 0.041695
-0.029923 0.050019 0.042771
-0.028897 0.049967 0.043817
-0.027455 0.049973 0.045130
-0.057650 0.059041 0.021594
-0.089466 0.120966 0.046326
-0.021791 0.095794 0.046657
-0.079076 0.148482 0.039147
-0.082617 0.123078 0.049851
-0.079352 0.081819 0.034116
-0.026013 0.090209 0.048502
-0.055582 0.050011 0.009852
-0.054000 0.049996 0.011639
-0.052379 0.050030 0.013061
-0.088959 0.128309 0.044557
-0.080189 0.134983 0.050686
-0.051125 0.051701 0.032816
-0.049507 0.051840 0.035318
-0.081215 0.117558 0.048628
-0.017962 0.096016 0.050902
-0.015984 0.096086 0.052064
-0.031872 0.051068 0.038266
-0.031241 0.051093 0.039064
-0.030614 0.051126 0.039852
-0.029247 0.051132 0.041029
-0.028088 0.051142 0.041573
-0.026895 0.051162 0.041823
-0.076870 0.157648 -0.011150
-0.086273 0.125700 0.048337
-0.078200 0.087163 0.037054
-0.086281 0.142067 0.040134
-0.077395 0.167309 -0.028540
-0.078567 0.172906 -0.041699
-0.056465 0.050082 0.008595
-0.054020 0.051373 0.010929
-0.050920 0.050668 0.014399
-0.050104 0.051537 0.015613
-0.019349 0.088635 0.055658
-0.068350 0.085508 0.043178
-0.051019 0.052993 0.032162
-0.050006 0.053043 0.033851
-0.046405 0.053258 0.037670
-0.030871 0.052285 0.037105
-0.029636 0.052247 0.037369
-0.028301 0.052268 0.037877
-0.026800 0.052263 0.038847
-0.026033 0.052282 0.039639
-0.014338 0.102528 0.043373
-0.081721 0.126192 0.052177
-0.083025 0.125765 0.051189
-0.091162 0.124923 0.043597
-0.077946 0.175786 -0.045223
-0.054652 0.051981 0.010178
-0.053268 0.052017 0.011638
-0.050633 0.052821 0.014435
-0.050021 0.052929 0.015556
-0.075688 0.157670 -0.007391
-0.047400 0.053656 0.036952
-0.044723 0.053478 0.038585
-0.090395 0.118903 0.045009
-0.028625 0.053568 0.036442
-0.027065 0.053566 0.037666
-0.025790 0.053610 0.039151
-0.023420 0.052292 0.042375
-0.016546 0.098471 0.046015
-0.078275 0.174383 -0.043393
-0.043829 0.091356 -0.022414
-0.091057 0.143219 0.026541
-0.087981 0.112719 0.042140
-0.089365 0.145802 0.029119
-0.078621 0.174303 -0.044492
-0.028414 0.083971 0.046748
-0.075234 0.163343 -0.016093
0.006621 0.107308 -0.020301
-0.053310 0.054189 0.011551
-0.051575 0.054209 0.013433
-0.050713 0.054338 0.014600
-0.050329 0.054362 0.015665
-0.077391 0.177312 -0.047230
-0.048624 0.053609 0.035603
-0.087944 0.129509 0.045545
-0.029516 0.083261 0.044579
-0.024819 0.053728 0.040594
-0.018783 0.053078 0.048040
-0.088216 0.122694 0.047227
-0.086772 0.140601 0.040749
-0.024381 0.094780 0.045402
-0.018898 0.075583 0.055000
-0.055351 0.088370 -0.021955
-0.077947 0.170107 -0.035161
-0.081824 0.147260 0.038602
-0.091675 0.117453 0.042378
-0.037803 0.088580 -0.023501
-0.050639 0.162535 0.005594
-0.052025 0.056113 0.018675
-0.051926 0.056317 0.020136
-0.052028 0.056366 0.021519
-0.052181 0.056497 0.023072
-0.052259 0.056677 0.025640
-0.051121 0.056171 0.031109
-0.050452 0.055346 0.032656
-0.091876 0.118961 0.042982
-0.025096 0.088636 0.051118
-0.090842 0.144893 0.026752
-0.027470 0.055373 0.036980
-0.026629 0.055276 0.037965
-0.023723 0.054379 0.042176
-0.022354 0.054787 0.044329
-0.017571 0.056136 0.050068
-0.013266 0.056464 0.051427
-0.078483 0.175619 -0.047515
-0.090719 0.120676 0.044981
-0.085987 0.116195 0.047552
-0.076788 0.146715 0.042378
-0.084857 0.144731 0.038867
-0.054261 0.057796 0.020841
-0.053537 0.057864 0.021517
-0.052799 0.057871 0.022251
-0.052668 0.057978 0.023550
-0.052612 0.058051 0.024856
-0.051702 0.058417 0.029928
-0.050115 0.058395 0.033242
-0.048724 0.056465 0.035185
-0.046825 0.056735 0.037392
-0.045602 0.055832 0.038335
-0.043713 0.057331 0.039520
-0.027580 0.058536 0.037207
-0.021006 0.055483 0.046281
-0.018422 0.058330 0.050081
-0.016393 0.055002 0.050660
-0.013414 0.058187 0.052191
-0.011673 0.058066 0.053275
-0.078541 0.169968 -0.036190
-0.081251 0.108802 0.029320
-0.078132 0.172939 -0.040719
-0.060830 0.089104 -0.019336
-0.017341 0.101750 0.043734
-0.031141 0.168206 -0.016654
-0.068119 0.158040 -0.054390
-0.066132 0.162373 -0.058166
-0.055988 0.059407 0.022506
-0.054691 0.059493 0.023736
-0.053704 0.059450 0.024471
-0.053144 0.059566 0.025400
-0.052965 0.059592 0.026559
-0.052628 0.059647 0.027615
-0.052304 0.059730 0.028882
-0.050371 0.059927 0.033089
-0.081898 0.148745 0.036605
-0.026254 0.057843 0.038490
-0.020034 0.057994 0.047937
-0.014011 0.059676 0.052729
-0.012725 0.059927 0.053873
-0.086540 0.089223 0.025954
-0.091536 0.122989 0.043701
-0.040236 0.173354 -0.003770
-0.077395 0.090941 0.037753
-0.068542 0.087876 0.043265
-0.073501 0.086960 -0.015523
-0.087253 0.141974 0.038854
-0.046617 0.168186 0.000668
-0.080088 0.083856 0.034312
-0.085723 0.120875 0.048915
-0.072039 0.102886 0.038186
-0.076339 0.161799 -0.015295
-0.013283 0.101095 0.043721
-0.075662 0.108407 0.037751
-0.053677 0.150338 -0.002710
-0.076230 0.157648 -0.008690
-0.055517 0.061065 0.026217
-0.054895 0.061099 0.027014
-0.053920 0.061013 0.027426
-0.052718 0.061137 0.029069
-0.052220 0.061167 0.029970
-0.051465 0.061202 0.031461
-0.050673 0.061378 0.032964
-0.048513 0.061266 0.035677
-0.090026 0.146376 0.027649
-0.024084 0.058527 0.041817
-0.019156 0.058348 0.049146
-0.018192 0.060065 0.050793
-0.014554 0.061150 0.053223
-0.013569 0.061493 0.054058
-0.076275 0.179148 -0.050886
-0.081056 0.094412 0.033635
-0.076921 0.121794 0.052534
-0.072120 0.149786 -0.040292
-0.084647 0.124011 0.049247
-0.044659 0.168607 0.001742
-0.011522 0.101681 0.044001
-0.077981 0.171433 -0.037772
-0.082193 0.091748 0.032017
-0.078805 0.117856 0.050617
-0.051921 0.049309 0.035391
-0.023341 0.092894 0.049518
-0.081155 0.135753 -0.003029
-0.077776 0.113375 -0.003988
-0.038334 0.161990 -0.012825
-0.022520 0.094473 0.048434
-0.050275 0.062715 0.034024
-0.047240 0.062642 0.037330
-0.045927 0.060499 0.038418
-0.079341 0.105390 0.032009
-0.021553 0.074262 0.052818
-0.084662 0.148212 0.034772
-0.026774 0.082747 0.050311
-0.026681 0.062081 0.038643
-0.021229 0.061803 0.046386
-0.017740 0.062592 0.051506
-0.026798 0.080909 0.049927
-0.013948 0.062584 0.053985
-0.012448 0.063109 0.054857
-0.078269 0.114838 -0.004535
-0.055505 0.048305 0.038656
-0.086499 0.148516 0.031703
-0.066669 0.090840 0.043819
-0.029555 0.080451 0.043620
-0.076030 0.114845 -0.005403
-0.015272 0.181584 -0.027161
-0.025318 0.171131 -0.019393
-0.024057 0.097228 0.044632
-0.022924 0.097208 0.044901
-0.021656 0.097210 0.044971
-0.020501 0.097177 0.045328
-0.019757 0.097169 0.046001
-0.049147 0.064244 0.035894
-0.047210 0.064334 0.037729
-0.043574 0.063491 0.040507
-0.019190 0.097158 0.047057
-0.022643 0.073928 0.051575
-0.085810 0.147394 0.034355
-0.080185 0.117616 0.049084
-0.075901 0.161818 -0.014334
-0.024815 0.063063 0.041461
-0.023358 0.062389 0.043195
-0.019568 0.062991 0.049483
-0.016545 0.064376 0.052970
-0.015992 0.097167 0.050085
-0.019774 0.099840 0.044278
-0.013570 0.064567 0.053961
-0.017660 0.099945 0.043829
-0.074107 0.100891 0.037795
-0.087963 0.126677 0.046510
-0.078069 0.106243 0.033355
-0.070481 0.101132 0.039821
-0.016540 0.099783 0.044077
-0.048819 0.163652 0.005163
-0.082436 0.131891 0.051127
-0.081754 0.107126 0.028568
-0.071498 0.098414 0.040604
-0.019246 0.093472 0.053022
-0.049752 0.164968 0.002910
-0.025432 0.085874 0.051879
-0.075916 0.159070 -0.009989
-0.067283 0.179660 -0.059533
-0.072874 0.149812 -0.037973
-0.081869 0.128712 0.052301
-0.021193 0.094542 0.050210
-0.045504 0.065619 0.039363
-0.085670 0.128952 0.049322
-0.087256 0.147195 0.032205
-0.084986 0.138495 0.044741
-0.026574 0.065688 0.039632
-0.022480 0.064115 0.045286
-0.019309 0.064034 0.050296
-0.017824 0.064142 0.051837
-0.085417 0.103936 0.025137
-0.026690 0.089026 0.048343
-0.012472 0.065936 0.054249
-0.076859 0.161858 -0.016888
-0.092691 0.119319 0.041302
-0.026698 0.091770 0.046015
-0.076859 0.159032 -0.012438
-0.086808 0.143800 0.037466
-0.078334 0.175787 -0.046174
-0.070440 0.087601 -0.016737
-0.025944 0.093062 0.045707
-0.025686 0.087776 0.050843
-0.079605 0.146690 0.041102
-0.060886 0.093654 -0.019037
-0.063691 0.088801 -0.018957
-0.065082 0.093196 -0.018401
-0.065710 0.091880 -0.018079
-0.045617 0.091256 -0.021932
-0.046403 0.092459 -0.021665
-0.076149 0.086486 0.038659
-0.059229 0.156682 0.003683
-0.002865 0.105448 -0.022466
-0.046839 0.065957 0.038593
-0.045859 0.067671 0.039962
-0.043933 0.066975 0.040561
-0.085805 0.086939 0.025684
-0.083201 0.119017 0.049201
-0.087576 0.145481 0.033782
-0.076921 0.163019 -0.019300
-0.087205 0.132732 0.045658
-0.075379 0.159046 -0.008954
-0.087529 0.128315 0.046618
-0.028966 0.036655 0.053236
-0.080724 0.116228 0.048162
-0.092232 0.120735 0.042907
-0.076320 0.164473 -0.020164
-0.086876 0.120414 0.048310
-0.018766 0.094684 0.052161
-0.025538 0.082417 0.052618
-0.072391 0.151114 -0.041287
-0.076436 0.154906 -0.004478
-0.021183 0.078350 0.055269
-0.076825 0.167304 -0.026901
-0.073003 0.094360 0.040932
-0.089950 0.128947 0.042624
-0.090295 0.123871 0.045143
-0.077864 0.082946 0.036158
-0.077630 0.174809 -0.043234
-0.083565 0.127906 0.051169
-0.024468 0.087868 0.052517
-0.022226 0.086666 0.055188
0.007369 0.104385 -0.021067
-0.023007 0.091013 0.052102
-0.082810 0.082574 0.029998
-0.075581 0.166872 -0.023545
-0.043026 0.091954 -0.022808
-0.083703 0.088923 0.029850
-0.086781 0.138881 0.042204
-0.086659 0.135510 0.044854
-0.088256 0.147268 0.029969
-0.074630 0.161812 -0.012603
-0.083725 0.094537 0.030685
-0.015506 0.095125 0.053434
-0.025439 0.065903 0.041673
-0.078607 0.085225 0.036329
-0.022859 0.076684 0.053199
-0.017937 0.090833 0.055405
-0.057657 0.088395 -0.021370
-0.085411 0.131393 0.048928
-0.025059 0.079097 0.052592
-0.082348 0.130024 0.051817
-0.089357 0.118539 0.046039
-0.075299 0.164650 -0.018772
-0.029451 0.084795 0.044619
-0.087976 0.092320 0.024407
-0.073215 0.082835 0.039376
-0.073169 0.080273 0.038430
-0.068640 0.091101 -0.016604
-0.070032 0.090324 -0.016532
-0.070903 0.090747 -0.016295
-0.049077 0.154645 -0.005925
-0.083206 0.121650 0.049258
-0.081475 0.119320 0.048988
-0.080486 0.119721 0.049354
-0.079568 0.121690 0.050652
-0.070574 0.087168 0.041855
-0.088476 0.098176 0.022409
-0.019553 0.084371 0.057119
-0.088030 0.136777 0.041703
-0.089642 0.134170 0.039484
-0.078202 0.089199 0.037041
-0.027405 0.084974 0.049007
-0.026424 0.067709 0.040898
-0.023445 0.067641 0.046186
-0.020413 0.067979 0.051568
-0.019701 0.068256 0.052429
-0.086324 0.096466 0.027150
-0.080591 0.140202 0.046846
-0.058803 0.088300 -0.020791
-0.081231 0.105870 0.029753
-0.074800 0.086966 -0.014824
-0.082924 0.126549 -0.004676
-0.088016 0.096313 0.024124
-0.028060 0.077622 0.045003
-0.085762 0.117718 0.048350
-0.086837 0.101211 0.024501
-0.072637 0.086901 0.040849
-0.016075 0.092679 0.055314
-0.089870 0.116509 0.044423
-0.076292 0.160517 -0.012862
-0.072741 0.090146 0.041327
-0.086183 0.151736 0.026296
-0.077310 0.096378 0.036596
-0.083434 0.104730 0.027792
-0.071397 0.094176 0.041771
-0.084487 0.106244 0.024704
-0.024093 0.084205 0.054442
-0.075748 0.094516 0.038768
-0.076662 0.165421 -0.023109
-0.022516 0.079166 0.055031
-0.076429 0.103388 0.035484
-0.047542 0.089768 -0.022000
-0.064316 0.120703 -0.008792
-0.084901 0.100841 0.027725
-0.075269 0.156338 -0.003362
-0.075514 0.079769 0.036178
-0.021034 0.081348 0.056359
-0.088323 0.140810 0.038176
-0.089599 0.132335 0.041105
-0.083594 0.097517 0.030497
-0.081924 0.097041 0.032499
-0.023882 0.079305 0.054018
-0.084897 0.150692 0.030526
-0.075154 0.101359 0.036880
-0.076274 0.163232 -0.017658
-0.075891 0.156256 -0.005322
-0.022842 0.069262 0.048352
-0.084845 0.141674 0.042116
-0.084579 0.121383 0.049061
-0.023520 0.081185 0.054983
-0.091981 0.126046 0.040892
-0.079975 0.086498 0.034994
-0.087488 0.117558 0.047228
-0.066110 0.086975 -0.018526
-0.081383 0.143983 0.042622
-0.047241 0.166017 0.003567
-0.027878 0.075576 0.043903
-0.076565 0.089354 0.038696
-0.082981 0.085174 0.030624
-0.070290 0.085580 0.041847
-0.022743 0.084395 0.055491
-0.086513 0.130851 0.047823
-0.077513 0.098838 0.036050
-0.082641 0.102240 0.029812
-0.029322 0.076829 0.042031
-0.092718 0.121930 0.041899
-0.088007 0.132388 0.044188
-0.025031 0.084521 0.053139
-0.086651 0.128453 0.048039
-0.068293 0.081910 0.042032
-0.077867 0.177131 -0.049408
-0.026593 0.079380 0.049398
-0.026512 0.077150 0.047443
-0.041464 0.089952 -0.022848
-0.027330 0.104365 -0.023091
-0.023229 0.104372 -0.023254
-0.075810 0.112842 -0.005772
-0.076256 0.097285 0.037432
-0.086555 0.091910 0.026782
-0.024464 0.082641 0.054247
-0.080475 0.092018 0.034066
-0.028324 0.087770 0.046064
-0.084428 0.086730 0.028026
-0.088241 0.139112 0.039746
-0.079349 0.098386 0.034554
-0.022881 0.082472 0.055489
-0.020562 0.091416 0.053650
-0.089012 0.094816 0.021857
-0.085165 0.127122 0.049773
-0.017496 0.098496 0.045127
-0.085464 0.134176 0.047309
-0.082014 0.136089 0.049001
-0.024516 0.092877 0.048278
-0.028322 0.081247 0.046693
-0.027657 0.071392 0.040715
-0.025932 0.070964 0.043800
-0.024942 0.071182 0.045376
-0.025221 0.073316 0.046255
-0.023582 0.072940 0.049221
-0.021508 0.072269 0.051993
-0.020187 0.073370 0.053515
-0.018620 0.069553 0.053558
-0.073245 0.097692 0.039849
-0.043053 0.034543 -0.026338
-0.043990 0.035093 -0.025631
-0.044448 0.035084 -0.024090
-0.045490 0.035203 -0.022419
-0.045821 0.035335 -0.021262
-0.046550 0.035483 -0.018268
-0.046677 0.035502 -0.017270
-0.047636 0.035631 -0.014556
-0.047943 0.035660 -0.013273
-0.093221 0.121970 0.038317
-0.042089 0.036383 -0.027258
-0.043232 0.036517 -0.026360
-0.044013 0.036600 -0.024279
-0.044366 0.036641 -0.023259
-0.045049 0.036720 -0.022218
-0.045971 0.036822 -0.020212
-0.046358 0.037015 -0.018011
-0.047117 0.035839 -0.016360
-0.047534 0.037012 -0.014505
-0.092055 0.114630 0.019542
-0.087442 0.113500 0.004791
-0.069396 0.039387 -0.001323
-0.070207 0.039485 -0.000302
-0.079241 0.168033 -0.035970
-0.054972 0.161246 0.002059
-0.043389 0.090093 -0.022301
-0.044592 0.168551 -0.007276
-0.046951 0.168415 -0.003961
-0.059843 0.038500 0.020723
-0.060322 0.038556 0.021718
-0.061763 0.038716 0.023717
-0.063345 0.038902 0.025714
-0.078704 0.168445 -0.034090
-0.073578 0.170801 -0.047039
-0.078668 0.170753 -0.043028
-0.074053 0.172196 -0.048044
-0.039333 0.174116 -0.007981
-0.078258 0.176400 -0.049032
-0.077274 0.177812 -0.051035
-0.077714 0.177848 -0.050055
-0.092371 0.125044 0.033537
-0.043401 0.037784 -0.025313
-0.044047 0.038043 -0.023080
-0.044992 0.038119 -0.022261
-0.045436 0.037944 -0.021324
-0.086729 0.127974 -0.001231
-0.067280 0.040592 -0.004232
-0.070583 0.039998 0.000689
-0.077859 0.161105 -0.026920
-0.074722 0.161031 -0.031953
-0.091316 0.129058 0.036719
-0.059481 0.039860 0.020709
-0.060085 0.039927 0.021712
-0.061044 0.040033 0.022711
-0.062002 0.040137 0.023707
-0.063258 0.040341 0.025384
-0.064273 0.040409 0.026678
-0.065003 0.040474 0.028544
-0.089733 0.139010 0.033114
-0.075861 0.165153 -0.037026
-0.078550 0.175004 -0.046006
-0.077483 0.160116 -0.025535
-0.075031 0.165158 -0.038026
-0.077702 0.176292 -0.050105
-0.076465 0.177807 -0.051975
-0.071817 0.164331 -0.043963
-0.014613 0.121787 -0.008587
-0.073543 0.148531 -0.028178
-0.092726 0.121766 0.031964
-0.093021 0.116132 0.015434
-0.042205 0.038450 -0.026455
-0.043363 0.038315 -0.024329
-0.045540 0.038874 -0.020050
-0.045953 0.038205 -0.018151
-0.046854 0.039742 -0.013228
-0.031636 0.104383 -0.021960
-0.072857 0.114991 -0.007113
-0.089438 0.135047 0.029414
-0.089422 0.135192 0.027781
-0.065987 0.041810 -0.004307
-0.066513 0.041913 -0.003334
-0.066715 0.041901 -0.002310
-0.067568 0.041717 -0.001399
-0.069090 0.041611 -0.000053
-0.069661 0.042143 0.001817
-0.078128 0.152854 0.000108
-0.084708 0.140411 0.002240
-0.058291 0.041137 0.018710
-0.057920 0.041094 0.019706
-0.058402 0.041149 0.020707
-0.059000 0.041216 0.021703
-0.060393 0.041425 0.023114
-0.063389 0.041761 0.026517
-0.064088 0.041854 0.027926
-0.064994 0.041382 0.029593
-0.065134 0.040509 0.032212
0.020541 0.117854 -0.010687
-0.077479 0.155455 -0.014324
-0.078368 0.176339 -0.048085
-0.078639 0.163873 -0.027953
-0.057817 0.086880 -0.021101
-0.092768 0.116004 0.013396
-0.080844 0.110042 -0.001558
-0.041812 0.040130 -0.025273
-0.041767 0.040639 -0.024309
-0.042692 0.040141 -0.023286
-0.044185 0.041107 -0.020836
-0.044711 0.040706 -0.018779
-0.046396 0.039100 -0.016401
-0.046498 0.041126 -0.012245
-0.088254 0.103706 0.016566
-0.065722 0.043153 -0.002294
-0.066141 0.043235 -0.001250
-0.068379 0.043466 0.001694
-0.068664 0.043543 0.002681
-0.069027 0.043074 0.002978
-0.088060 0.130850 0.002257
-0.074887 0.152724 -0.021898
-0.056466 0.042319 0.018690
-0.056119 0.042310 0.019697
-0.060225 0.042643 0.024336
-0.062396 0.042971 0.026979
-0.063639 0.043145 0.029257
-0.064011 0.043290 0.030889
-0.064699 0.043296 0.033849
-0.064401 0.043229 0.036149
-0.090473 0.129467 0.040839
-0.090165 0.130636 0.005705
-0.073733 0.155480 -0.025909
-0.077288 0.155547 -0.012898
-0.077249 0.156753 -0.012022
-0.091047 0.139231 0.018191
-0.079781 0.111272 -0.001845
-0.039817 0.041466 -0.026186
-0.041205 0.041970 -0.023287
-0.044047 0.040252 -0.022290
-0.088094 0.104358 0.012398
-0.084463 0.097890 -0.002716
-0.084262 0.100702 -0.002609
-0.064521 0.044446 -0.000751
-0.067205 0.044773 0.003411
-0.067153 0.044851 0.005438
-0.092671 0.130729 0.013710
-0.075399 0.151374 -0.011868
-0.075434 0.151448 -0.010527
-0.075783 0.151399 -0.008892
-0.076347 0.151411 -0.007888
-0.057820 0.042750 0.017001
-0.054844 0.043635 0.017724
-0.054081 0.043499 0.018691
-0.054202 0.043516 0.019691
-0.054684 0.043571 0.020692
-0.056637 0.042699 0.021205
-0.059483 0.044084 0.025689
-0.061398 0.044423 0.028028
-0.062366 0.044397 0.029689
-0.062996 0.044494 0.030677
-0.063415 0.044608 0.032058
-0.063712 0.044575 0.033687
-0.063255 0.044641 0.036411
-0.063138 0.044516 0.037695
-0.076660 0.156154 -0.008447
-0.049396 0.166334 -0.000879
-0.092760 0.130637 0.016286
-0.074311 0.165184 -0.039014
-0.089158 0.138163 0.029154
-0.089990 0.138983 0.023368
-0.092704 0.124303 0.035286
-0.092459 0.116982 0.010026
-0.038309 0.043104 -0.026239
-0.040143 0.042100 -0.024393
-0.040221 0.043314 -0.023316
-0.041795 0.043512 -0.022351
-0.043398 0.042917 -0.019341
-0.043205 0.043205 -0.018295
-0.043904 0.042699 -0.017042
-0.044297 0.042965 -0.015924
-0.045538 0.042697 -0.013060
-0.063610 0.095287 -0.018422
0.038876 0.106148 0.000639
-0.088674 0.102993 0.014684
-0.086284 0.100290 0.002580
-0.057828 0.045068 -0.005447
-0.059914 0.045772 -0.002673
-0.063678 0.046005 0.007819
-0.092975 0.131009 0.021232
-0.091208 0.147322 0.024210
-0.055629 0.044877 0.015276
-0.053285 0.045665 0.016033
-0.052760 0.044773 0.018684
-0.053109 0.044665 0.020161
-0.055429 0.043995 0.021919
-0.055867 0.045121 0.023682
-0.057287 0.045248 0.025599
-0.060793 0.043405 0.026046
-0.060970 0.045627 0.030505
-0.062126 0.045784 0.032679
-0.062348 0.045843 0.033834
-0.062055 0.045831 0.037155
-0.092658 0.130393 0.025250
-0.079006 0.166641 -0.035962
-0.038884 0.174580 -0.006919
-0.077642 0.158287 -0.021926
-0.053311 0.162693 0.000055
-0.076550 0.148641 -0.009104
-0.092876 0.123734 0.039865
-0.038246 0.044597 -0.024375
-0.038269 0.045672 -0.023093
-0.040577 0.044749 -0.022307
-0.041389 0.044545 -0.021486
-0.042053 0.044722 -0.018890
-0.042251 0.044905 -0.017002
-0.043021 0.045058 -0.015328
-0.043941 0.044597 -0.013603
-0.057235 0.046520 -0.004344
-0.058555 0.046674 -0.002572
-0.059537 0.046775 -0.000771
-0.061227 0.046688 0.001012
-0.064262 0.046072 0.002954
-0.065252 0.046002 0.005420
-0.060891 0.047327 0.006187
-0.072366 0.147118 -0.022862
-0.052205 0.045806 0.017090
-0.051589 0.046074 0.017683
-0.051563 0.046058 0.018678
-0.052036 0.046066 0.019967
-0.053165 0.046113 0.022350
-0.053845 0.046311 0.023676
-0.055090 0.046183 0.024651
-0.059191 0.045789 0.028242
-0.058884 0.046850 0.030675
-0.059889 0.046980 0.033254
-0.060443 0.047026 0.034672
-0.060322 0.047019 0.035671
-0.060365 0.047089 0.036688
-0.075438 0.172239 -0.046992
-0.079150 0.166638 -0.034965
-0.071259 0.174168 -0.053187
-0.039079 0.174500 -0.006110
-0.067200 0.162625 -0.057073
-0.056448 0.159718 0.005015
-0.090677 0.130833 0.034544
-0.090498 0.131069 0.036230
-0.053299 0.162798 0.001722
-0.078737 0.168047 -0.038955
-0.081689 0.110103 -0.000572
-0.085690 0.104250 0.003374
-0.039734 0.046045 -0.021300
-0.040509 0.046162 -0.019134
-0.040969 0.046237 -0.017322
-0.042598 0.046396 -0.013308
-0.042781 0.046477 -0.012357
-0.055111 0.047717 -0.005393
-0.056190 0.047838 -0.004121
-0.057410 0.047963 -0.002155
-0.058466 0.048075 0.000610
-0.058718 0.048116 0.001638
-0.058807 0.048122 0.002660
-0.059031 0.048132 0.003947
-0.058750 0.048219 0.005712
-0.058435 0.048212 0.006740
-0.090822 0.129698 0.039007
-0.077425 0.155543 -0.015906
-0.051401 0.047415 0.016033
-0.050638 0.047380 0.017670
-0.050891 0.047409 0.018649
-0.051848 0.047257 0.020799
-0.053268 0.047664 0.024570
-0.053724 0.047714 0.025667
-0.054765 0.047670 0.027558
-0.055669 0.047522 0.028288
-0.057307 0.047219 0.029710
-0.055973 0.048163 0.030856
-0.057498 0.048039 0.033073
-0.057085 0.048097 0.035664
-0.085483 0.140457 0.003192
-0.079145 0.166643 -0.033965
-0.073486 0.173577 -0.050085
-0.072496 0.173177 -0.050896
-0.056005 0.159776 0.001098
-0.073950 0.156872 -0.026914
-0.013193 0.114340 -0.017113
-0.029737 0.179987 -0.012026
-0.089719 0.115540 0.005357
-0.082506 0.110166 0.000354
-0.056714 0.049125 -0.002403
-0.058096 0.049470 0.002129
-0.058107 0.049457 0.003665
-0.057873 0.049546 0.005760
-0.082494 0.147369 0.002437
-0.090338 0.144712 0.014154
-0.090856 0.144710 0.015167
-0.091312 0.144644 0.016372
-0.051266 0.048833 0.014903
-0.050285 0.048712 0.017739
-0.052763 0.049073 0.024602
-0.053014 0.049055 0.025658
-0.053137 0.049072 0.026657
-0.053472 0.049099 0.027661
-0.053492 0.049119 0.028659
-0.053714 0.049134 0.029661
-0.053836 0.049149 0.030660
-0.053709 0.049137 0.031657
-0.053720 0.049156 0.032659
-0.053482 0.049136 0.033659
-0.052878 0.049084 0.034662
-0.075220 0.160920 -0.030649
-0.087955 0.135736 0.004229
-0.074804 0.167943 -0.042061
-0.077250 0.172214 -0.045998
-0.079028 0.166651 -0.032963
-0.073663 0.165235 -0.040269
-0.077941 0.158305 -0.018923
-0.033321 0.048368 -0.020389
-0.034530 0.048396 -0.018371
-0.036556 0.048802 -0.013394
0.019600 0.098646 -0.022494
-0.040704 0.049148 -0.011383
-0.089089 0.128493 0.004206
-0.054741 0.049184 -0.005144
-0.056307 0.050710 -0.002319
-0.057616 0.049420 -0.000057
-0.057600 0.050786 0.004154
-0.078341 0.152968 0.001253
-0.091894 0.143465 0.017897
-0.091549 0.143335 0.016173
-0.091066 0.143334 0.015181
-0.070729 0.158435 -0.044696
-0.050294 0.048928 0.016560
-0.050750 0.048960 0.019662
-0.051852 0.049272 0.022183
-0.052567 0.050599 0.026133
-0.052661 0.050436 0.027651
-0.052611 0.050368 0.029444
-0.052336 0.050440 0.031484
-0.077337 0.148722 -0.005692
-0.076178 0.148614 -0.010867
-0.079281 0.167978 -0.037009
-0.091767 0.128578 0.032106
-0.050775 0.164968 0.000063
-0.078759 0.163869 -0.028948
-0.078760 0.163865 -0.029948
-0.028592 0.049486 -0.023510
-0.029355 0.049545 -0.022456
-0.030583 0.049488 -0.020529
-0.031608 0.049640 -0.019350
-0.032113 0.049694 -0.018351
-0.031904 0.049653 -0.017310
-0.033238 0.049794 -0.014817
-0.034015 0.049893 -0.013349
-0.034733 0.049887 -0.012311
0.045369 0.069383 0.002451
-0.054094 0.051687 -0.005363
-0.057108 0.051096 -0.000008
-0.057593 0.051359 0.002680
-0.056945 0.051414 0.006186
-0.046881 0.113672 -0.016196
-0.072621 0.142849 -0.008920
-0.073453 0.143001 -0.007870
-0.049944 0.050943 0.016651
-0.050159 0.050244 0.017639
-0.050401 0.051287 0.018925
-0.051715 0.051732 0.022546
-0.052269 0.051122 0.024603
-0.073505 0.159904 -0.033600
-0.074563 0.173554 -0.049091
-0.071875 0.150885 -0.042844
-0.033092 0.108613 -0.018992
-0.030451 0.108663 -0.019290
0.025688 0.118052 -0.005909
-0.027470 0.050680 -0.024396
-0.029276 0.050880 -0.021398
-0.029713 0.050899 -0.020355
-0.029713 0.050901 -0.019358
-0.030093 0.050939 -0.018360
-0.030600 0.050989 -0.017358
-0.030726 0.051009 -0.016355
-0.031113 0.051051 -0.015361
-0.031363 0.051079 -0.014359
-0.031635 0.051114 -0.013365
-0.032139 0.051169 -0.012424
-0.054110 0.053199 -0.005373
-0.055531 0.051605 -0.003364
-0.057146 0.053119 0.001677
-0.057105 0.053330 0.003150
-0.056147 0.053333 0.007222
-0.055561 0.053502 0.008573
-0.090884 0.142136 0.026826
-0.086676 0.141917 0.008495
-0.072870 0.151112 -0.039017
-0.049877 0.052920 0.016639
-0.050331 0.052838 0.018340
-0.051180 0.053028 0.020951
-0.052324 0.052078 0.026170
-0.052014 0.051842 0.029909
-0.077651 0.152845 -0.000893
-0.076914 0.173710 -0.047913
-0.074272 0.166608 -0.041000
-0.034635 0.176996 -0.009991
-0.028874 0.050859 -0.022503
-0.029478 0.052340 -0.021007
-0.029785 0.052297 -0.019120
-0.030750 0.052518 -0.014714
-0.031901 0.052553 -0.012456
-0.090353 0.129204 0.006057
-0.055143 0.054635 -0.003833
-0.056854 0.054122 0.000241
-0.056917 0.054888 0.003805
-0.056192 0.054734 0.006985
-0.055501 0.054781 0.008669
-0.054471 0.054756 0.010148
-0.088415 0.092840 0.007459
-0.093229 0.130703 0.018770
-0.050272 0.054281 0.016626
-0.050869 0.054527 0.018954
-0.051353 0.054764 0.020824
-0.051763 0.054513 0.022822
-0.052006 0.054696 0.024255
-0.052118 0.054678 0.026247
-0.051871 0.054066 0.028642
-0.051389 0.054535 0.030415
-0.089736 0.092782 0.015535
-0.077991 0.173544 -0.047009
-0.051609 0.164108 -0.000949
-0.077471 0.164152 -0.023541
-0.078293 0.163856 -0.031950
-0.078615 0.163841 -0.030963
-0.069444 0.179288 -0.057985
-0.087621 0.137830 0.006378
-0.027355 0.052479 -0.025129
-0.028655 0.053899 -0.022964
-0.029616 0.053701 -0.021382
-0.030031 0.053815 -0.019747
-0.030305 0.053742 -0.017768
-0.030346 0.052781 -0.016813
-0.030736 0.053835 -0.015374
-0.031243 0.053884 -0.014372
-0.031376 0.052502 -0.013528
-0.091084 0.130933 0.007650
-0.055602 0.056144 -0.002825
-0.056391 0.055613 -0.000913
-0.056894 0.056259 0.000567
-0.056982 0.054835 0.001750
-0.057099 0.056390 0.002920
-0.056973 0.056267 0.004632
-0.056859 0.056251 0.005639
-0.056440 0.056263 0.007371
-0.055806 0.056201 0.008627
-0.055107 0.056159 0.009639
-0.053713 0.056024 0.011641
-0.052594 0.055941 0.013023
-0.051220 0.055812 0.015243
-0.086687 0.131030 0.000701
-0.088350 0.132203 0.002716
-0.089468 0.132093 0.004273
-0.090075 0.132373 0.005731
-0.090703 0.132518 0.007719
-0.092147 0.130912 0.011084
-0.052004 0.056458 0.028058
-0.086300 0.147377 0.007362
-0.039373 0.172874 -0.009766
-0.048055 0.166326 -0.004879
-0.088819 0.136461 0.007973
-0.071694 0.156800 -0.039916
-0.072696 0.163825 -0.040966
-0.018163 0.181560 -0.024538
-0.027705 0.054910 -0.025184
-0.031376 0.055310 -0.014379
-0.032003 0.055336 -0.012476
-0.055113 0.056138 -0.004271
-0.055795 0.057444 -0.002952
-0.057052 0.057537 0.000449
-0.057290 0.057699 0.001640
-0.057563 0.057699 0.003607
-0.057848 0.057689 0.004609
-0.057987 0.057681 0.006627
-0.057333 0.057537 0.008307
-0.089132 0.136449 0.010136
-0.089426 0.136598 0.011591
-0.054507 0.057568 0.020012
-0.078862 0.169438 -0.040960
-0.086104 0.139882 0.003622
-0.052387 0.058266 0.027400
-0.092206 0.132331 0.017118
-0.092388 0.132367 0.018801
-0.092378 0.132362 0.020713
-0.069320 0.155248 -0.050968
-0.073710 0.149862 -0.034448
-0.089686 0.151275 0.014826
-0.072970 0.155538 -0.032230
-0.078380 0.172116 -0.045044
-0.040895 0.172668 -0.007805
-0.049680 0.165544 -0.002940
-0.072016 0.179182 -0.055917
-0.054039 0.162041 0.002991
-0.010679 0.119126 -0.014129
-0.028347 0.056306 -0.023845
-0.029432 0.055934 -0.021844
-0.030074 0.055455 -0.019763
-0.030384 0.056603 -0.019394
-0.030685 0.056008 -0.017469
-0.030720 0.055503 -0.015515
-0.031183 0.056595 -0.015053
-0.031761 0.056756 -0.013388
-0.032014 0.056782 -0.012390
-0.057815 0.123130 -0.007981
-0.054298 0.054837 -0.005351
-0.055898 0.058919 -0.004280
-0.056484 0.058958 -0.002426
-0.056795 0.058951 -0.001429
-0.057284 0.058977 -0.000464
-0.057744 0.059041 0.000553
-0.058289 0.058970 0.001496
-0.058519 0.058856 0.002888
-0.089953 0.136487 0.013487
-0.090843 0.136491 0.018056
-0.090670 0.136445 0.020207
-0.089952 0.136417 0.023037
-0.079233 0.169423 -0.037979
-0.091336 0.131895 0.028081
-0.090972 0.131150 0.031064
-0.083259 0.139356 0.000527
-0.071472 0.152551 -0.044916
-0.070961 0.152484 -0.046081
-0.074026 0.160370 -0.032474
-0.074403 0.149889 -0.031123
-0.073682 0.155386 -0.026975
-0.078922 0.172194 -0.044000
-0.078682 0.173602 -0.046000
-0.076711 0.154751 -0.006426
-0.027102 0.057172 -0.027016
-0.028821 0.058006 -0.023473
-0.029518 0.057923 -0.021410
-0.030473 0.057808 -0.019171
-0.031173 0.058150 -0.017397
-0.032020 0.058187 -0.013397
-0.056451 0.060336 -0.003569
-0.057891 0.060047 -0.001734
-0.089135 0.136550 0.025700
-0.088929 0.136505 0.027548
-0.037691 0.094487 -0.023262
-0.089997 0.132639 0.032794
-0.073838 0.169377 -0.045049
-0.076382 0.169448 -0.042967
-0.079293 0.169410 -0.039986
-0.078913 0.168751 -0.035603
-0.089055 0.136524 0.029199
-0.090543 0.139238 0.021461
-0.086407 0.151594 0.009760
-0.073315 0.160849 -0.035511
-0.079023 0.172207 -0.042993
-0.078856 0.173596 -0.044993
-0.090166 0.132270 0.037039
-0.078361 0.150068 -0.001876
-0.079690 0.150196 -0.000185
-0.022072 0.180588 -0.020914
-0.022958 0.182625 -0.018848
-0.026659 0.057491 -0.028059
-0.029010 0.058020 -0.022400
-0.030038 0.059092 -0.020601
-0.031787 0.058189 -0.014581
-0.032280 0.059616 -0.014402
-0.032406 0.059630 -0.013405
-0.039166 0.035567 -0.029382
-0.020192 0.109248 -0.021107
0.009963 0.098880 -0.022698
-0.065316 0.062517 -0.002419
-0.043081 0.097010 -0.022037
-0.030858 0.094800 -0.024013
-0.034016 0.095883 -0.023414
-0.057943 0.092334 -0.021078
-0.069916 0.159622 -0.048559
-0.090189 0.139114 0.015189
-0.089792 0.144692 0.013139
-0.045184 0.169830 -0.004971
-0.044685 0.169846 -0.005967
-0.089558 0.139312 0.035005
-0.041349 0.172669 -0.006975
-0.087365 0.092756 0.004436
-0.072161 0.147032 -0.023869
-0.076989 0.154305 -0.008826
-0.077834 0.149998 -0.003465
-0.081014 0.150032 0.001366
-0.092365 0.127942 0.029278
-0.068490 0.158118 -0.053940
-0.067441 0.165263 -0.056082
-0.078516 0.162478 -0.026942
-0.028362 0.060456 -0.026639
-0.028788 0.059511 -0.024890
-0.029167 0.059561 -0.023511
-0.031473 0.059751 -0.017385
-0.032273 0.061071 -0.015455
-0.033207 0.060952 -0.014594
-0.036698 0.036316 -0.030094
-0.067472 0.063950 -0.002524
-0.069071 0.064228 -0.000680
-0.069977 0.064414 0.000817
-0.070769 0.092242 -0.016117
-0.074259 0.122278 -0.007890
-0.081748 0.133343 -0.003240
0.003365 0.108651 -0.020147
-0.074534 0.089861 -0.014853
-0.076675 0.154077 0.000107
-0.079756 0.152515 0.002650
-0.067684 0.160922 -0.055994
-0.066955 0.160975 -0.056865
-0.071725 0.142813 -0.009751
-0.042450 0.170209 -0.008560
-0.044048 0.169839 -0.006957
-0.089450 0.136800 0.031340
-0.076955 0.160416 -0.014893
-0.078083 0.159700 -0.020928
-0.075413 0.159657 -0.027659
-0.071362 0.155601 -0.043453
-0.074241 0.155421 -0.023127
-0.077904 0.158300 -0.020919
-0.041617 0.172680 -0.005991
-0.090693 0.114554 0.008224
-0.089754 0.137378 0.032799
-0.077035 0.154416 -0.009946
-0.068917 0.158096 -0.052985
-0.052918 0.162663 -0.000928
-0.052314 0.162661 -0.001917
-0.078284 0.162467 -0.028941
-0.078506 0.162438 -0.027958
-0.023693 0.183053 -0.017426
-0.029099 0.061235 -0.024471
-0.030509 0.059936 -0.019600
-0.032325 0.062376 -0.017406
-0.033052 0.062498 -0.014420
-0.016979 0.106067 -0.022333
-0.071810 0.065718 0.000973
-0.074999 0.066159 0.009104
-0.033103 0.091296 -0.024302
-0.037085 0.162227 -0.013532
-0.059839 0.091095 -0.019798
-0.073946 0.152716 -0.030609
-0.041427 0.125059 -0.008342
-0.046465 0.168420 -0.004960
-0.044964 0.170229 -0.003776
-0.061751 0.175333 -0.061474
-0.074308 0.170773 -0.046055
-0.079161 0.170809 -0.041988
-0.074580 0.155493 -0.021916
-0.057276 0.159232 0.003212
-0.041629 0.172694 -0.004613
-0.073166 0.168112 -0.044598
-0.091249 0.114586 0.009579
-0.074679 0.169356 -0.044059
-0.077087 0.154176 -0.010898
-0.077891 0.162484 -0.029930
-0.073676 0.162465 -0.036576
-0.026408 0.060156 -0.030117
-0.028130 0.061593 -0.028450
-0.029092 0.063183 -0.027462
-0.028979 0.062313 -0.026270
-0.029759 0.063443 -0.024561
-0.030141 0.063616 -0.023426
-0.030525 0.061907 -0.021539
-0.031632 0.063643 -0.019883
-0.032453 0.063881 -0.017986
-0.032818 0.062678 -0.015479
0.036894 0.095031 -0.011015
-0.070195 0.066036 -0.001843
-0.071467 0.066195 -0.000269
-0.073344 0.067233 0.000494
-0.062388 0.121002 -0.008903
-0.076023 0.067626 0.008874
-0.039287 0.092912 -0.023354
-0.078734 0.140316 -0.004724
-0.074145 0.163899 -0.037550
-0.055241 0.159860 -0.000147
-0.078304 0.161088 -0.023938
-0.070123 0.171554 -0.052877
-0.089039 0.138494 0.038199
-0.069545 0.156947 -0.051081
-0.087896 0.129443 0.001681
-0.001158 0.093862 -0.033404
-0.074122 0.151273 -0.032222
-0.084583 0.133610 -0.000745
-0.077674 0.161286 -0.019683
-0.077203 0.162464 -0.030939
-0.016944 0.184483 -0.024936
-0.034364 0.116764 -0.013661
-0.029176 0.064926 -0.028497
-0.030650 0.065167 -0.024569
-0.030654 0.065071 -0.023434
-0.030757 0.064621 -0.022449
-0.031415 0.065144 -0.021432
-0.032720 0.065255 -0.018450
-0.033242 0.065316 -0.017330
0.011613 0.103049 -0.020977
0.034167 0.095938 -0.013490
0.044678 0.070189 0.001612
-0.002436 0.113721 -0.018502
-0.070996 0.068335 -0.003546
-0.071932 0.068504 -0.002380
-0.074824 0.068695 0.000794
-0.076778 0.068821 0.006433
-0.087399 0.133583 0.002165
-0.089580 0.139189 0.025346
-0.076771 0.151403 -0.006909
-0.066016 0.169362 -0.059023
-0.071227 0.170773 -0.050547
-0.089550 0.139651 0.030537
-0.072866 0.171575 -0.048804
-0.079252 0.170710 -0.041071
-0.086245 0.143401 0.008181
-0.070954 0.167837 -0.048889
-0.088319 0.139092 0.010628
-0.077084 0.154197 -0.012391
-0.083978 0.150071 0.004316
-0.073824 0.148356 -0.021372
-0.074493 0.151270 -0.029869
-0.088983 0.133673 0.004021
-0.051535 0.162628 -0.003034
-0.024656 0.182774 -0.016221
-0.017891 0.182988 -0.024570
-0.030010 0.065132 -0.027436
-0.030523 0.066312 -0.026280
-0.031675 0.066577 -0.021441
-0.032096 0.065281 -0.019566
-0.032888 0.066663 -0.018472
-0.033647 0.066790 -0.017109
0.031231 0.097757 -0.015468
0.027571 0.091759 -0.021171
-0.070814 0.069452 -0.005741
-0.072189 0.069655 -0.004607
-0.073078 0.069956 -0.003278
-0.074630 0.069936 -0.001343
-0.075817 0.070323 -0.000258
-0.076540 0.070151 0.002484
-0.079424 0.070607 0.008651
-0.059232 0.090030 -0.020433
-0.057835 0.089788 -0.021372
-0.056750 0.090053 -0.021801
-0.054943 0.090409 -0.022276
-0.052561 0.090876 -0.022200
-0.079998 0.148731 -0.000385
-0.077226 0.151416 -0.005901
-0.071833 0.152571 -0.043913
-0.077693 0.169444 -0.041963
-0.075807 0.170822 -0.045000
-0.079051 0.171107 -0.039831
-0.042763 0.171326 -0.007062
-0.078910 0.172660 -0.042555
-0.076445 0.154164 -0.015898
-0.077339 0.152802 -0.001887
-0.026368 0.180849 -0.016100
-0.090009 0.133588 0.006164
-0.024846 0.183267 -0.014524
-0.027595 0.066501 -0.030811
-0.028205 0.067611 -0.030512
-0.030126 0.067804 -0.027968
-0.031212 0.066544 -0.024393
-0.032548 0.066796 -0.019721
0.017541 0.102979 -0.021128
0.005880 0.089886 -0.033108
-0.075061 0.071317 -0.005091
-0.075961 0.071546 -0.003493
-0.076772 0.071618 -0.002471
-0.077024 0.071669 -0.001469
-0.077484 0.071572 0.000947
-0.078615 0.071871 0.002601
-0.080893 0.072135 0.009182
-0.081002 0.072088 0.011930
-0.080886 0.072044 0.014879
-0.035702 0.088644 -0.024203
-0.037535 0.089654 -0.023819
-0.039805 0.090238 -0.023274
-0.091490 0.148856 0.017511
-0.090544 0.148599 0.024338
-0.090393 0.133597 0.007820
-0.078217 0.159705 -0.021925
-0.077954 0.165839 -0.027777
-0.043288 0.171276 -0.005980
-0.076197 0.167972 -0.041026
-0.077695 0.168040 -0.039964
-0.078724 0.165836 -0.030485
-0.090520 0.134040 0.009719
-0.075681 0.154032 -0.016909
-0.091017 0.133700 0.011214
-0.090470 0.134937 0.012571
-0.071560 0.157884 -0.041126
-0.078188 0.161741 -0.023462
-0.091639 0.132542 0.012095
-0.075982 0.148604 -0.012350
-0.077848 0.159121 -0.018356
-0.023556 0.120757 -0.009821
-0.026584 0.068119 -0.033548
-0.028323 0.068825 -0.031863
-0.029139 0.067884 -0.029466
-0.031408 0.066739 -0.023074
-0.032906 0.068193 -0.019559
-0.033464 0.068467 -0.018589
0.014692 0.113503 -0.016458
-0.076307 0.072763 -0.005808
-0.077361 0.072943 -0.004562
-0.078196 0.073000 -0.003597
-0.078753 0.073235 -0.001886
-0.077785 0.072335 -0.000486
-0.078642 0.073231 0.000545
-0.079427 0.073234 0.001518
-0.081499 0.073596 0.005332
-0.081781 0.073486 0.006982
-0.081699 0.073376 0.009044
-0.081671 0.073548 0.012891
-0.081316 0.073732 0.016957
-0.080585 0.073562 0.018903
-0.090503 0.135043 0.014501
-0.073426 0.147216 -0.018764
-0.091692 0.147426 0.019924
-0.090402 0.147398 0.012455
-0.092134 0.132396 0.014107
-0.047191 0.168447 -0.002248
-0.090882 0.134966 0.016898
-0.074703 0.159702 -0.029434
-0.073046 0.159669 -0.035040
-0.091503 0.133721 0.018216
-0.078879 0.165260 -0.030958
-0.077393 0.158712 -0.014666
-0.075131 0.154085 -0.017933
-0.086323 0.150086 0.007994
-0.077305 0.152481 -0.003284
-0.076291 0.162417 -0.031967
-0.020589 0.183056 -0.021619
-0.029284 0.069201 -0.030452
-0.030393 0.069462 -0.028608
-0.034246 0.070872 -0.019545
-0.022727 0.106932 -0.022074
-0.078456 0.074519 -0.005052
-0.079488 0.074560 -0.003536
-0.079792 0.074607 -0.002482
-0.080066 0.075010 -0.000686
-0.082307 0.074842 0.005524
-0.082397 0.074622 0.007567
-0.082092 0.074820 0.010391
-0.082001 0.074861 0.014006
-0.025305 0.036682 0.054124
-0.091457 0.145710 0.024463
-0.074150 0.147181 -0.015860
-0.073428 0.145792 -0.013811
-0.088857 0.147397 0.009867
-0.084584 0.147295 0.005399
-0.077709 0.170825 -0.043981
-0.070969 0.153934 -0.046929
-0.070298 0.155329 -0.048971
-0.091341 0.133816 0.020788
-0.070028 0.157376 -0.048697
-0.089940 0.150064 0.012949
-0.072545 0.148857 -0.033730
-0.075401 0.162698 -0.033505
-0.089521 0.140401 0.032035
-0.090861 0.139080 0.019780
-0.030293 0.070525 -0.029570
-0.031680 0.071861 -0.027789
-0.032255 0.072209 -0.026495
-0.031816 0.069808 -0.024589
-0.033304 0.070870 -0.021141
-0.080722 0.076124 -0.002407
-0.081194 0.075851 0.000443
-0.082166 0.075387 0.002385
-0.083178 0.075995 0.004368
-0.083121 0.076331 0.009873
-0.082737 0.076280 0.012447
-0.067324 0.092370 -0.016945
-0.049794 0.090708 -0.021698
-0.091190 0.147409 0.015231
-0.076778 0.176413 -0.051019
-0.091432 0.144761 0.023696
-0.083730 0.147364 0.004145
-0.089609 0.151433 0.019260
-0.083894 0.151320 0.005256
-0.068539 0.159198 -0.053802
-0.069307 0.167247 -0.052048
-0.072041 0.166109 -0.044935
-0.090427 0.150188 0.014137
-0.083003 0.148729 0.003151
-0.074970 0.151324 -0.027012
-0.077198 0.152707 -0.005266
-0.074816 0.162450 -0.033946
-0.048748 0.166981 -0.002254
-0.091233 0.133025 0.025621
-0.031308 0.073620 -0.029486
-0.032446 0.072949 -0.026551
-0.034098 0.073775 -0.022138
-0.005046 0.099996 -0.023941
-0.055530 0.125460 -0.006565
-0.082249 0.077554 0.000406
-0.083201 0.077543 0.002146
-0.084151 0.077731 0.004483
-0.084083 0.077413 0.005802
-0.083944 0.076648 0.007533
-0.084425 0.077767 0.009760
-0.084450 0.077814 0.011770
-0.084398 0.077801 0.013518
-0.084711 0.077827 0.015839
-0.031820 0.088735 -0.025177
-0.089492 0.143336 0.013180
-0.051501 0.164119 0.002024
-0.076810 0.145866 -0.004871
-0.077634 0.147268 -0.003862
-0.074930 0.155492 -0.020919
-0.090566 0.150208 0.015128
-0.038114 0.174213 -0.009786
-0.077011 0.152809 -0.006888
-0.072336 0.157157 -0.036361
-0.073102 0.163008 -0.038806
-0.047362 0.168047 -0.000377
-0.093738 0.128745 0.022239
-0.086772 0.140420 0.007323
-0.030643 0.073912 -0.031778
-0.031709 0.074995 -0.029486
-0.032178 0.075004 -0.028529
-0.032984 0.075090 -0.027543
-0.033899 0.074952 -0.024714
-0.033665 0.073852 -0.023369
-0.035067 0.075253 -0.020583
0.044063 0.064827 -0.000963
-0.079205 0.076385 -0.005434
-0.081035 0.078768 -0.003516
-0.080821 0.076851 -0.003071
-0.082750 0.078811 0.000520
-0.085467 0.079167 0.007764
-0.085465 0.079210 0.009957
-0.085840 0.079308 0.013137
-0.085613 0.079227 0.014508
-0.085724 0.079219 0.016299
-0.085411 0.079173 0.017757
-0.084700 0.079228 0.020034
-0.082517 0.078534 0.024308
-0.082714 0.079028 0.025939
0.010356 0.107429 -0.019667
-0.090360 0.143336 0.014202
-0.073862 0.154083 -0.026425
-0.071727 0.143977 -0.013929
-0.076233 0.145832 -0.005872
-0.089036 0.146068 0.010178
-0.077275 0.147261 -0.004863
-0.079938 0.151449 0.001285
-0.075660 0.155500 -0.019922
-0.066988 0.170108 -0.057379
-0.075242 0.166461 -0.039639
-0.071934 0.168777 -0.047618
-0.078183 0.161072 -0.025939
-0.073140 0.154087 -0.032560
-0.068898 0.172574 -0.055222
-0.068137 0.159735 -0.055119
-0.076928 0.152806 -0.007890
-0.072104 0.159995 -0.039544
-0.030377 0.075967 -0.033512
-0.031851 0.076293 -0.031202
-0.032319 0.076381 -0.029532
-0.032711 0.076492 -0.028531
-0.033403 0.076538 -0.027511
-0.033774 0.076581 -0.026503
-0.034254 0.076630 -0.024476
-0.034770 0.075954 -0.021423
-0.034890 0.076700 -0.020496
-0.080521 0.079795 -0.005350
-0.082631 0.080285 -0.000875
-0.083368 0.080565 0.001384
-0.084747 0.079049 0.004939
-0.085477 0.080417 0.006133
-0.086049 0.080554 0.007807
-0.086161 0.080610 0.010138
-0.086551 0.080614 0.013276
-0.086466 0.080711 0.014766
-0.086261 0.080568 0.016801
-0.083705 0.079761 0.022484
-0.083635 0.080216 0.023425
-0.083681 0.080522 0.025918
-0.089851 0.133956 0.029811
-0.074388 0.143042 -0.006845
-0.075692 0.143067 -0.005828
-0.076642 0.144490 -0.004894
-0.089836 0.133699 0.031765
-0.089617 0.145913 0.011148
-0.076917 0.147253 -0.005861
-0.079322 0.151473 0.000119
-0.076586 0.155527 -0.018907
-0.077556 0.166657 -0.037950
-0.069284 0.175679 -0.056523
-0.063251 0.175654 -0.061480
-0.051050 0.164387 -0.001843
-0.071919 0.156818 -0.038770
-0.049509 0.165616 0.001539
-0.076766 0.152802 -0.008890
-0.072783 0.157492 -0.034162
-0.074349 0.162439 -0.034953
-0.074071 0.167880 -0.042913
-0.093004 0.123174 0.010099
-0.031923 0.077840 -0.031623
-0.032368 0.077842 -0.030570
-0.033180 0.077930 -0.027526
-0.033955 0.078107 -0.026356
-0.034512 0.077098 -0.023302
-0.034642 0.078082 -0.022502
-0.034769 0.078093 -0.021504
-0.062019 0.173970 -0.061840
-0.018270 0.114743 -0.017523
-0.074103 0.080881 -0.013373
-0.078867 0.079483 -0.007297
-0.081193 0.080450 -0.004525
-0.081595 0.080182 -0.003261
-0.082895 0.081586 -0.002412
-0.083371 0.081691 -0.000256
-0.084054 0.081704 0.002227
-0.085193 0.081866 0.005171
-0.086112 0.081904 0.007327
-0.086640 0.081935 0.011818
-0.086758 0.082065 0.014890
-0.085421 0.080799 0.020251
-0.084282 0.081844 0.023500
-0.084345 0.081863 0.024496
-0.089786 0.134230 0.033859
-0.053104 0.161248 -0.002023
-0.078747 0.148354 -0.002109
-0.089031 0.148797 0.010583
-0.078722 0.144059 -0.003462
-0.076561 0.147202 -0.007285
-0.078373 0.151431 -0.000899
-0.076999 0.155545 -0.017905
-0.078998 0.165257 -0.031952
-0.070235 0.174171 -0.054342
-0.072878 0.166001 -0.042731
-0.050768 0.164108 -0.002930
-0.072826 0.154011 -0.034774
-0.090798 0.150211 0.019527
-0.076597 0.152807 -0.009887
-0.071123 0.160749 -0.044010
-0.030440 0.077839 -0.033711
-0.032778 0.079141 -0.028453
-0.033504 0.079379 -0.026511
-0.034055 0.079467 -0.025410
-0.034630 0.079471 -0.023546
-0.035304 0.079483 -0.022681
-0.076105 0.082427 -0.012088
-0.080088 0.082370 -0.007204
-0.081652 0.082568 -0.005457
-0.082604 0.082917 -0.004556
-0.083363 0.082947 -0.003573
-0.084170 0.083067 -0.002141
-0.084455 0.083122 -0.000246
-0.085067 0.083149 0.002482
-0.085494 0.083212 0.003500
-0.085886 0.083233 0.005306
-0.086183 0.083175 0.006660
-0.086330 0.083292 0.008613
-0.086651 0.083330 0.011208
-0.086777 0.083499 0.014065
-0.086594 0.083386 0.016622
-0.086332 0.083019 0.018690
-0.085960 0.083257 0.020149
-0.085321 0.083208 0.021905
-0.084546 0.082563 0.022750
-0.084570 0.083188 0.024509
-0.084258 0.082206 0.026279
-0.083922 0.082744 0.027980
-0.089896 0.134287 0.035591
-0.090263 0.146304 0.012770
-0.080215 0.143858 -0.001872
-0.088289 0.145567 0.031732
-0.071663 0.145448 -0.019895
-0.089817 0.147438 0.011177
-0.083985 0.148807 0.004168
-0.090855 0.150230 0.016183
-0.074842 0.154048 -0.018900
-0.079003 0.165250 -0.032956
-0.049660 0.164903 -0.003768
-0.073494 0.156819 -0.028884
-0.073405 0.151371 -0.036020
-0.072459 0.155445 -0.035256
-0.075876 0.151355 -0.019562
-0.073170 0.158177 -0.032533
-0.093209 0.126890 0.012400
-0.032444 0.079399 -0.029963
-0.033022 0.079968 -0.027397
-0.079162 0.082694 -0.009288
-0.084705 0.084362 -0.002285
-0.085812 0.084467 0.001033
-0.086733 0.084609 0.003183
-0.087100 0.084717 0.004773
-0.086966 0.084659 0.007479
-0.086789 0.084739 0.008938
-0.087077 0.084647 0.012070
-0.086914 0.084785 0.013678
-0.086787 0.084684 0.015845
-0.086808 0.084732 0.018409
-0.086386 0.084731 0.021095
-0.085193 0.084795 0.024627
-0.084871 0.085105 0.026032
-0.090089 0.132623 0.038641
-0.088855 0.144373 0.031353
-0.083564 0.145996 0.003463
-0.075770 0.145819 -0.006885
-0.089454 0.139265 0.012951
-0.085363 0.148760 0.006173
-0.054509 0.161256 0.000070
-0.078769 0.165248 -0.033957
-0.081366 0.137212 -0.002319
-0.074215 0.156897 -0.025433
-0.072702 0.153371 -0.036837
-0.089989 0.150142 0.022577
-0.069840 0.155475 -0.050230
-0.071815 0.155338 -0.040512
-0.074976 0.152739 -0.016901
-0.091736 0.127908 0.035164
-0.093925 0.122523 0.014183
-0.028660 0.081614 -0.035546
-0.029417 0.080924 -0.034566
-0.031028 0.080632 -0.032369
-0.031773 0.080426 -0.031502
-0.032676 0.081391 -0.029458
-0.032788 0.082138 -0.028533
-0.033151 0.082170 -0.027529
-0.033645 0.081086 -0.025800
-0.034452 0.081048 -0.023983
-0.076861 0.084387 -0.012309
-0.079204 0.085128 -0.009930
-0.080128 0.085112 -0.008564
-0.080822 0.085311 -0.007217
-0.082423 0.084232 -0.005337
-0.086346 0.085960 0.000878
-0.087653 0.086050 0.004019
-0.088004 0.086068 0.005682
-0.087815 0.086244 0.008722
-0.088249 0.086172 0.011098
-0.088106 0.086108 0.012737
-0.087434 0.086079 0.014469
-0.087530 0.086103 0.015468
-0.086421 0.085526 0.023211
-0.091700 0.143401 0.020160
-0.091349 0.143990 0.021690
-0.088492 0.144689 0.010170
-0.071424 0.153981 -0.044893
-0.085487 0.142009 0.005621
-0.091577 0.141960 0.016163
-0.089224 0.141773 0.033104
-0.074667 0.149916 -0.029399
-0.091515 0.146006 0.018588
-0.087072 0.148911 0.008427
-0.076105 0.149970 -0.015878
-0.088769 0.150048 0.011085
-0.070926 0.156782 -0.044970
-0.078180 0.165241 -0.034958
-0.085798 0.092651 0.000474
-0.088422 0.151481 0.012410
-0.074607 0.156859 -0.023929
-0.073678 0.158317 -0.030086
-0.070431 0.162066 -0.047101
-0.020370 0.185540 -0.019962
0.025596 0.115128 -0.008920
-0.030869 0.083581 -0.031355
-0.033629 0.083626 -0.025527
-0.034319 0.083655 -0.024592
-0.094151 0.125963 0.023783
-0.059860 0.035889 0.045495
-0.079868 0.086893 -0.009122
-0.084207 0.084996 -0.003441
-0.085057 0.086343 -0.002242
-0.085709 0.086147 -0.000566
-0.087308 0.087458 0.002382
-0.088365 0.087449 0.005466
-0.088488 0.087681 0.008324
-0.088918 0.087499 0.010893
-0.088308 0.087432 0.014704
-0.088609 0.087400 0.017430
-0.087664 0.086611 0.020728
-0.075535 0.148639 -0.015109
-0.091474 0.140660 0.019767
-0.090101 0.140440 0.027366
-0.090917 0.141226 0.015068
-0.088758 0.143311 0.012150
-0.073210 0.151245 -0.037473
-0.084530 0.144768 0.005575
-0.091575 0.144989 0.020194
-0.074666 0.154121 -0.019899
-0.074449 0.154089 -0.021016
-0.085215 0.138357 0.001445
-0.079609 0.141102 -0.003847
-0.075092 0.156856 -0.022942
-0.087656 0.149964 0.027490
-0.091548 0.147470 0.021951
-0.076359 0.158279 -0.023921
-0.085817 0.138540 0.002192
-0.092936 0.115757 0.018483
-0.028964 0.084198 -0.034725
-0.029728 0.083001 -0.033802
-0.033042 0.083367 -0.027205
-0.033212 0.085166 -0.025485
-0.034828 0.085247 -0.024507
-0.083492 0.110219 0.002227
-0.034156 0.176725 -0.011287
-0.076207 0.085630 -0.013521
-0.078481 0.086741 -0.010962
-0.080879 0.087501 -0.007563
-0.083233 0.088360 -0.005346
-0.084472 0.088400 -0.003572
-0.085332 0.088699 -0.001765
-0.085914 0.088539 -0.000192
-0.088669 0.088688 0.006883
-0.089317 0.088822 0.011013
-0.088885 0.087535 0.012876
-0.089121 0.088885 0.014456
-0.089192 0.088930 0.015980
-0.088685 0.088794 0.020520
-0.087862 0.088910 0.023249
-0.086065 0.129426 -0.001038
-0.091542 0.141516 0.020471
-0.089172 0.140224 0.036340
-0.077611 0.150050 -0.004903
-0.080734 0.140486 -0.002709
-0.087327 0.143225 0.009652
-0.045936 0.168402 -0.005941
-0.085564 0.144897 0.007052
-0.091639 0.146482 0.021817
-0.091121 0.148809 0.014654
-0.075968 0.149974 -0.017685
-0.076933 0.154123 -0.014025
-0.077118 0.161269 -0.028481
-0.086845 0.137289 0.003523
-0.064069 0.167043 -0.060409
-0.076017 0.156880 -0.021925
-0.029238 0.096489 -0.023900
-0.091602 0.147456 0.017607
-0.075432 0.151396 -0.013052
-0.074850 0.152713 -0.020702
-0.075455 0.158227 -0.024955
-0.029138 0.086091 -0.033590
-0.030417 0.083891 -0.032309
-0.030978 0.085630 -0.029906
-0.032496 0.083406 -0.029240
-0.032660 0.086376 -0.025573
-0.051932 0.035292 -0.012459
-0.086683 0.126234 -0.001696
-0.084144 0.110242 0.003304
-0.087514 0.110468 0.016916
-0.077943 0.089382 -0.011585
-0.078491 0.089355 -0.010628
-0.081029 0.089560 -0.007695
-0.082350 0.088961 -0.006539
-0.083563 0.089749 -0.005579
-0.084634 0.089876 -0.004028
-0.085543 0.089797 -0.001124
-0.085916 0.089945 0.000513
-0.087720 0.089227 0.003340
-0.088455 0.089044 0.005468
-0.089474 0.090238 0.011088
-0.089563 0.090148 0.012807
-0.089544 0.090222 0.014448
-0.089629 0.090179 0.016173
-0.089387 0.089691 0.018647
-0.088636 0.090234 0.022161
0.020973 0.107547 -0.016000
-0.089281 0.140568 0.013241
-0.090381 0.140710 0.025682
-0.081287 0.142688 -0.000676
-0.085483 0.143230 0.006924
-0.089656 0.143012 0.030061
-0.091222 0.146106 0.016460
-0.075615 0.149998 -0.019931
-0.077605 0.151397 -0.004305
-0.079048 0.168047 -0.034970
-0.077954 0.168503 -0.031967
-0.053889 0.161243 -0.000917
-0.071040 0.165261 -0.046757
-0.069167 0.164260 -0.051676
-0.076850 0.156895 -0.020921
-0.091335 0.148910 0.020611
-0.075654 0.151363 -0.014887
-0.074959 0.152747 -0.018008
-0.069190 0.161754 -0.051409
-0.093938 0.124164 0.015538
-0.023853 0.095802 -0.025597
-0.028454 0.086995 -0.034046
-0.029464 0.087611 -0.031973
-0.030532 0.087578 -0.029220
-0.032179 0.086245 -0.026563
-0.031382 0.087701 -0.026557
-0.093406 0.126360 0.026639
-0.093600 0.127538 0.015313
-0.084637 0.110251 0.004298
-0.069204 0.156713 -0.051943
-0.075929 0.092078 -0.013824
-0.079035 0.090149 -0.009884
-0.081316 0.091288 -0.008095
-0.083436 0.090975 -0.006004
-0.084502 0.091179 -0.004563
-0.085208 0.091255 -0.003029
-0.085602 0.091219 -0.001255
-0.085710 0.091282 0.000468
-0.086033 0.091297 0.001451
-0.086888 0.091281 0.003018
-0.087615 0.091605 0.004834
-0.088730 0.091594 0.008021
-0.089054 0.090386 0.008977
-0.089340 0.091620 0.010845
-0.089747 0.091615 0.013146
-0.089771 0.091475 0.016177
-0.089521 0.092090 0.020181
-0.088868 0.092567 0.022246
-0.087525 0.141917 0.010164
-0.089914 0.140577 0.014203
-0.090114 0.140650 0.024169
-0.081946 0.148477 0.002024
-0.074449 0.141666 -0.006752
-0.086045 0.141863 0.007201
-0.088450 0.142013 0.011701
-0.090077 0.141914 0.028912
-0.083820 0.143306 0.003733
-0.089555 0.142141 0.030852
-0.082542 0.145681 0.001421
-0.074927 0.146550 -0.010667
-0.090587 0.146100 0.014374
-0.075986 0.146914 -0.008573
-0.075187 0.149963 -0.023810
-0.077624 0.151441 -0.002879
-0.092209 0.114671 0.013442
-0.078613 0.166659 -0.036947
-0.070209 0.167880 -0.050301
-0.070496 0.164296 -0.047876
-0.070042 0.168523 -0.051141
-0.088824 0.114444 0.005248
-0.077453 0.156901 -0.019919
-0.072049 0.152736 -0.042744
-0.072746 0.152922 -0.037997
-0.075915 0.151347 -0.016281
-0.074951 0.152769 -0.015889
-0.074739 0.158285 -0.026496
-0.021642 0.185098 -0.018432
-0.085269 0.135330 0.000708
-0.094640 0.124027 0.018637
-0.077177 0.111338 -0.004486
-0.027345 0.089471 -0.033417
-0.029165 0.088982 -0.031225
-0.029785 0.089026 -0.029585
-0.029188 0.090466 -0.028960
-0.030670 0.089107 -0.026597
-0.031039 0.089218 -0.025663
-0.092593 0.123159 0.008777
-0.083076 0.114241 -0.001226
-0.086875 0.115115 0.002594
-0.084231 0.136835 0.000242
-0.087830 0.126412 -0.000075
-0.091157 0.125273 0.006367
-0.085449 0.110392 0.005791
-0.077222 0.092398 -0.012606
-0.078136 0.092026 -0.011548
-0.079842 0.092246 -0.009647
-0.080745 0.093237 -0.008938
-0.084087 0.092661 -0.004942
-0.084937 0.092987 -0.003475
-0.085654 0.092650 -0.001672
-0.085805 0.093297 -0.000326
0.043146 0.065034 -0.001177
0.024584 0.097420 -0.020692
-0.049732 0.035476 -0.012620
0.056241 0.064811 0.001184
0.026014 0.113331 -0.010195
-0.037140 0.045224 -0.025078
0.055520 0.069029 0.003005
0.027274 0.096110 -0.019793
-0.026333 0.111444 -0.017984
-0.039699 0.117276 -0.014062
0.045131 0.064767 -0.000900
0.041056 0.063880 -0.004342
-0.054535 0.125365 -0.006410
-0.016017 0.104503 -0.022751
0.043329 0.066441 -0.000599
-0.019397 0.186852 -0.017189
-0.018406 0.186879 -0.017935
0.022927 0.085887 -0.024954
-0.020831 0.118231 -0.012665
-0.011509 0.105910 -0.022783
-0.018887 0.113764 -0.018371
-0.020234 0.186429 -0.018774
-0.018956 0.187079 -0.019550
-0.017522 0.187321 -0.019849
-0.056480 0.035681 -0.010817
-0.036531 0.116238 -0.014985
-0.035408 0.124605 -0.005558
-0.028450 0.036177 -0.029937
-0.022127 0.093424 -0.033328
-0.018488 0.186846 -0.021092
-0.017083 0.187214 -0.021622
-0.033684 0.123920 -0.004794
-0.047667 0.040580 -0.011711
0.054835 0.058717 -0.001511
0.019870 0.102693 -0.020489
-0.032881 0.110040 -0.018487
0.046053 0.073750 0.003997
0.046528 0.072694 0.005073
-0.036549 0.121250 -0.010223
-0.018421 0.185917 -0.022222
-0.016985 0.186593 -0.023031
0.048297 0.071677 0.005992
0.012971 0.094747 -0.026235
-0.045258 0.125622 -0.008085
0.050635 0.071756 0.005867
-0.054651 0.122689 -0.008593
0.053133 0.071846 0.006096
-0.048352 0.110725 -0.018138
-0.031033 0.177491 -0.013940
0.027832 0.099715 -0.017462
-0.018861 0.184807 -0.022715
-0.016934 0.185679 -0.024059
-0.006991 0.111551 -0.021035
0.001631 0.099482 -0.023383
-0.064984 0.043333 -0.003027
-0.017504 0.035785 -0.027048
-0.016286 0.115587 -0.016438
-0.011185 0.109046 -0.021490
-0.070865 0.038439 0.000437
-0.006073 0.118069 -0.015035
-0.037557 0.172373 -0.011756
-0.032950 0.175215 -0.013908
-0.027880 0.178123 -0.016655
-0.025241 0.179536 -0.018378
0.053262 0.069116 0.002276
-0.026271 0.095291 -0.025046
-0.015406 0.185475 -0.025609
-0.026888 0.034432 -0.029047
0.035379 0.107748 -0.005754
-0.032815 0.037133 -0.030559
0.015444 0.089377 -0.028761
-0.012906 0.105808 -0.022640
0.006420 0.119116 -0.015063
-0.004645 0.117885 -0.015018
-0.035377 0.172711 -0.013245
-0.033957 0.173519 -0.014190
-0.014289 0.184628 -0.026830
-0.013191 0.184654 -0.026883
0.057292 0.067878 0.003317
-0.059516 0.045005 -0.004428
-0.056355 0.159781 0.002003
0.022550 0.113957 -0.012760
-0.046201 0.112299 -0.016791
-0.043632 0.167732 -0.008788
-0.038540 0.169894 -0.012101
-0.062358 0.172308 -0.061874
-0.046834 0.111225 -0.017490
-0.026112 0.122939 -0.004708
-0.014622 0.183449 -0.027371
-0.013239 0.183700 -0.027885
-0.010353 0.095426 -0.033026
-0.011908 0.089480 -0.037098
-0.009848 0.112657 -0.019342
-0.009959 0.113500 -0.018223
-0.065245 0.154781 0.004116
-0.063193 0.154748 0.003848
-0.061859 0.154827 0.003852
-0.060487 0.155343 0.003212
-0.058897 0.156171 0.002104
-0.056190 0.158162 0.000290
-0.049755 0.162873 -0.004917
-0.046025 0.164874 -0.007651
-0.035084 0.113234 -0.017221
-0.030127 0.109956 -0.018381
-0.013361 0.182397 -0.028417
-0.012198 0.182647 -0.028676
-0.011287 0.182441 -0.028498
-0.024562 0.098504 -0.024305
0.052197 0.068034 0.001098
-0.052907 0.125457 -0.006499
-0.062684 0.154165 0.002492
-0.061628 0.154191 0.002449
-0.060458 0.154406 0.002159
-0.058701 0.155168 0.001143
-0.055572 0.157126 -0.000976
-0.053892 0.159115 -0.002010
-0.001429 0.112626 -0.019359
-0.006372 0.113013 -0.019695
-0.022220 0.098210 -0.024249
-0.011340 0.181374 -0.029269
-0.020012 0.098487 -0.024366
0.016840 0.092326 -0.025436
-0.055606 0.045986 -0.006047
-0.064919 0.154129 0.002037
-0.063706 0.153660 0.001514
-0.061520 0.153356 0.001307
-0.060333 0.153535 0.001056
-0.059012 0.153958 0.000542
0.014707 0.111012 -0.017621
0.013721 0.111475 -0.018066
-0.008372 0.112919 -0.019560
-0.001083 0.105308 -0.022179
-0.012440 0.099027 -0.024893
-0.011438 0.179996 -0.029604
-0.008978 0.099311 -0.025200
-0.061359 0.034325 -0.009495
-0.062613 0.033920 -0.009097
-0.006287 0.100073 -0.024057
-0.017227 0.113695 -0.018420
0.010313 0.093566 -0.029060
0.055182 0.072484 0.008407
-0.035754 0.117520 -0.013019
-0.016693 0.117209 -0.015165
-0.002922 0.099938 -0.023978
0.047982 0.072379 0.007397
-0.064606 0.153310 -0.000055
-0.063451 0.152720 0.000022
-0.062329 0.152594 0.000316
-0.061500 0.152383 0.000341
-0.060390 0.152423 0.000273
-0.006766 0.095332 -0.032943
-0.032512 0.116589 -0.014228
0.048830 0.072387 0.007958
-0.025986 0.121963 -0.006890
-0.067730 0.181168 -0.057983
-0.010876 0.178532 -0.029783
-0.006472 0.109085 -0.022559
-0.034364 0.115474 -0.015164
-0.034478 0.109320 -0.019279
-0.003522 0.125181 -0.008605
-0.064144 0.152630 -0.001698
-0.063293 0.151996 -0.001222
-0.062345 0.151603 -0.000788
-0.061554 0.151288 -0.000478
-0.060533 0.151186 -0.000375
-0.058788 0.152547 -0.000285
0.045164 0.067882 0.001472
0.029680 0.101700 -0.015807
0.014788 0.105075 -0.019300
0.003486 0.107185 -0.020347
-0.003973 0.107947 -0.022406
0.047259 0.072168 0.005851
0.012762 0.115194 -0.016206
-0.006233 0.101330 -0.023376
-0.037235 0.097404 -0.022483
0.001569 0.098818 -0.024651
-0.031622 0.042203 -0.029747
-0.040494 0.047834 -0.012614
-0.041778 0.047394 -0.012205
-0.005388 0.109629 -0.022210
-0.007775 0.113678 -0.018514
0.007496 0.098263 -0.023671
-0.063160 0.151216 -0.002389
-0.062441 0.150596 -0.001718
-0.061620 0.150156 -0.001247
-0.059034 0.150700 -0.000785
-0.057155 0.150227 -0.001464
0.046938 0.073672 0.008473
0.012208 0.099043 -0.022882
-0.014827 0.124221 -0.005818
-0.024490 0.108704 -0.020971
0.014370 0.093802 -0.025860
0.009097 0.097986 -0.023658
0.023371 0.104401 -0.017480
0.033485 0.108373 -0.008203
0.057211 0.065285 0.001992
-0.000261 0.099805 -0.023733
-0.024291 0.106203 -0.022461
0.027479 0.062290 -0.021823
0.011749 0.097714 -0.023372
0.020811 0.106370 -0.016690
0.024820 0.112235 -0.011992
0.011394 0.114276 -0.016930
0.017564 0.107018 -0.017338
0.012978 0.097565 -0.023300
-0.063466 0.151619 -0.003598
-0.062407 0.149633 -0.002685
-0.059936 0.148723 -0.001417
-0.058906 0.148692 -0.001450
0.008582 0.098886 -0.022647
-0.013412 0.103436 -0.023675
-0.007178 0.103794 -0.023158
-0.005795 0.103184 -0.023276
0.003280 0.102174 -0.022017
0.007988 0.101499 -0.021158
-0.008624 0.114476 -0.017222
0.019979 0.101410 -0.021379
0.010265 0.094477 -0.028025
0.013969 0.097445 -0.023188
-0.036748 0.043687 -0.027131
0.015730 0.097340 -0.023153
-0.037321 0.124210 -0.007489
-0.014111 0.094869 -0.033517
-0.027611 0.116782 -0.014170
-0.025632 0.117078 -0.013920
0.006257 0.100046 -0.022050
-0.007144 0.101607 -0.023645
-0.013279 0.101966 -0.023964
0.028182 0.111173 -0.010945
-0.029712 0.111391 -0.017862
-0.006386 0.114661 -0.017523
0.011879 0.116817 -0.015781
0.019662 0.104366 -0.018871
-0.060104 0.034733 -0.009894
-0.033551 0.121869 -0.007917
0.039875 0.104808 0.000405
-0.062407 0.149097 -0.004191
-0.061623 0.148175 -0.003118
-0.060831 0.148117 -0.002432
-0.059939 0.147394 -0.002217
-0.058949 0.147198 -0.002007
-0.057983 0.147131 -0.001863
-0.061191 0.173613 -0.061506
-0.002539 0.102980 -0.022860
0.005078 0.101571 -0.021589
0.009178 0.101539 -0.021411
0.046481 0.073806 0.006127
0.011098 0.115420 -0.016325
-0.015117 0.103238 -0.023341
0.005647 0.104991 -0.021207
-0.028245 0.117978 -0.012766
-0.056516 0.123111 -0.007917
-0.017539 0.118465 -0.013256
-0.041061 0.112653 -0.017081
-0.050313 0.114353 -0.016301
0.024180 0.115546 -0.010464
0.055387 0.068035 0.002170
0.010752 0.104231 -0.020181
0.022982 0.096346 -0.021422
-0.002634 0.112900 -0.019150
0.015527 0.093643 -0.025159
-0.003888 0.114661 -0.017542
0.038249 0.105022 -0.001736
-0.004736 0.115791 -0.016480
0.023925 0.114647 -0.011367
0.020045 0.110279 -0.015662
0.005439 0.099199 -0.023038
0.035041 0.098427 -0.012503
-0.018415 0.106353 -0.022553
0.029583 0.093760 -0.019095
-0.013260 0.110530 -0.019691
-0.014808 0.109783 -0.020013
0.033334 0.100876 -0.013425
-0.037538 0.048499 -0.013139
-0.012407 0.111168 -0.019411
0.004485 0.100597 -0.022313
-0.033806 0.110992 -0.018273
0.009036 0.100133 -0.022027
-0.027352 0.093952 -0.025730
-0.032048 0.108413 -0.019091
0.009228 0.119506 -0.014660
0.021289 0.121526 -0.005322
-0.007860 0.092048 -0.035551
0.035593 0.090846 -0.015960
0.034833 0.092447 -0.015544
0.001706 0.105434 -0.021521
0.036172 0.087457 -0.016628
-0.041153 0.123395 -0.010299
0.028304 0.117707 -0.003739
0.024869 0.110209 -0.013098
0.031742 0.112065 -0.007313
-0.028495 0.111359 -0.017889
0.039802 0.089883 -0.011245
-0.006750 0.125992 -0.007776
0.002967 0.116311 -0.018094
-0.060110 0.145837 -0.002913
-0.059454 0.144260 -0.002614
-0.058038 0.144048 -0.002130
-0.015981 0.109053 -0.020374
-0.046628 0.109850 -0.018177
-0.031861 0.109962 -0.018383
0.010559 0.113190 -0.018227
-0.032701 0.044614 -0.028095
0.031247 0.117169 0.000344
-0.032800 0.112595 -0.017555
0.030099 0.110373 -0.010299
0.009862 0.117673 -0.015634
0.007556 0.117916 -0.015928
0.030380 0.089255 -0.019803
-0.034662 0.118788 -0.011637
0.021523 0.108933 -0.015378
-0.014798 0.107661 -0.021127
0.017660 0.101921 -0.021885
-0.036874 0.114866 -0.016216
-0.045514 0.115503 -0.015910
0.004374 0.095179 -0.030719
0.008432 0.094024 -0.029534
0.007899 0.099988 -0.021881
-0.020699 0.095638 -0.029385
-0.018449 0.110712 -0.019889
0.014184 0.112482 -0.017394
0.014495 0.103119 -0.021374
-0.006568 0.115969 -0.016358
-0.006927 0.124963 -0.009228
-0.022727 0.095391 -0.028329
-0.024085 0.123025 -0.005319
-0.035748 0.123917 -0.007019
-0.015897 0.107293 -0.021486
0.011603 0.035585 -0.021581
-0.011340 0.124424 -0.007703
0.007389 0.095145 -0.028916
-0.026814 0.107909 -0.021146
-0.007415 0.119865 -0.013812
-0.038115 0.122996 -0.009670
-0.039550 0.123439 -0.009959
-0.016152 0.102249 -0.023469
-0.005027 0.113928 -0.018366
0.025299 0.088366 -0.023411
-0.017273 0.109541 -0.020429
-0.024278 0.113249 -0.016983
-0.060551 0.143151 -0.003939
-0.059462 0.142900 -0.003256
0.017213 0.110025 -0.016608
-0.006191 0.096434 -0.031513
0.034584 0.105515 -0.009747
0.009520 0.122649 -0.011371
0.012499 0.121649 -0.011645
-0.064235 0.042746 -0.004450
-0.061976 0.043093 -0.005354
-0.060031 0.042783 -0.006737
0.001003 0.115825 -0.018302
0.009212 0.114671 -0.017563
-0.030910 0.114082 -0.016773
0.045829 0.072435 0.003307
-0.050313 0.118191 -0.014245
-0.011996 0.088230 -0.037781
-0.057214 0.043611 -0.007109
-0.013907 0.116645 -0.015954
-0.066408 0.044668 0.001644
0.003738 0.114533 -0.019341
0.027743 0.089296 -0.021816
0.053063 0.060855 -0.002931
0.054326 0.060082 -0.002127
0.046587 0.071491 0.004275
0.047295 0.071184 0.004633
0.033353 0.111308 -0.005907
-0.011320 0.093887 -0.034655
-0.015026 0.096117 -0.031494
-0.037932 0.035941 -0.029738
-0.012022 0.097534 -0.029379
-0.009866 0.097527 -0.029458
-0.022643 0.113610 -0.017359
-0.014291 0.092699 -0.035650
-0.039712 0.122199 -0.011130
-0.031294 0.119834 -0.009871
0.048453 0.071000 0.004727
0.001456 0.124517 -0.008815
-0.060344 0.142087 -0.004412
-0.044130 0.125139 -0.008731
0.057408 0.070288 0.006376
0.058292 0.069276 0.006547
-0.040543 0.116401 -0.014842
-0.016707 0.095859 -0.031229
-0.011167 0.086786 -0.038299
-0.010274 0.086432 -0.037984
-0.059058 0.121730 -0.008868
-0.037981 0.121805 -0.010865
-0.020498 0.111718 -0.019176
0.027738 0.109079 -0.012718
0.000814 0.114467 -0.019198
0.010448 0.112150 -0.018913
-0.050617 0.123144 -0.010004
0.003364 0.091152 -0.033003
0.047497 0.065759 -0.000636
0.053217 0.062423 -0.002052
0.054539 0.062677 -0.000658
-0.046777 0.124065 -0.009859
-0.041582 0.046654 -0.014857
-0.030254 0.034775 -0.030250
-0.037763 0.120568 -0.011564
-0.036529 0.120277 -0.011208
-0.039880 0.115820 -0.015195
-0.022212 0.109194 -0.021137
-0.014164 0.119325 -0.013090
0.022991 0.099202 -0.020924
-0.013213 0.106530 -0.022128
-0.043573 0.126043 -0.007252
0.034792 0.101286 -0.012027
-0.039083 0.048666 -0.012229
-0.035590 0.045658 -0.025780
0.019845 0.100264 -0.022049
-0.060545 0.140970 -0.005208
-0.058105 0.140875 -0.004368
-0.056193 0.139976 -0.003637
-0.023790 0.100346 -0.023973
-0.003693 0.121464 -0.011788
0.022134 0.089744 -0.024257
-0.016349 0.092503 -0.035469
-0.071164 0.114959 0.051451
-0.025075 0.095486 -0.025268
-0.013221 0.124691 -0.006170
0.013443 0.090296 -0.029689
-0.039974 0.120895 -0.012132
0.027772 0.116330 -0.005797
-0.022546 0.096149 -0.025985
0.025041 0.084921 -0.024095
-0.024608 0.092787 -0.032317
0.032127 0.088557 -0.019238
-0.035353 0.046691 -0.024146
0.046268 0.062110 -0.003146
0.048301 0.062043 -0.003506
0.006187 0.091931 -0.032393
-0.001309 0.091804 -0.034469
0.041340 0.065887 -0.004501
0.042214 0.064330 -0.002474
0.043017 0.063778 -0.001898
0.047692 0.073126 0.009374
0.026399 0.099676 -0.018432
0.023219 0.100556 -0.020241
-0.006003 0.122041 -0.011612
0.009377 0.115428 -0.017061
-0.018551 0.093671 -0.034311
-0.008207 0.101827 -0.023946
-0.036140 0.118595 -0.012269
-0.012964 0.122909 -0.008099
-0.007221 0.097850 -0.029072
-0.001518 0.111398 -0.020029
0.014802 0.109269 -0.017996
-0.005593 0.097566 -0.029162
-0.030270 0.036516 -0.030257
0.003272 0.125020 -0.008626
-0.055470 0.034519 -0.011720
-0.028258 0.110172 -0.018659
-0.003974 0.111688 -0.020670
0.019001 0.105565 -0.017711
0.033333 0.098438 -0.013937
-0.039187 0.118667 -0.013072
-0.060465 0.139643 -0.005846
-0.058864 0.139321 -0.005492
-0.057186 0.138701 -0.004873
-0.054824 0.136818 -0.002735
-0.052227 0.136550 -0.000913
-0.051224 0.136420 0.000223
-0.049802 0.134729 0.001099
-0.048298 0.133730 0.004035
-0.046858 0.131789 0.004588
0.041615 0.059891 -0.004074
-0.009862 0.118216 -0.014932
0.052593 0.072684 0.007879
-0.012226 0.122058 -0.009572
-0.010101 0.122681 -0.010211
-0.007826 0.122639 -0.010891
-0.006046 0.124486 -0.009851
-0.060093 0.117079 -0.012031
-0.037827 0.047757 -0.016474
0.013514 0.116336 -0.015556
0.041889 0.062361 -0.002797
0.012531 0.089269 -0.030581
0.016421 0.122492 -0.007809
-0.029370 0.117015 -0.013791
-0.013292 0.118495 -0.014247
-0.050812 0.035425 -0.012586
-0.001067 0.094957 -0.032557
0.001883 0.094476 -0.031983
0.005513 0.093871 -0.031537
0.007159 0.093281 -0.030983
0.008642 0.092198 -0.030731
0.003460 0.113123 -0.020015
-0.022291 0.092571 -0.034349
-0.021055 0.100222 -0.024166
-0.019473 0.115993 -0.015768
0.013573 0.104146 -0.020125
-0.009516 0.124751 -0.008374
-0.006762 0.090486 -0.035956
0.039443 0.058583 -0.004866
0.045256 0.065953 -0.000136
-0.016181 0.120926 -0.009352
-0.020291 0.096526 -0.026681
-0.030678 0.047921 -0.024324
-0.009467 0.036222 -0.025425
-0.015265 0.116601 -0.015825
-0.011535 0.117188 -0.015483
-0.009402 0.109009 -0.022116
-0.019574 0.114653 -0.017408
-0.022141 0.111813 -0.018843
0.024354 0.105438 -0.016447
0.037111 0.099255 -0.010092
0.026979 0.113619 -0.009311
0.034091 0.088008 -0.017999
-0.043918 0.112204 -0.016762
-0.011850 0.119950 -0.013068
-0.035889 0.115243 -0.015768
-0.020378 0.104417 -0.022833
0.012550 0.102018 -0.022011
-0.057102 0.137115 -0.005007
-0.053439 0.136336 -0.002116
-0.048554 0.132041 0.001128
-0.047163 0.130777 0.002196
-0.046283 0.129949 0.002859
0.012829 0.124154 -0.007388
0.054418 0.061399 -0.001566
-0.004844 0.091377 -0.035523
-0.030677 0.043581 -0.029073
0.049859 0.068599 0.001705
-0.025762 0.094698 -0.026179
-0.022989 0.090744 -0.035613
-0.021362 0.090510 -0.036187
-0.002449 0.124311 -0.009074
0.008585 0.123929 -0.009332
0.005424 0.123409 -0.010387
0.006692 0.121481 -0.013272
0.009973 0.120570 -0.013678
-0.026213 0.096666 -0.024516
-0.024899 0.096847 -0.024680
-0.022796 0.096873 -0.024691
-0.021224 0.097024 -0.024863
0.001720 0.130587 0.001790
0.005652 0.130384 0.001481
-0.018324 0.097576 -0.025333
-0.016958 0.097812 -0.025557
-0.014969 0.098689 -0.024573
-0.013587 0.098797 -0.024723
-0.028132 0.115553 -0.015043
0.003028 0.117789 -0.016798
0.019665 0.120630 -0.008043
0.000590 0.090550 -0.034196
0.010583 0.092439 -0.029815
0.012112 0.092029 -0.029427
-0.035649 0.035226 -0.031079
-0.012383 0.098391 -0.026880
0.005737 0.112858 -0.019733
-0.024376 0.091860 -0.033795
-0.003542 0.093602 -0.034044
-0.008606 0.090518 -0.036353
-0.011647 0.090996 -0.036520
0.035192 0.103781 -0.010391
0.019487 0.113168 -0.014790
-0.042725 0.035831 -0.027593
-0.009875 0.098582 -0.027112
-0.007313 0.099348 -0.025554
-0.055006 0.117056 -0.014008
-0.005881 0.098982 -0.026597
0.024370 0.098735 -0.020485
0.013098 0.109489 -0.018565
-0.004846 0.098976 -0.026827
-0.004364 0.098041 -0.028447
0.021339 0.111370 -0.014636
-0.026055 0.109937 -0.019769
-0.000743 0.096683 -0.030155
0.001965 0.095431 -0.031048
-0.058784 0.035111 -0.010296
-0.011550 0.114179 -0.017358
-0.000998 0.120936 -0.012108
-0.020037 0.122574 -0.007625
-0.001110 0.098553 -0.027032
0.030151 0.105433 -0.013703
0.035270 0.084441 -0.017825
0.039870 0.095854 -0.006915
-0.015888 0.123054 -0.006909
-0.011185 0.096394 -0.031763
-0.045546 0.116716 -0.015562
-0.055839 0.135830 -0.004049
-0.055272 0.135134 -0.003819
-0.052330 0.134172 -0.002797
-0.050214 0.133321 -0.000814
-0.050065 0.132030 -0.001449
-0.047769 0.130137 0.000615
-0.047011 0.129603 0.001204
-0.046110 0.129234 0.001599
0.000910 0.097916 -0.027396
0.026621 0.081944 -0.023448
0.025176 0.083452 -0.024441
0.022876 0.084477 -0.025669
0.046191 0.068418 0.001821
0.011027 0.118619 -0.015044
0.004782 0.098413 -0.024208
0.040884 0.061428 -0.003674
0.031827 0.095948 -0.015614
-0.016145 0.098530 -0.024397
-0.018088 0.127678 0.005285
-0.016882 0.100112 -0.024054
-0.003451 0.130058 0.001593
0.044263 0.067270 0.000591
0.008283 0.097295 -0.024960
-0.036964 0.034685 -0.030554
-0.003519 0.096209 -0.031670
0.027974 0.102305 -0.016585
0.018840 0.086643 -0.027194
-0.035231 0.043486 -0.028313
-0.013577 0.108672 -0.020838
-0.014546 0.111347 -0.019173
0.046297 0.059549 -0.004770
0.048055 0.059965 -0.004588
-0.037067 0.118043 -0.012996
0.018878 0.106630 -0.016940
-0.015939 0.099902 -0.023843
0.032308 0.108552 -0.009343
-0.044267 0.109971 -0.018345
-0.069981 0.180634 -0.057487
-0.068804 0.180960 -0.057980
0.011823 0.096603 -0.024665
0.001688 0.119767 -0.014055
-0.053041 0.036669 -0.011877
-0.041691 0.121289 -0.012258
0.033021 0.115499 0.000633
-0.032041 0.123032 -0.005148
0.014778 0.118384 -0.013544
0.021565 0.116074 -0.011876
-0.014590 0.101524 -0.023587
-0.032979 0.035383 -0.030989
-0.034299 0.113943 -0.016605
0.037394 0.101913 -0.008502
0.002717 0.122781 -0.010957
-0.023175 0.115292 -0.015393
-0.024048 0.093835 -0.030831
0.041159 0.091687 -0.008754
0.030034 0.103678 -0.014756
0.053633 0.067903 0.001297
-0.008390 0.115605 -0.016452
-0.062212 0.116857 -0.011027
-0.056456 0.133696 -0.005182
-0.053537 0.133295 -0.004177
-0.052483 0.132311 -0.003835
-0.051472 0.131594 -0.003021
-0.050141 0.130626 -0.001984
-0.049008 0.130647 -0.000646
-0.048555 0.129676 -0.000935
-0.047783 0.129154 -0.000398
-0.046826 0.128888 -0.000063
-0.043124 0.128346 0.000694
-0.014956 0.099773 -0.023718
0.030875 0.115516 -0.003508
-0.013897 0.099791 -0.023743
-0.036553 0.048588 -0.013928
-0.010491 0.121625 -0.011197
0.016740 0.087235 -0.028565
-0.017777 0.112610 -0.019175
-0.012921 0.128421 0.002389
-0.008957 0.129351 0.002386
-0.000614 0.129773 -0.000129
0.014422 0.128545 0.001442
0.018060 0.096704 -0.023005
-0.018776 0.107692 -0.022040
0.014444 0.091366 -0.028314
0.015894 0.090972 -0.027183
-0.025432 0.114668 -0.015668
0.019437 0.095758 -0.023046
0.002652 0.093155 -0.032482
0.011025 0.098900 -0.022719
-0.013365 0.091061 -0.036725
0.018303 0.116237 -0.013585
0.021874 0.095193 -0.022228
-0.058096 0.120490 -0.009839
0.006562 0.097050 -0.026491
0.023314 0.094096 -0.022118
0.026289 0.094467 -0.020695
0.027750 0.093021 -0.020397
-0.057642 0.035457 -0.010599
0.015233 0.116497 -0.014571
-0.044662 0.119096 -0.014122
0.013357 0.120650 -0.012304
-0.034489 0.122353 -0.008020
0.015893 0.104839 -0.019438
0.026189 0.091149 -0.022228
-0.026747 0.112841 -0.016699
-0.032875 0.122405 -0.006707
0.029100 0.096387 -0.018160
-0.035378 0.120067 -0.010617
-0.002461 0.109626 -0.021439
-0.020762 0.094499 -0.032229
0.023230 0.107780 -0.015290
-0.054569 0.124267 -0.007217
-0.010508 0.088146 -0.037057
-0.048576 0.115627 -0.015481
-0.052209 0.118697 -0.013478
-0.051208 0.129761 -0.003285
-0.050279 0.129408 -0.002675
-0.048706 0.128745 -0.001930
-0.047512 0.128596 -0.001804
-0.046015 0.128631 -0.000152
-0.045050 0.128992 0.002068
0.029534 0.091508 -0.019813
0.014404 0.102034 -0.022129
-0.013464 0.112594 -0.018205
0.004247 0.121632 -0.012824
-0.050260 0.119306 -0.013594
0.022793 0.118015 -0.009225
0.018469 0.108458 -0.016799
0.014075 0.095952 -0.024230
0.032121 0.091718 -0.018420
-0.021999 0.126129 0.002835
-0.016405 0.126987 0.000940
-0.010624 0.128048 -0.000828
0.002359 0.129764 -0.000588
0.005126 0.129672 -0.000686
0.007658 0.129599 -0.000329
0.034082 0.090407 -0.017272
-0.065880 0.114172 -0.011154
-0.018276 0.104322 -0.022847
0.001168 0.106632 -0.021049
0.016637 0.089244 -0.027755
0.029600 0.112810 -0.008557
0.016743 0.112108 -0.016254
0.036093 0.089135 -0.016261
0.024353 0.099828 -0.019875
0.027309 0.097481 -0.019109
0.035038 0.095091 -0.013004
-0.018941 0.118752 -0.012164
-0.054052 0.120080 -0.011757
-0.056575 0.121747 -0.009023
-0.025254 0.090002 -0.034860
-0.051595 0.123989 -0.008521
-0.008810 0.093914 -0.034449
-0.031409 0.035110 -0.030636
0.039427 0.102778 -0.003132
-0.041141 0.036437 -0.027804
0.004627 0.096004 -0.029483
-0.065268 0.179645 -0.060267
-0.064300 0.179479 -0.060139
-0.011835 0.100151 -0.024119
0.043536 0.068943 -0.000368
-0.037696 0.046507 -0.021763
0.000632 0.109144 -0.020361
0.034744 0.110485 -0.003988
0.018797 0.117369 -0.012343
-0.008618 0.111702 -0.020621
-0.024975 0.112556 -0.017284
0.007250 0.114443 -0.018640
0.029151 0.095154 -0.018780
0.014954 0.106264 -0.018605
0.044464 0.068663 0.001156
0.024848 0.106974 -0.015399
0.025970 0.108874 -0.013729
0.005859 0.095076 -0.030176
0.018650 0.091322 -0.025386
-0.003484 0.116835 -0.015967
-0.033034 0.120328 -0.009578
-0.052134 0.128852 -0.004140
-0.051259 0.128575 -0.003778
-0.050362 0.128323 -0.003473
-0.049352 0.128134 -0.003331
-0.040685 0.128088 0.000653
-0.038727 0.127424 -0.000866
-0.054262 0.034832 -0.012028
-0.021191 0.091723 -0.035414
0.050179 0.062155 -0.003343
0.010678 0.090060 -0.030809
-0.017785 0.091616 -0.036240
0.024533 0.118039 -0.007313
0.044588 0.072153 0.001079
-0.029379 0.124951 0.002473
0.045614 0.070882 0.002898
0.046420 0.070276 0.003518
-0.025223 0.124890 0.000827
-0.013623 0.127109 -0.001285
-0.006320 0.128749 -0.001472
0.012222 0.128672 -0.000129
0.015270 0.126992 -0.001174
-0.027434 0.111364 -0.017896
-0.010102 0.100314 -0.024251
0.023727 0.120425 -0.004871
0.018427 0.089260 -0.026564
0.020559 0.087689 -0.025805
0.054948 0.063876 0.000142
0.053720 0.064811 -0.000344
0.005090 0.116946 -0.017489
-0.045885 0.120094 -0.013497
-0.049118 0.122037 -0.011595
0.026206 0.111775 -0.011400
-0.038079 0.116929 -0.014330
0.049052 0.070232 0.003580
-0.032748 0.043481 -0.028948
-0.053095 0.035063 -0.012244
0.038949 0.095198 -0.008549
-0.039012 0.048024 -0.013431
-0.039381 0.036915 -0.028748
-0.063393 0.178218 -0.060712
-0.062548 0.177823 -0.060338
0.050750 0.070834 0.004060
0.054230 0.071026 0.004890
0.037594 0.090084 -0.013844
0.027235 0.064711 -0.021447
0.016652 0.093492 -0.024700
-0.011029 0.112560 -0.018837
0.043871 0.062486 -0.002450
-0.028679 0.112496 -0.017402
-0.030999 0.112922 -0.017480
0.033568 0.103433 -0.012269
-0.043483 0.113629 -0.016228
0.032057 0.106434 -0.011467
0.028529 0.107155 -0.013357
0.022139 0.092752 -0.022943
-0.008444 0.095303 -0.032924
0.013655 0.106712 -0.018961
0.015110 0.096030 -0.023749
-0.001878 0.119319 -0.013860
-0.024672 0.118690 -0.012336
0.015672 0.121452 -0.009994
-0.031724 0.121713 -0.007339
-0.054368 0.128065 -0.005398
-0.053241 0.127751 -0.005000
-0.052294 0.127580 -0.004759
-0.051272 0.127504 -0.004680
-0.047469 0.128027 -0.003200
-0.046140 0.127642 -0.004093
-0.043221 0.127118 -0.004498
0.055610 0.070229 0.004397
-0.034033 0.125852 -0.000657
-0.046937 0.040476 -0.012115
-0.003099 0.095217 -0.032740
-0.018329 0.125583 -0.001441
-0.004568 0.128129 -0.003749
-0.000614 0.128024 -0.003596
0.001647 0.127919 -0.003771
0.004989 0.127742 -0.004726
0.008317 0.127557 -0.004475
0.018279 0.122824 -0.006203
0.020283 0.123512 -0.002696
0.020413 0.125185 0.000283
0.025614 0.120488 -0.002315
-0.042949 0.118903 -0.014059
0.014079 0.092718 -0.027570
-0.017113 0.114272 -0.017816
-0.018513 0.101796 -0.023800
0.012981 0.105263 -0.019472
0.016915 0.105832 -0.018150
-0.021191 0.123009 -0.006618
0.021686 0.087818 -0.025002
0.022770 0.087355 -0.024481
0.051523 0.061714 -0.003304
0.050333 0.065503 -0.001178
-0.016035 0.094669 -0.033167
0.025918 0.102933 -0.017388
0.012349 0.122665 -0.010279
-0.018151 0.115720 -0.016324
-0.011682 0.102348 -0.024155
-0.011809 0.092293 -0.035924
0.056403 0.066885 0.001957
0.009060 0.095850 -0.027190
0.057274 0.069272 0.004755
-0.037241 0.037982 -0.029424
0.058136 0.068153 0.004842
-0.000942 0.123635 -0.009485
-0.062555 0.176839 -0.061167
-0.042263 0.122479 -0.011334
-0.032282 0.047985 -0.022809
0.004139 0.120160 -0.014003
0.008994 0.090858 -0.031225
0.022237 0.102354 -0.019570
-0.032170 0.118512 -0.012028
0.012174 0.094994 -0.026745
0.004876 0.097264 -0.027032
-0.056720 0.034111 -0.011324
-0.038891 0.112076 -0.017915
-0.027885 0.034301 -0.029633
-0.032298 0.045819 -0.026991
-0.042444 0.114804 -0.015769
0.019146 0.093822 -0.023931
0.003334 0.099386 -0.023221
0.037904 0.103170 -0.006069
0.039859 0.101479 -0.003936
-0.052190 0.116662 -0.014941
-0.054536 0.118708 -0.012943
-0.022230 0.119675 -0.011475
-0.026377 0.120237 -0.009675
0.017857 0.120219 -0.009413
0.035759 0.105409 -0.008244
-0.028778 0.120821 -0.008920
-0.055326 0.126836 -0.006013
-0.054396 0.126610 -0.005737
-0.053377 0.126536 -0.005657
-0.052361 0.126470 -0.005576
-0.051131 0.126385 -0.005796
-0.049968 0.127370 -0.004620
-0.047294 0.127081 -0.005309
-0.045797 0.126831 -0.006056
-0.044755 0.127077 -0.005009
-0.041803 0.126118 -0.006504
-0.038371 0.126253 -0.004283
-0.037063 0.125175 -0.006023
-0.036049 0.125659 -0.003947
-0.034869 0.125178 -0.003330
-0.031923 0.124063 -0.002838
-0.000037 0.117618 -0.016397
-0.007339 0.100243 -0.024128
-0.029199 0.123264 -0.003556
-0.026810 0.124460 0.000175
-0.020468 0.124593 -0.003359
-0.016647 0.125171 -0.003426
-0.016100 0.124404 -0.005041
-0.014797 0.125801 -0.003267
-0.010399 0.125475 -0.007032
-0.010378 0.127204 -0.003555
-0.007148 0.126944 -0.005984
-0.003814 0.126835 -0.006567
-0.001192 0.126354 -0.006411
0.000542 0.125922 -0.006808
0.004765 0.126784 -0.006366
0.006561 0.126538 -0.006690
0.008858 0.125549 -0.007319
0.011703 0.126238 -0.005001
0.016976 0.125450 -0.002450
0.016360 0.124041 -0.005682
0.007396 0.034743 -0.021604
0.003290 0.034764 -0.022903
0.001401 0.034834 -0.023432
0.000403 0.034832 -0.023285
-0.000901 0.034736 -0.023731
-0.002588 0.034889 -0.023742
-0.003577 0.034729 -0.023991
-0.005278 0.034745 -0.024077
-0.007247 0.034664 -0.024418
-0.040176 0.097455 -0.022071
-0.041228 0.098549 -0.021631
-0.013575 0.034786 -0.025591
-0.015579 0.034818 -0.025969
-0.025177 0.034972 -0.028735
0.014261 0.035982 -0.020337
0.012595 0.035928 -0.021534
0.010712 0.036167 -0.022566
0.005377 0.036113 -0.023604
0.002243 0.036128 -0.024242
0.000420 0.036172 -0.024462
-0.002316 0.036267 -0.024756
-0.008069 0.035860 -0.025017
-0.051521 0.097116 -0.022218
-0.012651 0.036323 -0.025898
-0.014595 0.036324 -0.026432
-0.048998 0.097127 -0.022189
-0.019790 0.034710 -0.027646
-0.024062 0.036532 -0.028942
-0.027215 0.035929 -0.029563
-0.027173 0.169704 -0.018358
-0.056910 0.098424 -0.020352
-0.063544 0.034185 -0.007867
-0.065650 0.033961 -0.007336
-0.067647 0.033831 -0.005833
0.014391 0.037365 -0.021280
0.013156 0.037431 -0.022079
0.011420 0.037472 -0.022733
0.010110 0.037551 -0.023149
0.006980 0.037525 -0.023718
0.003329 0.037544 -0.024434
-0.002569 0.037724 -0.025169
-0.005419 0.036275 -0.024971
-0.010536 0.036160 -0.025468
-0.015761 0.037250 -0.026834
-0.065668 0.098273 -0.016744
-0.053284 0.097090 -0.022065
-0.047561 0.036166 -0.012341
-0.048558 0.036176 -0.012466
-0.000519 0.111187 -0.019958
-0.048945 0.105676 -0.019642
-0.050897 0.110603 -0.018379
-0.052286 0.105342 -0.019377
-0.064543 0.035640 -0.007855
-0.065518 0.035617 -0.007547
-0.066568 0.035538 -0.007012
-0.067546 0.035487 -0.006470
-0.068595 0.035374 -0.005588
-0.069543 0.035223 -0.004190
0.023460 0.036780 -0.001659
0.022455 0.036836 -0.002200
0.014016 0.038857 -0.022070
0.010678 0.038905 -0.023047
0.008291 0.038957 -0.023374
0.005237 0.038706 -0.024083
0.002499 0.039114 -0.024637
-0.003517 0.039053 -0.025456
-0.007636 0.039253 -0.025913
-0.012679 0.038852 -0.026409
-0.021970 0.037136 -0.028522
-0.024512 0.038197 -0.029019
-0.026542 0.037858 -0.029207
-0.031703 0.038739 -0.030370
-0.034429 0.036748 -0.030526
-0.070672 0.115033 -0.008261
-0.041612 0.037827 -0.027258
-0.054521 0.105507 -0.018765
-0.030035 0.160618 -0.014035
-0.047568 0.037502 -0.012370
-0.049607 0.037113 -0.012032
-0.043573 0.160898 -0.009888
-0.066885 0.117985 -0.008892
-0.057125 0.037334 -0.010293
-0.056317 0.105151 -0.018498
-0.083103 0.135743 -0.001227
-0.062300 0.035563 -0.008662
-0.067510 0.036916 -0.006295
-0.069532 0.036669 -0.004054
-0.070684 0.036337 -0.001160
-0.071540 0.036219 -0.000139
0.033449 0.038074 0.000640
0.031095 0.038430 -0.001287
0.028027 0.038055 -0.001692
0.025458 0.038388 -0.003038
0.024451 0.038402 -0.003021
0.023544 0.039027 -0.004649
0.014177 0.040328 -0.022583
0.011919 0.040360 -0.023149
0.008698 0.040418 -0.023360
0.007402 0.040430 -0.023579
0.006409 0.040425 -0.023654
0.004669 0.040520 -0.024019
0.003407 0.040465 -0.024139
0.001596 0.039574 -0.024702
-0.006156 0.040669 -0.025857
-0.011932 0.040613 -0.026438
-0.015179 0.040402 -0.027295
-0.015805 0.040732 -0.027541
-0.020609 0.040886 -0.028718
-0.028614 0.040798 -0.029617
-0.031030 0.040777 -0.030128
-0.032560 0.040771 -0.030115
-0.035010 0.041678 -0.029416
-0.037722 0.039878 -0.028801
-0.037436 0.042196 -0.027776
0.006237 0.110177 -0.020202
-0.047544 0.038958 -0.012137
-0.048536 0.037593 -0.012316
-0.051536 0.036945 -0.011883
-0.052517 0.038604 -0.011515
-0.054300 0.038492 -0.011044
-0.060696 0.039402 -0.008366
-0.065622 0.037121 -0.007282
-0.068226 0.037002 -0.005653
-0.068364 0.038128 -0.004634
-0.069550 0.037848 -0.001499
-0.070569 0.037778 -0.000833
-0.071544 0.037642 0.000261
0.033419 0.039939 -0.002264
0.032067 0.039867 -0.002403
0.027757 0.040209 -0.003809
0.025433 0.040065 -0.004630
0.016224 0.040311 -0.021741
0.011089 0.041799 -0.023870
0.008768 0.041808 -0.023864
0.007096 0.041815 -0.023831
0.003316 0.041890 -0.024183
0.000325 0.041978 -0.024684
-0.002845 0.041992 -0.025285
-0.006055 0.042022 -0.025711
-0.008906 0.042054 -0.025872
-0.010769 0.042018 -0.026149
-0.012598 0.042054 -0.026434
-0.020415 0.042092 -0.028654
-0.024379 0.042243 -0.028999
-0.029307 0.042277 -0.029561
0.016027 0.100468 -0.022422
0.013488 0.100715 -0.022725
0.010246 0.100293 -0.022388
0.004377 0.111648 -0.020254
-0.014878 0.036416 0.051307
-0.059059 0.040293 -0.008534
-0.055183 0.097151 -0.021446
-0.060573 0.040598 -0.007947
-0.066140 0.039350 -0.006303
-0.066574 0.040115 -0.005608
-0.067447 0.039637 -0.004949
-0.068714 0.039428 -0.001714
-0.076694 0.122486 -0.007171
-0.020877 0.107463 -0.022149
-0.071638 0.038257 0.000675
-0.061942 0.104137 -0.017998
0.038709 0.041014 -0.001351
0.036832 0.041402 -0.002646
0.024712 0.040641 -0.005430
-0.062052 0.035927 0.020461
-0.022022 0.168142 -0.019138
-0.063867 0.104129 -0.017179
0.018142 0.043304 -0.022518
0.015703 0.043032 -0.023486
0.013222 0.043276 -0.024376
0.010845 0.043471 -0.024779
0.008765 0.043318 -0.024603
0.003900 0.043378 -0.024741
0.000911 0.043359 -0.024900
-0.001196 0.043412 -0.025057
-0.003190 0.043445 -0.025675
-0.005658 0.043414 -0.026045
-0.009118 0.043441 -0.026198
-0.012043 0.043505 -0.026338
-0.014180 0.043482 -0.026821
-0.015973 0.043541 -0.027266
-0.017610 0.043599 -0.027663
-0.018613 0.043621 -0.027914
-0.020194 0.043555 -0.028294
-0.025340 0.043812 -0.028633
-0.028020 0.043682 -0.028963
-0.057937 0.097059 -0.020621
-0.066895 0.116554 -0.009223
-0.067884 0.116524 -0.008807
-0.024686 0.172546 -0.019854
-0.078786 0.134141 -0.005182
-0.066096 0.104006 -0.015673
-0.048866 0.041296 -0.011298
-0.056047 0.041134 -0.009222
-0.062990 0.041492 -0.006490
-0.065258 0.041398 -0.005344
-0.067717 0.040923 -0.001730
-0.058880 0.096886 -0.020169
-0.060876 0.096811 -0.018627
-0.045204 0.096591 -0.021850
0.040123 0.042285 -0.001665
0.033794 0.041341 -0.003395
0.031823 0.043106 -0.004819
0.029073 0.042669 -0.005252
0.026606 0.041916 -0.005320
-0.032838 0.036948 0.050404
-0.064890 0.035354 0.025763
-0.058465 0.137281 -0.005867
0.016023 0.044868 -0.023833
0.014014 0.044789 -0.024630
0.011479 0.044889 -0.025146
0.009238 0.045217 -0.025252
0.006461 0.043872 -0.024738
0.004392 0.044879 -0.025855
0.003219 0.044825 -0.025912
-0.000532 0.044825 -0.026348
-0.001895 0.045223 -0.027357
-0.003839 0.045166 -0.028064
-0.005653 0.045151 -0.028521
-0.008129 0.045219 -0.028722
-0.010062 0.045051 -0.028157
-0.013024 0.045282 -0.028173
-0.014622 0.045030 -0.027969
-0.015626 0.045040 -0.027959
-0.016623 0.045036 -0.027831
-0.017623 0.045042 -0.027790
-0.019324 0.044987 -0.027676
-0.021623 0.045057 -0.028019
-0.023317 0.044065 -0.028515
-0.025773 0.044999 -0.028072
-0.073397 0.114650 0.051242
-0.045989 0.042818 -0.011505
-0.053186 0.040189 -0.010813
0.043594 0.043590 0.000377
0.042311 0.043686 -0.001043
0.041337 0.044473 -0.002907
0.039919 0.044266 -0.003726
0.038162 0.043675 -0.004046
0.035950 0.043451 -0.004327
0.035277 0.044787 -0.005355
0.032967 0.044642 -0.005524
0.030427 0.044628 -0.005952
0.030426 0.046084 -0.006522
0.028426 0.044601 -0.006192
0.026772 0.043483 -0.006140
0.019337 0.046094 -0.021939
0.018041 0.044767 -0.022963
0.014396 0.046307 -0.024697
0.013407 0.046315 -0.024989
0.012389 0.046340 -0.025206
0.010346 0.046199 -0.025440
0.007453 0.046306 -0.025932
0.005955 0.045544 -0.025930
0.004708 0.046528 -0.027455
0.003072 0.046578 -0.028197
-0.000208 0.046700 -0.028830
-0.002195 0.046681 -0.028992
-0.004113 0.046756 -0.029634
-0.009752 0.046645 -0.029584
-0.017403 0.046485 -0.028688
-0.019159 0.046146 -0.028071
-0.020648 0.046472 -0.027881
-0.021638 0.046460 -0.027685
-0.022895 0.046517 -0.027526
-0.024635 0.046414 -0.027267
-0.025623 0.046368 -0.027085
-0.026908 0.046201 -0.027167
-0.030103 0.045352 -0.027845
-0.074071 0.137536 -0.006763
-0.034877 0.161404 -0.013767
-0.053640 0.036173 0.046655
-0.047522 0.043886 -0.010720
-0.050183 0.042415 -0.010644
-0.054769 0.044137 -0.007770
-0.044279 0.098480 -0.021536
-0.074249 0.134020 -0.007458
-0.050964 0.099702 -0.021983
-0.019419 0.177316 -0.023340
0.045561 0.045565 -0.001495
0.043386 0.045920 -0.003349
0.042387 0.045965 -0.003938
0.041391 0.045976 -0.004219
0.037858 0.046032 -0.005371
0.031381 0.046166 -0.006294
-0.053546 0.098974 -0.021836
0.029421 0.046118 -0.006710
0.027669 0.045350 -0.007096
0.022663 0.047096 -0.019596
0.021402 0.047392 -0.020635
0.020404 0.047451 -0.021273
0.019363 0.047534 -0.021985
0.018327 0.047593 -0.022690
0.017144 0.047546 -0.023625
0.015495 0.047565 -0.024532
0.014423 0.047759 -0.025269
0.013406 0.047811 -0.025878
0.012366 0.047912 -0.026429
0.010697 0.047983 -0.027018
0.007423 0.047832 -0.027218
0.006368 0.047998 -0.027694
0.005351 0.048087 -0.028411
0.003403 0.048104 -0.029231
-0.000207 0.048230 -0.030090
-0.002589 0.048044 -0.030016
-0.005984 0.048158 -0.030378
-0.007813 0.046779 -0.029928
-0.014300 0.046801 -0.029625
-0.023633 0.047840 -0.027240
-0.024652 0.047804 -0.026778
-0.025578 0.047709 -0.026353
-0.026575 0.047687 -0.025878
-0.027611 0.047641 -0.025672
-0.028605 0.047740 -0.025352
-0.059469 0.098971 -0.019026
-0.033564 0.107177 -0.019935
-0.043979 0.045931 -0.011191
-0.045187 0.046236 -0.010611
-0.048924 0.046092 -0.009526
-0.051015 0.045160 -0.008949
-0.053492 0.045482 -0.007516
-0.061215 0.098256 -0.018330
-0.063590 0.098133 -0.017422
-0.055137 0.141008 -0.002191
-0.041621 0.157517 -0.009991
0.048500 0.046018 0.000597
-0.062206 0.097017 -0.017977
0.045405 0.047341 -0.003727
0.044363 0.047505 -0.004469
0.043079 0.047428 -0.004820
0.040571 0.046822 -0.004877
0.035911 0.046177 -0.006024
0.033319 0.046052 -0.005975
0.032388 0.047596 -0.006231
0.031334 0.047702 -0.006755
-0.064850 0.099576 -0.017043
0.025848 0.048936 -0.019471
0.023831 0.048848 -0.020936
0.020743 0.048992 -0.022643
0.018780 0.049056 -0.023315
0.017365 0.049165 -0.024147
0.016391 0.049190 -0.024833
0.015365 0.049312 -0.025933
0.014024 0.049398 -0.026930
0.009825 0.049632 -0.028310
0.007479 0.049388 -0.028201
0.006373 0.049483 -0.028369
0.005369 0.049521 -0.028734
0.004331 0.049601 -0.029255
0.003161 0.049588 -0.029871
0.000092 0.049638 -0.030654
-0.003059 0.049860 -0.030848
-0.005770 0.049739 -0.030798
-0.010242 0.049606 -0.031080
-0.014446 0.049468 -0.031113
-0.021220 0.047675 -0.028253
-0.023010 0.048300 -0.027588
-0.026619 0.049090 -0.025439
-0.027607 0.048822 -0.024621
-0.028558 0.048864 -0.023853
-0.066265 0.160967 -0.057468
-0.057264 0.060187 -0.002198
-0.042860 0.047744 -0.011279
-0.047054 0.047691 -0.009710
-0.049986 0.047464 -0.008826
-0.053766 0.047702 -0.006497
-0.043668 0.159101 -0.009682
-0.058910 0.035718 0.045852
-0.037910 0.160649 -0.012792
-0.012707 0.175567 -0.027941
0.043074 0.048996 -0.005685
0.041378 0.049122 -0.006194
0.039790 0.048920 -0.006240
0.037445 0.047925 -0.006211
0.034772 0.048850 -0.006525
0.033373 0.048274 -0.006290
0.032389 0.049079 -0.006673
-0.075617 0.098690 -0.012320
-0.073026 0.141351 -0.007306
0.026455 0.050612 -0.020436
0.022647 0.050572 -0.023054
0.021398 0.050525 -0.023722
0.020366 0.050624 -0.024433
0.018468 0.050694 -0.025192
0.016354 0.050760 -0.025927
0.015179 0.050928 -0.026747
0.006394 0.050982 -0.029209
0.005281 0.050993 -0.029212
0.004359 0.051013 -0.029375
0.003350 0.051061 -0.029847
0.001875 0.051103 -0.030339
-0.000998 0.051119 -0.030884
-0.002653 0.051148 -0.031106
-0.003864 0.051009 -0.031214
-0.005650 0.051157 -0.031521
-0.007505 0.051516 -0.031992
-0.010994 0.050842 -0.031864
-0.012312 0.050343 -0.031378
-0.025481 0.049256 -0.026400
-0.026510 0.050851 -0.025888
-0.036003 0.107088 -0.020267
-0.035614 0.049323 -0.012532
-0.036614 0.049309 -0.012399
-0.037616 0.049256 -0.011893
-0.038615 0.049228 -0.011639
-0.039613 0.049214 -0.011510
-0.065430 0.095931 -0.017768
-0.042459 0.049055 -0.011066
-0.044555 0.049074 -0.010555
-0.050888 0.048694 -0.008097
-0.038503 0.107116 -0.020012
-0.041322 0.162119 -0.011344
0.046690 0.049044 -0.004279
0.045159 0.048941 -0.004966
0.043358 0.050554 -0.006331
0.042364 0.050585 -0.006680
0.039768 0.050219 -0.006665
0.036430 0.050195 -0.006561
0.034361 0.050533 -0.006577
0.033358 0.050555 -0.006868
0.031484 0.049333 -0.007374
-0.071992 0.141387 -0.007872
-0.047588 0.154372 -0.006467
-0.061632 0.112685 -0.014421
0.022420 0.051982 -0.024127
0.021044 0.052031 -0.025341
0.018831 0.052178 -0.026401
0.017144 0.051737 -0.026417
0.016367 0.052225 -0.026882
0.015146 0.052182 -0.027181
0.013302 0.052140 -0.027869
0.009197 0.051230 -0.029090
0.002923 0.052503 -0.030011
0.000779 0.052583 -0.030349
-0.004350 0.052636 -0.031843
-0.005979 0.052616 -0.032352
-0.008292 0.052707 -0.033013
-0.010458 0.052745 -0.033309
-0.011675 0.052692 -0.033173
-0.013466 0.052597 -0.032525
-0.019002 0.048461 -0.029492
-0.021043 0.051410 -0.029800
-0.026207 0.054667 -0.027223
-0.067235 0.158081 -0.055030
-0.032623 0.050667 -0.011522
-0.033620 0.050597 -0.010760
-0.034616 0.050591 -0.010759
-0.035618 0.050598 -0.010883
-0.036620 0.050581 -0.010756
-0.037619 0.050591 -0.010880
-0.038964 0.050605 -0.010986
-0.040672 0.050596 -0.011126
-0.045189 0.047883 -0.010331
-0.047349 0.050208 -0.009322
-0.049341 0.049730 -0.008785
-0.053369 0.049054 -0.006385
-0.041406 0.107112 -0.020141
0.043349 0.051997 -0.006658
0.042022 0.052090 -0.006858
0.038215 0.051759 -0.006734
0.034925 0.051456 -0.006791
0.033870 0.052396 -0.007684
-0.030451 0.166446 -0.016401
-0.066064 0.165923 -0.058769
0.006635 0.108845 -0.020146
0.024665 0.052002 -0.022133
0.024379 0.053347 -0.022561
0.023390 0.052103 -0.023207
0.022334 0.053571 -0.025424
0.021225 0.053581 -0.026225
0.019357 0.053707 -0.027254
0.017556 0.053821 -0.027803
0.014891 0.053703 -0.028049
0.011938 0.053923 -0.029251
0.009748 0.053843 -0.029960
0.007725 0.053977 -0.030417
0.006470 0.053265 -0.030237
0.005360 0.052664 -0.029810
0.004344 0.052784 -0.029764
0.002102 0.053930 -0.030631
0.000344 0.053927 -0.030664
-0.000895 0.054054 -0.031098
-0.002415 0.052319 -0.031195
-0.005676 0.053908 -0.032591
-0.015567 0.051152 -0.031841
-0.024294 0.053100 -0.028273
0.002275 0.109532 -0.020176
-0.076046 0.134346 -0.006674
-0.032627 0.052023 -0.010763
-0.033748 0.051952 -0.010223
-0.036465 0.052031 -0.010466
-0.040043 0.051940 -0.010937
-0.042618 0.052002 -0.010944
-0.043957 0.050740 -0.010748
-0.045613 0.051923 -0.010201
-0.050575 0.051378 -0.008063
-0.067142 0.159475 -0.056178
-0.060926 0.169056 -0.059507
-0.067311 0.096667 -0.016575
0.051017 0.052990 -0.003149
0.043828 0.053364 -0.006573
0.042004 0.053449 -0.006822
0.038751 0.053158 -0.006646
0.037350 0.053360 -0.006436
0.036172 0.053268 -0.006623
0.034999 0.053037 -0.007026
-0.064228 0.165303 -0.059976
0.026316 0.054413 -0.020858
-0.068927 0.096562 -0.016123
0.017643 0.055216 -0.028211
0.014348 0.055231 -0.028815
0.013400 0.055302 -0.029207
0.005633 0.055506 -0.030632
0.004185 0.055042 -0.030491
0.002331 0.055420 -0.031386
0.000334 0.055404 -0.031412
-0.003315 0.054589 -0.032369
-0.005666 0.055501 -0.032825
-0.006670 0.055527 -0.033041
-0.009388 0.054369 -0.033654
-0.012924 0.054954 -0.033797
-0.023967 0.054546 -0.029151
-0.028007 0.166668 -0.017130
-0.071603 0.134904 -0.007952
-0.021628 0.035483 0.052486
-0.032632 0.053424 -0.010510
-0.033815 0.053412 -0.010235
-0.035629 0.053389 -0.010251
-0.036630 0.053408 -0.010503
-0.040632 0.053434 -0.011003
-0.042389 0.053151 -0.011182
-0.043821 0.053377 -0.011037
-0.045614 0.053373 -0.010444
-0.047551 0.052000 -0.009281
-0.048551 0.051891 -0.008999
-0.049560 0.051977 -0.008614
-0.052811 0.052065 -0.006489
-0.064896 0.116020 -0.010362
-0.066324 0.115893 -0.009788
-0.063202 0.165278 -0.060198
-0.017483 0.036588 0.052272
-0.078227 0.122394 -0.006471
0.049264 0.053652 -0.004595
0.044774 0.052434 -0.006271
0.045359 0.054779 -0.006107
0.043937 0.054790 -0.006387
0.042364 0.054758 -0.006538
0.039690 0.054576 -0.006363
0.038354 0.054746 -0.006099
0.037267 0.054789 -0.006193
0.036403 0.054785 -0.006750
-0.012727 0.034895 -0.025680
-0.042785 0.107080 -0.020136
-0.008327 0.034913 -0.024554
-0.078630 0.101725 -0.008747
0.023738 0.056175 -0.025045
0.022278 0.055105 -0.026116
0.019935 0.055307 -0.027430
0.013808 0.056523 -0.029123
0.010555 0.055142 -0.029933
0.007661 0.055610 -0.030711
0.005343 0.056773 -0.030713
0.004326 0.056810 -0.031018
-0.001044 0.056672 -0.032196
-0.005671 0.056941 -0.033211
-0.006678 0.056945 -0.033186
-0.007680 0.056968 -0.033414
-0.009164 0.057094 -0.033806
-0.011642 0.056691 -0.034102
-0.013996 0.055480 -0.033901
-0.015649 0.055860 -0.034062
-0.072164 0.136260 -0.007498
-0.029856 0.169639 -0.017290
-0.032639 0.054916 -0.011271
-0.033636 0.054846 -0.010510
-0.034635 0.054828 -0.010380
-0.035638 0.054834 -0.010504
-0.039438 0.054232 -0.011053
-0.042161 0.054831 -0.011420
-0.047481 0.054643 -0.010315
-0.048616 0.054759 -0.010062
-0.050664 0.053250 -0.008318
0.010144 0.101615 -0.021727
-0.040121 0.159176 -0.011229
-0.018663 0.036095 0.052527
-0.070385 0.096957 -0.015768
0.047346 0.056175 -0.005701
0.045986 0.056187 -0.005950
0.038149 0.056188 -0.005714
0.037390 0.056147 -0.006138
-0.022482 0.036006 0.053473
-0.074565 0.097409 -0.013672
0.016974 0.056821 -0.028511
0.012104 0.056896 -0.029672
0.010001 0.057846 -0.030039
0.008610 0.056775 -0.030515
0.005275 0.058226 -0.030841
0.003311 0.057796 -0.031989
0.002343 0.057207 -0.032105
0.001188 0.056042 -0.031853
-0.001684 0.058353 -0.032923
-0.003861 0.057199 -0.033014
-0.006690 0.058424 -0.033931
-0.007685 0.058401 -0.033833
-0.009944 0.058482 -0.034129
-0.013691 0.058503 -0.035338
-0.014893 0.058475 -0.035424
-0.017235 0.055536 -0.033504
-0.019575 0.054059 -0.031759
-0.025462 0.058783 -0.030431
-0.068231 0.180685 -0.058428
-0.053020 0.144246 -0.000696
-0.045787 0.106890 -0.019641
-0.045646 0.158890 -0.008595
-0.032646 0.056352 -0.011399
-0.033646 0.056290 -0.010762
-0.034642 0.056288 -0.010761
-0.035644 0.056269 -0.010631
-0.036694 0.055710 -0.010906
-0.038180 0.053760 -0.010712
-0.040165 0.056458 -0.011259
-0.042417 0.055994 -0.011498
-0.053270 0.055796 -0.007032
-0.060661 0.137957 -0.006527
-0.039081 0.159219 -0.011773
-0.019852 0.035726 0.052598
0.052451 0.055789 -0.003102
0.049920 0.056502 -0.004857
0.048998 0.057732 -0.005124
0.047342 0.057561 -0.005518
0.045894 0.057593 -0.005585
0.044332 0.056425 -0.005911
0.044045 0.058876 -0.004869
0.042615 0.056240 -0.005962
0.039060 0.057576 -0.005142
0.038379 0.057531 -0.005583
-0.035065 0.100056 -0.022445
-0.066328 0.119487 -0.008846
0.023771 0.058315 -0.025281
0.024215 0.060416 -0.024867
0.021965 0.057790 -0.026444
0.018034 0.059283 -0.027597
0.015810 0.059494 -0.028391
0.013105 0.059320 -0.029112
0.010022 0.059480 -0.029966
0.007159 0.059665 -0.030481
0.003307 0.059751 -0.032398
-0.010022 0.060031 -0.034686
-0.012675 0.057759 -0.034685
-0.022763 0.058772 -0.032426
-0.034306 0.097251 -0.023044
-0.058473 0.034986 0.044957
-0.032653 0.057827 -0.012032
-0.033650 0.057756 -0.011270
-0.035733 0.057876 -0.011073
-0.037874 0.057295 -0.011169
-0.042227 0.057647 -0.011821
-0.045259 0.055425 -0.011064
-0.048189 0.057149 -0.010889
-0.004090 0.101106 -0.023113
-0.082994 0.128075 -0.004548
-0.004863 0.101638 -0.023206
0.052850 0.058626 -0.003282
0.051410 0.059380 -0.004023
0.049604 0.059897 -0.004475
-0.084600 0.124633 -0.003511
0.042790 0.060847 -0.003532
0.039461 0.056481 -0.005580
0.040269 0.059200 -0.004404
-0.075967 0.135448 -0.006326
-0.076979 0.135423 -0.005686
-0.049124 0.156130 -0.006202
-0.066424 0.173418 -0.059128
-0.056456 0.125841 -0.006853
0.006323 0.111497 -0.019991
-0.066673 0.177634 -0.059941
-0.010435 0.107502 -0.022292
0.020456 0.060650 -0.026645
0.018914 0.060792 -0.027297
0.017336 0.060815 -0.027798
0.014961 0.060873 -0.028760
0.012777 0.060924 -0.029193
0.009458 0.060853 -0.030196
0.005215 0.060304 -0.031147
0.003303 0.061171 -0.032530
-0.001675 0.060684 -0.034004
-0.003647 0.061235 -0.034610
-0.005586 0.060315 -0.034888
-0.007305 0.060737 -0.034994
-0.008586 0.058496 -0.033943
-0.009905 0.061608 -0.035358
-0.013248 0.060722 -0.036230
-0.015631 0.061620 -0.036165
-0.016863 0.059051 -0.035413
-0.019687 0.060083 -0.034750
-0.025757 0.061254 -0.031243
-0.058054 0.134366 -0.005887
-0.032661 0.059295 -0.012539
-0.033662 0.059260 -0.012158
-0.034656 0.059209 -0.011649
-0.036003 0.059061 -0.011424
-0.038703 0.058449 -0.011271
-0.040508 0.059078 -0.011755
-0.041668 0.059268 -0.012139
-0.044435 0.057180 -0.011649
-0.049578 0.058115 -0.010525
-0.053643 0.058794 -0.007750
-0.034500 0.159305 -0.012718
-0.015819 0.174482 -0.025108
-0.026525 0.099940 -0.023813
-0.053160 0.131340 -0.004593
-0.022138 0.100214 -0.024194
-0.079733 0.070523 0.011157
-0.029871 0.101527 -0.022859
-0.076008 0.141318 -0.005968
0.022641 0.062107 -0.025574
0.012479 0.062268 -0.029826
0.009493 0.062613 -0.031110
0.006452 0.061066 -0.030929
0.002913 0.062808 -0.033315
0.001922 0.060172 -0.033067
-0.000512 0.061241 -0.033812
-0.002520 0.062681 -0.034830
-0.005641 0.062570 -0.035419
-0.009832 0.062961 -0.035738
-0.013718 0.062876 -0.036834
-0.021791 0.062983 -0.034800
0.004279 0.110229 -0.020337
-0.057678 0.124423 -0.007441
-0.039870 0.100306 -0.021607
-0.033669 0.060734 -0.012791
-0.034833 0.060415 -0.012366
-0.036661 0.060670 -0.012154
-0.037700 0.059732 -0.011828
-0.040417 0.060726 -0.012148
-0.043556 0.060357 -0.012645
-0.046544 0.059756 -0.012171
-0.048353 0.059295 -0.011649
-0.053632 0.060289 -0.008413
-0.054609 0.060181 -0.007133
-0.055478 0.059889 -0.005551
-0.050273 0.106960 -0.019238
-0.078354 0.120578 -0.006379
-0.045006 0.101448 -0.021487
-0.061880 0.141310 -0.006117
-0.048298 0.100663 -0.021756
-0.028536 0.171450 -0.017890
-0.050641 0.101354 -0.021566
0.020372 0.063199 -0.027158
0.014478 0.063150 -0.029765
0.013090 0.063866 -0.030164
0.010700 0.063833 -0.031108
0.008423 0.063976 -0.031839
0.006292 0.063981 -0.032302
0.004742 0.064224 -0.033030
0.001406 0.063979 -0.034286
0.000292 0.064134 -0.034343
-0.000607 0.063433 -0.034206
-0.003067 0.064108 -0.034980
-0.005559 0.064131 -0.035417
-0.009517 0.064398 -0.035844
-0.012185 0.063603 -0.036665
-0.014864 0.062784 -0.036781
-0.017044 0.063155 -0.036280
-0.019718 0.063410 -0.035958
-0.025286 0.064115 -0.032464
-0.054763 0.100569 -0.020936
-0.033676 0.062222 -0.013553
-0.037035 0.062168 -0.013035
-0.038819 0.061051 -0.012128
-0.044863 0.061515 -0.013023
-0.048655 0.062059 -0.012226
-0.049727 0.061716 -0.011605
-0.054560 0.061660 -0.007458
-0.055562 0.061542 -0.006079
-0.056480 0.061380 -0.004591
-0.057839 0.061397 -0.003762
-0.059639 0.061373 -0.002812
-0.062546 0.061453 -0.002157
-0.063538 0.061476 -0.001919
-0.053027 0.107223 -0.018834
-0.025338 0.035702 0.053208
-0.055688 0.100660 -0.020279
-0.062415 0.122667 -0.008823
-0.057096 0.100368 -0.019469
-0.060145 0.100523 -0.018744
-0.079594 0.112319 0.046168
-0.078345 0.075517 0.028944
-0.057014 0.107850 -0.017970
-0.062565 0.101074 -0.018340
-0.026280 0.106905 -0.021969
0.024331 0.064780 -0.023723
0.023270 0.063813 -0.024996
0.022142 0.063098 -0.025968
0.016579 0.064129 -0.029171
0.012515 0.065440 -0.030490
0.011302 0.065285 -0.030837
0.008454 0.065374 -0.032018
0.005469 0.065513 -0.032844
0.001221 0.065544 -0.034334
0.000281 0.065555 -0.034456
-0.001633 0.064316 -0.034447
-0.006549 0.065565 -0.035323
-0.008976 0.065652 -0.035639
-0.013897 0.064324 -0.037090
-0.014876 0.064769 -0.037494
-0.022123 0.064967 -0.035481
-0.023227 0.064003 -0.034158
-0.025996 0.066176 -0.032779
-0.064834 0.101048 -0.017313
-0.060603 0.035219 0.044229
-0.065200 0.168247 -0.059859
-0.066686 0.100607 -0.016049
-0.033686 0.063745 -0.014697
-0.038679 0.063665 -0.013609
-0.040898 0.062817 -0.013159
-0.044619 0.063747 -0.013768
-0.046186 0.062925 -0.013354
-0.046352 0.061692 -0.012778
-0.048779 0.063409 -0.012341
-0.051833 0.061185 -0.010047
-0.053516 0.062942 -0.009283
-0.054542 0.063135 -0.007676
-0.055536 0.062984 -0.006816
-0.056663 0.062947 -0.006405
-0.057777 0.062788 -0.005920
-0.063642 0.062708 -0.003682
-0.064586 0.062812 -0.003592
-0.065613 0.062670 -0.002838
-0.067596 0.098983 -0.015792
-0.037751 0.158860 -0.011964
-0.085230 0.120892 -0.002897
-0.069487 0.100167 -0.014882
0.024359 0.066297 -0.023990
0.023241 0.066343 -0.025795
0.018807 0.063676 -0.028102
0.012842 0.066485 -0.030533
0.011286 0.066687 -0.030675
0.010274 0.066716 -0.031019
0.006935 0.066808 -0.032294
0.003210 0.066864 -0.033257
0.000842 0.066759 -0.034092
-0.000430 0.066232 -0.034398
-0.003164 0.066223 -0.034576
-0.004192 0.066972 -0.034799
-0.006478 0.066970 -0.035449
-0.008724 0.067027 -0.035672
-0.011675 0.067112 -0.036576
-0.055387 0.150290 -0.002108
-0.065679 0.135864 -0.008124
-0.073559 0.099326 -0.013449
-0.023238 0.166649 -0.018005
-0.034688 0.065168 -0.014825
-0.037071 0.064273 -0.014078
-0.042675 0.062627 -0.013333
-0.045682 0.065067 -0.014026
-0.046605 0.065012 -0.013895
-0.049668 0.064903 -0.012231
-0.051203 0.064784 -0.011055
-0.054496 0.064635 -0.009049
-0.055644 0.064459 -0.008156
-0.062400 0.062826 -0.004478
-0.066296 0.063800 -0.003618
-0.076790 0.100373 -0.010677
-0.023419 0.175751 -0.020647
-0.025589 0.174838 -0.019376
-0.026595 0.171227 -0.018858
-0.055678 0.070938 0.039302
-0.043587 0.157667 -0.009383
-0.027345 0.035680 0.052801
-0.080994 0.114810 -0.002754
-0.055333 0.144219 -0.001438
-0.046758 0.108144 -0.018739
-0.028273 0.099849 -0.023501
-0.074455 0.114938 -0.006292
0.024291 0.067658 -0.024712
0.022072 0.066636 -0.027098
0.020834 0.067839 -0.028077
0.019323 0.067961 -0.028740
0.017723 0.067328 -0.029025
0.015231 0.067102 -0.030063
0.013329 0.068123 -0.031034
0.012312 0.068095 -0.030966
0.011294 0.068087 -0.030751
0.010071 0.068108 -0.030943
0.008267 0.068172 -0.031657
0.006463 0.068173 -0.032492
0.004819 0.068211 -0.032818
0.002832 0.068299 -0.033161
-0.001754 0.068331 -0.034347
-0.002730 0.068374 -0.034717
-0.007258 0.068417 -0.036040
-0.009283 0.067488 -0.035974
-0.017330 0.066559 -0.037928
-0.019392 0.066456 -0.037415
-0.020460 0.065060 -0.036369
-0.022810 0.067784 -0.036423
-0.025024 0.067299 -0.034534
-0.030935 0.036169 0.051500
-0.023414 0.035177 0.052216
-0.034701 0.066636 -0.015333
-0.034935 0.063754 -0.013881
-0.038698 0.066603 -0.014748
-0.044825 0.066097 -0.015043
-0.049655 0.066417 -0.013081
-0.050634 0.066385 -0.012411
-0.051638 0.066327 -0.011785
-0.052692 0.066214 -0.011241
-0.054245 0.066077 -0.010445
-0.055835 0.066114 -0.010120
-0.059220 0.066002 -0.009036
-0.062632 0.065944 -0.007990
-0.064665 0.064665 -0.005483
-0.068517 0.066425 -0.004141
-0.083016 0.117776 -0.002653
-0.065171 0.173543 -0.060525
-0.052008 0.145723 -0.001168
-0.056920 0.142234 -0.002554
-0.081387 0.111450 0.044672
-0.012029 0.177742 -0.029154
-0.014611 0.172519 -0.024912
-0.066479 0.155694 -0.052491
-0.054451 0.153602 -0.002512
-0.036079 0.165197 -0.014451
-0.054288 0.129375 -0.005291
-0.048970 0.108443 -0.019059
-0.047575 0.107481 -0.019155
-0.054654 0.111380 -0.017478
-0.064027 0.170728 -0.061130
0.027284 0.068263 -0.022770
0.025967 0.068153 -0.023456
0.023899 0.068838 -0.025524
0.022261 0.069255 -0.026972
0.020530 0.069341 -0.028281
0.019297 0.069391 -0.028822
0.017142 0.069424 -0.029593
0.014771 0.069544 -0.030906
0.013286 0.069571 -0.031356
0.012255 0.069589 -0.031511
0.011262 0.069597 -0.031520
0.010035 0.069447 -0.031570
0.008267 0.069622 -0.032185
0.006392 0.069722 -0.033136
0.003255 0.069732 -0.033662
0.002257 0.069724 -0.033682
0.000521 0.069728 -0.034181
-0.001233 0.069894 -0.034547
-0.004640 0.069048 -0.035766
-0.010818 0.069643 -0.037061
-0.011774 0.070033 -0.037886
-0.013674 0.067136 -0.037501
-0.015717 0.066350 -0.037822
-0.015751 0.070024 -0.038407
-0.059540 0.134864 -0.006523
-0.036104 0.170309 -0.013681
-0.065216 0.162420 -0.058520
-0.068095 0.118345 -0.008713
-0.034595 0.068216 -0.016987
-0.035704 0.068112 -0.016092
-0.035864 0.066986 -0.015460
-0.038444 0.067815 -0.015380
-0.039647 0.065761 -0.014458
-0.042340 0.067311 -0.015754
-0.048506 0.065977 -0.013619
-0.048697 0.067904 -0.014157
-0.049676 0.067879 -0.013597
-0.050684 0.067837 -0.013239
-0.051689 0.067807 -0.012996
-0.052674 0.067853 -0.012935
-0.055861 0.067998 -0.012615
-0.058257 0.067090 -0.010859
-0.059705 0.067547 -0.011132
-0.063752 0.067403 -0.008972
-0.065104 0.067439 -0.008108
-0.067243 0.067386 -0.006191
0.002424 0.111660 -0.020272
-0.064152 0.127838 -0.008640
-0.037260 0.165351 -0.013639
-0.056318 0.110114 -0.017654
-0.053009 0.145722 -0.001150
-0.074990 0.139866 -0.006476
-0.032969 0.171759 -0.015370
-0.062917 0.106768 -0.016235
-0.064801 0.106808 -0.014647
-0.065908 0.106679 -0.014209
-0.067513 0.104916 -0.014406
-0.057908 0.132393 -0.006342
-0.078424 0.069276 0.013983
-0.076030 0.136920 -0.006137
-0.083980 0.129943 -0.003086
-0.051921 0.108374 -0.018947
-0.066376 0.126915 -0.008839
0.009392 0.071073 -0.032597
0.005298 0.070738 -0.033943
0.002403 0.071467 -0.034479
0.000515 0.071154 -0.034880
-0.001876 0.070653 -0.035058
-0.005597 0.070168 -0.036088
-0.008116 0.070455 -0.036521
-0.009801 0.069192 -0.036449
-0.010740 0.071365 -0.037528
-0.012061 0.071221 -0.038231
-0.013747 0.071435 -0.038279
-0.018591 0.070390 -0.038249
-0.020010 0.070455 -0.038322
-0.026909 0.070528 -0.034637
-0.062506 0.119240 -0.009362
-0.060812 0.118913 -0.010139
-0.077183 0.107237 0.034697
-0.036708 0.069548 -0.016346
-0.038086 0.069271 -0.015932
-0.046284 0.066788 -0.014950
-0.049695 0.069357 -0.014366
-0.050692 0.069379 -0.014311
-0.054189 0.067943 -0.012986
-0.055702 0.069374 -0.014345
-0.056950 0.069426 -0.014539
-0.059686 0.069359 -0.014339
-0.060955 0.069247 -0.013666
-0.062855 0.068951 -0.012191
-0.068411 0.068618 -0.006667
-0.069681 0.068085 -0.004884
-0.055839 0.142239 -0.002116
-0.082503 0.131629 -0.003418
-0.010002 0.177878 -0.029595
-0.039593 0.157909 -0.010972
-0.049668 0.070551 0.039146
-0.055022 0.142767 -0.001625
-0.020890 0.036258 0.053374
-0.050696 0.150168 -0.003620
-0.063579 0.134134 -0.007715
-0.043615 0.155481 -0.008417
-0.034712 0.167424 -0.015092
-0.086148 0.112090 0.043086
0.028023 0.070852 -0.022978
0.025908 0.071218 -0.024312
0.023851 0.071660 -0.025928
0.019215 0.071229 -0.028769
0.014180 0.071617 -0.031086
0.012900 0.070976 -0.031579
0.011264 0.071058 -0.032037
0.010274 0.072453 -0.032232
0.008039 0.071135 -0.033185
-0.000038 0.072614 -0.035418
-0.002945 0.071792 -0.035565
-0.008747 0.072246 -0.037416
-0.009755 0.072806 -0.037639
-0.010764 0.072816 -0.037734
-0.012543 0.072694 -0.038316
-0.014128 0.072748 -0.038668
-0.015959 0.072857 -0.038906
-0.018745 0.072781 -0.038868
-0.022005 0.070553 -0.038031
-0.023763 0.071789 -0.037510
-0.025334 0.070635 -0.035998
-0.065182 0.160968 -0.057670
-0.056799 0.111691 -0.016888
0.009136 0.103011 -0.020643
-0.034727 0.071158 -0.018388
-0.035695 0.070114 -0.017021
-0.036719 0.071044 -0.017237
-0.039833 0.070128 -0.016628
-0.044465 0.069537 -0.016662
-0.047705 0.070861 -0.015411
-0.048672 0.070162 -0.014902
-0.049698 0.070949 -0.015103
-0.051650 0.070830 -0.015315
-0.053271 0.071005 -0.015500
-0.055061 0.070990 -0.015706
-0.066121 0.069095 -0.009683
-0.067635 0.070485 -0.010353
-0.068565 0.070505 -0.009662
-0.069623 0.070207 -0.007315
-0.070646 0.070123 -0.006696
0.008145 0.103004 -0.020766
-0.010992 0.177231 -0.029521
-0.079770 0.070460 0.013994
-0.066083 0.062250 0.022346
-0.058216 0.106506 -0.017978
0.007136 0.103008 -0.021089
-0.065115 0.176402 -0.060880
-0.068306 0.154226 -0.050523
-0.071187 0.063746 0.019725
-0.074262 0.110327 -0.008398
-0.021778 0.177443 -0.021646
-0.076851 0.126485 -0.007685
-0.085989 0.119732 -0.001757
-0.069930 0.137956 -0.007800
-0.065191 0.166310 -0.059763
0.005729 0.102971 -0.021491
0.021451 0.071776 -0.027293
0.016895 0.071882 -0.029652
0.006630 0.073260 -0.034137
0.002959 0.073165 -0.034866
-0.004015 0.072748 -0.035842
-0.006555 0.072638 -0.036388
-0.006740 0.073992 -0.036910
-0.010744 0.074229 -0.037978
-0.016260 0.074298 -0.039007
-0.022771 0.073942 -0.038518
-0.024570 0.073800 -0.037546
-0.028429 0.073736 -0.034787
-0.076996 0.107934 -0.007363
-0.064088 0.160897 -0.057612
-0.034427 0.072769 -0.020266
-0.035728 0.072540 -0.018129
-0.036727 0.072527 -0.018001
-0.037752 0.072001 -0.017325
-0.042570 0.070975 -0.017731
-0.043693 0.071525 -0.017796
-0.044917 0.072256 -0.017490
-0.046665 0.072014 -0.016317
-0.047695 0.072362 -0.015972
-0.048946 0.072227 -0.015572
-0.051487 0.072406 -0.015819
-0.057286 0.071966 -0.016510
-0.062327 0.071571 -0.014993
-0.065348 0.070794 -0.012367
-0.069632 0.071947 -0.010462
-0.070490 0.071983 -0.009743
-0.071713 0.071525 -0.007522
-0.073096 0.071037 -0.006740
0.003022 0.103581 -0.021946
-0.042005 0.160633 -0.010775
-0.067558 0.176057 -0.058727
-0.035989 0.163600 -0.014161
-0.037079 0.163695 -0.013816
-0.049443 0.147725 -0.002814
-0.071867 0.115007 -0.007768
-0.060931 0.129850 -0.007701
-0.065548 0.109460 -0.013384
-0.030032 0.162649 -0.015009
-0.085051 0.117162 -0.000756
-0.071450 0.116569 -0.007906
-0.024030 0.171027 -0.019771
0.000750 0.100943 -0.022817
0.023858 0.074174 -0.025965
0.018556 0.074427 -0.028328
0.017091 0.074986 -0.028810
0.011703 0.074729 -0.031144
0.011277 0.075212 -0.031369
0.009592 0.074169 -0.032879
0.008310 0.075327 -0.033823
0.002791 0.075439 -0.035233
-0.000513 0.074902 -0.035869
-0.002502 0.075263 -0.036125
-0.009539 0.075161 -0.037991
-0.013126 0.075610 -0.038535
-0.017353 0.075789 -0.038971
-0.020357 0.074153 -0.039086
-0.024753 0.075570 -0.037692
-0.026080 0.075169 -0.036755
-0.039368 0.160690 -0.012054
-0.039610 0.167316 -0.012052
-0.035736 0.074010 -0.018766
-0.039412 0.072536 -0.017399
-0.045662 0.074103 -0.017445
-0.046716 0.073838 -0.016921
-0.049025 0.073754 -0.016573
-0.052052 0.073565 -0.016608
-0.053940 0.073825 -0.017315
-0.056640 0.073938 -0.017616
-0.060160 0.070710 -0.015276
-0.062420 0.073222 -0.016262
-0.064667 0.073557 -0.015796
-0.066567 0.073521 -0.014590
-0.068314 0.073744 -0.013724
-0.069335 0.073226 -0.012171
-0.070839 0.073355 -0.011288
-0.072812 0.073110 -0.008817
-0.074474 0.072703 -0.007630
-0.003863 0.103093 -0.023251
-0.004866 0.103096 -0.023372
-0.085175 0.126583 -0.003151
-0.051870 0.144272 -0.000240
-0.070028 0.153659 -0.048979
-0.041940 0.159095 -0.010418
-0.023810 0.174078 -0.020433
-0.061523 0.035413 0.043881
-0.057581 0.128158 -0.006661
-0.074519 0.131407 -0.007644
-0.036014 0.108849 -0.019827
-0.072373 0.128419 -0.008827
0.024719 0.076120 -0.025267
0.017051 0.076485 -0.028667
0.014840 0.074966 -0.029881
0.014253 0.076530 -0.030211
0.012319 0.076566 -0.030829
0.011270 0.076629 -0.031501
0.010250 0.076696 -0.032355
0.009275 0.075469 -0.033298
0.006958 0.075738 -0.034239
0.004787 0.075763 -0.034721
0.003039 0.077169 -0.035132
-0.001597 0.077034 -0.036057
-0.004572 0.076857 -0.037225
-0.005775 0.077035 -0.037534
-0.007283 0.076634 -0.037551
-0.008971 0.077190 -0.037816
-0.010781 0.077066 -0.038129
-0.013456 0.076785 -0.038377
-0.017527 0.077095 -0.038784
-0.023534 0.076142 -0.038379
-0.025789 0.076898 -0.036857
-0.029258 0.075964 -0.034593
-0.056045 0.148678 -0.001822
-0.035741 0.075457 -0.019151
-0.037657 0.075105 -0.018205
-0.043706 0.074972 -0.018393
-0.045596 0.075475 -0.017828
-0.047601 0.074118 -0.016948
-0.049513 0.075290 -0.017751
-0.053227 0.075325 -0.018341
-0.056319 0.075371 -0.018599
-0.058186 0.075374 -0.018524
-0.060552 0.075035 -0.017606
-0.063638 0.075146 -0.017178
-0.065586 0.075067 -0.016450
-0.066727 0.075061 -0.015649
-0.068485 0.075185 -0.014992
-0.069897 0.075007 -0.013523
-0.073622 0.074702 -0.009702
-0.074959 0.074230 -0.008481
-0.060439 0.127965 -0.007725
-0.078313 0.116093 -0.005145
-0.064112 0.173941 -0.061350
-0.031844 0.174289 -0.015274
-0.070857 0.131037 -0.008555
-0.014103 0.180907 -0.028140
-0.017335 0.177616 -0.025029
-0.057248 0.148588 -0.001684
-0.072350 0.149672 -0.039165
-0.045735 0.155380 -0.007709
-0.022569 0.178805 -0.020945
0.030205 0.076526 -0.021293
0.000888 0.113093 -0.019841
0.022268 0.076288 -0.026398
0.020403 0.076359 -0.026992
0.018681 0.076642 -0.027920
0.014800 0.077772 -0.030263
0.012636 0.078119 -0.031184
0.011228 0.078068 -0.031821
0.008265 0.077176 -0.033833
-0.000450 0.077960 -0.035848
-0.004270 0.078352 -0.037250
-0.006124 0.078454 -0.037819
-0.007782 0.078464 -0.037920
-0.009322 0.078335 -0.037731
-0.014171 0.078397 -0.038525
-0.016965 0.078474 -0.038579
-0.019857 0.077507 -0.039019
-0.024445 0.077574 -0.037859
-0.027594 0.077126 -0.035897
-0.028640 0.078847 -0.035371
-0.069457 0.116490 -0.008366
-0.076644 0.130977 -0.006966
-0.045246 0.161135 -0.008828
-0.035748 0.076886 -0.019278
-0.037034 0.076777 -0.019075
-0.038703 0.075379 -0.018072
-0.043319 0.076770 -0.018881
-0.045362 0.076797 -0.018440
-0.046916 0.075724 -0.017667
-0.049500 0.076679 -0.018370
-0.053703 0.076871 -0.019256
-0.056173 0.076895 -0.019343
-0.057950 0.076754 -0.019070
-0.071409 0.076380 -0.013485
-0.072343 0.075551 -0.011956
-0.025979 0.035158 -0.029056
-0.045951 0.157614 -0.008342
-0.068630 0.178264 -0.058457
-0.060701 0.107132 -0.017102
-0.020661 0.102195 -0.023696
-0.044334 0.163270 -0.009314
-0.085239 0.127971 -0.002794
-0.063933 0.117727 -0.009590
-0.071209 0.111848 -0.009537
0.030566 0.078274 -0.020768
-0.023331 0.102808 -0.023785
0.026487 0.073738 -0.024405
0.023968 0.077934 -0.025379
0.022223 0.079032 -0.026370
0.019784 0.079193 -0.027416
0.011235 0.079481 -0.031852
0.009376 0.078834 -0.032762
0.008231 0.079605 -0.033571
0.007246 0.078742 -0.033983
0.001258 0.079550 -0.035247
-0.000786 0.079746 -0.036030
-0.001860 0.079180 -0.036141
-0.012085 0.078459 -0.038113
-0.014476 0.079955 -0.039132
-0.015643 0.078591 -0.038571
-0.017323 0.079977 -0.038899
-0.018706 0.078632 -0.038832
-0.021951 0.078463 -0.038880
-0.009890 0.106265 -0.022668
-0.068183 0.155264 -0.051731
-0.080016 0.138732 -0.003884
-0.047958 0.161261 -0.006939
-0.032951 0.166683 -0.015807
-0.035755 0.078325 -0.019534
-0.036754 0.078323 -0.019534
-0.038750 0.078282 -0.019148
-0.040111 0.075561 -0.018263
-0.042038 0.076650 -0.018863
-0.043612 0.077984 -0.019366
-0.048269 0.078489 -0.019194
-0.050067 0.078195 -0.019060
-0.052754 0.078271 -0.019609
-0.054587 0.078236 -0.019701
-0.056385 0.078278 -0.019741
-0.060047 0.077368 -0.018676
-0.068778 0.076391 -0.015442
-0.072876 0.077686 -0.013079
-0.073897 0.076296 -0.010639
-0.077574 0.076431 -0.007331
-0.053947 0.144135 -0.000957
-0.051251 0.156272 -0.004754
-0.066286 0.178231 -0.060173
-0.027315 0.103065 -0.023447
-0.011130 0.175691 -0.029005
-0.030371 0.103080 -0.022669
-0.069856 0.124548 -0.008815
-0.056633 0.154709 -0.000930
-0.050079 0.154631 -0.005256
-0.072070 0.107256 -0.010988
-0.051326 0.064489 0.034630
-0.069119 0.120904 -0.008946
0.031891 0.079667 -0.019627
-0.032936 0.102592 -0.022136
0.025218 0.080597 -0.024649
0.019741 0.080371 -0.027323
0.017296 0.079673 -0.028876
0.014861 0.079527 -0.030244
0.012834 0.079735 -0.031230
0.008244 0.080988 -0.033162
0.004687 0.080406 -0.034046
0.000703 0.080653 -0.035596
-0.000766 0.081187 -0.036463
-0.004049 0.080821 -0.037185
-0.006561 0.081421 -0.037672
-0.007834 0.080481 -0.038001
-0.016122 0.081504 -0.039412
-0.018881 0.081267 -0.039071
-0.020936 0.080340 -0.039073
-0.027747 0.079899 -0.036405
-0.036070 0.104223 -0.020665
-0.077750 0.139611 -0.005428
-0.042637 0.108636 -0.019293
-0.062550 0.110278 -0.015133
-0.022090 0.171054 -0.020474
-0.035766 0.079880 -0.021314
-0.036761 0.079809 -0.020426
-0.037852 0.078291 -0.019404
-0.039871 0.079702 -0.019590
-0.042056 0.079577 -0.019746
-0.046492 0.078359 -0.019230
-0.051742 0.079674 -0.020350
-0.054738 0.079811 -0.020779
-0.056416 0.079655 -0.020461
-0.059501 0.078745 -0.019239
-0.062366 0.079831 -0.018940
-0.062650 0.078334 -0.018359
-0.066308 0.076700 -0.016934
-0.070755 0.079270 -0.015279
-0.039450 0.104161 -0.020369
-0.041127 0.101191 -0.021350
-0.042845 0.105041 -0.020678
-0.077589 0.078719 -0.008247
-0.060306 0.122533 -0.008697
-0.043077 0.102895 -0.021278
-0.040864 0.164423 -0.011633
-0.015057 0.178276 -0.027039
-0.077254 0.116219 0.050705
-0.045996 0.103340 -0.021172
-0.023927 0.168885 -0.019054
-0.072036 0.139959 -0.007328
-0.068996 0.139931 -0.007890
0.033240 0.081403 -0.018901
0.031663 0.081246 -0.019564
0.028093 0.078835 -0.022438
0.023002 0.080612 -0.025666
0.018654 0.081397 -0.027990
0.012588 0.082175 -0.030710
0.006762 0.081714 -0.033707
0.003667 0.082120 -0.034347
0.001482 0.082600 -0.035340
-0.000681 0.082699 -0.036657
-0.001691 0.082564 -0.036820
-0.003583 0.082689 -0.037445
-0.005238 0.082779 -0.037752
-0.006895 0.082668 -0.037744
-0.009873 0.081426 -0.038005
-0.016596 0.082764 -0.039429
-0.018648 0.082765 -0.039085
-0.025424 0.082543 -0.037545
-0.026872 0.080633 -0.037013
-0.047917 0.103839 -0.020766
-0.052414 0.101774 -0.021171
-0.029763 0.106002 -0.021845
-0.036774 0.081335 -0.021826
-0.037767 0.081262 -0.020937
-0.038471 0.080789 -0.020259
-0.045346 0.081461 -0.020086
-0.048104 0.079685 -0.019904
-0.049768 0.081217 -0.020889
-0.054491 0.081099 -0.021406
-0.056704 0.081195 -0.021039
-0.058580 0.080672 -0.020224
-0.065116 0.079864 -0.018101
-0.063486 0.076776 -0.017878
-0.069468 0.079786 -0.016395
-0.072378 0.080229 -0.014761
-0.054402 0.102784 -0.020034
-0.065202 0.133811 -0.008145
-0.055791 0.103236 -0.019229
-0.075799 0.080219 -0.010769
-0.079996 0.121286 -0.005427
-0.074248 0.116156 -0.006890
-0.019918 0.179784 -0.023014
-0.057975 0.101189 -0.019005
-0.059065 0.103441 -0.018646
-0.053756 0.146808 -0.001578
-0.079764 0.131459 -0.004792
-0.026907 0.168102 -0.017950
-0.032154 0.168198 -0.016171
-0.064020 0.061526 0.022489
0.034222 0.082796 -0.018500
0.029567 0.081885 -0.020511
-0.061405 0.103292 -0.018404
-0.067655 0.062196 0.021175
-0.064308 0.102505 -0.017440
0.023104 0.083002 -0.025700
0.014208 0.083083 -0.030057
0.009815 0.081536 -0.032224
0.007918 0.083536 -0.032760
0.005105 0.083853 -0.033872
0.001202 0.083939 -0.035395
-0.000449 0.083954 -0.036496
-0.003097 0.084085 -0.037404
-0.005212 0.084093 -0.037825
-0.007540 0.084162 -0.037957
-0.009840 0.084267 -0.038270
-0.013662 0.081391 -0.039200
-0.021487 0.082019 -0.038964
-0.023240 0.081957 -0.038389
-0.026799 0.083917 -0.036719
-0.066276 0.159515 -0.056511
-0.078893 0.138412 -0.004816
-0.016583 0.170806 -0.022513
-0.067073 0.102413 -0.015642
-0.035742 0.081647 -0.022339
-0.036779 0.082789 -0.022336
-0.037778 0.082756 -0.021953
-0.038778 0.082704 -0.021315
-0.040375 0.082278 -0.020707
-0.042101 0.081205 -0.020409
-0.046096 0.082884 -0.020978
-0.057782 0.082602 -0.021043
-0.061191 0.081653 -0.019400
-0.063895 0.081939 -0.019070
-0.069144 0.082196 -0.017315
-0.072593 0.082190 -0.015713
-0.074015 0.082172 -0.014600
-0.077851 0.082227 -0.010337
-0.070841 0.102027 -0.013874
-0.072545 0.126668 -0.008741
-0.071912 0.132070 -0.008143
-0.043005 0.165842 -0.010004
-0.032287 0.106175 -0.020718
-0.073765 0.102306 -0.012371
-0.073585 0.139973 -0.006841
-0.066268 0.164055 -0.058463
-0.065268 0.163853 -0.059167
-0.057427 0.152779 -0.000833
-0.054633 0.146294 -0.001489
-0.079926 0.129511 -0.005204
-0.075224 0.103537 -0.010595
-0.076975 0.101961 -0.010076
-0.066205 0.123397 -0.008990
0.033456 0.085236 -0.018735
0.030682 0.082910 -0.019777
-0.064946 0.130639 -0.008704
-0.065899 0.112661 -0.011986
-0.034064 0.105289 -0.020713
0.021050 0.084891 -0.026453
0.018989 0.083860 -0.027730
0.017054 0.085478 -0.028739
0.015516 0.085811 -0.029426
0.008587 0.085269 -0.032293
0.002816 0.083860 -0.034532
-0.001172 0.085322 -0.036450
-0.008295 0.085574 -0.037817
-0.011803 0.085650 -0.038677
-0.015527 0.085208 -0.038989
-0.017155 0.084895 -0.039100
-0.018868 0.084975 -0.038663
-0.021571 0.085405 -0.038223
-0.025712 0.085044 -0.037004
-0.028072 0.084371 -0.035785
-0.034264 0.106305 -0.020378
-0.069019 0.114999 -0.008928
-0.082638 0.123986 -0.004388
-0.035813 0.084274 -0.022552
-0.037166 0.084043 -0.022290
-0.038782 0.084171 -0.021953
-0.043754 0.083674 -0.021073
-0.051134 0.084012 -0.021707
-0.052102 0.083082 -0.021602
-0.054581 0.083248 -0.021584
-0.061290 0.083843 -0.019557
-0.068655 0.180184 -0.058513
-0.034186 0.171407 -0.014827
-0.036256 0.105795 -0.020345
-0.031273 0.098569 -0.022896
0.018201 0.100393 -0.022410
-0.069386 0.133507 -0.008404
-0.022631 0.037034 0.054119
-0.048369 0.157928 -0.006845
-0.054594 0.156047 -0.002221
-0.018447 0.168225 -0.020051
-0.083919 0.126525 -0.004029
-0.076896 0.118143 -0.006692
-0.057084 0.146296 -0.001720
-0.078908 0.128731 -0.006044
-0.020510 0.171247 -0.020947
-0.053516 0.151725 -0.002963
0.016186 0.098963 -0.022653
-0.012124 0.183164 -0.028284
0.028240 0.084302 -0.021649
0.014905 0.099269 -0.022901
-0.033295 0.165103 -0.015357
0.010356 0.110632 -0.019267
-0.054104 0.035312 0.045700
-0.027218 0.176430 -0.017967
-0.018103 0.173189 -0.023066
-0.021928 0.172851 -0.021032
-0.040150 0.108636 -0.019518
-0.079310 0.126358 -0.006017
-0.037735 0.104370 -0.020303
0.013256 0.086274 -0.030699
0.012052 0.086178 -0.030867
0.011794 0.083674 -0.030760
0.008206 0.086572 -0.032516
0.006254 0.084932 -0.033129
0.003915 0.086426 -0.033597
0.000680 0.086061 -0.035108
-0.003226 0.085436 -0.037131
-0.008989 0.086607 -0.037466
-0.081400 0.120454 -0.004488
-0.072347 0.120126 -0.008377
-0.079340 0.135308 -0.004560
-0.013115 0.087512 -0.038375
-0.017354 0.086918 -0.038652
-0.023085 0.086177 -0.037702
-0.058594 0.123484 -0.008040
-0.052129 0.109790 -0.018539
-0.063113 0.137237 -0.007408
-0.082165 0.139265 -0.000422
-0.054410 0.148859 -0.002157
-0.052562 0.148970 -0.002658
-0.035698 0.085759 -0.023714
-0.036791 0.085633 -0.022471
-0.038235 0.085622 -0.021948
-0.039790 0.085561 -0.021704
-0.040743 0.084406 -0.021353
-0.041942 0.083976 -0.021213
-0.048011 0.083512 -0.021456
-0.049111 0.084362 -0.021660
-0.051279 0.085367 -0.021566
-0.056354 0.085381 -0.021374
-0.057415 0.084042 -0.021314
-0.058709 0.084876 -0.020873
-0.060543 0.085976 -0.019875
-0.061846 0.086505 -0.019262
-0.062815 0.084791 -0.019133
-0.064695 0.086531 -0.019068
-0.065613 0.084254 -0.018813
-0.068173 0.085495 -0.017799
-0.070835 0.083883 -0.016757
-0.073646 0.084054 -0.015418
-0.074992 0.083845 -0.014409
-0.072755 0.138543 -0.007047
-0.075438 0.128652 -0.008018
-0.060910 0.120922 -0.009066
-0.076385 0.120874 -0.007314
-0.072548 0.123540 -0.008334
-0.067762 0.132800 -0.008502
-0.021925 0.173887 -0.021269
-0.031429 0.170065 -0.016418
-0.066274 0.179701 -0.060051
-0.074378 0.118759 -0.007718
-0.076700 0.068284 0.014912
-0.052370 0.153553 -0.003808
-0.051399 0.152670 -0.004134
-0.048917 0.152872 -0.005213
-0.060486 0.131825 -0.007485
-0.076913 0.128223 -0.007498
-0.078790 0.119013 -0.005784
-0.055115 0.035952 0.046580
-0.055543 0.151913 -0.001941
-0.079869 0.117848 -0.004551
-0.067279 0.129905 -0.008990
0.031960 0.087054 -0.019423
0.029717 0.087088 -0.020615
0.025172 0.086671 -0.023686
-0.019399 0.175680 -0.023138
-0.039941 0.106441 -0.020234
-0.083914 0.122259 -0.003732
-0.068538 0.136307 -0.008317
-0.035138 0.168193 -0.014875
-0.059778 0.114958 -0.013849
0.014199 0.088259 -0.030065
0.013195 0.087879 -0.030599
0.010786 0.087905 -0.031238
0.008540 0.088493 -0.032254
0.007458 0.088676 -0.032831
0.005679 0.088038 -0.033363
0.003415 0.088718 -0.033642
0.002047 0.086993 -0.034205
-0.001531 0.089658 -0.035281
-0.001609 0.087760 -0.035565
-0.003474 0.088329 -0.035962
-0.005527 0.088493 -0.036251
-0.007875 0.088247 -0.036779
-0.081512 0.113240 -0.001638
-0.081698 0.116516 -0.003000
-0.029824 0.168084 -0.017042
-0.017986 0.088666 -0.037853
-0.019984 0.086568 -0.038049
-0.023553 0.088716 -0.036481
-0.026155 0.086915 -0.036217
-0.027110 0.087758 -0.034927
-0.027805 0.036479 0.053630
-0.028221 0.162331 -0.015080
-0.032796 0.087302 -0.025402
-0.033854 0.087095 -0.024854
-0.035191 0.086815 -0.024469
-0.035782 0.087199 -0.024099
-0.036771 0.087164 -0.023559
-0.037797 0.087084 -0.022729
-0.039385 0.087039 -0.021996
-0.040794 0.086978 -0.021461
-0.041792 0.086978 -0.021426
-0.042793 0.086981 -0.021584
-0.044542 0.086414 -0.021831
-0.046261 0.087567 -0.022048
-0.048669 0.089331 -0.021846
-0.036349 0.033844 -0.030569
-0.032352 0.033687 -0.029638
-0.030702 0.033425 -0.029074
-0.040029 0.033988 -0.029546
-0.038499 0.033715 -0.029601
-0.038165 0.033668 -0.028881
-0.033876 0.033564 -0.029800
-0.014759 0.033582 -0.024214
-0.013268 0.033729 -0.024042
-0.010589 0.033727 -0.023536
-0.007458 0.033875 -0.023057
-0.004093 0.033798 -0.022339
-0.000337 0.033845 -0.021634
0.003846 0.034123 -0.020970
0.004856 0.033994 -0.020785
0.006958 0.034095 -0.020490
0.012216 0.034614 -0.019743
0.013251 0.034969 -0.019597
-0.041716 0.033948 -0.028023
-0.035271 0.033683 -0.030222
-0.033858 0.033499 -0.026003
-0.031911 0.033579 -0.026665
-0.027965 0.033467 -0.026667
-0.027012 0.033501 -0.026531
-0.022312 0.033529 -0.025657
-0.021057 0.033674 -0.023454
-0.018717 0.033532 -0.024873
-0.015594 0.033674 -0.024446
-0.008654 0.033749 -0.023154
-0.001892 0.033950 -0.022051
0.001534 0.033986 -0.021488
0.007297 0.034198 -0.018190
0.009628 0.034374 -0.020128
0.012341 0.034418 -0.017995
0.013561 0.034373 -0.017606
0.014732 0.034734 -0.017658
0.015603 0.035204 -0.017454
-0.043302 0.034273 -0.026713
-0.042485 0.033913 -0.026219
-0.035938 0.033505 -0.026046
-0.034754 0.033606 -0.025180
-0.028807 0.033560 -0.023358
-0.024385 0.033677 -0.022618
-0.022319 0.033647 -0.021956
-0.019274 0.033686 -0.021437
-0.017535 0.033832 -0.021233
-0.016036 0.033801 -0.020908
-0.014938 0.033905 -0.020752
-0.007932 0.034056 -0.019517
-0.005495 0.034004 -0.018940
-0.003589 0.034118 -0.018906
-0.000756 0.034134 -0.018052
0.003827 0.034133 -0.017684
0.008479 0.034090 -0.016274
0.011837 0.034410 -0.016034
0.013702 0.034395 -0.015679
0.014949 0.034481 -0.015521
0.016066 0.034919 -0.015561
0.016922 0.035490 -0.015452
-0.043987 0.034296 -0.025003
-0.039116 0.033509 -0.024943
-0.037682 0.033534 -0.023290
-0.034056 0.033596 -0.022439
-0.032235 0.033662 -0.022075
-0.028493 0.033882 -0.021604
-0.026486 0.033891 -0.021176
-0.024124 0.034110 -0.020864
-0.019361 0.034219 -0.020082
-0.015244 0.034341 -0.019337
-0.010875 0.034440 -0.018567
-0.007606 0.034497 -0.017969
-0.004035 0.034559 -0.017380
0.000665 0.034597 -0.016527
0.004082 0.034652 -0.015789
0.006450 0.034414 -0.015174
0.008037 0.034365 -0.014806
0.009300 0.034207 -0.014959
0.010747 0.034152 -0.014410
0.012892 0.034237 -0.013734
0.014280 0.034568 -0.013807
0.015331 0.034619 -0.013660
0.016476 0.034837 -0.013660
-0.082581 0.112383 0.045439
-0.044847 0.033991 -0.023028
-0.043810 0.033642 -0.023351
-0.041132 0.033527 -0.025517
-0.036048 0.033732 -0.020929
-0.034677 0.033713 -0.021106
-0.033420 0.034028 -0.020666
-0.030711 0.034455 -0.020517
-0.025249 0.034950 -0.020004
-0.019603 0.035236 -0.019198
-0.012484 0.035403 -0.017938
-0.001593 0.035512 -0.016041
-0.000145 0.035594 -0.015678
0.000941 0.035718 -0.015578
0.002742 0.035686 -0.015148
0.008616 0.034842 -0.013252
0.009524 0.034642 -0.012886
0.010433 0.034442 -0.012522
0.011386 0.034323 -0.012222
0.017536 0.034898 -0.013516
-0.045399 0.034254 -0.021515
-0.035280 0.034116 -0.019388
-0.034058 0.034486 -0.019484
-0.032840 0.034852 -0.019584
-0.027868 0.034764 -0.020241
-0.026139 0.035920 -0.019249
-0.024649 0.035152 -0.019811
-0.020795 0.035183 -0.019305
-0.016450 0.035414 -0.018519
-0.011598 0.035523 -0.017587
-0.008898 0.035706 -0.017108
-0.007698 0.035590 -0.016922
-0.003590 0.035933 -0.016085
-0.001553 0.037020 -0.015288
-0.000026 0.037081 -0.015151
0.001967 0.037005 -0.014685
0.004319 0.035505 -0.014740
0.007658 0.035196 -0.013674
0.007642 0.036210 -0.012824
0.008420 0.035763 -0.012261
0.009239 0.035402 -0.011762
0.010013 0.034958 -0.011200
0.010789 0.034514 -0.010637
0.012099 0.034322 -0.010716
0.012699 0.034276 -0.010037
0.013988 0.034389 -0.011360
0.015036 0.034516 -0.010038
0.018057 0.035088 -0.011014
-0.045947 0.034512 -0.020008
-0.045393 0.033661 -0.019115
-0.036909 0.033833 -0.019325
-0.036963 0.034172 -0.017909
-0.035698 0.034622 -0.018073
-0.031811 0.036132 -0.018700
-0.029901 0.035750 -0.019326
-0.027323 0.036471 -0.018984
-0.025753 0.037313 -0.018558
-0.023450 0.037467 -0.018339
-0.021723 0.037620 -0.018122
-0.018886 0.037464 -0.017668
-0.017582 0.037707 -0.017344
-0.012801 0.037850 -0.016563
-0.007664 0.037934 -0.015569
-0.003277 0.037958 -0.014732
-0.002220 0.038078 -0.014625
-0.000512 0.038123 -0.014399
0.002212 0.038039 -0.013727
0.004155 0.037916 -0.013176
0.006164 0.037599 -0.012561
0.007493 0.037210 -0.011898
0.008222 0.036687 -0.011267
0.010284 0.034866 -0.009181
0.011105 0.034504 -0.008685
-0.046377 0.034886 -0.018775
-0.046073 0.033675 -0.017410
-0.040107 0.033702 -0.017755
-0.038730 0.034063 -0.016304
-0.037510 0.034432 -0.016403
-0.036110 0.035129 -0.016764
-0.034809 0.035248 -0.017820
-0.032110 0.037130 -0.017600
-0.030102 0.037553 -0.018048
-0.028067 0.038151 -0.017895
-0.024593 0.038379 -0.017517
-0.023134 0.038369 -0.017171
-0.022109 0.038450 -0.017095
-0.017850 0.038556 -0.016302
-0.013793 0.038680 -0.015601
-0.011216 0.038642 -0.015103
-0.007993 0.038787 -0.014481
-0.005889 0.038869 -0.014180
-0.002547 0.038956 -0.013653
-0.000895 0.038958 -0.013258
0.001545 0.038832 -0.012686
0.003957 0.038666 -0.012036
0.005979 0.038257 -0.011290
0.007163 0.037889 -0.010707
0.007966 0.037281 -0.010208
0.009481 0.035595 -0.009607
0.009087 0.035827 -0.008426
0.009645 0.034972 -0.007528
0.011215 0.034338 -0.006633
0.012686 0.034397 -0.008026
0.014073 0.034368 -0.007533
0.017505 0.035004 -0.007383
0.018676 0.034949 -0.006169
-0.079511 0.113872 0.046783
-0.047398 0.034375 -0.016468
-0.046755 0.033687 -0.015703
-0.044692 0.033527 -0.020765
-0.037969 0.034854 -0.015028
-0.033551 0.037347 -0.016440
-0.032154 0.038040 -0.016800
-0.030976 0.038328 -0.016829
-0.028955 0.038655 -0.016713
-0.016670 0.038807 -0.014426
-0.008135 0.039129 -0.013017
-0.001087 0.039273 -0.011744
0.001071 0.039198 -0.011250
0.006700 0.038323 -0.009323
0.007476 0.037878 -0.008761
0.018123 0.034986 -0.003979
0.019119 0.034949 -0.003746
0.020159 0.034993 -0.003581
-0.048309 0.033908 -0.014404
-0.040193 0.033835 -0.015849
-0.039728 0.034293 -0.013892
-0.036385 0.036142 -0.015157
-0.035006 0.037324 -0.015360
-0.033834 0.038094 -0.015327
-0.032614 0.038464 -0.015422
-0.031484 0.038670 -0.015385
-0.030249 0.038646 -0.015049
-0.027366 0.038702 -0.016377
-0.022445 0.038684 -0.015473
-0.010298 0.038967 -0.013229
-0.007191 0.039006 -0.012629
-0.005968 0.039119 -0.012633
-0.002894 0.039022 -0.009996
-0.000341 0.039193 -0.011199
0.002427 0.039230 -0.009130
0.002904 0.038975 -0.010663
0.004332 0.038972 -0.009306
0.005475 0.038926 -0.008471
0.006150 0.038592 -0.007806
0.006989 0.037831 -0.007322
0.008080 0.035701 -0.006179
0.007320 0.035141 -0.004400
0.008497 0.034596 -0.004709
0.015386 0.034400 -0.003839
0.020377 0.034832 -0.001512
0.021426 0.034862 -0.001331
-0.051151 0.033736 -0.012938
-0.050113 0.033780 -0.012771
-0.048207 0.033543 -0.012174
-0.038425 0.035234 -0.013572
-0.035648 0.037903 -0.013653
-0.034382 0.038354 -0.013817
-0.033299 0.038480 -0.013715
-0.016797 0.038864 -0.010773
0.002789 0.039291 -0.007210
0.004355 0.038977 -0.006661
0.005420 0.038534 -0.006022
0.005906 0.035687 -0.003317
0.006641 0.034676 -0.002459
0.010265 0.034264 -0.002397
0.016262 0.034251 -0.000879
0.018503 0.034563 0.000002
0.019742 0.034767 0.000233
0.024428 0.035810 0.000337
0.025715 0.036412 -0.000033
0.028120 0.036757 0.000191
0.035870 0.039604 -0.001052
-0.053829 0.033817 -0.011710
-0.052834 0.033780 -0.011480
-0.051837 0.033742 -0.011241
-0.044066 0.033597 -0.013406
-0.041397 0.034119 -0.009642
-0.039883 0.035133 -0.010116
-0.037176 0.036968 -0.012974
-0.036105 0.038323 -0.012279
-0.032059 0.038656 -0.013170
-0.026979 0.038614 -0.011900
-0.025804 0.038474 -0.010683
-0.024100 0.038711 -0.013356
-0.023821 0.038451 -0.009932
-0.020176 0.038686 -0.011967
-0.012157 0.038972 -0.011785
-0.008115 0.038991 -0.008077
0.000960 0.039267 -0.009373
0.004824 0.034976 -0.001017
0.008123 0.034153 -0.000216
0.009557 0.034066 0.000740
0.013018 0.034109 0.001391
0.014586 0.034198 0.001654
0.016295 0.034365 0.001815
0.017756 0.034411 0.002092
0.018710 0.034293 0.002393
0.019750 0.034337 0.002557
0.020839 0.034464 0.002662
0.022774 0.034918 0.000740
0.023010 0.034716 0.002863
0.024053 0.034761 0.003033
0.025096 0.034806 0.003200
0.027005 0.035396 0.002982
0.029691 0.036199 0.002799
0.031042 0.036332 0.003081
-0.057682 0.033605 -0.010452
-0.056642 0.033649 -0.010285
-0.054838 0.033943 -0.011992
-0.053974 0.033573 -0.009939
-0.052694 0.033421 -0.009283
-0.050957 0.033426 -0.010397
-0.046770 0.033491 -0.011947
-0.045723 0.033674 -0.009783
-0.040961 0.034409 -0.007825
-0.038589 0.036902 -0.009629
-0.035084 0.038386 -0.011987
-0.025702 0.038424 -0.007627
-0.020423 0.038482 -0.007425
-0.016134 0.038796 -0.009080
-0.009878 0.038924 -0.009724
-0.003532 0.039111 -0.007577
-0.000950 0.039181 -0.007299
0.003528 0.038823 -0.004493
0.002923 0.038370 -0.002636
0.005216 0.037506 -0.004227
0.003963 0.034664 0.000956
0.005390 0.034412 -0.000018
0.005881 0.034117 0.001421
0.007370 0.034060 0.002096
0.008955 0.034356 0.002378
0.013036 0.034499 0.002932
0.014167 0.034707 0.002968
0.015387 0.035080 0.002875
0.016475 0.035204 0.002978
0.017426 0.035085 0.003276
0.018831 0.034702 0.003707
0.020155 0.034484 0.004375
0.021110 0.034366 0.004670
0.022195 0.034492 0.004774
0.023348 0.034448 0.005276
0.030080 0.035364 0.005498
0.040487 0.039365 0.004046
-0.061447 0.033553 -0.009333
-0.060401 0.033598 -0.009162
-0.059359 0.033643 -0.008995
-0.058679 0.033651 -0.010684
-0.055760 0.033367 -0.007924
-0.051775 0.033479 -0.009044
-0.048834 0.033544 -0.010679
-0.042377 0.033913 -0.007907
-0.041860 0.034006 -0.005806
-0.037457 0.038303 -0.008928
-0.036429 0.038391 -0.008708
-0.028773 0.038372 -0.008924
-0.021837 0.038563 -0.008605
-0.021063 0.038577 -0.005786
-0.018007 0.038796 -0.011955
0.001076 0.038982 -0.003195
0.001332 0.038588 -0.001290
0.001976 0.037896 -0.000532
0.003075 0.035798 0.000382
0.004013 0.034152 0.003293
0.004970 0.034035 0.003593
0.006808 0.034190 0.003825
0.008228 0.034418 0.003901
0.009582 0.035034 0.003609
0.011482 0.035254 0.003788
0.014014 0.035704 0.003888
0.015323 0.036240 0.003663
0.016957 0.035991 0.004218
0.018008 0.035558 0.004828
0.018914 0.035359 0.005191
0.020736 0.034956 0.005923
0.021600 0.034674 0.006353
0.022467 0.034392 0.006785
0.025522 0.034748 0.005246
0.028754 0.035189 0.005670
0.030495 0.035131 0.007578
0.032257 0.035548 0.007781
0.037419 0.037918 0.004937
-0.070083 0.066562 0.026438
-0.064121 0.033626 -0.008108
-0.061853 0.033617 -0.007629
-0.057889 0.033414 -0.007202
-0.051804 0.033440 -0.006218
-0.043662 0.033726 -0.005108
-0.041504 0.034052 -0.003939
-0.038067 0.038519 -0.007308
-0.037246 0.038155 -0.006810
-0.036084 0.038296 -0.006768
-0.033884 0.038513 -0.009422
-0.016026 0.038665 -0.004148
-0.014840 0.038637 -0.004015
-0.005912 0.038895 -0.001820
-0.004498 0.038906 -0.003750
-0.003423 0.038989 -0.001913
0.001938 0.035219 0.002769
0.004333 0.034130 0.005229
0.005582 0.034522 0.005280
0.007677 0.034683 0.005410
0.009429 0.036030 0.004528
0.018764 0.036357 0.006112
0.019585 0.035993 0.006608
0.020452 0.035710 0.007042
0.021227 0.035264 0.007602
0.022646 0.034482 0.008554
0.023765 0.034329 0.008905
0.027238 0.034889 0.005571
0.028284 0.034693 0.009756
0.032958 0.035463 0.009556
0.040817 0.039027 0.006770
-0.080578 0.112389 0.045873
-0.066750 0.033778 -0.006955
-0.065752 0.033742 -0.006723
-0.064333 0.033747 -0.006539
-0.063090 0.033664 -0.007921
-0.060067 0.033450 -0.006664
-0.057772 0.033451 -0.004845
-0.054926 0.033355 -0.004287
-0.050804 0.033526 -0.005512
-0.046184 0.033566 -0.004188
-0.042889 0.033693 -0.002264
-0.039967 0.034391 -0.002104
-0.036796 0.038371 -0.005075
-0.030329 0.038406 -0.005261
-0.025998 0.038280 -0.002975
-0.009277 0.038723 -0.002381
-0.000323 0.039059 -0.002191
0.000271 0.038129 0.001338
0.000404 0.037151 0.002772
0.001416 0.034767 0.004619
0.002576 0.034399 0.003916
0.004646 0.034105 0.007169
0.006240 0.035149 0.006545
0.021813 0.035415 0.009451
0.023448 0.035008 0.010144
0.024314 0.034726 0.010574
0.025298 0.034350 0.009441
0.031513 0.035127 0.011632
-0.066433 0.033738 -0.005037
-0.053458 0.033407 -0.006151
-0.041212 0.033838 -0.001593
-0.041042 0.033655 0.000178
-0.039653 0.033902 0.000214
-0.035766 0.038327 -0.004032
-0.034479 0.038269 -0.002672
-0.033129 0.038377 -0.003405
-0.030069 0.038273 -0.002715
-0.028425 0.038368 -0.002211
-0.019422 0.038536 -0.004945
-0.014260 0.038397 -0.000369
-0.003560 0.038762 0.001270
-0.000719 0.038690 0.001082
0.003163 0.034081 0.006962
0.003968 0.034115 0.008868
0.004917 0.033997 0.009167
0.022300 0.036044 0.010830
0.023764 0.034988 0.012086
0.024630 0.034705 0.012516
0.026058 0.034485 0.012422
0.034379 0.035801 0.012224
0.038267 0.037547 0.010655
0.041578 0.039394 0.011699
0.044877 0.041024 0.008188
-0.069787 0.034416 -0.004524
-0.069057 0.033888 -0.003898
-0.067568 0.033698 -0.005035
-0.061286 0.033355 -0.005271
-0.051745 0.033528 0.000242
-0.046162 0.033675 0.000702
-0.034117 0.038314 -0.000825
-0.031369 0.038395 -0.000756
-0.021750 0.038370 -0.003516
-0.016097 0.038403 0.000016
-0.006215 0.038669 0.001748
-0.004720 0.038756 0.003165
-0.001597 0.037738 0.005509
-0.001095 0.036723 0.006548
-0.000203 0.035813 0.005943
-0.000250 0.035089 0.008922
0.003334 0.034197 0.010487
0.004466 0.034403 0.010526
0.005150 0.033796 0.011215
0.022740 0.035752 0.011888
0.023397 0.035562 0.013314
0.024175 0.035115 0.013877
0.024996 0.034751 0.014372
0.036351 0.036765 0.013235
0.038808 0.038103 0.013560
-0.070570 0.152776 -0.046815
-0.085825 0.114595 0.046492
-0.070505 0.034331 -0.002786
-0.069685 0.033966 -0.002288
-0.065803 0.033517 -0.003842
-0.059118 0.033407 -0.003097
-0.057136 0.033359 -0.002682
-0.045231 0.033491 0.003091
-0.040949 0.033590 0.001863
-0.012202 0.038509 0.002913
-0.008970 0.038565 0.002846
-0.002857 0.038433 0.006191
-0.001957 0.036957 0.008736
0.000739 0.034522 0.009077
0.003566 0.033996 0.012534
0.004653 0.034122 0.012637
0.005427 0.033677 0.013196
0.022253 0.036583 0.013980
0.022896 0.035890 0.014740
0.023586 0.035278 0.015432
0.024273 0.034670 0.016122
0.025271 0.034634 0.016356
0.026425 0.034745 0.015344
0.039593 0.038554 0.015718
0.045973 0.041421 0.012177
0.048854 0.043076 0.011935
-0.082995 0.115554 0.048125
-0.070877 0.034629 -0.001001
-0.070388 0.033905 -0.000577
-0.068884 0.033610 -0.001736
-0.068430 0.033491 0.000141
-0.056052 0.033548 0.001029
-0.053753 0.033468 -0.000636
-0.050026 0.033422 0.003720
-0.048881 0.033621 0.000779
-0.047198 0.033457 0.004322
-0.046146 0.033518 0.004762
-0.041152 0.033555 0.005290
-0.037561 0.033662 0.003026
-0.035080 0.033723 0.005405
-0.033112 0.038201 -0.000478
-0.027670 0.038254 0.001699
-0.020910 0.038216 0.004320
-0.019446 0.038332 0.003501
-0.016602 0.038348 0.006138
-0.008018 0.038600 0.006042
-0.004132 0.038589 0.006332
-0.002996 0.037932 0.009039
-0.001000 0.035622 0.009930
-0.000407 0.035095 0.011920
0.000250 0.034760 0.012987
0.001119 0.034476 0.013419
0.002408 0.034130 0.011884
0.004974 0.034086 0.014552
0.005927 0.033968 0.014851
0.021446 0.036336 0.015861
0.022263 0.035973 0.016356
0.022863 0.035197 0.017179
0.030128 0.035055 0.014177
0.030911 0.035661 0.016757
0.032689 0.035968 0.014969
0.038143 0.038137 0.016186
0.044595 0.040852 0.014090
0.045597 0.041505 0.016029
-0.071776 0.034458 0.000444
-0.070990 0.034025 0.000992
-0.063332 0.033336 -0.002203
-0.053877 0.033586 0.002272
-0.049999 0.033517 0.005628
-0.048900 0.033496 0.005964
-0.047863 0.033543 0.006134
-0.046732 0.033754 0.006173
-0.045735 0.033717 0.006407
-0.044644 0.033844 0.006512
-0.042593 0.033834 0.006919
-0.040612 0.033781 0.007386
-0.039271 0.033661 0.007771
-0.037664 0.033591 0.008157
-0.036579 0.033719 0.008262
-0.029817 0.038340 0.001124
-0.026496 0.038223 0.005129
-0.024099 0.038338 0.001553
-0.019428 0.038225 0.006491
-0.013073 0.038338 0.007047
-0.010755 0.038525 0.006342
-0.009147 0.038460 0.006477
-0.004380 0.038415 0.010278
-0.002654 0.037520 0.011101
-0.000979 0.035615 0.013782
-0.000246 0.035086 0.014407
0.000574 0.034722 0.014902
0.001441 0.034439 0.015332
0.003885 0.034040 0.014462
0.005341 0.034132 0.016402
0.006515 0.034423 0.016379
0.007468 0.034306 0.016676
0.020678 0.036173 0.017673
0.021500 0.035807 0.018169
0.021970 0.034787 0.019188
0.023616 0.034726 0.017895
0.026105 0.035103 0.019237
0.027417 0.035381 0.019498
0.042400 0.040030 0.016692
0.047524 0.042628 0.017020
-0.072872 0.035555 0.001036
-0.072212 0.034887 0.001766
-0.071551 0.034222 0.002496
-0.070482 0.033790 0.002806
-0.064580 0.033392 0.001285
-0.059011 0.033526 0.002934
-0.050570 0.033528 0.007398
-0.049396 0.033823 0.007374
-0.048179 0.034196 0.007282
-0.046918 0.034652 0.007127
-0.045607 0.034829 0.007282
-0.043638 0.034870 0.007586
-0.038416 0.034148 0.009261
-0.037161 0.033880 0.009804
-0.036255 0.033680 0.010169
-0.035300 0.033656 0.010340
-0.032974 0.033830 0.009676
-0.032129 0.033782 0.010916
-0.017718 0.038362 0.007980
-0.003363 0.038102 0.012866
-0.002688 0.037463 0.013260
-0.001987 0.036879 0.014248
-0.001030 0.035917 0.015215
0.000120 0.035132 0.016258
0.001034 0.034723 0.016711
0.002738 0.034370 0.017365
0.004670 0.034130 0.018080
0.005710 0.034175 0.018251
0.006706 0.034141 0.018486
0.008104 0.034843 0.018135
0.009103 0.034807 0.018372
0.010095 0.034771 0.018605
0.018960 0.036126 0.019186
0.019474 0.035184 0.020139
0.020250 0.034740 0.020698
0.022073 0.034825 0.020994
0.024409 0.035077 0.020828
0.030288 0.036134 0.019599
0.035715 0.037750 0.019452
0.044243 0.041430 0.018973
0.046035 0.042341 0.019058
0.050345 0.044509 0.016882
-0.069872 0.114240 0.050428
-0.072561 0.035731 0.002630
-0.071986 0.034648 0.003818
-0.071204 0.034217 0.004364
-0.067421 0.033570 0.004508
-0.060772 0.033537 0.004039
-0.055197 0.033454 0.006182
-0.051909 0.033512 0.007429
-0.052198 0.033640 0.008764
-0.051022 0.033935 0.008742
-0.049807 0.034309 0.008653
-0.048452 0.034931 0.008366
-0.047104 0.035549 0.008080
-0.045818 0.035760 0.008153
-0.043835 0.035932 0.008401
-0.040114 0.034661 0.008789
-0.038372 0.035287 0.010248
-0.037347 0.034778 0.010760
-0.034888 0.033685 0.012245
-0.033844 0.033732 0.012415
-0.030641 0.034100 0.012510
-0.016419 0.038252 0.009069
-0.010705 0.038385 0.011891
-0.006386 0.038451 0.012208
-0.004158 0.038397 0.012280
-0.003906 0.038347 0.014349
-0.003088 0.037984 0.014848
-0.002311 0.037538 0.015409
-0.001622 0.036927 0.016099
-0.000409 0.035867 0.017142
0.000576 0.035339 0.017972
0.001440 0.035057 0.018402
0.002264 0.034693 0.018901
0.003740 0.034520 0.019443
0.007163 0.034348 0.020203
0.009378 0.034687 0.020353
0.010506 0.034898 0.020389
0.012103 0.034705 0.020891
0.013337 0.034383 0.021432
0.017452 0.034625 0.022058
0.025182 0.035712 0.022648
0.035253 0.038176 0.021476
0.048602 0.043606 0.018845
-0.084523 0.114590 0.047211
-0.072341 0.035230 0.005012
-0.071721 0.034486 0.005802
-0.070735 0.034089 0.006194
-0.069629 0.033811 0.006292
-0.066426 0.033615 0.004804
-0.056013 0.033455 0.009950
-0.054116 0.033497 0.010254
-0.052778 0.033800 0.010307
-0.051338 0.034585 0.009890
-0.050169 0.034877 0.009864
-0.048597 0.035910 0.009255
-0.039222 0.036326 0.010790
-0.038357 0.036044 0.011220
-0.035787 0.034052 0.011619
-0.035851 0.035033 0.012643
-0.035162 0.034421 0.013333
-0.034428 0.033892 0.013959
-0.032847 0.033696 0.012651
-0.031567 0.033845 0.014432
-0.030307 0.033995 0.014706
-0.028013 0.038025 0.006860
-0.013617 0.038329 0.011601
-0.004579 0.038346 0.016028
-0.003582 0.038309 0.016263
-0.002718 0.038028 0.016697
-0.001899 0.037664 0.017192
-0.001001 0.037083 0.018130
0.000300 0.036076 0.019065
0.001660 0.035478 0.019932
0.002808 0.035064 0.020485
0.003716 0.034865 0.020852
0.005119 0.034582 0.020753
0.006578 0.034511 0.021755
0.008118 0.034379 0.020452
0.008916 0.034545 0.022300
0.016858 0.034726 0.023654
0.018535 0.034693 0.022210
0.023581 0.035324 0.023683
0.028677 0.035992 0.020368
0.040814 0.040350 0.021212
0.044987 0.042571 0.021502
0.050892 0.045580 0.020159
-0.072860 0.035501 0.006453
-0.071333 0.034557 0.007608
-0.070505 0.034201 0.008093
-0.065864 0.033695 0.008610
-0.059817 0.033488 0.005933
-0.053555 0.033592 0.012123
-0.052567 0.033547 0.012365
-0.036116 0.035865 0.013635
-0.035393 0.035239 0.014353
-0.034882 0.034299 0.015305
-0.034148 0.033769 0.015927
-0.033529 0.033793 0.014370
-0.024322 0.037889 0.012570
-0.021230 0.038211 0.008925
-0.006497 0.038327 0.015081
-0.003170 0.038436 0.018046
-0.002263 0.038236 0.018411
-0.001441 0.037871 0.018909
-0.000375 0.037348 0.019861
0.001199 0.036349 0.020737
0.004555 0.035159 0.022535
0.006076 0.034837 0.023168
0.007074 0.034801 0.023404
0.012653 0.034584 0.022877
0.015637 0.034686 0.025236
0.020269 0.034911 0.024448
0.021891 0.035194 0.024709
0.025963 0.035459 0.021184
0.031244 0.037998 0.024114
0.036929 0.040015 0.024606
0.038752 0.040180 0.023366
0.043504 0.042487 0.023289
0.045405 0.043479 0.023590
0.048671 0.044577 0.021695
-0.068043 0.110046 0.038129
-0.050632 0.066837 0.036887
-0.070860 0.034782 0.009289
-0.069990 0.034504 0.009717
-0.069081 0.034302 0.010082
-0.067837 0.033954 0.010097
-0.066425 0.033950 0.010892
-0.057286 0.033646 0.011074
-0.055147 0.033499 0.012510
-0.054161 0.033707 0.013684
-0.053211 0.033585 0.013987
-0.035712 0.035892 0.015503
-0.033775 0.033811 0.017767
-0.029822 0.034269 0.016321
-0.028862 0.035397 0.017350
-0.026559 0.037773 0.015681
-0.025542 0.037789 0.015876
-0.024389 0.037992 0.015181
-0.022849 0.038099 0.011435
-0.014409 0.038338 0.015847
-0.012588 0.038224 0.013979
-0.010093 0.038361 0.016068
-0.000944 0.038162 0.020559
-0.000075 0.037877 0.020989
0.000700 0.037434 0.021551
0.007574 0.035092 0.025056
0.009254 0.034903 0.025644
0.009879 0.034674 0.025115
0.013099 0.034702 0.025925
0.022839 0.035811 0.025985
0.025204 0.036949 0.025713
0.027872 0.037421 0.024776
0.029676 0.038262 0.025264
0.032287 0.039463 0.025891
0.039959 0.041255 0.024794
0.050543 0.046626 0.023035
-0.074497 0.067154 0.019190
-0.069241 0.034815 0.011432
-0.067146 0.034246 0.012219
-0.064953 0.033963 0.012991
-0.062432 0.033721 0.010910
-0.054886 0.033588 0.015426
-0.054019 0.033310 0.015848
-0.035681 0.035001 0.017650
-0.035024 0.034426 0.018571
-0.033360 0.033935 0.019544
-0.032498 0.033818 0.018316
-0.031102 0.034358 0.019624
-0.029622 0.035225 0.019146
-0.027214 0.037763 0.017320
-0.024794 0.038029 0.017612
-0.022174 0.037978 0.018037
-0.021028 0.038091 0.017379
-0.015272 0.038291 0.012876
-0.006542 0.038408 0.020388
-0.002925 0.038493 0.019932
-0.001750 0.038448 0.020300
-0.000398 0.038534 0.022146
0.000713 0.038305 0.022587
0.002586 0.037574 0.023677
0.002793 0.035886 0.022001
0.004748 0.036759 0.024792
0.006593 0.035483 0.024776
0.010383 0.035157 0.027430
0.011890 0.034909 0.027911
0.017809 0.034874 0.025900
0.020384 0.035222 0.028911
0.022080 0.036141 0.028737
0.024497 0.037560 0.028107
0.025730 0.037906 0.028036
0.027040 0.038403 0.027725
0.031599 0.040259 0.027072
0.046000 0.044785 0.025407
-0.075635 0.067532 0.015973
-0.082659 0.110098 0.038344
-0.068766 0.035367 0.012751
-0.066232 0.034501 0.014049
-0.065323 0.034300 0.014415
-0.064310 0.034140 0.014602
-0.057968 0.033640 0.014523
-0.054538 0.033577 0.017286
-0.053835 0.032987 0.017951
-0.036190 0.035599 0.019269
-0.035633 0.034741 0.020157
-0.034855 0.034294 0.020715
-0.030514 0.034809 0.021138
-0.020634 0.038060 0.020248
-0.019210 0.038187 0.018942
-0.005474 0.038549 0.021095
0.000017 0.038660 0.023929
0.001159 0.038701 0.024246
0.002918 0.038389 0.024766
0.004650 0.037824 0.025626
0.009164 0.035813 0.027274
0.010488 0.035863 0.028674
0.011479 0.035399 0.029195
0.012344 0.035117 0.029625
0.013209 0.034846 0.029641
0.027532 0.039323 0.028896
0.029445 0.039604 0.027846
0.033309 0.041183 0.027468
0.035347 0.041740 0.027845
0.038391 0.041914 0.027108
0.038083 0.039033 0.001830
-0.076951 0.112389 0.047204
-0.065599 0.034976 0.015516
-0.064319 0.034561 0.016336
-0.062391 0.033965 0.016590
-0.058738 0.033812 0.017468
-0.055246 0.033634 0.018924
-0.054142 0.033642 0.019089
-0.036082 0.035145 0.021496
-0.034115 0.033950 0.021607
-0.033483 0.033967 0.022797
-0.032389 0.034124 0.022922
-0.028533 0.037775 0.020556
-0.027128 0.037614 0.020300
-0.024733 0.037959 0.019783
-0.015987 0.038201 0.019094
-0.008502 0.038430 0.018486
0.001723 0.038783 0.025455
0.003507 0.038843 0.026289
0.005028 0.038605 0.026761
0.008750 0.037464 0.028669
0.009986 0.036760 0.029505
0.011850 0.035440 0.031039
0.020048 0.035568 0.032603
0.020750 0.035664 0.031483
0.023183 0.037227 0.031252
0.025130 0.038394 0.030036
0.026569 0.039650 0.030636
0.028805 0.040996 0.029988
0.030481 0.040931 0.028528
0.031920 0.041776 0.028356
0.033128 0.042891 0.028727
0.037464 0.042882 0.028653
0.040951 0.043426 0.027579
0.044348 0.044494 0.026153
0.047714 0.046737 0.026371
-0.090629 0.115770 0.029853
-0.052455 0.064224 0.033635
-0.090705 0.114462 0.033263
-0.086370 0.111073 0.036698
-0.057964 0.064099 0.031798
-0.075737 0.106056 0.035930
-0.092880 0.117279 0.023374
-0.048785 0.071563 0.040254
-0.049752 0.071618 0.039948
-0.062537 0.034537 0.018326
-0.060203 0.033787 0.017061
-0.058795 0.033771 0.019779
-0.056903 0.033574 0.018333
-0.055750 0.033649 0.020394
-0.053670 0.033862 0.020768
-0.036428 0.035256 0.022558
-0.036063 0.034528 0.023849
-0.035322 0.034012 0.024459
-0.031632 0.034582 0.023720
-0.028272 0.037689 0.022621
-0.019467 0.038161 0.022785
-0.017835 0.038287 0.022649
-0.015733 0.038330 0.024615
-0.014290 0.038352 0.023501
0.006218 0.039059 0.028524
0.007777 0.038578 0.029204
0.009108 0.037985 0.030135
0.011043 0.036038 0.030518
0.010661 0.036380 0.031763
0.011175 0.035437 0.032711
0.012354 0.035012 0.032405
0.014824 0.034832 0.030660
0.018881 0.035150 0.032565
0.019199 0.035237 0.034534
0.022665 0.037496 0.033721
0.024376 0.038823 0.033061
0.025826 0.039860 0.032185
0.027005 0.040800 0.031771
-0.048797 0.070279 0.039557
0.032829 0.044374 0.029582
0.035457 0.043093 0.028935
0.039990 0.044660 0.029752
0.042267 0.046579 0.030593
-0.072207 0.073715 0.035190
-0.083297 0.111671 0.044083
-0.089864 0.114175 0.031664
-0.088892 0.113011 0.032921
-0.089879 0.113438 0.034042
-0.082551 0.110697 0.030735
-0.058168 0.060690 -0.002832
-0.054031 0.063600 0.032220
-0.067710 0.110862 0.039478
-0.073891 0.107101 0.037307
-0.062783 0.035148 0.019510
-0.061691 0.034251 0.018881
-0.059878 0.033905 0.019614
-0.057628 0.033851 0.021026
-0.054654 0.033771 0.022623
-0.052865 0.033453 0.021343
-0.038280 0.035429 0.024381
-0.037288 0.035383 0.024626
-0.032567 0.034712 0.026200
-0.030176 0.036085 0.023751
-0.021816 0.038173 0.024378
-0.020436 0.038385 0.025403
-0.019485 0.038268 0.025703
-0.015580 0.038533 0.026550
-0.013797 0.038463 0.025642
-0.012580 0.038269 0.020048
-0.008593 0.038603 0.027399
-0.003648 0.038713 0.026490
-0.000081 0.038962 0.028835
0.004913 0.039149 0.028316
0.006459 0.039269 0.030123
0.007411 0.039150 0.030425
0.008232 0.038786 0.030920
0.009007 0.038339 0.031479
0.009608 0.037563 0.032295
0.009944 0.036292 0.033500
0.010370 0.035186 0.034574
0.011239 0.034903 0.035004
0.013300 0.034787 0.032949
0.013681 0.034669 0.034518
0.019874 0.035854 0.035928
0.022305 0.037592 0.035646
-0.072551 0.065800 0.020849
-0.071634 0.076124 0.037332
-0.035760 0.036777 0.046580
0.038220 0.045227 0.030637
0.040780 0.046880 0.031488
-0.079662 0.070589 0.016137
-0.078000 0.069508 0.017707
-0.072988 0.148095 -0.024756
-0.061634 0.061418 -0.002663
-0.060176 0.060622 -0.000967
-0.059195 0.060316 -0.000522
-0.058031 0.060003 -0.000714
-0.083167 0.076674 0.018487
-0.059133 0.065368 0.033329
-0.066001 0.112423 0.041134
-0.062597 0.034816 0.021600
-0.052058 0.033632 0.024841
-0.042804 0.033868 0.026575
-0.041896 0.033668 0.026940
-0.040738 0.034003 0.026889
-0.037079 0.034117 0.025930
-0.029388 0.037786 0.025463
-0.027625 0.037728 0.023754
-0.022899 0.038087 0.022161
-0.021153 0.038298 0.027133
-0.012001 0.038468 0.025637
-0.001083 0.039112 0.030450
0.001238 0.039135 0.029288
0.006621 0.039251 0.032231
0.007691 0.039029 0.032395
0.008423 0.038501 0.033018
0.008981 0.037639 0.033901
0.008529 0.034888 0.036265
0.009479 0.034770 0.036566
0.014074 0.034718 0.037355
0.016608 0.034794 0.035886
0.021177 0.037330 0.038280
-0.072700 0.148378 -0.031151
-0.072289 0.147809 -0.026557
-0.082698 0.080020 0.028298
-0.071928 0.148635 -0.035040
-0.089521 0.113742 0.041593
-0.069685 0.110120 0.039462
-0.064074 0.061786 -0.001150
-0.063281 0.061295 -0.000553
-0.059210 0.059595 0.002115
-0.064064 0.035196 0.022723
-0.061451 0.034272 0.021373
-0.055092 0.034097 0.025409
-0.051087 0.033690 0.025198
-0.050551 0.033885 0.026703
-0.046274 0.033797 0.027679
-0.043446 0.033896 0.028185
-0.042330 0.034088 0.028254
-0.041254 0.034202 0.028382
-0.038595 0.034166 0.027223
-0.034132 0.034320 0.026959
-0.030327 0.037590 0.027680
-0.029153 0.037883 0.027660
-0.022098 0.038401 0.027916
-0.020149 0.038462 0.027855
-0.018661 0.038458 0.026991
-0.017577 0.038479 0.028361
-0.015897 0.038524 0.028463
-0.006422 0.038926 0.030241
-0.005494 0.038754 0.028749
0.001441 0.039256 0.032607
0.003137 0.039267 0.033134
0.005222 0.039505 0.033322
0.006242 0.039472 0.033507
0.010983 0.034601 0.037408
0.015968 0.034961 0.039254
0.017658 0.035231 0.038463
0.019540 0.036239 0.038779
-0.084597 0.078005 0.017799
-0.074063 0.068975 0.026217
-0.081964 0.077255 0.023484
-0.073598 0.148639 -0.026442
-0.071485 0.147284 -0.026083
-0.078926 0.108333 0.033412
-0.047559 0.071804 0.041028
-0.048460 0.065441 0.037225
-0.087911 0.112085 0.034386
-0.089615 0.111846 0.013845
-0.084264 0.111881 0.044280
-0.082697 0.110234 0.034590
-0.075102 0.108837 0.038987
-0.082411 0.110369 0.028898
-0.066101 0.062414 -0.001188
-0.060941 0.059965 0.001688
-0.059910 0.059638 0.003274
-0.059194 0.058980 0.004476
-0.058472 0.058099 0.005420
-0.064705 0.035219 0.024325
-0.063960 0.034704 0.024932
-0.063090 0.034347 0.025171
-0.061171 0.034156 0.023852
-0.052840 0.034167 0.026559
-0.049992 0.034258 0.028256
-0.048953 0.033821 0.027098
-0.042803 0.034428 0.029624
-0.036119 0.034231 0.028714
-0.034179 0.034811 0.030321
-0.031994 0.035760 0.028058
-0.024079 0.038309 0.028915
-0.017156 0.038767 0.031134
-0.004178 0.039181 0.032825
-0.002642 0.039090 0.032459
0.003134 0.039534 0.034854
0.002497 0.034829 0.038688
0.006214 0.034708 0.038042
0.008305 0.034502 0.039591
0.009975 0.034648 0.038846
0.011176 0.034596 0.040875
0.015449 0.035102 0.041105
0.017797 0.035919 0.040792
0.019683 0.036971 0.040319
-0.084916 0.111481 0.027656
0.032603 0.038306 -0.000381
-0.048596 0.068895 0.039260
-0.080378 0.108693 0.031017
-0.076834 0.117586 0.051889
-0.069973 0.063512 0.020963
-0.073489 0.074912 0.035021
-0.085065 0.111000 0.040994
-0.071141 0.148335 -0.034472
-0.081819 0.109904 0.036703
-0.068343 0.063354 0.000454
-0.066793 0.062532 0.001121
-0.063627 0.060663 0.002797
-0.063051 0.060154 0.003878
-0.058791 0.058280 0.006857
-0.078408 0.112369 0.046694
-0.059250 0.070742 0.038842
-0.049241 0.034458 0.030062
-0.044016 0.034398 0.029796
-0.035222 0.034663 0.032786
-0.033739 0.035564 0.032321
-0.031026 0.037666 0.029488
-0.030362 0.038117 0.030790
-0.029087 0.038118 0.030177
-0.026620 0.038305 0.029827
-0.019923 0.038536 0.030664
-0.018823 0.038796 0.032560
-0.018033 0.038700 0.031911
-0.016322 0.038709 0.032049
-0.010294 0.038953 0.032633
-0.008946 0.038779 0.030071
-0.006670 0.039166 0.034570
-0.006153 0.039048 0.033962
0.000676 0.039379 0.034438
-0.001504 0.035073 0.039435
-0.000643 0.034791 0.039868
0.002615 0.034624 0.040742
0.006689 0.034606 0.040681
0.009009 0.034652 0.041983
0.010847 0.034762 0.042387
0.014704 0.035428 0.042298
0.016237 0.035957 0.042303
0.017539 0.036496 0.042088
0.018853 0.037762 0.041988
-0.083430 0.077870 0.021036
-0.069885 0.113164 0.048989
-0.070932 0.147862 -0.031462
-0.074582 0.109380 0.041124
-0.080248 0.109393 0.034219
-0.053417 0.069561 0.038359
-0.077580 0.113907 0.048887
-0.078863 0.108442 0.035002
-0.072774 0.108710 0.038069
-0.070297 0.110536 0.042085
-0.074144 0.111989 0.048016
-0.066314 0.062714 0.023431
-0.076456 0.106685 0.035303
-0.065268 0.061879 0.001312
-0.080536 0.113778 0.046586
-0.065237 0.034741 0.028131
-0.064054 0.034507 0.027469
-0.058947 0.034178 0.028238
-0.052903 0.034333 0.027875
-0.051506 0.034348 0.027980
-0.050502 0.034402 0.030885
-0.045308 0.034552 0.030816
-0.044083 0.034476 0.032835
-0.041718 0.034420 0.030321
-0.040798 0.034498 0.033715
-0.036327 0.034451 0.032715
-0.034835 0.034721 0.034578
-0.032525 0.037200 0.032926
-0.029988 0.038158 0.032627
-0.026049 0.038451 0.031953
-0.022910 0.038570 0.030735
-0.014343 0.038738 0.031160
-0.007578 0.039242 0.036366
-0.005783 0.039394 0.036558
-0.003008 0.039316 0.035538
-0.004907 0.034970 0.040622
-0.003346 0.034774 0.041119
-0.002308 0.034820 0.041290
-0.001375 0.034634 0.041680
0.001482 0.034679 0.041032
0.002631 0.034561 0.042542
0.003718 0.034690 0.042648
0.005206 0.034656 0.042536
0.007443 0.034776 0.043392
0.009805 0.035064 0.043515
0.011136 0.035267 0.043664
0.013305 0.035796 0.043622
0.014655 0.036153 0.043604
0.015916 0.036612 0.043454
0.017353 0.037401 0.043048
-0.054184 0.073470 0.041040
-0.078793 0.080032 0.033510
-0.066060 0.067765 0.032951
-0.071814 0.147892 -0.030446
-0.074961 0.105352 0.036431
-0.089732 0.115129 0.029121
-0.073676 0.108402 0.038011
-0.092260 0.114453 0.017780
-0.075437 0.114522 0.050709
-0.089106 0.114375 0.029866
-0.071522 0.109052 0.037945
-0.074316 0.070040 0.027996
-0.076236 0.113613 0.049466
-0.071753 0.113602 0.050234
-0.068875 0.062837 0.003127
-0.065055 0.060872 0.003576
-0.064772 0.060617 0.005573
-0.064194 0.060008 0.006745
-0.059915 0.058899 0.006059
-0.059548 0.058478 0.008222
-0.056791 0.057589 0.009811
-0.056609 0.057358 0.010778
-0.055679 0.057006 0.011213
-0.065793 0.034915 0.029607
-0.061770 0.034227 0.028630
-0.057033 0.034098 0.026718
-0.055232 0.034352 0.030061
-0.045853 0.034496 0.030571
-0.044290 0.034647 0.034521
-0.040218 0.034369 0.032459
-0.035676 0.034351 0.036480
-0.030979 0.038193 0.032444
-0.028060 0.038592 0.033010
-0.017805 0.039088 0.035753
-0.011391 0.039285 0.037374
-0.008882 0.039448 0.037603
-0.008917 0.035108 0.041469
-0.008096 0.034744 0.041960
-0.007009 0.034873 0.042072
-0.004105 0.034602 0.042909
-0.001662 0.034634 0.043403
0.000175 0.034630 0.043799
0.002354 0.034736 0.044035
0.004321 0.034913 0.044399
0.006643 0.035172 0.044609
0.008560 0.035498 0.044726
0.009692 0.035709 0.044769
0.011029 0.036086 0.044760
0.013327 0.036855 0.044466
0.016372 0.039038 0.043876
-0.086298 0.111473 0.040752
-0.047747 0.067599 0.039133
-0.079797 0.111229 0.045184
-0.064880 0.080269 0.042861
-0.077277 0.071394 0.024801
-0.052508 0.072013 0.040196
-0.056945 0.068051 0.037231
-0.090095 0.115482 0.043134
-0.089874 0.113180 0.038626
-0.078603 0.107051 0.032710
-0.077842 0.108614 0.037039
-0.062866 0.074719 0.040768
-0.079786 0.115901 0.048569
-0.026441 0.035107 0.051746
-0.074106 0.067076 0.001543
-0.073359 0.065982 0.002635
-0.070551 0.063647 0.003387
-0.068605 0.061406 0.006874
-0.067076 0.060662 0.009064
-0.062923 0.058915 0.010982
-0.061138 0.058480 0.011505
-0.058689 0.057806 0.012746
-0.056891 0.057270 0.013355
-0.081746 0.115461 0.048085
-0.066351 0.035088 0.031084
-0.065192 0.034550 0.031359
-0.052372 0.034410 0.032403
-0.051477 0.034453 0.034793
-0.050141 0.034548 0.033502
-0.041463 0.034513 0.036706
-0.036544 0.034492 0.037199
-0.035201 0.034565 0.038152
-0.029030 0.038568 0.035913
-0.028064 0.038541 0.036256
-0.026822 0.038831 0.036353
-0.025278 0.038972 0.035712
-0.022321 0.038846 0.035209
-0.019082 0.038885 0.035229
-0.015691 0.039096 0.037026
-0.014420 0.039248 0.038521
-0.012203 0.039476 0.038717
-0.012651 0.035056 0.042526
-0.011747 0.034780 0.042957
-0.009717 0.034854 0.043319
-0.004509 0.034604 0.044522
-0.002589 0.034628 0.045052
-0.000344 0.034908 0.045266
0.001714 0.035135 0.045451
0.003817 0.035469 0.045569
0.004945 0.035678 0.045612
0.006074 0.035894 0.045657
0.007243 0.036189 0.045637
0.008499 0.036658 0.045448
0.009887 0.037368 0.045072
0.011323 0.038360 0.044709
-0.081791 0.078683 0.028136
-0.071629 0.110768 0.044304
-0.070748 0.147309 -0.027834
-0.088860 0.112522 0.035010
-0.088843 0.114358 0.026545
-0.062901 0.062177 0.024550
-0.080333 0.107582 0.030469
-0.079616 0.109219 0.038349
-0.078779 0.115509 0.049413
-0.086353 0.112518 0.030184
-0.076616 0.108512 0.037532
-0.072029 0.112533 0.048834
-0.090230 0.115641 0.026856
-0.077211 0.109684 0.043249
-0.078637 0.113551 0.047197
-0.073051 0.065711 0.003240
-0.072390 0.064810 0.004249
-0.070982 0.063114 0.006194
-0.070100 0.062007 0.008245
-0.066184 0.060093 0.011118
-0.064617 0.059553 0.011315
-0.061451 0.058409 0.013414
-0.066781 0.035495 0.032386
-0.066038 0.034978 0.032983
-0.065168 0.034698 0.033409
-0.063584 0.034337 0.033028
-0.061186 0.034261 0.031408
-0.054785 0.034490 0.034202
-0.051731 0.034620 0.036617
-0.045650 0.034698 0.037574
-0.044757 0.034585 0.035736
-0.039958 0.034482 0.038370
-0.038307 0.034488 0.037665
-0.034369 0.034464 0.036940
-0.024656 0.039051 0.037957
-0.022585 0.039169 0.038626
-0.017371 0.039370 0.039525
-0.015304 0.039533 0.039805
-0.015518 0.034790 0.043911
-0.012216 0.034774 0.044702
-0.007690 0.034616 0.044349
-0.006743 0.034692 0.045869
-0.005110 0.034784 0.046154
-0.003187 0.035013 0.046321
-0.001657 0.035220 0.046455
0.000197 0.035652 0.046455
0.001323 0.035870 0.046471
0.002529 0.036264 0.046340
0.003790 0.036718 0.046186
0.005130 0.037340 0.045841
0.006726 0.038564 0.045527
-0.077788 0.113218 0.047636
-0.084011 0.113341 0.046278
-0.076554 0.077099 0.033132
-0.091432 0.115683 0.023860
-0.086022 0.113246 0.045149
-0.083981 0.111348 0.029825
-0.072891 0.109166 0.039432
-0.080580 0.078873 0.030447
-0.085422 0.111289 0.033358
-0.059042 0.062033 0.026538
-0.075474 0.067827 0.003661
-0.075826 0.067398 0.006004
-0.073815 0.065744 0.006310
-0.072173 0.063582 0.008341
-0.070198 0.061870 0.010303
-0.068582 0.060879 0.011650
-0.067224 0.060355 0.012338
-0.064954 0.059477 0.013223
-0.063538 0.059153 0.014296
-0.057702 0.057742 0.016286
-0.074839 0.112843 0.049134
-0.066450 0.035392 0.034281
-0.065794 0.034842 0.034883
-0.064814 0.034666 0.035248
-0.057335 0.034454 0.033662
-0.042681 0.034537 0.039423
-0.041027 0.034746 0.040397
-0.039456 0.034728 0.040613
-0.037797 0.034581 0.040850
-0.035993 0.034598 0.040653
-0.024319 0.034961 0.043643
-0.022174 0.034798 0.044241
-0.010519 0.034675 0.046827
-0.008499 0.034780 0.047163
-0.005934 0.035137 0.047431
-0.003546 0.035584 0.047530
-0.002329 0.035961 0.047446
-0.001184 0.036253 0.047348
0.000220 0.037098 0.046785
-0.083049 0.114089 0.047160
-0.051672 0.069325 0.037985
-0.075130 0.117415 0.052528
-0.089228 0.114813 0.027672
-0.085898 0.112456 0.028511
-0.077056 0.072379 0.027562
-0.071794 0.067829 0.027081
-0.065027 0.066197 0.031352
-0.076579 0.107884 0.036118
-0.049761 0.069112 0.038562
-0.058971 0.062518 0.027984
-0.075973 0.070131 0.025103
-0.051624 0.066590 0.036467
-0.068912 0.148468 -0.034342
-0.050681 0.070553 0.038847
-0.080757 0.076544 0.025362
-0.056807 0.069149 0.038047
-0.057112 0.061539 0.026349
-0.076207 0.073707 0.030697
-0.074025 0.065388 0.008101
-0.072467 0.063650 0.010307
-0.070481 0.062187 0.011666
-0.069654 0.061490 0.012704
-0.066656 0.036068 0.035388
-0.066147 0.035336 0.036125
-0.065328 0.034913 0.036662
-0.064028 0.034566 0.036885
-0.056222 0.034355 0.038143
-0.047144 0.034564 0.037347
-0.046099 0.034556 0.040318
-0.045096 0.034575 0.040146
-0.044182 0.034672 0.041394
-0.042661 0.034844 0.041463
-0.040668 0.035114 0.041710
-0.038956 0.035099 0.042208
-0.037904 0.035055 0.042410
-0.036954 0.034935 0.042718
-0.036046 0.034734 0.043083
-0.035053 0.034692 0.043327
-0.031809 0.034509 0.040594
-0.026712 0.034669 0.043361
-0.020146 0.034853 0.045127
-0.014680 0.034685 0.046155
-0.013421 0.034776 0.047688
-0.011214 0.034956 0.048247
-0.009451 0.035236 0.048345
-0.008378 0.035354 0.048476
-0.007221 0.035629 0.048488
-0.006106 0.035829 0.048560
-0.004920 0.036204 0.048453
-0.003693 0.036690 0.048203
-0.079910 0.071488 0.018035
-0.074854 0.107208 0.037041
-0.070275 0.148570 -0.035841
-0.076907 0.069897 0.021803
-0.084198 0.110278 0.037852
-0.075600 0.111364 0.046252
-0.076865 0.110300 0.044606
-0.090430 0.112542 0.016406
-0.063914 0.069475 0.036009
-0.082039 0.076443 0.021786
-0.091199 0.113819 0.019874
-0.076387 0.068997 0.020027
-0.052906 0.067679 0.037332
-0.074351 0.067743 0.021047
-0.088260 0.111934 0.037384
-0.088982 0.111998 0.018902
-0.052858 0.065485 0.035299
-0.070956 0.074291 0.036661
-0.071612 0.066007 0.022796
-0.068245 0.064700 0.025227
-0.067852 0.065724 0.027590
-0.075997 0.067445 0.007684
-0.065907 0.073000 0.038119
-0.072588 0.064045 0.011659
-0.071479 0.063092 0.012741
-0.068400 0.060805 0.013688
-0.066158 0.060063 0.015382
-0.059278 0.058270 0.016630
-0.058508 0.058581 0.018530
-0.065741 0.035387 0.037904
-0.064893 0.035037 0.038379
-0.063911 0.034702 0.038708
-0.061818 0.034387 0.037329
-0.059784 0.034312 0.032392
-0.053960 0.034466 0.036096
-0.050894 0.034557 0.041601
-0.047182 0.034722 0.042462
-0.044656 0.035000 0.042749
-0.043540 0.035199 0.042824
-0.041295 0.035669 0.042876
-0.040104 0.035997 0.042787
-0.038162 0.035793 0.043460
-0.037208 0.035453 0.044010
-0.035530 0.035025 0.044691
-0.034621 0.034824 0.045055
-0.024910 0.034838 0.045439
-0.017768 0.034726 0.047860
-0.016435 0.034762 0.048801
-0.014752 0.034996 0.049241
-0.012588 0.035268 0.049426
-0.010916 0.035619 0.049467
-0.009761 0.035895 0.049479
-0.008607 0.036171 0.049490
-0.007379 0.036723 0.049153
-0.006308 0.037497 0.048777
-0.065329 0.064638 0.028052
-0.084364 0.117688 0.048779
-0.063507 0.063046 0.026408
-0.069018 0.079021 0.040296
-0.080730 0.074614 0.020348
-0.067903 0.067467 0.030943
-0.069420 0.112311 0.046865
-0.087985 0.116032 0.046069
-0.088395 0.114262 0.044063
-0.082895 0.076233 0.015334
-0.062829 0.065292 0.031346
-0.085193 0.110680 0.037303
-0.069894 0.069827 0.032750
-0.081205 0.080725 0.031275
-0.078440 0.110361 0.044288
-0.075714 0.107486 0.036639
-0.059104 0.066598 0.034936
-0.058172 0.073747 0.041517
-0.058858 0.063090 0.029434
-0.063962 0.073598 0.039510
-0.080921 0.073662 0.002817
-0.079165 0.071067 0.005814
-0.077864 0.069746 0.007114
-0.054421 0.062477 0.030036
-0.074165 0.065439 0.010620
-0.071064 0.062692 0.014447
-0.064090 0.059562 0.016208
-0.061712 0.059242 0.017446
-0.058204 0.059445 0.021140
-0.053479 0.062607 0.030558
-0.082877 0.110648 0.032343
-0.065852 0.036199 0.038851
-0.065234 0.035581 0.039537
-0.064453 0.035140 0.040082
-0.063378 0.034740 0.040490
-0.060627 0.034534 0.041516
-0.053888 0.034568 0.042992
-0.051719 0.034507 0.043289
-0.050489 0.034648 0.043516
-0.048477 0.034851 0.043740
-0.046562 0.035191 0.043772
-0.045002 0.035546 0.043917
-0.043885 0.035740 0.044000
-0.042623 0.036272 0.043788
-0.042336 0.036770 0.043770
-0.081613 0.113275 0.046380
-0.087519 0.112000 0.041063
-0.037374 0.036542 0.044687
-0.036624 0.036029 0.045288
-0.035687 0.035596 0.045934
-0.033935 0.034983 0.046605
-0.033144 0.034918 0.047113
-0.028616 0.034921 0.046617
-0.023356 0.034763 0.048448
-0.021778 0.034806 0.048788
-0.020059 0.034828 0.049888
-0.018890 0.034794 0.050195
-0.016878 0.035104 0.050340
-0.015748 0.035263 0.050467
-0.013602 0.035811 0.050496
-0.012329 0.036167 0.050366
-0.011104 0.036605 0.050218
-0.009780 0.037271 0.049800
-0.074352 0.111041 0.045655
-0.069955 0.147947 -0.032148
-0.067575 0.112815 0.045553
-0.083009 0.117409 0.048910
-0.081469 0.109966 0.031466
-0.081502 0.074969 0.018191
-0.071913 0.068934 0.029280
-0.076442 0.114930 0.050624
-0.050611 0.069424 0.038165
-0.079029 0.075452 0.027547
-0.079616 0.074024 0.024053
-0.077773 0.076277 0.030702
-0.073383 0.072647 0.033038
-0.071703 0.148734 -0.036569
-0.064172 0.077322 0.041409
-0.086641 0.112346 0.024910
-0.074203 0.071657 0.030820
-0.060764 0.067962 0.035732
-0.087036 0.111720 0.022028
-0.088334 0.114069 0.029107
-0.054964 0.065543 0.034920
-0.073803 0.110193 0.043620
-0.080396 0.109479 0.038125
-0.075089 0.068897 0.023526
-0.088743 0.112558 0.040090
-0.080237 0.071781 0.006599
-0.077191 0.068998 0.009186
-0.076391 0.067883 0.011953
-0.075515 0.067048 0.011336
-0.075922 0.067681 0.013254
-0.074208 0.065741 0.012566
-0.072532 0.064523 0.013105
-0.074543 0.066226 0.015067
-0.073360 0.064766 0.016128
-0.072165 0.063611 0.016788
-0.070529 0.062667 0.017939
-0.067730 0.060723 0.015434
-0.067872 0.061734 0.019306
-0.067120 0.061573 0.019311
-0.065826 0.061239 0.020178
-0.063353 0.060147 0.019329
-0.063269 0.061014 0.021620
-0.062082 0.060532 0.021617
-0.058561 0.060376 0.023288
-0.070289 0.071743 0.034813
-0.086703 0.111280 0.039151
-0.078326 0.071732 0.022244
-0.064620 0.035934 0.041035
-0.063929 0.035401 0.041666
-0.062866 0.035114 0.042205
-0.060938 0.034713 0.042793
-0.057349 0.034527 0.043723
-0.054588 0.034696 0.044302
-0.052755 0.034915 0.044585
-0.050782 0.034957 0.044853
-0.072618 0.111293 0.046619
-0.089847 0.113102 0.036316
-0.047580 0.035695 0.044937
-0.080729 0.110171 0.041855
-0.054381 0.067391 0.037189
-0.083532 0.111055 0.042575
-0.059697 0.072544 0.040266
-0.076858 0.105093 0.034688
-0.050776 0.071548 0.039773
-0.064541 0.067964 0.034224
-0.069136 0.072603 0.036393
-0.073359 0.067634 0.023462
-0.035024 0.036237 0.047405
-0.034373 0.035792 0.047703
-0.033570 0.035417 0.048202
-0.032631 0.035234 0.048549
-0.031387 0.034960 0.049029
-0.029781 0.034872 0.049468
-0.028311 0.034862 0.049600
-0.026769 0.034969 0.049224
-0.025662 0.034906 0.050474
-0.023080 0.034867 0.050927
-0.019704 0.035142 0.051383
-0.018285 0.035393 0.051555
-0.046696 0.147986 -0.003198
-0.069239 0.149629 -0.040211
-0.061104 0.167672 -0.059660
-0.068808 0.150274 -0.042428
-0.068506 0.142066 -0.009828
-0.009970 0.175779 -0.029207
-0.063029 0.145134 -0.010146
-0.063617 0.143654 -0.009541
-0.065082 0.148822 -0.029018
-0.016917 0.160180 -0.011774
-0.064747 0.143415 -0.011401
-0.009648 0.171546 -0.027075
-0.063342 0.145588 -0.013114
-0.051084 0.145457 -0.000907
-0.066471 0.140273 -0.007893
-0.070802 0.143982 -0.014936
-0.064157 0.150753 -0.031790
-0.047699 0.144615 0.004353
-0.064586 0.144373 -0.013219
-0.013542 0.162148 -0.013853
-0.064026 0.159680 -0.056257
-0.066460 0.152204 -0.043735
-0.066224 0.145026 -0.017681
-0.069613 0.150354 -0.043010
-0.033824 0.152569 -0.004894
-0.070826 0.144835 -0.018202
-0.067159 0.152634 -0.047697
-0.043138 0.147326 0.000874
-0.022595 0.157229 -0.007636
-0.065218 0.144322 -0.014082
-0.066601 0.152750 -0.046817
-0.067664 0.149872 -0.038052
-0.030890 0.154243 -0.006815
-0.050920 0.141445 0.001736
-0.044698 0.147484 -0.002595
-0.051057 0.139861 0.001708
-0.062437 0.162925 -0.054411
-0.060916 0.169795 -0.060870
-0.048912 0.150294 -0.004118
-0.014075 0.169306 -0.022968
-0.008755 0.171214 -0.026005
-0.063516 0.162004 -0.058321
-0.012415 0.170583 -0.025152
-0.068847 0.151186 -0.044344
-0.067888 0.145704 -0.022127
-0.064936 0.146700 -0.020947
-0.069517 0.141232 -0.008458
-0.062101 0.139882 -0.006618
-0.046494 0.145105 0.002778
-0.068354 0.152019 -0.046246
-0.065853 0.144237 -0.014882
-0.013098 0.164460 -0.018257
-0.049426 0.144129 0.001711
-0.047823 0.148347 -0.003315
-0.067537 0.146331 -0.024536
-0.068467 0.140894 -0.008323
-0.063856 0.148524 -0.023921
-0.066103 0.158098 -0.055264
-0.071767 0.146065 -0.021360
-0.012373 0.168606 -0.023418
-0.015404 0.160770 -0.011958
-0.065542 0.145055 -0.016903
-0.063217 0.163613 -0.059437
-0.062425 0.153605 -0.031176
-0.010081 0.168118 -0.023614
-0.068550 0.147859 -0.031435
-0.062501 0.167696 -0.061053
-0.053950 0.141372 -0.001269
-0.062170 0.142902 -0.006187
-0.064403 0.146849 -0.019975
-0.065164 0.147357 -0.023933
-0.070378 0.149076 -0.038649
-0.024553 0.159191 -0.012205
-0.010693 0.165329 -0.019722
-0.072146 0.145289 -0.018212
-0.069197 0.145134 -0.020403
-0.009482 0.174183 -0.028554
-0.038008 0.152456 -0.007031
-0.071168 0.149278 -0.039104
-0.010328 0.171494 -0.027011
-0.061166 0.168359 -0.060687
-0.023650 0.156782 -0.005380
-0.068621 0.149674 -0.039350
-0.064270 0.149033 -0.027441
-0.066856 0.151928 -0.044894
-0.064375 0.145275 -0.015138
-0.064933 0.145142 -0.016034
-0.043029 0.148351 -0.003064
-0.042599 0.147893 -0.001858
-0.020356 0.164417 -0.017018
-0.025440 0.164708 -0.016448
-0.009979 0.172997 -0.027919
-0.066437 0.153657 -0.048637
-0.065480 0.146553 -0.021913
-0.018516 0.159004 -0.009731
-0.062857 0.163115 -0.059059
-0.065357 0.139685 -0.007660
-0.029571 0.157780 -0.011655
-0.063205 0.143950 -0.008425
-0.062421 0.162922 -0.058128
-0.026588 0.155401 -0.005065
-0.061447 0.144385 -0.004886
-0.064829 0.149660 -0.030945
-0.015387 0.161636 -0.014252
-0.066128 0.153073 -0.045754
-0.053627 0.137802 -0.001427
-0.061702 0.166015 -0.060214
-0.063075 0.160868 -0.051526
-0.069824 0.144589 -0.017903
-0.070269 0.146349 -0.023900
-0.070367 0.142544 -0.010493
-0.063932 0.147049 -0.018909
-0.053037 0.139926 -0.000312
-0.026863 0.161516 -0.014639
-0.064677 0.146003 -0.017961
-0.051179 0.147137 -0.002169
-0.049595 0.145473 -0.000639
-0.018970 0.163502 -0.016458
-0.028398 0.155793 -0.008524
-0.067824 0.151090 -0.043667
-0.071344 0.144531 -0.015612
-0.050124 0.144161 0.001003
-0.063720 0.147938 -0.020833
-0.067286 0.151256 -0.042694
-0.067544 0.151908 -0.045664
-0.062804 0.144114 -0.007180
-0.069370 0.145758 -0.023486
-0.010861 0.166110 -0.020971
-0.067034 0.154632 -0.051096
-0.010629 0.174518 -0.028676
-0.063723 0.153650 -0.036103
-0.069328 0.142385 -0.010623
-0.067406 0.140585 -0.008150
-0.069609 0.148993 -0.037814
-0.071519 0.150138 -0.041749
-0.062923 0.147600 -0.014822
-0.065717 0.147220 -0.024902
-0.011532 0.173698 -0.027858
-0.061995 0.145630 -0.005601
-0.042336 0.150431 -0.005408
-0.010300 0.169289 -0.024899
-0.064353 0.142586 -0.008650
-0.066898 0.151542 -0.041530
-0.018549 0.160302 -0.012584
-0.013425 0.165576 -0.019706
-0.039635 0.151103 -0.005660
-0.064462 0.148192 -0.025462
-0.025233 0.162322 -0.015113
-0.071090 0.143489 -0.012899
-0.050283 0.146495 -0.001833
-0.045135 0.150549 -0.005225
-0.054486 0.139973 -0.001833
-0.043794 0.150079 -0.005064
-0.051218 0.138420 0.001171
-0.071207 0.146616 -0.024030
-0.048492 0.147230 -0.002525
-0.066681 0.141719 -0.008946
-0.072519 0.144585 -0.015903
-0.029371 0.155176 -0.007645
-0.065350 0.156676 -0.053109
-0.065853 0.154718 -0.049266
-0.065092 0.142629 -0.009335
-0.031582 0.158397 -0.012372
-0.065681 0.145770 -0.019803
-0.049489 0.143125 0.003385
-0.063954 0.144435 -0.012356
-0.048408 0.144974 0.000472
-0.064568 0.147457 -0.023058
-0.069407 0.147366 -0.029029
-0.027926 0.155137 -0.003550
-0.067199 0.144194 -0.015518
-0.069937 0.146906 -0.026290
-0.068201 0.144990 -0.019832
-0.071233 0.151001 -0.043701
-0.039943 0.151968 -0.006785
-0.066050 0.152716 -0.041953
-0.068564 0.145677 -0.022901
-0.050568 0.142927 0.001643
-0.062558 0.152084 -0.028154
-0.067526 0.139054 -0.007862
-0.050301 0.141732 0.002852
-0.024359 0.157963 -0.010417
-0.065965 0.143427 -0.012492
-0.063008 0.142674 -0.007057
-0.063375 0.160800 -0.057006
-0.047070 0.145124 0.001041
-0.025912 0.156375 -0.008131
-0.072523 0.143597 -0.010417
-0.067529 0.147779 -0.029943
-0.029665 0.154307 -0.005439
-0.062853 0.150221 -0.023653
-0.063134 0.149279 -0.022214
-0.013044 0.163496 -0.016716
-0.070029 0.143190 -0.012695
-0.047041 0.149852 -0.004291
-0.069218 0.144178 -0.016260
-0.061348 0.171829 -0.061814
-0.066180 0.146413 -0.023086
-0.063336 0.150032 -0.026784
-0.066823 0.145717 -0.021230
-0.063277 0.146612 -0.014759
-0.063966 0.146256 -0.016760
-0.063801 0.158736 -0.048264
-0.061645 0.170045 -0.061694
-0.063796 0.145383 -0.014180
-0.017186 0.165916 -0.018861
-0.027622 0.157636 -0.011074
-0.067606 0.141897 -0.009352
-0.018103 0.159429 -0.010398
-0.062830 0.149348 -0.018831
-0.026146 0.155860 -0.006370
-0.015164 0.167398 -0.020912
-0.063313 0.141214 -0.007054
-0.051423 0.142735 0.000739
-0.022096 0.161259 -0.014195
-0.045177 0.145976 0.002997
-0.063386 0.148243 -0.019577
-0.063674 0.142603 -0.007878
-0.063439 0.144588 -0.011384
-0.063068 0.153424 -0.033651
-0.026729 0.159293 -0.012756
-0.009243 0.169141 -0.024422
-0.048165 0.144265 0.003408
-0.041480 0.154449 -0.008482
-0.065471 0.157635 -0.054534
-0.050666 0.148281 -0.002896
-0.065242 0.154074 -0.042350
-0.070098 0.149645 -0.041072
-0.047073 0.146137 -0.001119
-0.020610 0.159968 -0.012526
-0.009295 0.170290 -0.025848
-0.061709 0.164776 -0.058685
-0.039121 0.149532 -0.002123
-0.040781 0.149561 -0.004097
-0.019031 0.161078 -0.013909
-0.068145 0.144372 -0.016826
-0.063564 0.147341 -0.017658
-0.062942 0.161450 -0.055876
-0.052746 0.142207 -0.000351
-0.038970 0.150323 -0.004189
-0.046184 0.146213 -0.000813
-0.061513 0.146384 -0.004258
-0.016581 0.163324 -0.016492
-0.034408 0.153780 -0.007725
-0.032441 0.153217 -0.004989
-0.065443 0.154970 -0.046107
-0.067445 0.150578 -0.040270
-0.065574 0.150256 -0.034211
-0.066115 0.147832 -0.028299
-0.034475 0.151980 -0.002621
-0.047494 0.146975 -0.002235
-0.020930 0.158088 -0.008221
-0.064139 0.143504 -0.010525
-0.062853 0.146915 -0.013472
-0.067054 0.153567 -0.049504
-0.052079 0.142871 0.000075
-0.066541 0.142850 -0.011179
-0.024121 0.161514 -0.014516
-0.064680 0.158592 -0.055501
-0.068190 0.150360 -0.041557
-0.063943 0.159007 -0.054817
-0.065297 0.147932 -0.027104
-0.041706 0.149658 -0.004454
-0.031499 0.156378 -0.010419
-0.035584 0.156118 -0.010426
-0.066012 0.153896 -0.047558
-0.064995 0.141474 -0.007949
-0.066151 0.151197 -0.038047
-0.055887 0.138162 -0.003849
-0.035713 0.151876 -0.005046
-0.064932 0.156921 -0.051978
-0.065029 0.153119 -0.039617
-0.065639 0.155622 -0.051143
-0.066202 0.149401 -0.033413
-0.064028 0.150011 -0.029086
-0.071418 0.143109 -0.010428
-0.028351 0.160045 -0.013578
-0.064743 0.151551 -0.035206
-0.064306 0.154937 -0.040861
-0.065790 0.148614 -0.030215
-0.032715 0.154073 -0.007432
-0.068408 0.152754 -0.048024
-0.068510 0.146964 -0.027301
-0.060789 0.171233 -0.060962
-0.064096 0.147660 -0.021995
-0.067278 0.148379 -0.032393
-0.032839 0.156642 -0.010871
-0.066417 0.147046 -0.026001
-0.066839 0.144945 -0.018554
-0.022576 0.162755 -0.015415
-0.044767 0.146656 -0.000482
-0.045696 0.147738 -0.002962
-0.027469 0.155208 -0.004740
-0.050913 0.144221 0.000403
-0.062974 0.151670 -0.029535
-0.070393 0.151609 -0.045115
-0.066204 0.154495 -0.050551
-0.011238 0.167071 -0.022340
-0.063517 0.158425 -0.045027
-0.022155 0.157928 -0.009054
-0.063004 0.145884 -0.011863
-0.064844 0.159826 -0.056774
-0.063463 0.151991 -0.032143
-0.067492 0.143405 -0.013137
-0.067474 0.149107 -0.035052
-0.022691 0.157132 -0.006539
-0.070454 0.150585 -0.043458
-0.031026 0.153728 -0.003546
-0.038296 0.155047 -0.009403
-0.055040 0.057310 0.016991
3 5776 5775 5455
3 4391 10654 6529
3 5671 5672 5695
3 6600 3863 6465
3 3290 3231 3315
3 7246 3701 7304
3 7246 1390 3701
3 3701 1390 3847
3 3847 3865 4362
3 4272 4017 4467
3 4118 4205 4165
3 3701 3724 7305
3 3918 1476 4307
3 4441 3918 4307
3 4175 4082 3883
3 4694 4695 4719
3 3924 4001 3927
3 3329 3949 4029
3 1476 4352 3697
3 4352 4015 3697
3 4015 3993 3955
3 3697 4015 3955
3 3993 4358 3763
3 3955 3993 3763
3 275 1518 3698
3 6542 6541 6495
3 3763 4358 3990
3 5871 10990 5513
3 11070 11078 10939
3 3941 4069 4116
3 3383 625 4286
3 6145 3445 5807
3 6550 5999 6507
3 6185 6186 6216
3 5999 3379 6507
3 9535 9571 9570
3 3231 3290 3889
3 3802 3803 3833
3 5522 5564 5563
3 1711 903 3713
3 4507 4399 4247
3 4261 4484 4420
3 3869 3943 3942
3 4023 4121 4120
3 4421 4486 4485
3 4484 4421 4485
3 4161 4307 4122
3 10955 10879 10920
3 6542 6590 6541
3 3810 5423 4099
3 5099 3932 4388
3 6304 6345 6344
3 4213 4310 3286
3 6190 5865 6269
3 4390 3296 4389
3 4390 4389 2131
3 359 5493 985
3 3717 5016 3758
3 4482 4420 4483
3 3716 3717 3758
3 3788 3873 3858
3 4225 4363 4507
3 6110 3952 6107
3 4118 4305 4205
3 5574 4413 4301
3 6649 9425 9454
3 4388 3932 5214
3 6339 6340 6375
3 3707 3999 3986
3 5653 5654 5684
3 4780 5140 5164
3 6195 5780 6168
3 4206 4420 4305
3 4988 1518 712
3 3921 5703 6588
3 10194 10343 10256
3 3563 3258 532
3 4416 4422 4411
3 1390 3865 3847
3 3979 3980 4165
3 6097 6127 6096
3 3718 4022 4016
3 4484 4485 984
3 4483 4484 984
3 4420 4484 4483
3 5016 4801 3758
3 40 3958 328
3 4133 4010 4061
3 10990 10945 5513
3 6458 6495 6420
3 5434 5749 6367
3 6341 6377 6376
3 10880 10911 11012
3 630 908 532
3 6301 6302 6341
3 2416 2794 2390
3 3865 4382 4362
3 4362 4382 4463
3 11131 11117 10879
3 5776 6110 5775
3 6355 6004 10894
3 3686 3703 3691
3 6589 3921 6588
3 7305 3724 1273
3 4354 4400 4403
3 9719 7657 7627
3 4463 3918 4441
3 3763 3990 4088
3 3918 4352 1476
3 3994 4161 3849
3 3819 4437 4055
3 4503 4439 4379
3 1428 4154 4361
3 4135 4133 4061
3 4373 4178 4321
3 3755 3837 3836
3 2002 3898 4327
3 4535 4446 7183
3 1476 3697 4105
3 4438 4506 4037
3 3700 1552 78
3 4037 4161 3994
3 4006 4241 3927
3 4049 4006 3927
3 1510 3724 4223
3 5393 5361 4150
3 4084 3873 4230
3 4403 4400 4514
3 3697 3955 4105
3 4319 3957 4015
3 4352 4319 4015
3 3957 4035 3993
3 3866 3867 3978
3 7417 1736 7553
3 1439 1474 1517
3 10369 10368 10318
3 7757 7758 7650
3 6547 2655 6388
3 6129 6156 6128
3 6097 6129 6128
3 7305 1273 7248
3 6540 6589 6588
3 3619 5434 6367
3 6257 6302 6301
3 10205 10323 10322
3 4015 3957 3993
3 3993 4035 4358
3 4105 3955 3763
3 4403 4503 4518
3 3975 4040 3985
3 11057 2316 3033
3 487 5008 5032
3 4505 4441 4307
3 3624 6624 6400
3 4423 4264 3940
3 10989 7109 7108
3 4439 4178 4373
3 4518 4503 4379
3 4379 4439 4373
3 4341 4403 4342
3 4306 4403 4341
3 4403 4518 4342
3 1553 1267 1474
3 1510 1553 4535
3 4040 4403 4306
3 4263 3765 4210
3 685 192 374
3 3966 4049 3927
3 4297 4296 3884
3 3884 4342 4510
3 4040 4306 3985
3 1474 1267 3975
3 1267 4040 3975
3 905 11057 2944
3 4719 4720 4743
3 4463 4441 4505
3 4017 5210 4345
3 5214 5099 5212
3 9719 9756 7658
3 537 3759 4227
3 3836 3837 3867
3 1736 1737 7420
3 3867 3903 3979
3 3801 4476 3762
3 3975 4302 4300
3 4302 4296 4300
3 4300 4296 4297
3 4296 4342 3884
3 1630 3521 3522
3 4357 4362 4463
3 7929 11137 9018
3 6056 6057 6097
3 6156 6155 6128
3 10319 10318 10284
3 3624 3259 6624
3 11107 11062 11114
3 4510 4373 476
3 687 3789 4020
3 3764 4020 4360
3 10873 11119 3132
3 3994 3849 4037
3 3847 4362 4357
3 3935 4103 4034
3 6456 6455 6417
3 4343 4493 4277
3 3978 3979 4164
3 5701 5739 5700
3 6516 9085 8442
3 4177 3850 4320
3 4039 4177 3882
3 3762 537 4227
3 4535 4534 4533
3 10043 10115 10072
3 4036 3705 3956
3 3718 4016 908
3 3840 3869 3942
3 3701 3847 3972
3 4227 4225 4507
3 10965 8891 10841
3 5806 3929 5770
3 6550 6602 6428
3 6041 3853 6006
3 4446 4533 7184
3 6851 7355 7267
3 1394 908 630
3 3691 3715 3685
3 4043 3510 3966
3 1394 630 1395
3 3863 6190 6465
3 4746 318 4881
3 318 1199 4881
3 11055 3597 10899
3 5080 5169 402
3 4848 5080 402
3 4476 537 3762
3 4299 4300 4248
3 4515 4248 4516
3 4516 4248 4039
3 5999 6550 6599
3 9002 7736 7730
3 5806 5770 6074
3 3513 1630 2368
3 5621 5622 5653
3 3758 4801 3870
3 10877 10931 10935
3 4801 4911 3870
3 602 3728 520
3 3804 3868 3839
3 4178 3816 4321
3 5444 5411 5380
3 3692 3693 3716
3 6701 5475 6995
3 4039 4510 4177
3 77 1470 4407
3 6202 6428 5773
3 6105 6077 5749
3 6507 3379 5751
3 739 981 1017
3 7031 9119 9063
3 3791 6529 4285
3 4006 2131 4241
3 5183 403 897
3 403 708 4746
3 897 403 4746
3 708 319 318
3 4746 708 318
3 319 1516 1199
3 318 319 1199
3 1516 823 321
3 1199 1516 321
3 1268 402 740
3 823 1268 740
3 5314 6705 5339
3 10836 11127 11064
3 4227 3759 4226
3 3688 3693 3692
3 3687 3688 3692
3 6432 5584 5616
3 4490 3764 4360
3 10889 10836 11086
3 3998 3996 4135
3 4377 3996 3998
3 4407 2901 77
3 4062 687 4020
3 3941 3977 1428
3 4082 4247 4131
3 5593 5592 5563
3 3296 3315 4389
3 194 1998 4711
3 981 739 708
3 403 981 708
3 708 739 319
3 301 4848 402
3 1268 301 402
3 301 1237 4848
3 4824 5283 5284
3 1303 4761 5196
3 3902 3939 4299
3 4269 4130 3648
3 3652 3443 3651
3 6465 6190 6269
3 5672 8013 8057
3 3259 3548 4291
3 4115 4203 3766
3 3979 4165 4164
3 4485 4486 1022
3 4376 4377 3998
3 6097 6098 6129
3 151 194 4711
3 4727 4707 38
3 6217 6258 6257
3 5472 4101 5428
3 6418 6419 6456
3 8418 8522 8599
3 5381 5444 5380
3 3996 4133 4135
3 4513 4468 456
3 1017 772 739
3 4549 981 403
3 772 320 319
3 739 772 319
3 866 1516 319
3 320 866 319
3 866 906 823
3 1516 866 823
3 1304 1268 823
3 906 1304 823
3 1268 1165 301
3 1165 1237 301
3 1165 1303 1237
3 3121 3140 3156
3 3368 3640 3152
3 6302 6303 6342
3 5840 6164 6114
3 3625 3866 3590
3 6302 6342 6341
3 6341 6342 6377
3 4291 6448 4394
3 6421 6458 6420
3 3766 3922 3780
3 4438 4037 4178
3 4361 4203 4115
3 5450 5451 5489
3 4477 1394 1333
3 3759 4225 4226
3 6495 6494 6457
3 10703 6156 6129
3 6964 6872 6861
3 5741 5740 5702
3 3534 2030 3693
3 4446 4535 4533
3 11092 11018 10846
3 3921 4001 3924
3 6259 6258 6217
3 8492 8546 609
3 4285 6529 10265
3 8981 9032 8980
3 1439 1517 1438
3 4985 4964 385
3 1055 822 772
3 1017 1055 772
3 822 1713 320
3 772 822 320
3 320 1713 866
3 1304 682 1268
3 1268 682 1165
3 1303 4946 4761
3 4511 4502 4946
3 3418 3571 3626
3 3140 3198 3156
3 2102 3368 3274
3 3491 2102 3274
3 6259 6303 6258
3 4616 4288 9196
3 10072 10238 10071
3 4394 6448 6201
3 4382 4464 4463
3 1509 1466 1464
3 4297 3884 4248
3 5909 3507 5939
3 4494 4495 603
3 4533 4445 4332
3 8123 9049 8432
3 8092 7845 8140
3 4991 5893 5178
3 8788 8883 8787
3 9179 9073 9120
3 10590 1265 1301
3 6164 5895 6231
3 4602 18 4669
3 864 822 1055
3 822 864 1713
3 3 866 1713
3 266 906 866
3 3 266 866
3 266 2749 906
3 906 2749 1304
3 1304 2749 682
3 682 1163 1165
3 1163 773 1165
3 1165 773 1303
3 773 1432 1303
3 187 4946 1303
3 3274 3368 3152
3 4464 4012 3918
3 4463 4464 3918
3 3918 3729 4352
3 3729 4319 4352
3 9123 7002 9064
3 3299 2102 3491
3 3654 3653 3610
3 3062 3260 3020
3 3098 3415 3389
3 371 1024 713
3 4342 4518 4379
3 4300 4297 4248
3 7184 4332 7362
3 4229 4039 3882
3 5477 6174 5777
3 9160 8550 9105
3 4510 476 4177
3 1553 1439 4534
3 4535 1553 4534
3 8145 8187 8186
3 9522 9595 9488
3 7972 8018 8017
3 8384 8423 8530
3 1234 1352 1055
3 1265 1234 1055
3 1352 1236 1055
3 1236 864 1055
3 1513 1713 864
3 1236 1513 864
3 1513 1591 3
3 1713 1513 3
3 1591 2708 266
3 3 1591 266
3 1591 2098 2708
3 266 2708 2749
3 2749 1946 682
3 682 1946 1163
3 1432 187 1303
3 4511 4946 187
3 3020 3098 3389
3 7971 7972 8017
3 4118 4206 4305
3 3472 3527 3471
3 4065 4417 3514
3 10074 10116 10073
3 2951 2950 9424
3 713 3700 3960
3 6110 6107 5775
3 4379 4373 4510
3 3408 3454 3433
3 4533 4532 4445
3 4229 3882 4176
3 6495 6541 6494
3 10115 10238 10072
3 6493 6494 6539
3 273 3884 4510
3 1868 1590 1551
3 11113 10966 11055
3 10601 10641 10969
3 8060 8059 8017
3 8018 8060 8017
3 8060 8188 8097
3 8546 8492 8694
3 10590 1133 1265
3 1265 1133 1234
3 1236 1591 1513
3 347 346 316
3 1946 2842 1163
3 1163 820 773
3 820 1432 773
3 3510 3395 4004
3 3037 7800 10590
3 8637 8729 8728
3 11112 8700 9205
3 3527 3526 3471
3 3640 3513 3152
3 4905 1022 5171
3 1022 1631 1351
3 1631 1022 4905
3 5352 4884 5107
3 10863 3115 11051
3 8059 8060 8097
3 11032 6889 11119
3 755 1024 1023
3 3939 3975 4299
3 3975 4300 4299
3 4515 4516 4229
3 4054 4513 4504
3 10971 3280 11089
3 6420 6495 6419
3 4176 3882 3881
3 4081 3991 4036
3 6430 6385 6603
3 6041 6006 5746
3 10898 8075 8108
3 4248 3884 273
3 4996 1520 1478
3 8524 9044 10898
3 8097 8188 8187
3 7947 7990 8947
3 9055 7884 9040
3 8695 8546 8694
3 8477 8583 8476
3 7065 1132 1133
3 1132 1387 1133
3 1387 651 1234
3 1133 1387 1234
3 1234 651 1352
3 651 1236 1352
3 1236 1714 1591
3 6731 9039 6730
3 1591 1714 2098
3 3598 3596 3542
3 347 369 346
3 369 368 346
3 296 315 314
3 10741 4604 4577
3 1432 3989 187
3 187 3989 4511
3 10210 10250 10169
3 11067 3511 3484
3 3002 2975 8593
3 6505 6269 6426
3 3527 3577 3526
3 2368 1630 3522
3 7042 3218 3202
3 6600 6505 6594
3 6964 6856 6872
3 3653 3652 3610
3 11099 11042 10994
3 5551 5552 5580
3 1023 1024 371
3 3724 3972 4223
3 7184 4533 4332
3 4533 1438 4532
3 6588 6587 6539
3 4516 4039 4229
3 8578 8629 8628
3 10921 11037 11036
3 11123 11097 10982
3 9328 9360 9359
3 5747 6041 5746
3 6550 6467 6602
3 1520 1561 1560
3 8188 8224 8223
3 8187 8188 8223
3 9207 9208 6059
3 8833 8834 8880
3 7065 1133 7800
3 760 854 806
3 109 1818 1845
3 1127 1128 1191
3 1583 1584 1623
3 369 394 368
3 394 2104 2103
3 497 549 548
3 768 977 1506
3 261 262 296
3 6828 7250 7320
3 971 1089 1012
3 820 1238 1432
3 1432 1238 3989
3 11126 11076 10924
3 8195 8231 7009
3 8068 3125 3102
3 3522 2731 4000
3 3202 3218 3242
3 5796 8221 5827
3 8195 3158 3125
3 3641 10872 3484
3 1423 1503 1422
3 6680 8195 7009
3 933 817 755
3 5493 5530 985
3 3802 3833 2743
3 3992 4069 3991
3 1273 3724 1510
3 5680 5999 6599
3 8224 8302 8269
3 4302 4306 4342
3 4306 4341 4342
3 3952 5807 6107
3 8694 9102 7839
3 11112 9205 10949
3 1139 1170 5213
3 4636 4577 4604
3 4884 5146 3870
3 3882 4177 4320
3 6494 6588 6539
3 10723 5005 5006
3 1563 1520 4996
3 1562 1561 1520
3 1563 1562 1520
3 1562 1602 1601
3 1561 1562 1601
3 8223 8224 8269
3 1423 1422 1381
3 5242 6157 5115
3 179 180 220
3 8881 8930 8880
3 8344 8309 5828
3 1131 1132 7065
3 1463 1387 1132
3 1131 1463 1132
3 1433 651 1387
3 1463 1433 1387
3 651 1097 1236
3 1236 1097 1714
3 1097 2855 1714
3 1193 2741 1229
3 1844 1873 109
3 1545 1546 1583
3 225 226 261
3 262 315 296
3 3102 3072 7894
3 576 577 603
3 8485 8993 10951
3 11094 10856 11096
3 7226 7013 6869
3 3202 3217 3183
3 3546 3485 3465
3 3217 3202 3242
3 5381 5380 4662
3 399 372 326
3 422 398 372
3 5489 5523 5488
3 399 422 372
3 2922 1345 1841
3 4061 4250 3992
3 6215 6256 6255
3 1476 4105 3879
3 4223 3972 4354
3 1273 1510 4535
3 3290 3117 3889
3 3985 4306 4302
3 4276 4299 4515
3 10660 5990 10560
3 4776 1170 5184
3 4776 1140 1170
3 1140 1171 1170
3 1170 1171 1240
3 1357 1479 1276
3 8657 8075 9044
3 1564 1563 4996
3 1479 1564 4996
3 1563 1602 1562
3 11063 10839 11095
3 1424 1423 1383
3 8269 8268 8222
3 1433 2916 1097
3 651 1433 1097
3 1125 1126 1159
3 1546 1584 1583
3 418 442 417
3 226 262 261
3 184 226 225
3 71 72 142
3 42 72 1794
3 72 105 142
3 10903 8887 11074
3 72 71 1794
3 10993 10861 10956
3 1756 42 1794
3 2855 1097 2348
3 1292 3099 3339
3 3124 3183 3142
3 10042 10070 10112
3 3007 3006 2991
3 3485 2368 3465
3 1548 1586 1547
3 1548 1547 1503
3 1696 427 1695
3 1586 1585 1547
3 269 326 325
3 1050 1161 1128
3 5777 6174 6139
3 4307 1476 3879
3 1474 3975 3939
3 4534 1439 4533
3 1439 1438 4533
3 4276 4515 3846
3 1171 1140 4776
3 1171 1202 1240
3 1358 1276 1240
3 1358 1357 1276
3 1603 1602 1563
3 1564 1603 1563
3 298 348 347
3 570 569 548
3 3634 10876 3135
3 7892 10987 10941
3 3596 2762 3593
3 1551 2332 1868
3 3542 3596 3112
3 101 141 100
3 1506 977 1467
3 3072 3071 3044
3 3596 3523 2762
3 11033 10972 10906
3 6624 4240 6565
3 10836 10986 11127
3 3600 3274 3546
3 3274 3485 3546
3 10872 3641 10943
3 3124 3142 3092
3 7803 3007 2991
3 269 270 326
3 351 399 326
3 230 231 269
3 11088 10846 11054
3 6156 6186 6155
3 6456 6457 6494
3 5690 3400 4473
3 6340 6376 6375
3 4354 4346 4400
3 1273 4535 7248
3 7248 4535 7183
3 6376 6418 6375
3 3975 3985 4302
3 984 4485 1351
3 6732 11032 11039
3 10782 6096 6095
3 1203 1202 1171
3 1202 1277 1240
3 1277 1358 1240
3 1604 1603 1564
3 10237 10236 10201
3 10964 11132 11090
3 231 270 269
3 270 271 351
3 807 855 854
3 416 440 439
3 415 416 439
3 1930 1954 265
3 498 497 471
3 367 418 366
3 263 262 227
3 105 106 143
3 74 106 73
3 43 74 42
3 106 105 73
3 1756 43 42
3 74 73 42
3 10950 10947 11072
3 1661 110 3708
3 3648 3626 3647
3 7894 3044 3006
3 3007 7894 3006
3 10186 231 230
3 261 260 224
3 3473 3500 3447
3 4463 4505 4462
3 4353 4357 4462
3 4357 4463 4462
3 1998 5597 5046
3 3931 5809 5808
3 5019 5138 10970
3 4776 4990 5048
3 1203 1277 1202
3 1396 1479 1357
3 1358 1396 1357
3 1396 1480 1479
3 1480 1564 1479
3 1605 1604 1564
3 11139 11006 10886
3 705 734 733
3 734 765 733
3 569 621 568
3 2155 2229 1693
3 1793 67 66
3 295 343 311
3 566 594 618
3 342 341 311
3 1383 1423 1382
3 497 498 550
3 498 528 550
3 297 315 262
3 368 367 346
3 347 316 297
3 368 2103 367
3 807 808 856
3 856 930 972
3 471 470 442
3 443 418 2103
3 10942 10916 10838
3 110 2588 3708
3 3473 3528 3500
3 3611 3654 3578
3 4130 4075 3525
3 3579 3611 3578
3 2597 811 2554
3 4382 4398 4464
3 4012 870 3918
3 870 4504 3729
3 3918 870 3729
3 4506 4161 4037
3 4302 4342 4296
3 6367 4393 6632
3 1135 2975 3002
3 5452 4742 5490
3 910 986 4871
3 4871 986 1026
3 986 1027 1026
3 1027 1062 1061
3 1026 1027 1061
3 10941 7108 7162
3 1062 1141 1061
3 5048 1241 1203
3 1307 1277 1203
3 1241 1307 1203
3 1307 1358 1277
3 1307 1359 1358
3 1397 1396 1358
3 1359 1397 1358
3 1397 1480 1396
3 1605 1564 1480
3 1605 1635 1974
3 765 810 764
3 765 764 733
3 391 392 416
3 417 441 440
3 8930 8929 8880
3 9613 9544 2990
3 418 393 366
3 979 505 1347
3 390 415 414
3 618 619 644
3 2032 348 317
3 1339 1383 1338
3 528 597 550
3 367 366 346
3 347 297 263
3 263 297 262
3 2457 811 858
3 264 347 263
3 735 2457 767
3 767 2457 858
3 679 2398 735
3 596 2287 647
3 2398 679 647
3 2287 2398 647
3 7803 2991 2992
3 3611 3655 3654
3 2845 2711 2660
3 2711 2845 2070
3 3465 4090 4233
3 4504 4318 4319
3 3729 4504 4319
3 4319 4318 3957
3 3957 4034 4035
3 4034 4158 4035
3 4158 4251 4035
3 9779 9816 9815
3 10446 911 910
3 910 911 986
3 1307 1308 1359
3 416 417 440
3 896 812 2876
3 10857 10920 11062
3 9444 9462 9443
3 974 2675 1050
3 7733 3009 7856
3 1349 4402 1467
3 807 856 855
3 343 342 311
3 619 673 644
3 1295 1296 1338
3 1383 1382 1338
3 265 264 227
3 316 346 297
3 811 2597 858
3 414 438 413
3 466 465 437
3 2816 1130 1192
3 1130 1193 1192
3 5737 5767 10274
3 1192 1193 1229
3 363 362 341
3 7320 7505 6977
3 3285 3168 3368
3 11101 10928 10996
3 4908 5743 5742
3 3847 4357 4353
3 4277 4423 3940
3 3757 3840 3756
3 3296 3290 3315
3 4161 4122 3849
3 9945 9944 9913
3 10828 10827 10745
3 778 827 10446
3 10446 827 911
3 911 940 986
3 940 1028 986
3 986 1028 1027
3 1028 1063 1062
3 1027 1028 1062
3 1063 1141 1062
3 1141 1242 5048
3 1242 1241 5048
3 1242 1278 1241
3 1278 1307 1241
3 1278 1309 1308
3 1307 1278 1308
3 1360 1359 1308
3 1309 1360 1308
3 1360 1397 1359
3 1521 1480 1397
3 1480 1565 1605
3 8930 8978 8929
3 440 441 468
3 1541 1622 2091
3 3526 3609 3550
3 327 1912 1937
3 1232 2884 1345
3 1013 1090 973
3 1503 1547 1546
3 1547 1585 1546
3 1226 1260 1259
3 67 101 66
3 10999 10881 10905
3 1296 1339 1338
3 144 143 106
3 297 346 315
3 264 263 227
3 3062 3134 11068
3 1930 265 185
3 1299 1342 1341
3 3840 3868 3784
3 2832 1344 1343
3 1499 1541 2091
3 11020 10935 11073
3 3071 3092 3070
3 2851 2754 2469
3 8872 8871 8826
3 4400 4506 4438
3 8870 8031 9102
3 1394 1395 1333
3 4416 4411 3874
3 6221 6220 10256
3 5704 5776 5455
3 11028 10887 3456
3 1029 1064 1063
3 1028 1029 1063
3 1142 1141 1063
3 1064 1142 1063
3 1398 1397 1360
3 1398 1521 1397
3 1521 1565 1480
3 1521 2652 1565
3 229 268 267
3 362 361 341
3 1691 1692 190
3 268 324 267
3 183 225 224
3 678 647 679
3 2990 9666 9613
3 6343 6342 6303
3 1262 1296 1295
3 1584 1585 1911
3 764 763 732
3 1699 1700 428
3 1189 1225 1224
3 9735 9734 9675
3 5809 4147 5808
3 5703 3921 3924
3 5457 683 4433
3 3545 3445 3810
3 5512 5551 5550
3 3968 6501 5839
3 11083 10867 11103
3 7662 7661 9470
3 8654 9168 9154
3 9348 2954 2953
3 8395 8347 8348
3 714 779 10771
3 10454 714 10771
3 10771 779 778
3 912 827 778
3 779 912 778
3 912 911 827
3 912 987 911
3 987 940 911
3 987 1028 940
3 1028 987 1029
3 1172 1242 1141
3 1142 1172 1141
3 1242 1279 1278
3 1310 1309 1278
3 1279 1310 1278
3 1361 1360 1309
3 1310 1361 1309
3 1361 1398 1360
3 1521 1669 2652
3 1130 2816 2817
3 1699 1658 1627
3 227 262 226
3 1261 1262 1294
3 2223 577 555
3 1460 1501 1459
3 1580 1653 1652
3 972 1090 1089
3 526 547 569
3 144 227 143
3 141 181 180
3 10551 5224 10394
3 623 647 678
3 2091 1654 1653
3 812 598 529
3 812 529 2876
3 704 731 760
3 1745 2314 188
3 11090 11132 10996
3 3640 3603 3515
3 6494 6540 6588
3 6216 6217 6257
3 4223 4354 4040
3 6056 6097 6096
3 1825 5925 6516
3 10530 10529 10422
3 779 828 912
3 1030 1029 987
3 1065 1064 1029
3 1030 1065 1029
3 1065 1099 1142
3 1064 1065 1142
3 1243 1242 1172
3 1243 1279 1242
3 1398 1361 1310
3 1522 1637 1521
3 1637 1669 1521
3 1668 1669 1715
3 222 223 258
3 546 568 545
3 1543 1582 1581
3 346 345 315
3 99 100 139
3 1343 1386 1385
3 1579 1580 1652
3 71 70 1794
3 524 525 544
3 1884 229 228
3 3142 3182 3123
3 3427 7387 3403
3 1264 445 770
3 2637 1093 1054
3 1093 1162 1054
3 1162 1134 1054
3 1162 1232 1134
3 1232 1231 1134
3 10831 10456 10830
3 101 102 141
3 1335 1336 1379
3 363 364 390
3 5434 6105 5749
3 4165 3980 4118
3 1390 1471 3865
3 7389 8055 6816
3 9198 8995 8091
3 9043 9044 8524
3 714 780 779
3 779 780 828
3 780 871 828
3 828 871 912
3 871 941 912
3 941 987 912
3 988 1030 987
3 941 988 987
3 1066 1065 1030
3 1066 1099 1065
3 1173 1172 1142
3 1172 1173 1243
3 1280 1279 1243
3 1280 1311 1310
3 1279 1280 1310
3 1362 1398 1310
3 1311 1362 1310
3 1362 1399 1398
3 1399 1521 1398
3 11085 3020 3260
3 1421 1458 1379
3 260 313 259
3 1192 1229 1228
3 6753 6752 9099
3 11109 11140 11083
3 678 705 677
3 142 182 181
3 1693 2229 193
3 596 570 549
3 1386 1426 1425
3 3069 3068 3043
3 221 222 258
3 6431 6005 4722
3 449 479 448
3 478 507 2167
3 448 447 422
3 1546 1502 1460
3 10895 10976 11133
3 3443 3153 3650
3 141 140 100
3 2990 2989 9666
3 1503 1546 1460
3 645 732 674
3 2457 2398 2421
3 353 2437 1893
3 3972 3847 4354
3 5472 4049 4186
3 4413 4471 4470
3 3082 3362 11066
3 4013 4022 3795
3 3865 4398 4382
3 3801 3762 3852
3 4398 4404 4464
3 4893 4937 334
3 7723 7692 7724
3 7140 7200 6929
3 3564 10711 714
3 780 829 871
3 829 913 871
3 871 913 941
3 913 942 941
3 942 1031 988
3 941 942 988
3 1031 1030 988
3 1067 1066 1030
3 1031 1067 1030
3 1100 1099 1066
3 1067 1100 1066
3 1100 1143 1142
3 1099 1100 1142
3 1143 1173 1142
3 1312 1311 1280
3 1312 1363 1362
3 1311 1312 1362
3 1363 1399 1362
3 1522 1521 1399
3 1637 1670 1669
3 1669 1670 1716
3 1592 2581 1716
3 10900 11057 3033
3 1227 1261 1260
3 734 766 765
3 1582 1623 2155
3 1381 1422 1380
3 294 311 360
3 1385 1386 1425
3 479 478 448
3 1013 1127 1090
3 2214 498 2185
3 1129 1192 1161
3 1050 1129 1161
3 2155 1693 1622
3 142 183 182
3 1380 1421 1379
3 108 107 75
3 1421 1460 1458
3 1295 1338 1337
3 390 391 416
3 901 571 500
3 3517 3542 3112
3 4721 81 4744
3 4464 4404 4012
3 4012 4504 870
3 4022 4024 3795
3 3852 3762 4227
3 8399 8276 11100
3 8560 8545 8352
3 8793 8989 5050
3 9109 8229 4783
3 10711 742 714
3 742 741 780
3 714 742 780
3 741 781 780
3 780 781 829
3 913 943 942
3 943 989 1031
3 942 943 1031
3 989 1032 1031
3 1068 1067 1031
3 1032 1068 1031
3 1068 1101 1100
3 1067 1068 1100
3 1100 1101 1143
3 1143 1174 1173
3 1174 1244 1243
3 1173 1174 1243
3 1244 1313 1280
3 1243 1244 1280
3 1313 1312 1280
3 1670 1717 1716
3 1717 1592 1716
3 1652 1690 1689
3 142 184 183
3 1337 1381 1380
3 645 620 595
3 1550 1659 1589
3 11069 10981 11075
3 11059 10986 8801
3 971 972 1089
3 2875 598 1508
3 1501 1543 1542
3 229 267 228
3 676 675 621
3 1336 1380 1379
3 224 223 182
3 183 224 182
3 571 1302 500
3 449 448 422
3 5736 5737 5766
3 6420 6419 6377
3 11131 8744 11117
3 10950 10999 10947
3 48 4721 4669
3 82 81 4721
3 48 82 4721
3 985 5530 712
3 4711 4769 114
3 4318 4034 3957
3 4024 3801 3852
3 4471 817 933
3 9085 8900 8892
3 8189 8190 8225
3 6571 6189 6630
3 9153 7838 9042
3 6926 9040 7884
3 8315 9160 9105
3 742 782 781
3 741 742 781
3 781 782 829
3 829 914 913
3 914 990 943
3 913 914 943
3 943 990 989
3 990 1033 1032
3 989 990 1032
3 1033 1069 1068
3 1032 1033 1068
3 1068 1069 1101
3 1244 1245 1313
3 1312 1313 1363
3 1481 1399 1363
3 1399 1481 1522
3 1638 1637 1522
3 1638 1670 1637
3 1717 1593 1592
3 1596 1593 1718
3 193 349 768
3 6893 3526 3550
3 732 704 674
3 3527 3528 3577
3 3579 3578 3577
3 568 567 545
3 1190 1226 1225
3 1692 1691 1654
3 71 142 104
3 675 732 645
3 8871 6250 8826
3 8185 8269 8184
3 507 530 2200
3 360 311 341
3 7042 7167 7041
3 8269 8302 8301
3 6909 1430 3886
3 423 449 399
3 4346 4348 4400
3 32 48 18
3 4669 18 48
3 4470 4471 933
3 4226 4225 4227
3 1477 3763 4085
3 3840 3942 3868
3 8696 10991 10952
3 10886 11006 10922
3 9406 2953 2952
3 4783 8229 8994
3 9198 8141 8995
3 10621 10678 10620
3 10393 742 10711
3 742 783 782
3 783 830 829
3 782 783 829
3 829 830 914
3 914 944 990
3 944 1033 990
3 1069 1102 1101
3 1175 1143 1101
3 1102 1175 1101
3 1143 1175 1174
3 1175 1246 1244
3 1174 1175 1244
3 1244 1246 1245
3 1245 1281 1313
3 1281 1363 1313
3 1638 1671 1670
3 1671 1718 1717
3 1670 1671 1717
3 2775 1593 1596
3 1717 1718 1593
3 392 393 417
3 389 414 388
3 393 392 365
3 105 143 142
3 1505 1589 1461
3 437 436 412
3 568 621 567
3 1659 1699 1627
3 1294 4113 1261
3 1700 812 896
3 366 393 365
3 296 314 313
3 1297 1298 1340
3 555 577 576
3 569 568 546
3 312 364 343
3 7024 10904 6987
3 1344 1263 1345
3 364 363 343
3 482 2120 509
3 3209 3228 3208
3 1422 1421 1380
3 1195 1231 1344
3 10908 11050 11065
3 3968 6425 6501
3 19 18 9
3 9 18 4602
3 19 32 18
3 32 49 48
3 3005 9837 9795
3 10846 11018 11001
3 10854 11040 10848
3 423 450 449
3 4066 4067 4206
3 4067 4119 4206
3 3763 4088 4085
3 4155 3879 1477
3 4105 3763 1477
3 4122 4307 4155
3 3879 4105 1477
3 8543 8638 8542
3 8553 8554 8699
3 11011 10857 11062
3 10226 10225 8348
3 715 742 10393
3 831 783 742
3 831 830 783
3 831 872 914
3 830 831 914
3 872 915 944
3 914 872 944
3 915 1034 944
3 944 1034 1033
3 1070 1069 1033
3 1034 1070 1033
3 1070 1102 1069
3 1144 1175 1102
3 1144 1176 1175
3 1175 1176 1246
3 1245 1246 1281
3 1281 1314 1363
3 1363 1314 1481
3 1440 1523 1481
3 1481 1523 1522
3 1522 1523 1638
3 438 437 413
3 257 258 294
3 672 673 703
3 1300 1343 1385
3 1425 1426 1505
3 1505 1550 1589
3 1589 1659 1627
3 370 369 348
3 428 1700 896
3 478 479 507
3 1689 1688 1687
3 1092 2881 2880
3 553 480 450
3 553 530 480
3 1134 1231 2881
3 574 573 552
3 1054 1134 1092
3 574 600 599
3 11045 3420 3280
3 573 574 599
3 2387 1705 1201
3 8301 8302 8337
3 1500 1501 1542
3 9 1809 19
3 32 33 49
3 5539 5499 5500
3 1231 1263 1344
3 115 151 4711
3 626 600 538
3 3675 3691 3674
3 4399 4068 4123
3 386 410 385
3 4608 4578 5131
3 4609 4608 5131
3 10371 10424 10321
3 8056 8239 8238
3 8238 8239 8557
3 11080 11116 10868
3 688 784 715
3 10393 688 715
3 784 742 715
3 784 831 742
3 784 832 831
3 873 872 831
3 832 873 831
3 916 915 872
3 873 916 872
3 945 1034 915
3 916 945 915
3 1103 1102 1070
3 1103 1176 1144
3 1102 1103 1144
3 1246 1282 1281
3 1282 1315 1314
3 1281 1282 1314
3 1315 1441 1481
3 1314 1315 1481
3 1481 1441 1440
3 1440 1441 1523
3 1523 1566 1638
3 1566 1606 1638
3 1638 1606 1671
3 1671 1719 1718
3 2392 2882 1597
3 1718 1719 1597
3 181 222 221
3 180 181 221
3 525 545 544
3 270 351 326
3 760 806 730
3 732 762 731
3 107 144 106
3 1089 1126 1125
3 770 861 814
3 3487 3304 3397
3 770 445 861
3 3457 3598 3542
3 4198 1258 1225
3 464 465 524
3 225 261 224
3 571 901 2209
3 1382 1381 1337
3 389 388 362
3 613 626 1290
3 1424 1503 1423
3 365 392 364
3 441 469 468
3 3382 3430 3357
3 1595 2476 7527
3 3096 3115 3283
3 5361 2844 4150
3 2569 2832 1300
3 342 363 341
3 1589 1549 1504
3 1502 1544 1543
3 33 1863 49
3 10973 10915 10878
3 11001 10854 10848
3 2881 1231 1195
3 115 1973 151
3 195 194 151
3 1973 195 151
3 3765 4309 4210
3 1705 4520 1201
3 10098 487 8897
3 8031 8091 9205
3 9557 9486 9485
3 688 743 784
3 874 873 832
3 874 916 873
3 945 991 1034
3 1104 1103 1070
3 1104 1177 1176
3 1103 1104 1176
3 1177 1204 1246
3 1176 1177 1246
3 1204 1247 1246
3 1316 1282 1246
3 1247 1316 1246
3 1316 1315 1282
3 1400 1441 1315
3 1316 1400 1315
3 1400 1482 1441
3 1441 1482 1523
3 1482 1566 1523
3 1606 1672 1671
3 1672 1719 1671
3 4032 3550 3525
3 1424 1425 1461
3 1589 1504 1461
3 227 226 184
3 1659 1700 1699
3 1232 1263 1231
3 314 344 313
3 548 569 547
3 1338 1382 1337
3 69 103 102
3 68 69 102
3 3090 3122 3089
3 931 930 857
3 810 809 764
3 392 417 416
3 468 469 526
3 11001 10848 11136
3 5448 5487 5447
3 3168 3492 1991
3 3393 3339 3345
3 3115 3440 3283
3 677 705 733
3 261 296 260
3 1462 2184 1550
3 571 2797 1302
3 1627 1626 1588
3 1973 152 197
3 3732 3838 3755
3 3755 3838 3837
3 3837 3838 3903
3 5807 3445 3545
3 4193 2585 2574
3 8897 5032 514
3 7648 7687 7762
3 7893 8745 8594
3 689 785 743
3 688 689 743
3 743 785 784
3 833 832 784
3 785 833 784
3 918 874 832
3 833 918 832
3 917 916 874
3 918 917 874
3 946 945 916
3 917 946 916
3 945 946 991
3 1071 1034 991
3 1071 1070 1034
3 1071 1104 1070
3 1177 1178 1204
3 1317 1316 1247
3 1364 1400 1316
3 1317 1364 1316
3 1364 1442 1400
3 1442 1482 1400
3 1482 1524 1566
3 1524 1607 1566
3 1607 1639 1606
3 1566 1607 1606
3 1606 1639 1672
3 1639 1673 1672
3 1672 1673 1719
3 1998 194 5026
3 470 469 442
3 596 647 623
3 3366 2690 3440
3 295 313 343
3 11083 11113 11138
3 365 364 312
3 4058 1458 1420
3 676 677 733
3 1229 1297 1296
3 1696 1697 427
3 4376 1470 774
3 1194 774 1470
3 10967 5898 10946
3 11051 3115 3096
3 2438 10884 11051
3 322 3347 3211
3 372 2042 350
3 186 185 144
3 10886 10922 10921
3 70 71 104
3 1864 83 1917
3 83 116 115
3 1917 83 115
3 4299 4248 4515
3 3240 3262 2225
3 197 233 196
3 4353 4462 4348
3 3847 4353 4346
3 4307 3879 4155
3 11085 11105 10860
3 487 5032 8897
3 11123 11118 11084
3 9154 9168 8824
3 8477 8476 8427
3 5953 8382 8421
3 7620 6694 8494
3 8152 8721 8193
3 657 690 689
3 689 690 785
3 917 918 946
3 1035 1071 991
3 1035 1105 1071
3 1071 1105 1104
3 1105 1178 1177
3 1104 1105 1177
3 1178 1205 1204
3 1248 1247 1204
3 1205 1248 1204
3 1318 1317 1247
3 1248 1318 1247
3 1318 1364 1317
3 1401 1442 1364
3 1442 1524 1482
3 1524 1525 1607
3 1607 1640 1639
3 1640 1673 1639
3 1720 1719 1673
3 10967 11139 10840
3 388 413 412
3 1426 1462 1505
3 1462 1550 1505
3 1335 1379 4108
3 526 569 546
3 1049 1127 1013
3 141 142 181
3 1628 1703 1660
3 10997 11088 10843
3 313 365 312
3 1652 1653 1690
3 372 350 325
3 1554 1347 1264
3 326 372 325
3 1189 1190 1225
3 11052 10958 11045
3 352 400 373
3 1967 352 327
3 373 400 423
3 932 2371 2209
3 931 857 810
3 9452 2948 7629
3 1194 22 774
3 2849 1015 904
3 7111 7110 3324
3 230 269 325
3 268 230 325
3 83 117 116
3 117 153 152
3 198 197 152
3 153 198 152
3 234 233 197
3 198 234 197
3 4346 4353 4348
3 1736 4416 3874
3 4010 4250 4061
3 3445 5423 3810
3 10881 10929 11120
3 1553 1510 1267
3 10244 10326 10243
3 5058 514 5032
3 8428 8477 8427
3 8743 10849 11129
3 9924 4582 9882
3 787 785 690
3 787 786 833
3 785 787 833
3 786 875 833
3 875 918 833
3 875 919 918
3 919 946 918
3 946 992 991
3 991 992 1035
3 1105 1179 1178
3 1179 1206 1205
3 1178 1179 1205
3 1249 1248 1205
3 1206 1249 1205
3 1249 1318 1248
3 1401 1364 1318
3 1401 1443 1442
3 1443 1483 1524
3 1442 1443 1524
3 1526 1525 1524
3 1483 1526 1524
3 1608 1607 1525
3 1526 1608 1525
3 1608 1640 1607
3 1673 1721 1720
3 1721 2341 1720
3 142 143 184
3 72 73 105
3 594 619 618
3 761 807 854
3 343 363 342
3 3528 3527 3500
3 69 70 103
3 189 230 268
3 575 552 530
3 553 575 530
3 575 574 552
3 601 600 574
3 1228 1262 1261
3 10639 6099 6058
3 1703 2342 2180
3 2808 2008 1194
3 1194 77 2901
3 1194 2008 22
3 22 1389 774
3 1389 3713 774
3 10159 10158 10115
3 4662 4661 4625
3 1162 2884 1232
3 103 104 142
3 2424 2425 2459
3 50 118 83
3 1864 50 83
3 83 118 117
3 117 154 153
3 199 198 153
3 154 199 153
3 235 234 198
3 199 235 198
3 277 4850 234
3 235 277 234
3 6458 6496 6495
3 10870 10975 10923
3 3837 3903 3867
3 1510 4040 1267
3 4305 4420 4355
3 8916 8967 8821
3 690 657 658
3 691 690 658
3 716 787 690
3 691 716 690
3 787 875 786
3 1106 1035 992
3 1035 1106 1105
3 1106 1180 1179
3 1105 1106 1179
3 1207 1206 1179
3 1180 1207 1179
3 1207 1250 1249
3 1206 1207 1249
3 1250 1319 1318
3 1249 1250 1318
3 1319 1365 1401
3 1318 1319 1401
3 1365 1402 1401
3 1402 1444 1443
3 1401 1402 1443
3 1484 1483 1443
3 1444 1484 1443
3 1567 1526 1483
3 1484 1567 1483
3 1567 1608 1526
3 1641 1640 1608
3 1609 1641 1608
3 1674 1673 1640
3 1641 1674 1640
3 1673 1674 1721
3 1721 1722 2341
3 10977 10997 10843
3 2581 2722 1997
3 1263 1232 1345
3 10975 11098 10923
3 1427 1506 1465
3 190 193 1348
3 193 768 1348
3 70 104 103
3 703 704 760
3 1460 1459 1458
3 3455 3486 3239
3 5471 3886 2317
3 2091 1622 1654
3 68 102 67
3 1341 1385 1384
3 392 391 364
3 704 732 731
3 296 313 260
3 520 538 601
3 929 971 1012
3 22 2008 1389
3 1389 1514 3713
3 5616 6424 6432
3 1865 50 1864
3 155 154 117
3 118 155 117
3 200 199 154
3 155 200 154
3 236 235 199
3 200 236 199
3 278 277 235
3 236 278 235
3 278 4890 277
3 10867 10918 11082
3 10843 11088 10842
3 3041 3305 10963
3 4420 4482 4481
3 10262 659 658
3 659 691 658
3 834 787 716
3 834 875 787
3 834 876 875
3 948 919 875
3 876 948 875
3 947 946 919
3 948 947 919
3 993 992 946
3 947 993 946
3 993 1106 992
3 1107 1145 1180
3 1106 1107 1180
3 1208 1207 1180
3 1207 1208 1250
3 1250 1320 1319
3 1320 1404 1365
3 1319 1320 1365
3 1404 1403 1402
3 1365 1404 1402
3 1445 1444 1402
3 1403 1445 1402
3 1567 1484 1444
3 1445 1567 1444
3 1567 1609 1608
3 1722 1721 1674
3 1722 975 1014
3 1228 1296 1262
3 768 1506 1427
3 6867 6865 9101
3 1126 1160 1159
3 9267 9288 9266
3 483 2180 2026
3 1660 1703 1702
3 1703 2180 483
3 1465 1506 4459
3 1501 1502 1543
3 108 186 107
3 1348 768 1427
3 353 2008 2437
3 2008 353 1389
3 1431 147 1514
3 1389 1431 1514
3 147 1711 3713
3 1514 147 3713
3 3958 5244 903
3 2229 349 193
3 3517 3112 3061
3 733 764 732
3 1865 51 50
3 50 51 118
3 279 278 236
3 1553 1474 1439
3 4342 4379 4510
3 1517 1474 3902
3 4355 4420 4481
3 3902 4299 4276
3 632 692 659
3 10262 632 659
3 659 692 691
3 717 716 691
3 692 717 691
3 717 834 716
3 994 993 947
3 948 994 947
3 1036 1106 993
3 994 1036 993
3 1036 1072 1106
3 1106 1072 1107
3 1107 1146 1145
3 1208 1180 1145
3 1146 1208 1145
3 1208 1251 1250
3 1250 1251 1320
3 1485 1445 1403
3 1404 1485 1403
3 1485 1567 1445
3 1610 1609 1567
3 1642 1641 1609
3 1610 1642 1609
3 1641 1642 1674
3 1674 1723 1722
3 1096 975 1722
3 1723 1096 1722
3 3116 3423 3490
3 3699 3462 6766
3 11143 11080 11025
3 11127 10975 10870
3 1379 1458 4058
3 930 974 1013
3 1541 1542 1622
3 1542 1581 1622
3 10185 189 229
3 7641 7680 7679
3 570 646 569
3 11018 11139 10865
3 8650 10964 11090
3 857 930 856
3 898 1554 1689
3 229 189 268
3 526 527 547
3 544 594 566
3 1542 1543 1581
3 313 312 343
3 2832 1343 1300
3 25 1472 147
3 147 1472 1711
3 10898 10931 10877
3 3855 6310 6356
3 1690 898 1689
3 1427 1347 1554
3 1228 1229 1296
3 1500 1542 1541
3 1865 1833 51
3 119 118 51
3 119 156 118
3 118 156 155
3 201 200 155
3 156 201 155
3 201 236 200
3 1474 3939 3902
3 10480 10479 10373
3 3555 8899 8949
3 633 718 692
3 632 633 692
3 692 718 717
3 744 834 717
3 718 744 717
3 744 835 834
3 877 876 834
3 835 877 834
3 877 948 876
3 1072 1108 1107
3 1107 1108 1146
3 1209 1208 1146
3 1208 1209 1251
3 1251 1366 1320
3 1320 1366 1404
3 1486 1485 1404
3 1527 1567 1485
3 1486 1527 1485
3 1527 1610 1567
3 863 904 1015
3 863 504 503
3 904 863 503
3 10905 10958 11052
3 10136 10137 146
3 442 441 417
3 1586 1625 1624
3 11041 10980 11078
3 11107 11011 11062
3 10954 11042 11022
3 1693 193 190
3 2675 974 931
3 977 1388 1467
3 1701 1628 1660
3 415 439 438
3 363 389 362
3 414 413 388
3 2051 2782 25
3 2674 25 1431
3 1434 1636 1711
3 1472 1434 1711
3 1711 1636 903
3 1636 328 903
3 7111 3324 3303
3 6141 6435 6310
3 10896 10939 10855
3 6269 6352 6356
3 1550 2184 1659
3 1499 1500 1541
3 11031 11071 11006
3 51 1867 119
3 119 157 156
3 202 201 156
3 157 202 156
3 237 236 201
3 202 237 201
3 237 279 236
3 3764 4062 4020
3 3853 5599 6006
3 7296 3669 7408
3 1517 3902 1091
3 10444 583 633
3 633 693 718
3 693 719 718
3 719 745 744
3 718 719 744
3 745 788 835
3 744 745 835
3 788 836 835
3 878 877 835
3 836 878 835
3 949 948 877
3 878 949 877
3 949 994 948
3 1036 1073 1072
3 1073 1109 1108
3 1072 1073 1108
3 1147 1146 1108
3 1109 1147 1108
3 1147 1209 1146
3 1209 1252 1251
3 1252 1366 1251
3 1486 1404 1366
3 1611 1676 1642
3 1610 1611 1642
3 1676 1675 1674
3 1642 1676 1674
3 1675 1724 1723
3 1674 1675 1723
3 1096 863 1015
3 11043 11092 10992
3 3099 1164 3487
3 2989 3043 9717
3 400 424 423
3 424 508 450
3 423 424 450
3 508 553 450
3 268 325 324
3 1420 1458 1499
3 1434 1052 1636
3 1472 2782 1434
3 1052 1051 1636
3 1051 40 328
3 1636 1051 328
3 3958 3698 5021
3 6432 6103 6517
3 6104 3855 6356
3 6218 6259 6217
3 1659 1701 1700
3 2206 2409 2009
3 1458 1500 1499
3 5737 5736 5699
3 2812 2849 2873
3 119 158 157
3 158 202 157
3 237 305 279
3 279 305 4891
3 305 4958 4891
3 4485 1022 1351
3 583 634 633
3 634 660 633
3 633 660 693
3 660 719 693
3 719 746 745
3 837 788 745
3 746 837 745
3 837 836 788
3 920 878 836
3 837 920 836
3 920 949 878
3 920 950 949
3 950 994 949
3 994 1073 1036
3 1073 1074 1109
3 1148 1147 1109
3 1252 1209 1147
3 1148 1252 1147
3 1283 1366 1252
3 1283 1405 1366
3 1366 1405 1486
3 1405 1487 1486
3 1487 1528 1527
3 1486 1487 1527
3 1528 1611 1610
3 1527 1528 1610
3 1724 1096 1723
3 3182 3201 3200
3 3649 3609 3650
3 220 221 257
3 575 601 574
3 812 2026 598
3 974 1049 1013
3 497 548 527
3 1347 505 445
3 259 313 295
3 6303 6302 6258
3 1053 11 1051
3 1052 1053 1051
3 1051 11 40
3 9204 4579 5131
3 5555 5620 5585
3 3561 2738 3460
3 5620 5651 4869
3 10982 11097 10919
3 3100 1970 3086
3 1700 2026 812
3 1867 52 119
3 52 120 119
3 119 120 158
3 203 202 158
3 238 237 202
3 203 238 202
3 238 329 305
3 237 238 305
3 305 329 4958
3 329 375 4958
3 375 429 4958
3 429 489 5060
3 489 534 5060
3 534 559 5123
3 559 611 583
3 5123 559 583
3 583 611 634
3 660 720 719
3 719 720 746
3 789 837 746
3 789 838 837
3 838 879 920
3 837 838 920
3 879 921 920
3 951 950 920
3 921 951 920
3 995 994 950
3 951 995 950
3 995 1075 1073
3 994 995 1073
3 1073 1075 1074
3 1110 1109 1074
3 1075 1110 1074
3 1110 1148 1109
3 1148 1284 1252
3 1284 1283 1252
3 1283 1284 1405
3 1405 1446 1487
3 1446 1529 1487
3 1487 1529 1528
3 1529 1612 1611
3 1528 1529 1611
3 1611 1612 1676
3 1676 1725 1724
3 1675 1676 1724
3 976 1096 1724
3 976 863 1096
3 672 703 730
3 1595 7381 3521
3 5622 5621 5558
3 1420 1499 2409
3 183 184 225
3 2580 2396 2668
3 8180 11091 11074
3 1469 232 40
3 11 1469 40
3 232 510 5
3 40 232 5
3 6600 6594 6001
3 10883 10932 11048
3 10736 10737 10738
3 35 53 52
3 34 35 52
3 121 120 52
3 53 121 52
3 159 158 120
3 121 159 120
3 158 159 203
3 238 306 329
3 306 375 329
3 429 490 489
3 489 490 534
3 749 720 660
3 720 747 746
3 747 789 746
3 839 838 789
3 880 879 838
3 839 880 838
3 880 952 921
3 879 880 921
3 921 952 951
3 996 995 951
3 952 996 951
3 996 1037 1075
3 995 996 1075
3 1037 1076 1075
3 1076 1148 1110
3 1075 1076 1110
3 1284 1321 1405
3 1321 1447 1405
3 1405 1447 1446
3 1446 1447 1529
3 1529 1613 1612
3 1613 1643 1676
3 1612 1613 1676
3 1643 1725 1676
3 1515 976 1724
3 976 4491 863
3 3550 3609 3649
3 3148 3147 7948
3 3371 3416 3517
3 6889 6291 3606
3 810 857 809
3 1579 1578 1540
3 525 546 545
3 140 180 179
3 597 2287 596
3 258 295 294
3 1499 2091 2409
3 1627 1658 1626
3 20 819 232
3 1667 2580 1469
3 819 556 510
3 232 819 510
3 148 3698 510
3 556 148 510
3 5626 4827 4849
3 6380 6379 6343
3 5322 5346 5345
3 6467 6386 6602
3 36 54 53
3 35 36 53
3 54 122 121
3 53 54 121
3 121 122 159
3 203 239 238
3 239 306 238
3 306 330 375
3 330 405 375
3 375 405 429
3 405 491 429
3 429 491 490
3 490 560 534
3 534 560 559
3 560 584 611
3 559 560 611
3 611 721 634
3 721 660 634
3 721 749 660
3 749 748 747
3 720 749 747
3 748 790 789
3 747 748 789
3 790 839 789
3 839 881 880
3 881 953 952
3 880 881 952
3 953 997 952
3 952 997 996
3 1077 1037 996
3 997 1077 996
3 1037 1077 1076
3 1111 1148 1076
3 1077 1111 1076
3 1111 1181 1148
3 1181 1284 1148
3 1181 1210 1284
3 1210 1253 1321
3 1284 1210 1321
3 1253 1367 1321
3 1367 1406 1447
3 1321 1367 1447
3 1406 1488 1447
3 1447 1488 1529
3 1488 1568 1529
3 1529 1568 1613
3 1568 1643 1613
3 1725 1515 1724
3 10903 11074 10948
3 1692 1693 190
3 6187 10703 6188
3 545 567 594
3 595 620 594
3 438 439 466
3 1698 1697 1658
3 10576 10621 10575
3 2580 20 1469
3 4 2 556
3 819 4 556
3 2 935 148
3 556 2 148
3 935 1552 148
3 3033 3373 10900
3 3063 3438 3415
3 5443 5482 5442
3 6496 6542 6495
3 4439 4438 4178
3 37 55 54
3 36 37 54
3 54 55 122
3 122 160 159
3 159 160 203
3 239 330 306
3 376 405 330
3 490 491 560
3 584 721 611
3 791 790 748
3 749 791 748
3 840 839 790
3 791 840 790
3 840 922 881
3 839 840 881
3 881 922 953
3 953 1038 997
3 1038 1077 997
3 1181 1111 1077
3 1322 1253 1210
3 1322 1367 1253
3 1367 1407 1406
3 1407 1489 1488
3 1406 1407 1488
3 1489 1530 1568
3 1488 1489 1568
3 1530 1643 1568
3 1643 1726 1725
3 1726 419 1515
3 1725 1726 1515
3 419 1464 976
3 1515 419 976
3 976 1464 1429
3 1464 1466 1429
3 9666 2989 9717
3 3171 3199 3198
3 3098 3020 11085
3 1585 1586 1624
3 10959 10955 10857
3 1588 1587 1549
3 674 704 673
3 65 100 99
3 221 258 257
3 2248 2167 507
3 363 390 389
3 1697 1698 2280
3 621 645 595
3 2862 819 20
3 79 934 935
3 2 79 935
3 934 78 1552
3 935 934 1552
3 3058 4005 3627
3 3446 10910 10993
3 10973 10927 10915
3 56 84 122
3 55 56 122
3 122 84 160
3 160 204 203
3 203 204 239
3 280 330 239
3 204 280 239
3 377 376 330
3 406 405 376
3 406 491 405
3 535 560 491
3 535 584 560
3 584 661 721
3 694 750 721
3 750 749 721
3 792 791 749
3 841 840 791
3 792 841 791
3 840 841 922
3 922 1038 953
3 1038 1112 1077
3 1077 1112 1181
3 1112 1149 1181
3 1149 1182 1181
3 1182 1210 1181
3 1322 1448 1367
3 1448 1407 1367
3 1448 1489 1407
3 1448 1570 1489
3 1570 1569 1530
3 1489 1570 1530
3 1530 1569 1643
3 1569 1644 1643
3 1643 1644 1726
3 1466 1509 3907
3 3266 3241 3200
3 3201 3266 3200
3 3604 11005 824
3 1588 1626 1587
3 1226 1227 1260
3 1191 1227 1226
3 620 619 594
3 185 227 144
3 10940 10866 11081
3 439 467 466
3 294 295 311
3 1698 428 2280
3 1587 1626 1586
3 2704 907 934
3 79 2704 934
3 907 45 78
3 934 907 78
3 15 14 3700
3 45 15 78
3 11082 10978 11011
3 3680 3690 3684
3 160 161 204
3 354 330 280
3 354 377 330
3 377 406 376
3 492 491 406
3 492 535 491
3 722 750 694
3 793 792 749
3 750 793 749
3 842 841 792
3 793 842 792
3 842 923 922
3 841 842 922
3 923 954 1038
3 922 923 1038
3 954 998 1038
3 998 1039 1038
3 1039 1078 1112
3 1038 1039 1112
3 1078 1113 1112
3 1113 1150 1149
3 1112 1113 1149
3 1149 1150 1182
3 1211 1210 1182
3 1254 1322 1210
3 1211 1254 1210
3 1254 1285 1322
3 1285 1408 1322
3 1408 1448 1322
3 1645 1644 1569
3 1570 1645 1569
3 1645 1727 1726
3 1644 1645 1726
3 1727 860 419
3 1726 1727 419
3 419 860 1464
3 3651 3650 3609
3 3013 3012 2978
3 6495 6457 6419
3 3382 3431 3430
3 3511 3486 3455
3 1049 1128 1127
3 4459 3851 979
3 1657 1658 1696
3 1626 1658 1657
3 972 930 973
3 620 674 619
3 854 971 895
3 979 1057 505
3 401 424 400
3 1626 1657 1656
3 1229 2741 1297
3 1625 1626 1656
3 2768 2816 1129
3 867 397 45
3 907 867 45
3 397 14 15
3 45 397 15
3 3700 1662 3960
3 3484 3511 3455
3 2948 9451 2949
3 4467 4017 4345
3 4770 162 161
3 162 240 204
3 161 162 204
3 204 240 280
3 240 281 280
3 281 354 280
3 457 406 377
3 457 492 406
3 492 515 535
3 515 585 535
3 585 584 535
3 585 661 584
3 661 722 694
3 721 661 694
3 751 750 722
3 844 793 750
3 751 844 750
3 843 842 793
3 844 843 793
3 924 923 842
3 843 924 842
3 955 954 923
3 924 955 923
3 999 998 954
3 955 999 954
3 999 1040 1039
3 998 999 1039
3 1040 1079 1078
3 1039 1040 1078
3 1114 1113 1078
3 1079 1114 1078
3 1114 1151 1150
3 1113 1114 1150
3 1150 1151 1182
3 1286 1211 1182
3 1286 1254 1211
3 1408 1490 1448
3 1490 1570 1448
3 1614 1645 1570
3 1571 1614 1570
3 1346 1464 860
3 1346 1509 1464
3 1266 3907 1509
3 3118 3277 3592
3 3495 3514 3277
3 6769 7003 5474
3 1697 2280 427
3 1127 1191 1160
3 704 703 673
3 448 478 477
3 65 66 100
3 1259 4198 1225
3 526 546 468
3 1657 1696 1695
3 1656 1657 1695
3 27 397 867
3 27 13 14
3 397 27 14
3 3960 1662 191
3 14 13 3700
3 2419 2273 2341
3 163 205 240
3 162 163 240
3 378 377 354
3 378 457 377
3 430 492 457
3 430 493 492
3 516 515 492
3 493 516 492
3 516 585 515
3 723 722 661
3 882 924 843
3 844 882 843
3 882 956 924
3 956 955 924
3 956 1000 999
3 955 956 999
3 1000 1041 1040
3 999 1000 1040
3 1080 1079 1040
3 1041 1080 1040
3 1080 1115 1114
3 1079 1080 1114
3 1114 1115 1151
3 1151 1212 1182
3 1212 1286 1182
3 1286 1285 1254
3 1368 1408 1285
3 1286 1368 1285
3 1368 1409 1408
3 1409 1490 1408
3 1677 1645 1614
3 1677 1727 1645
3 1677 1728 1727
3 1728 860 1727
3 860 1728 1346
3 1346 1266 1509
3 3610 3651 3609
3 577 4494 603
3 644 673 672
3 1658 1697 1696
3 497 550 549
3 567 595 594
3 1691 898 1690
3 1302 2941 1349
3 1297 2741 1298
3 12 191 1662
3 13 12 1662
3 1265 1055 1301
3 3924 3927 3822
3 3782 3755 3836
3 4805 163 162
3 10991 10889 11086
3 240 241 281
3 331 354 281
3 331 355 354
3 355 378 354
3 457 493 430
3 635 661 585
3 635 723 661
3 795 751 722
3 723 795 722
3 794 844 751
3 795 794 751
3 883 882 844
3 958 956 882
3 883 958 882
3 958 957 956
3 957 1001 1000
3 956 957 1000
3 1001 1041 1000
3 1041 1115 1080
3 1116 1152 1151
3 1115 1116 1151
3 1152 1213 1212
3 1151 1152 1212
3 1212 1323 1286
3 1323 1368 1286
3 1531 1570 1490
3 1531 1571 1570
3 1615 1614 1571
3 1615 1677 1614
3 1677 1729 1728
3 3123 3122 3090
3 395 396 2106
3 2022 2043 401
3 1298 1299 1341
3 439 440 467
3 467 546 525
3 10530 10576 10529
3 1298 1341 1340
3 4320 3881 3882
3 597 596 550
3 6 1665 191
3 12 6 191
3 371 713 484
3 6638 3458 3459
3 4458 3878 2758
3 3878 4086 2758
3 303 3718 908
3 9299 9298 9275
3 241 242 281
3 431 378 355
3 431 457 378
3 562 493 457
3 458 562 457
3 562 516 493
3 561 585 516
3 562 561 516
3 561 635 585
3 662 695 635
3 695 723 635
3 845 844 794
3 795 845 794
3 845 883 844
3 1002 1001 957
3 958 1002 957
3 1042 1041 1001
3 1002 1042 1001
3 1042 1116 1115
3 1041 1042 1115
3 1116 1117 1152
3 1183 1213 1152
3 1255 1323 1212
3 1213 1255 1212
3 1323 1369 1368
3 1449 1409 1368
3 1369 1449 1368
3 1449 1490 1409
3 1678 1677 1615
3 1678 1729 1677
3 706 1728 1729
3 706 1233 1346
3 1728 706 1346
3 1346 1233 1266
3 425 451 508
3 424 425 508
3 143 227 184
3 224 260 223
3 181 182 222
3 763 809 808
3 1336 1337 1380
3 66 101 100
3 1554 1688 1689
3 10885 10862 10866
3 1589 1588 1549
3 1549 1587 1548
3 1626 1625 1586
3 3881 4320 3851
3 1712 484 1706
3 1665 1712 1706
3 1235 1023 371
3 4448 6202 5720
3 11043 10992 10968
3 5346 5383 5345
3 3834 3862 3861
3 6301 6340 6339
3 8948 10882 10891
3 281 282 331
3 662 635 561
3 562 662 561
3 752 723 695
3 723 752 795
3 884 845 795
3 884 883 845
3 959 958 883
3 884 959 883
3 1003 1002 958
3 959 1003 958
3 1003 1043 1042
3 1002 1003 1042
3 1043 1081 1116
3 1042 1043 1116
3 1081 1117 1116
3 1183 1152 1117
3 1183 1214 1213
3 1214 1287 1255
3 1213 1214 1255
3 1287 1323 1255
3 1572 1531 1490
3 1572 1571 1531
3 1572 1615 1571
3 813 706 1729
3 3092 3091 3070
3 317 348 298
3 1501 1500 1459
3 674 673 619
3 102 101 67
3 570 596 623
3 1549 1548 1503
3 1349 2941 4402
3 1504 1549 1503
3 11127 10988 10975
3 1712 1665 2793
3 0 1235 371
3 484 0 371
3 3234 3118 3592
3 755 1707 798
3 10970 5138 5658
3 3701 3972 3724
3 4402 865 1467
3 4037 3849 3816
3 6547 3863 2655
3 9816 9864 9863
3 11092 11139 11018
3 332 356 331
3 356 355 331
3 356 431 355
3 431 458 457
3 536 562 458
3 662 752 695
3 752 846 795
3 846 884 795
3 846 885 884
3 960 959 884
3 885 960 884
3 960 1004 1003
3 959 960 1003
3 1004 1044 1043
3 1003 1004 1043
3 1043 1044 1081
3 1153 1183 1117
3 1153 1214 1183
3 1324 1323 1287
3 1450 1369 1323
3 1324 1450 1323
3 1450 1449 1369
3 1450 1491 1449
3 1491 1490 1449
3 1491 1572 1490
3 706 736 1233
3 555 576 531
3 322 3085 3347
3 865 4222 1467
3 2439 10853 3642
3 10422 10529 10472
3 5412 5444 5383
3 1296 1297 1339
3 3495 4065 3514
3 8268 8267 8222
3 1587 1586 1548
3 1418 1018 1235
3 0 1418 1235
3 798 323 7
3 1235 1018 1023
3 2950 2964 2963
3 4514 4438 4439
3 4503 4514 4439
3 4203 3922 3766
3 6456 6494 6493
3 2949 2950 2963
3 332 357 356
3 357 431 356
3 517 536 458
3 459 517 458
3 536 636 562
3 636 662 562
3 636 696 662
3 696 752 662
3 696 753 752
3 753 796 846
3 752 753 846
3 796 847 846
3 847 886 885
3 846 847 885
3 886 961 960
3 885 886 960
3 961 1005 1004
3 960 961 1004
3 1005 1045 1044
3 1004 1005 1044
3 1045 1082 1081
3 1044 1045 1081
3 1118 1117 1081
3 1082 1118 1081
3 1118 1153 1117
3 1184 1214 1153
3 1184 1215 1214
3 1215 1256 1287
3 1214 1215 1287
3 1256 1324 1287
3 1324 1370 1450
3 1646 1572 1491
3 1646 1615 1572
3 1646 1678 1615
3 1730 1729 1678
3 1730 813 1729
3 3990 902 4088
3 2409 2303 4167
3 3600 3546 3418
3 3264 3265 3288
3 2822 2415 2440
3 267 1990 228
3 505 1057 474
3 186 144 107
3 44 75 43
3 505 474 445
3 1012 1089 1011
3 1089 1125 1124
3 1461 1504 1503
3 1461 1503 1424
3 1793 68 67
3 895 894 853
3 2793 1418 0
3 1198 323 1707
3 1018 1198 1707
3 3456 3233 11028
3 7505 6963 6977
3 4400 4462 4506
3 5680 6599 6202
3 6186 6185 6155
3 273 4510 4039
3 17 1517 1091
3 4875 307 332
3 358 357 332
3 333 358 332
3 379 431 357
3 358 379 357
3 431 459 458
3 517 612 536
3 612 636 536
3 612 663 636
3 636 663 696
3 663 697 696
3 724 753 696
3 697 724 696
3 8012 10893 11060
3 3970 3719 3723
3 847 5049 886
3 796 4682 847
3 5049 4914 886
3 10891 10968 11015
3 4914 5172 961
3 5172 1046 1005
3 1083 1082 1045
3 1046 1083 1045
3 1083 1119 1118
3 1082 1083 1118
3 1118 1119 1153
3 1153 1185 1184
3 1184 1185 1215
3 1256 1288 1324
3 1324 1288 1370
3 1371 1532 1450
3 1370 1371 1450
3 1532 1491 1450
3 1532 1646 1491
3 1646 1730 1678
3 1731 706 813
3 1731 736 706
3 3304 3487 2391
3 6882 5471 1019
3 6590 6591 2228
3 8422 8529 8470
3 796 753 5253
3 2184 1859 1701
3 413 437 412
3 762 763 808
3 732 763 762
3 2009 1579 1540
3 856 972 855
3 509 2172 531
3 1589 1627 1588
3 1089 1090 1126
3 1341 1384 1340
3 1384 1383 1340
3 1384 1424 1383
3 2305 1198 2502
3 11006 10897 10922
3 323 485 7
3 4403 4514 4503
3 4178 4037 3816
3 5444 5443 5411
3 3863 6600 2655
3 4811 4787 123
3 3889 3117 3507
3 6057 6098 6097
3 4248 273 4039
3 333 334 358
3 10035 10063 10034
3 380 379 358
3 407 431 379
3 380 407 379
3 407 460 431
3 460 459 431
3 518 517 459
3 460 518 459
3 518 586 612
3 517 518 612
3 586 637 612
3 612 637 663
3 637 664 663
3 664 698 697
3 663 664 697
3 4272 4474 4017
3 10924 11069 11075
3 4794 1119 1083
3 1154 1153 1119
3 4794 1154 1119
3 1153 1154 1185
3 1185 1216 1215
3 1216 1288 1256
3 1215 1216 1256
3 1288 1325 1370
3 1325 1410 1371
3 1370 1325 1371
3 1410 1532 1371
3 1410 1492 1532
3 1731 1730 1646
3 1679 1731 1646
3 1731 813 1730
3 1731 902 736
3 627 3035 2551
3 5412 5484 5444
3 5484 5483 5444
3 3267 3266 3201
3 9451 2948 9452
3 2731 6882 1019
3 2757 4402 2941
3 4477 3085 4417
3 1793 66 65
3 465 464 436
3 437 465 436
3 3319 3455 3239
3 809 856 808
3 1190 1191 1226
3 3043 3005 9717
3 1579 1652 1687
3 140 141 180
3 894 895 929
3 854 853 806
3 895 971 929
3 1056 28 4412
3 4412 4470 1056
3 3655 2701 3654
3 3755 3151 3732
3 10893 11094 11060
3 10953 11078 11070
3 11109 11083 10852
3 123 4787 85
3 86 123 85
3 5740 5741 10415
3 10962 11012 10911
3 1438 1517 17
3 380 358 334
3 380 4937 407
3 4959 519 460
3 407 4959 460
3 460 519 518
3 519 563 586
3 518 519 586
3 563 5283 586
3 586 5283 637
3 637 5283 664
3 10996 11108 11038
3 4481 4482 4483
3 1435 4517 4140
3 4444 4531 4530
3 1155 1186 1185
3 1154 1155 1185
3 1186 1217 1216
3 1185 1186 1216
3 1216 1217 1288
3 1372 1410 1325
3 1326 1372 1325
3 1372 1411 1410
3 1411 1492 1410
3 1573 1532 1492
3 1616 1646 1532
3 1573 1616 1532
3 1616 1679 1646
3 4085 4088 818
3 3376 3131 3371
3 2990 3022 2989
3 3140 3141 3198
3 6750 6947 6951
3 6740 6862 6739
3 115 116 1973
3 344 365 313
3 1701 1660 1702
3 1159 1160 1189
3 760 761 854
3 258 259 295
3 1938 1967 327
3 10990 11007 10945
3 2883 3035 3643
3 1688 770 814
3 2009 1580 1579
3 58 57 4708
3 38 4708 57
3 124 86 57
3 58 124 57
3 124 123 86
3 164 4811 123
3 124 164 123
3 164 207 4811
3 10895 10915 10976
3 10858 11124 10999
3 563 5191 5283
3 4517 4515 4180
3 5519 5518 5483
3 4531 1239 1084
3 5497 4802 5254
3 3999 4460 3753
3 1239 1437 4529
3 4531 1084 4530
3 421 2118 2090
3 8650 11090 11117
3 3722 3961 1437
3 1218 1217 1186
3 1187 1218 1186
3 1218 1257 1288
3 1217 1218 1288
3 1257 1326 1325
3 1288 1257 1325
3 1327 1373 1372
3 1326 1327 1372
3 1451 1411 1372
3 1373 1451 1372
3 1451 1492 1411
3 1533 1573 1492
3 1451 1533 1492
3 1732 1731 1679
3 1732 302 1731
3 816 902 1731
3 302 816 1731
3 818 4088 902
3 816 818 902
3 3355 3406 3405
3 10975 11010 11098
3 5484 5519 5483
3 5559 5558 5518
3 10851 11031 10984
3 395 2106 2105
3 1426 1386 2922
3 1506 1467 4459
3 676 733 675
3 733 732 675
3 544 545 594
3 1578 1579 1687
3 1341 1342 1385
3 1385 1425 1424
3 762 808 807
3 731 762 807
3 149 825 112
3 1859 1590 1628
3 39 4708 4709
3 5519 5559 5518
3 125 124 58
3 59 125 58
3 243 4859 207
3 1947 188 145
3 4710 60 39
3 4363 4374 4489
3 1438 1239 4532
3 8675 8674 8628
3 2927 3109 6914
3 8579 8528 8470
3 9130 9131 8993
3 11030 10986 10836
3 3880 3881 3851
3 1435 4276 3846
3 538 520 80
3 3846 4515 4517
3 4413 5574 4350
3 4402 4509 865
3 5587 5622 5558
3 5109 1187 5104
3 4812 1257 1218
3 1257 4812 1326
3 4812 1328 1327
3 1326 4812 1327
3 1412 1373 1327
3 1328 1412 1327
3 1412 1451 1373
3 1617 1533 1451
3 1617 1648 1533
3 1648 1573 1533
3 1647 1616 1573
3 1648 1647 1573
3 1680 1679 1616
3 1647 1680 1616
3 1680 1732 1679
3 1680 859 1732
3 859 302 1732
3 859 816 302
3 859 818 816
3 2006 2626 980
3 3310 7027 3949
3 6145 5423 3445
3 325 350 324
3 735 705 678
3 1911 1623 1584
3 1702 1703 483
3 3274 3152 3485
3 345 366 344
3 366 365 344
3 5559 5587 5558
3 1699 1698 1658
3 109 186 108
3 109 108 75
3 467 468 546
3 299 317 298
3 29 112 1305
3 2229 1911 1656
3 150 4254 149
3 1305 112 825
3 3901 4360 3848
3 1583 1623 1582
3 87 125 59
3 60 87 59
3 165 164 124
3 125 165 124
3 208 207 164
3 165 208 164
3 208 244 243
3 207 208 243
3 283 4879 243
3 244 283 243
3 4305 4355 4205
3 2588 145 3708
3 4262 4276 1435
3 6963 7133 7132
3 6096 6127 6126
3 1435 3846 4517
3 3722 1091 4262
3 6095 6096 6126
3 6632 6637 3143
3 6475 6103 6468
3 112 29 2006
3 4509 4222 865
3 10269 3920 4966
3 3690 3702 3684
3 1219 4812 1218
3 1329 1412 1328
3 1412 1452 1451
3 1452 1617 1451
3 300 859 1680
3 1196 818 859
3 899 1196 859
3 1196 4085 818
3 3665 4802 5301
3 5587 5655 5622
3 10137 10185 146
3 1544 1545 1582
3 1545 1583 1582
3 418 417 393
3 646 622 569
3 102 103 142
3 346 366 345
3 2009 2409 1580
3 571 2209 2797
3 299 298 265
3 10939 11028 3034
3 112 980 149
3 260 259 223
3 1546 1545 1502
3 61 60 4710
3 5704 6573 4240
3 88 87 60
3 61 88 60
3 126 125 87
3 88 126 87
3 166 165 125
3 126 166 125
3 166 208 165
3 245 244 208
3 4896 283 244
3 245 4896 244
3 283 4896 4915
3 1239 1438 17
3 5419 5747 5746
3 9276 9255 2956
3 4515 4229 4180
3 1091 3902 4262
3 1737 3874 1471
3 10960 10885 10866
3 6183 6184 6254
3 6202 5773 5720
3 5720 6513 5599
3 6184 6215 6254
3 3715 3757 3756
3 4390 3290 3296
3 10880 11012 11033
3 4205 4260 4165
3 3899 3861 3862
3 1330 1374 1412
3 1329 1330 1412
3 1374 1493 1412
3 1493 1452 1412
3 1493 1617 1452
3 1681 1680 1647
3 1648 1681 1647
3 1681 300 1680
3 300 899 859
3 3406 3449 3476
3 3257 4493 4087
3 2073 24 2591
3 1545 1544 1502
3 1699 428 1698
3 857 856 809
3 370 395 369
3 6904 7491 7138
3 760 731 761
3 1225 1226 1259
3 2155 1622 1581
3 764 809 763
3 622 676 621
3 180 221 220
3 11135 10979 10930
3 11141 10864 11087
3 5622 5655 5654
3 466 467 525
3 89 88 61
3 89 126 88
3 166 209 208
3 246 245 208
3 209 246 208
3 284 4896 245
3 246 284 245
3 4896 284 4939
3 3691 3685 3674
3 5655 5708 5684
3 3057 6307 5901
3 6163 4106 6320
3 6541 6540 6494
3 6712 6925 1825
3 5843 6037 4898
3 4532 4531 4444
3 5654 5655 5684
3 4445 4532 4444
3 3986 3999 3753
3 11045 3421 3420
3 1059 1557 3707
3 4044 3924 3822
3 10933 11042 11099
3 8529 8579 8470
3 4222 3880 4459
3 150 1872 4254
3 1084 1239 4529
3 8870 8996 8031
3 5702 5740 5701
3 4206 4166 4261
3 8579 8578 8528
3 1453 1493 1374
3 1617 1681 1648
3 1196 1694 4085
3 6424 6425 6468
3 7024 8313 10904
3 2417 2591 24
3 646 676 622
3 898 1348 1427
3 2721 2720 2637
3 414 415 438
3 479 530 507
3 190 1348 898
3 527 526 469
3 139 140 179
3 1264 1347 445
3 7278 1020 1977
3 440 468 467
3 10937 6987 10904
3 646 677 676
3 1477 1694 4122
3 466 525 524
3 11002 11064 11076
3 89 127 126
3 127 167 166
3 126 127 166
3 210 209 166
3 167 210 166
3 247 246 209
3 210 247 209
3 285 284 246
3 247 285 246
3 284 285 4940
3 3902 4276 4262
3 9020 10878 10875
3 4180 4229 4509
3 3874 4406 3865
3 4393 5730 6637
3 4140 4517 4180
3 4444 4530 4331
3 8629 8675 8628
3 5428 4390 2131
3 4205 4355 4260
3 606 4053 2377
3 494 4180 4402
3 3797 4262 4253
3 1332 1375 1374
3 1331 1332 1374
3 1375 1453 1374
3 1453 1494 1493
3 1574 1617 1493
3 1494 1574 1493
3 1617 1682 1681
3 501 300 1681
3 501 899 300
3 3849 4122 1694
3 3228 3251 3227
3 6845 3273 3251
3 9899 9857 9812
3 2065 452 451
3 1160 1191 1190
3 766 810 765
3 1294 1295 1337
3 1543 1544 1582
3 1347 1465 979
3 1465 4459 979
3 598 2026 2707
3 6606 6159 6104
3 483 2026 1700
3 621 595 567
3 1554 1264 770
3 11099 10994 10868
3 3112 3596 3593
3 1224 1225 1258
3 452 481 508
3 451 452 508
3 481 531 508
3 438 466 437
3 11018 10865 10854
3 1838 90 89
3 89 90 127
3 167 211 210
3 248 247 210
3 211 248 210
3 248 286 285
3 247 248 285
3 285 286 4960
3 3866 3836 3867
3 4176 3881 3880
3 6099 6098 6058
3 4229 4176 4222
3 4509 4229 4222
3 4444 4331 7307
3 5720 5773 6513
3 4262 1435 579
3 4253 4262 579
3 4135 4061 3991
3 3735 3804 3734
3 10863 10924 11068
3 1375 1454 1453
3 1453 1454 1494
3 1683 1682 1617
3 1682 501 1681
3 680 899 501
3 680 1196 899
3 1094 1694 1196
3 10915 10927 10847
3 554 553 508
3 531 554 508
3 298 347 264
3 1343 1344 1386
3 3217 3242 3268
3 1702 483 1700
3 1340 1383 1339
3 1691 190 898
3 972 973 1090
3 2861 2665 374
3 1128 1227 1191
3 3528 3579 3577
3 10679 10678 10621
3 1262 1295 1294
3 11112 7646 8700
3 1335 4108 4113
3 91 128 127
3 90 91 127
3 128 168 167
3 127 128 167
3 168 212 211
3 167 168 211
3 249 248 211
3 212 249 211
3 249 4916 286
3 248 249 286
3 286 4916 4960
3 8676 8629 8578
3 5703 3924 4044
3 3867 3979 3978
3 1239 17 3722
3 4222 4176 3880
3 3880 3851 4459
3 4780 799 5140
3 10840 11092 11043
3 10725 4542 10668
3 5225 799 849
3 2005 2504 1540
3 1454 1495 1494
3 1494 1495 1574
3 1683 1617 1574
3 1649 1683 1574
3 1682 680 501
3 1094 1196 680
3 3269 3290 4390
3 3655 3285 2701
3 602 575 553
3 898 1427 1554
3 554 602 553
3 348 369 347
3 8185 8184 8143
3 8140 8056 9153
3 645 674 620
3 1701 1702 1700
3 2119 477 2118
3 731 807 761
3 703 760 730
3 858 810 766
3 2336 1971 206
3 5253 753 724
3 6670 6669 502
3 735 734 705
3 1427 1465 1347
3 128 169 168
3 169 213 212
3 168 169 212
3 213 250 249
3 212 213 249
3 249 250 4916
3 4104 1098 4272
3 6541 6590 6589
3 5244 5021 4993
3 4531 4532 1239
3 4068 4252 4084
3 5807 5806 6107
3 4061 3992 3991
3 4920 725 4780
3 4780 725 799
3 849 925 887
3 925 5186 887
3 925 1006 5186
3 4140 4180 494
3 4180 4509 4402
3 579 1435 4140
3 3198 3199 3265
3 1413 1495 1454
3 1534 1574 1495
3 1534 1649 1574
3 1016 1094 680
3 1058 1694 1094
3 11010 10981 11069
3 8579 8676 8578
3 8144 8185 8143
3 767 858 766
3 858 931 810
3 73 72 42
3 3515 3261 1630
3 9348 2953 9406
3 8676 8675 8629
3 735 767 734
3 92 129 128
3 91 92 128
3 129 170 169
3 128 129 169
3 170 214 213
3 169 170 213
3 214 251 250
3 213 214 250
3 251 308 4916
3 250 251 4916
3 4962 308 287
3 3722 17 1091
3 7423 4445 7307
3 4445 4444 7307
3 532 1708 629
3 3683 3682 3678
3 10864 11135 11087
3 638 725 4920
3 725 800 799
3 800 850 849
3 799 800 849
3 850 926 925
3 849 850 925
3 963 1006 925
3 926 963 925
3 963 1007 1006
3 1085 4870 1006
3 1007 1085 1006
3 1085 5165 4870
3 11117 10862 10885
3 4969 1455 1495
3 1413 4969 1495
3 1496 1534 1495
3 1455 1496 1495
3 1496 1535 1534
3 1535 1575 1649
3 1534 1535 1649
3 1575 1650 1649
3 1650 1683 1649
3 1663 1682 1683
3 648 680 1682
3 1663 648 1682
3 648 1016 680
3 11006 11139 10967
3 3577 3578 3654
3 3528 3551 3579
3 2184 2279 1859
3 1425 1505 1461
3 44 1796 76
3 76 75 44
3 1090 1160 1126
3 974 1050 1049
3 1653 1654 1691
3 646 678 677
3 502 3899 6670
3 1344 1345 1386
3 2184 1701 1659
3 3416 3457 3542
3 970 1012 1011
3 362 388 361
3 2221 552 2268
3 552 573 2268
3 1385 1424 1384
3 550 596 549
3 767 766 734
3 129 171 170
3 252 214 170
3 171 252 170
3 214 252 251
3 252 287 308
3 251 252 308
3 11093 10983 10926
3 6702 7613 7582
3 2228 3921 6590
3 7840 1763 9170
3 3607 2730 2567
3 638 665 725
3 725 756 800
3 756 801 800
3 851 850 800
3 801 851 800
3 927 926 850
3 851 927 850
3 927 964 963
3 926 927 963
3 964 1085 1007
3 963 964 1007
3 1085 1120 5165
3 1120 5206 5165
3 1084 4529 4530
3 3745 3797 4253
3 1496 1455 4969
3 9264 9286 9263
3 1536 1618 1575
3 1535 1536 1575
3 1618 1650 1575
3 1684 1683 1650
3 1684 1663 1683
3 681 1016 648
3 1663 681 648
3 681 978 1016
3 978 1094 1016
3 3228 3227 3208
3 442 469 441
3 480 530 479
3 70 69 1794
3 364 391 390
3 2911 4458 2616
3 1195 1344 2832
3 3241 3266 3309
3 549 570 548
3 480 479 449
3 450 480 449
3 497 527 469
3 470 497 469
3 10981 10913 11075
3 621 675 645
3 1300 1385 1342
3 1794 69 68
3 679 735 678
3 62 93 92
3 2176 11044 3410
3 92 93 129
3 129 172 171
3 172 215 252
3 171 172 252
3 215 253 252
3 253 288 287
3 252 253 287
3 288 336 4962
3 287 288 4962
3 10861 10911 10944
3 336 383 4962
3 4962 383 382
3 383 408 461
3 382 383 461
3 408 432 461
3 432 462 461
3 462 495 5069
3 495 521 539
3 521 588 539
3 5290 5194 539
3 539 588 638
3 588 614 665
3 638 588 665
3 666 699 725
3 665 666 725
3 699 726 725
3 726 802 756
3 725 726 756
3 802 801 756
3 888 851 801
3 802 888 801
3 851 888 927
3 888 928 927
3 965 964 927
3 928 965 927
3 964 965 1085
3 3915 3282 3345
3 5153 4356 5141
3 1456 1497 1535
3 1496 1456 1535
3 1537 1536 1535
3 1497 1537 1535
3 1537 1618 1536
3 1619 1650 1618
3 649 681 1663
3 649 978 681
3 444 1094 978
3 444 1058 1094
3 3023 3022 2990
3 3447 3500 3472
3 507 2200 2248
3 349 2010 768
3 2010 707 768
3 1128 1161 1227
3 1161 1192 1227
3 1654 1622 1692
3 102 142 141
3 855 972 971
3 390 416 415
3 423 399 351
3 1299 1300 1342
3 1049 1050 1128
3 62 63 93
3 93 130 129
3 130 173 172
3 129 130 172
3 173 216 215
3 172 173 215
3 216 254 253
3 215 216 253
3 254 289 288
3 253 254 288
3 289 337 336
3 288 289 336
3 336 337 383
3 383 384 408
3 10976 11066 3362
3 522 521 495
3 496 522 495
3 564 588 521
3 522 564 521
3 564 589 588
3 589 614 588
3 639 665 614
3 665 639 666
3 699 757 726
3 726 757 802
3 757 889 802
3 889 888 802
3 889 928 888
3 928 966 965
3 966 1086 1085
3 965 966 1085
3 1156 5206 1120
3 1221 1188 5206
3 1156 1221 5206
3 1220 5161 1188
3 1221 1220 1188
3 3022 3043 2989
3 4731 4740 1376
3 11117 10885 10879
3 1376 4998 1496
3 1496 4998 1456
3 1498 1497 1456
3 11082 11095 10978
3 1538 1537 1497
3 1498 1538 1497
3 1619 1618 1537
3 1538 1619 1537
3 1685 1650 1619
3 1685 1684 1650
3 815 1663 1684
3 650 649 1663
3 738 978 649
3 650 738 649
3 738 444 978
3 1136 1058 444
3 1136 4321 1058
3 3447 3472 3427
3 10947 10905 11052
3 100 140 139
3 10907 10837 10918
3 1590 1866 1551
3 1590 2202 2593
3 1954 299 265
3 1160 1190 1189
3 622 621 569
3 623 646 570
3 2741 1299 1298
3 452 482 481
3 373 423 351
3 1294 1337 1336
3 1227 1228 1261
3 63 94 93
3 94 131 130
3 93 94 130
3 131 174 173
3 130 131 173
3 174 217 216
3 173 174 216
3 217 255 254
3 216 217 254
3 255 309 289
3 254 255 289
3 289 309 337
3 309 4942 337
3 10888 10957 11002
3 337 4942 383
3 862 10 1896
3 8490 10995 11106
3 6540 6541 6589
3 5072 523 522
3 496 5072 522
3 540 564 522
3 523 540 522
3 540 590 564
3 590 589 564
3 615 614 589
3 590 615 589
3 615 640 639
3 614 615 639
3 640 699 666
3 639 640 666
3 699 758 757
3 758 803 757
3 757 803 889
3 966 928 889
3 1086 1120 1085
3 1086 1121 1120
3 1121 1156 1120
3 1437 1275 4529
3 1576 1538 1498
3 1576 1619 1538
3 771 650 1663
3 771 738 650
3 473 444 738
3 771 473 738
3 473 1136 444
3 3403 3447 3427
3 3441 3285 3655
3 11051 11126 10863
3 481 482 531
3 327 373 351
3 1090 1127 1160
3 11115 11121 11109
3 1554 770 1688
3 1590 2593 1628
3 1628 2593 1703
3 1622 1693 1692
3 1192 1228 1227
3 20 2580 2862
3 531 576 554
3 449 422 399
3 646 623 678
3 901 500 977
3 41 1817 1790
3 94 132 131
3 132 175 174
3 131 132 174
3 174 175 217
3 217 290 255
3 255 290 309
3 290 310 309
3 309 310 4942
3 10848 11040 11089
3 2282 28 2479
3 5044 5015 433
3 6517 6103 6062
3 3722 4262 3797
3 6925 3097 1825
3 523 5101 540
3 541 591 590
3 540 541 590
3 590 591 615
3 758 889 803
3 890 966 889
3 966 1008 1086
3 1157 1156 1121
3 1157 1221 1156
3 10908 11065 11017
3 10839 10955 10959
3 4530 4529 4528
3 4113 1294 1335
3 4160 1539 1576
3 815 1684 1685
3 815 771 1663
3 3023 3070 3022
3 854 895 853
3 1297 1340 1339
3 4373 3850 476
3 345 344 314
3 854 855 971
3 707 901 977
3 448 2119 447
3 554 576 602
3 576 603 602
3 500 1349 1388
3 500 1388 977
3 63 95 94
3 95 133 132
3 94 95 132
3 133 176 175
3 132 133 175
3 176 218 217
3 175 176 217
3 218 310 290
3 217 218 290
3 4964 4942 338
3 310 338 4942
3 385 409 4985
3 4985 409 433
3 7971 8017 8016
3 542 592 591
3 592 616 615
3 591 592 615
3 615 616 640
3 640 667 699
3 699 667 758
3 758 804 889
3 889 804 890
3 967 966 890
3 967 1009 1008
3 966 967 1008
3 1009 1047 1086
3 1008 1009 1086
3 1047 1087 1086
3 1122 1121 1086
3 1087 1122 1086
3 1121 1122 1157
3 1222 1221 1157
3 3239 3300 3319
3 11081 10996 11038
3 1651 1619 1576
3 1651 1685 1619
3 1685 900 815
3 1655 771 815
3 1655 473 771
3 3285 3441 3168
3 10919 10844 11110
3 265 298 264
3 2741 1300 1299
3 1585 1584 1546
3 388 412 361
3 1388 1349 1467
3 768 707 977
3 3168 1991 3368
3 1991 3603 3640
3 95 134 133
3 133 134 176
3 218 291 310
3 310 291 338
3 339 385 4964
3 3812 4027 4028
3 1239 3722 1437
3 410 434 433
3 434 463 5044
3 433 434 5044
3 5044 463 543
3 8676 8776 8675
3 542 565 592
3 565 593 592
3 592 593 616
3 616 641 640
3 641 668 667
3 640 641 667
3 668 700 758
3 667 668 758
3 700 727 758
3 758 727 804
3 804 891 890
3 891 967 890
3 1010 1009 967
3 1010 1047 1009
3 1123 1122 1087
3 1123 1158 1157
3 1122 1123 1157
3 1157 1158 1222
3 10952 11064 11002
3 1222 3934 1221
3 1414 5022 1377
3 1378 1414 1377
3 1414 1457 1539
3 5022 1414 1539
3 1620 1576 1539
3 1620 1651 1576
3 1620 1686 1651
3 1686 1685 1651
3 1686 900 1685
3 900 737 815
3 737 1655 815
3 3850 4321 1136
3 8598 10874 8696
3 3850 4373 4321
3 3070 3091 3069
3 11073 10935 11067
3 3368 1991 3640
3 389 390 414
3 10136 146 1884
3 182 223 222
3 930 1013 973
3 1129 2816 1192
3 107 106 74
3 3102 3125 3101
3 527 548 547
3 471 497 470
3 63 96 95
3 96 135 134
3 95 96 134
3 135 177 176
3 134 135 176
3 177 219 218
3 176 177 218
3 218 219 291
3 291 339 338
3 339 340 385
3 5597 4781 5046
3 542 543 565
3 593 617 616
3 616 617 641
3 641 669 668
3 669 701 700
3 668 669 700
3 700 701 727
3 727 805 804
3 804 805 891
3 891 1010 967
3 1088 1047 1010
3 1047 1088 1087
3 1088 1123 1087
3 1158 1223 1222
3 1095 7390 3962
3 1415 1414 1378
3 3742 1415 1378
3 1414 1415 1457
3 1457 2005 1539
3 2005 1620 1539
3 1621 1686 1620
3 900 1655 737
3 3850 1136 473
3 6544 6591 6543
3 3603 3374 3515
3 315 345 314
3 931 974 930
3 1422 1460 1421
3 1382 1423 1381
3 1502 1501 1460
3 1458 1459 1500
3 1503 1460 1422
3 185 265 227
3 1653 1691 1690
3 1302 1349 500
3 75 74 43
3 41 64 63
3 64 97 96
3 63 64 96
3 97 136 135
3 96 97 135
3 136 178 177
3 135 136 177
3 177 178 219
3 219 292 291
3 292 340 339
3 291 292 339
3 340 386 385
3 410 435 434
3 435 464 463
3 434 435 463
3 464 543 463
3 565 617 593
3 617 642 641
3 642 670 669
3 641 642 669
3 670 702 701
3 669 670 701
3 702 728 727
3 701 702 727
3 728 805 727
3 892 891 805
3 892 968 1010
3 891 892 1010
3 968 1048 1010
3 1010 1048 1088
3 1048 1124 1088
3 1124 1123 1088
3 1124 1158 1123
3 1223 1258 3934
3 1222 1223 3934
3 1258 4114 3934
3 1416 1415 3742
3 1416 1457 1415
3 2005 1577 1620
3 1577 1621 1620
3 1687 1686 1621
3 1687 26 1686
3 446 473 1655
3 446 3850 473
3 3267 3268 3310
3 7579 5859 7580
3 3515 3374 3261
3 3374 1840 3261
3 482 509 531
3 465 466 524
3 223 259 258
3 75 107 74
3 137 136 97
3 136 137 178
3 178 220 219
3 220 256 292
3 219 220 292
3 256 293 292
3 292 293 340
3 340 360 386
3 360 387 386
3 386 387 410
3 544 543 464
3 544 566 565
3 543 544 565
3 565 566 617
3 617 618 642
3 642 671 670
3 729 702 670
3 671 729 670
3 702 729 728
3 759 805 728
3 729 759 728
3 759 852 805
3 852 892 805
3 852 969 892
3 892 969 968
3 969 1011 1048
3 968 969 1048
3 1189 1223 1158
3 1189 1224 1223
3 1224 1258 1223
3 1293 4114 1258
3 1417 1416 4064
3 3261 1840 1595
3 11027 10892 11026
3 1652 1689 1687
3 2005 1540 1577
3 1687 1621 1577
3 26 769 1686
3 769 900 1686
3 769 861 900
3 861 1655 900
3 861 445 1655
3 445 474 446
3 1655 445 446
3 1057 3850 446
3 474 1057 446
3 3268 3289 3310
3 7508 3289 6725
3 6216 6215 6184
3 11006 10858 10897
3 1792 98 64
3 64 98 97
3 98 138 137
3 97 98 137
3 138 179 178
3 137 138 178
3 179 220 178
3 412 387 360
3 411 410 387
3 412 411 387
3 411 436 435
3 410 411 435
3 435 436 464
3 566 618 617
3 618 643 642
3 642 643 671
3 730 729 671
3 806 759 729
3 806 852 759
3 852 893 969
3 893 970 969
3 970 1011 969
3 1011 1089 1048
3 1089 1124 1048
3 1159 1158 1124
3 1125 1159 1124
3 1159 1189 1158
3 10914 11063 10837
3 9493 9492 9466
3 3604 3415 11005
3 6184 6183 6182
3 3125 3158 3101
3 6126 6184 6154
3 1540 1578 1577
3 1578 1687 1577
3 1687 1688 26
3 1688 814 769
3 26 1688 769
3 769 814 861
3 4114 1293 4192
3 10576 10575 10529
3 3310 3289 7508
3 6977 6963 7132
3 422 421 398
3 3651 3443 3650
3 1792 65 98
3 65 99 98
3 99 139 138
3 98 99 138
3 138 139 179
3 220 257 256
3 257 294 293
3 256 257 293
3 294 360 340
3 293 294 340
3 341 361 360
3 361 412 360
3 412 436 411
3 464 524 544
3 618 644 643
3 644 672 671
3 643 644 671
3 671 672 730
3 730 806 729
3 806 853 893
3 852 806 893
3 853 894 893
3 929 970 893
3 894 929 893
3 929 1012 970
3 10987 10903 10948
3 11101 10996 11081
3 11114 3635 11107
3 3577 3654 3610
3 400 352 1992
3 2698 2004 2831
3 1821 1820 1796
3 2633 2676 2675
3 2015 2060 2059
3 2676 2716 2675
3 2134 2133 2104
3 2261 2240 2192
3 2599 2600 2635
3 2181 2152 2311
3 2939 2346 2501
3 2698 2310 2004
3 2696 2852 2934
3 422 447 421
3 2105 2134 2104
3 2634 2718 2676
3 2566 2647 2533
3 11048 11102 11053
3 1907 1936 1963
3 1984 2015 2014
3 2939 1921 2100
3 6421 6420 6378
3 2555 2598 2634
3 2094 2121 2146
3 2239 2258 2189
3 2402 2425 2424
3 2190 2239 2189
3 2401 2402 2424
3 1819 1818 1796
3 2066 2121 2094
3 2330 2628 2840
3 2248 2219 2165
3 2448 2739 2736
3 1962 1961 1933
3 599 2268 573
3 1819 1846 1845
3 1818 1819 1845
3 1901 1900 1845
3 11014 3176 11026
3 8784 8783 8731
3 3285 3299 2701
3 3209 3208 3189
3 2118 2166 2090
3 2135 2157 2134
3 2045 2067 2024
3 2045 2122 2067
3 1969 1994 1968
3 1846 1901 1845
3 1899 1900 1955
3 4085 1694 1477
3 8924 8872 8827
3 1901 1955 1900
3 3300 3673 3684
3 2106 2107 2135
3 1969 1968 1941
3 4603 1814 10738
3 2122 2147 2121
3 2203 2251 2223
3 2024 2066 1994
3 10368 10473 10530
3 2706 2330 2068
3 3101 3124 3092
3 8973 8923 8872
3 8546 8722 609
3 1991 3497 3603
3 1900 1873 1844
3 8985 8599 9053
3 8470 8382 8336
3 10862 10928 11101
3 111 1710 3618
3 2223 2251 4494
3 2596 1915 2256
3 8924 8973 8872
3 8972 8971 8923
3 8470 8421 8382
3 8973 8972 8923
3 8560 8352 9050
3 2068 2330 2840
3 2463 2532 2564
3 1508 598 2707
3 7717 8151 7160
3 3266 3310 3309
3 2178 3523 2439
3 3776 3636 2987
3 1900 1899 1873
3 1845 1900 1844
3 9024 9023 8971
3 1886 1887 1912
3 1912 1913 1937
3 1957 1958 1983
3 1983 1984 2014
3 2636 2677 2600
3 3886 1430 1095
3 2599 2635 2598
3 1887 1913 1912
3 5367 9055 9040
3 7624 7623 7602
3 8972 9024 8971
3 9101 7716 7715
3 10986 10988 11127
3 2254 2749 2708
3 2098 2254 2708
3 395 2078 369
3 1949 1897 2715
3 3075 3048 3050
3 9024 9075 9023
3 1858 1884 1883
3 1937 1938 327
3 3610 3652 3651
3 2725 2608 2563
3 1913 1938 1937
3 9134 9133 9075
3 514 5058 9959
3 811 2457 2525
3 9424 2949 9451
3 2188 2189 2216
3 6704 8245 7052
3 2010 2209 707
3 2842 1946 2254
3 7384 962 8889
3 3355 3405 3331
3 4113 4108 4405
3 2724 2725 2887
3 2155 1623 1911
3 2264 2263 2242
3 2400 2422 2421
3 3323 3018 3111
3 3339 3397 3345
3 6768 7401 7311
3 9425 6649 5300
3 2871 2254 2098
3 2455 2842 2254
3 352 373 327
3 2214 2215 2238
3 2399 2400 2421
3 11108 11106 11038
3 2159 2191 2190
3 2422 2491 2421
3 2579 2026 2180
3 2377 2875 1508
3 2490 2521 1131
3 2871 2924 2254
3 2924 2284 2254
3 2284 2455 2254
3 8300 8299 8267
3 76 109 75
3 504 4425 821
3 2436 2177 2340
3 9211 9210 9133
3 9134 9211 9133
3 11133 10900 3373
3 7682 7681 7507
3 5681 5138 5019
3 2255 1980 1463
3 858 2597 931
3 2909 2348 2916
3 2909 2855 2348
3 2909 2688 2855
3 2688 2871 2855
3 2688 2924 2871
3 11083 11103 11113
3 1907 1906 1855
3 353 2674 1431
3 1848 1849 1874
3 11003 10892 11027
3 4925 6060 9210
3 2349 2399 2398
3 9211 4925 9210
3 1975 2578 2490
3 2578 2257 2521
3 2490 2578 2521
3 2521 2257 2255
3 2255 2798 1980
3 2798 2848 2916
3 1980 2798 2916
3 2916 2848 2909
3 2909 2783 2688
3 2783 2923 2688
3 2688 2923 2924
3 2924 2923 2284
3 2453 2277 2455
3 2284 2453 2455
3 2455 2277 2842
3 2277 2692 2842
3 11138 11113 11055
3 2259 2239 2190
3 10859 10879 10955
3 2014 2059 2036
3 471 2185 498
3 2497 2463 2564
3 1974 2621 1634
3 1921 1895 2029
3 2203 2172 2146
3 4599 4568 4569
3 2187 2215 2186
3 2635 2718 2634
3 2050 2706 2765
3 10782 10716 6024
3 2583 2578 1975
3 2237 2255 2257
3 2255 2237 2798
3 2923 2453 2284
3 2453 2740 2277
3 484 1712 0
3 1417 206 1971
3 2575 2615 2333
3 2200 2201 2220
3 2109 2080 2110
3 2191 2259 2190
3 2110 2159 2136
3 2201 2221 2220
3 6059 6060 5925
3 1974 1635 2750
3 2029 2470 1921
3 2293 2326 2325
3 1894 1895 2804
3 2353 2352 2320
3 5925 5960 1804
3 2539 2578 2583
3 2629 2257 2578
3 2539 2629 2578
3 2629 2237 2257
3 2629 2798 2237
3 2848 2746 2909
3 2909 2746 2783
3 2453 2408 2740
3 2740 2693 2277
3 2693 2656 2277
3 2277 2656 2692
3 530 552 2201
3 10702 10701 5207
3 2895 2894 2893
3 2584 2733 2503
3 11078 10980 10939
3 6257 6258 6302
3 3915 3397 4087
3 19 1809 1829
3 2268 2297 2220
3 2221 2268 2220
3 2268 2329 2297
3 2329 2365 2297
3 2329 2435 2365
3 2435 2468 2365
3 2831 2004 2181
3 10988 11059 10975
3 2310 2804 2501
3 1895 1894 2503
3 4371 4317 3549
3 1995 2024 1969
3 1970 1995 1969
3 5960 5832 5861
3 1804 5960 5861
3 2573 2583 10700
3 6056 10782 6024
3 2573 2539 2583
3 2848 2678 2746
3 2783 2914 2923
3 2923 2483 2453
3 2453 2483 2408
3 2740 2408 2693
3 2693 2803 2692
3 2656 2693 2692
3 2803 2865 2231
3 2692 2803 2231
3 3133 3131 3376
3 2382 2381 2352
3 1995 2045 2024
3 2159 2190 2189
3 2095 2122 2045
3 2730 2729 2567
3 4317 3576 3549
3 2252 2798 2629
3 2678 2848 2798
3 2252 2678 2798
3 2867 2914 2783
3 2746 2867 2783
3 2914 2483 2923
3 2699 2774 2408
3 2408 2774 2693
3 6066 4048 5716
3 2398 2399 2421
3 2611 2781 2684
3 2116 2199 2198
3 2267 2247 2219
3 5642 8014 8013
3 2123 2147 2122
3 2353 2382 2352
3 2895 3254 2896
3 2088 2164 2144
3 2729 2730 3254
3 2204 2203 2147
3 5832 5960 6821
3 2631 2629 2539
3 2630 2252 2629
3 2630 2678 2252
3 2678 2092 2746
3 2746 2092 2867
3 2483 2699 2408
3 2774 2587 2803
3 2693 2774 2803
3 2803 2745 2865
3 504 821 503
3 1943 2256 1915
3 11125 10925 11050
3 2203 2204 2251
3 2382 2403 2402
3 1892 49 1863
3 2837 2869 2575
3 3304 3469 3516
3 2620 2868 2347
3 2658 2868 2620
3 2624 2658 2620
3 2615 2618 2624
3 2362 2433 2407
3 2643 2778 2681
3 2146 2172 2120
3 2553 2539 2573
3 2553 2631 2539
3 2630 2629 2631
3 2483 2936 2699
3 2699 2666 2774
3 2666 2587 2774
3 2803 2587 2745
3 2141 2140 2113
3 11061 8598 8696
3 2781 2895 2684
3 2869 2615 2575
3 2883 3643 2299
3 2930 2478 2806
3 2806 2667 2743
3 11024 11121 11115
3 2780 2828 2727
3 2663 2753 2311
3 2381 2382 2402
3 6821 8298 8205
3 2379 2591 2417
3 368 394 2103
3 2319 2573 10196
3 2319 2553 2573
3 2631 2595 2630
3 2489 2678 2630
3 2595 2489 2630
3 2678 2489 2092
3 2489 2093 2092
3 2092 2093 2867
3 2699 2936 2666
3 2174 2764 2666
3 2666 2764 2587
3 2764 2843 2587
3 2843 2921 2745
3 2587 2843 2745
3 3708 188 3709
3 2403 2461 2425
3 2402 2403 2425
3 1994 1993 1968
3 2343 2448 2648
3 2744 2299 2900
3 2461 2460 2459
3 2425 2461 2459
3 2769 2770 2817
3 2460 2602 2459
3 1979 2743 1927
3 3515 1630 3513
3 6379 6380 6459
3 2892 2891 2780
3 2094 2146 2120
3 3684 3195 3666
3 2813 2631 2553
3 2813 2595 2631
3 2093 2811 2867
3 2867 2811 2914
3 2914 2936 2483
3 2936 2445 2666
3 2666 2445 2174
3 2764 2623 2843
3 2843 2623 2921
3 2921 2588 2745
3 2768 1050 2716
3 2340 2389 2739
3 3700 13 1662
3 1993 1994 2066
3 2137 2138 2160
3 2080 2058 2034
3 2113 2084 2062
3 1941 1968 1914
3 3085 3166 3347
3 2549 2471 2375
3 2371 932 896
3 2654 2393 2756
3 2393 1916 2756
3 2900 2299 2930
3 1936 1965 1964
3 2306 3096 3283
3 2434 2612 2467
3 1974 2700 2621
3 1802 10196 2621
3 2700 1802 2621
3 2488 2319 10196
3 1802 2488 10196
3 2488 2553 2319
3 2625 2595 2813
3 2625 2489 2595
3 2489 2792 2093
3 2093 2792 2811
3 2811 2272 2914
3 2914 2272 2936
3 2623 2898 2921
3 2921 1947 2588
3 2588 1947 145
3 6188 6218 6187
3 3122 3157 3141
3 1956 1957 1982
3 2433 2566 2466
3 9042 7947 8947
3 10945 10962 10894
3 5838 5901 5457
3 2849 904 2873
3 2274 1894 2514
3 3303 3457 3416
3 2364 2363 2266
3 2892 2870 2890
3 2891 2892 2890
3 2926 2853 2761
3 2542 1897 1949
3 2052 2339 2340
3 10879 10960 10920
3 10948 11091 10871
3 3267 3217 3268
3 3122 3141 3121
3 3217 3201 3183
3 79 2 4
3 2756 1916 2300
3 2300 2332 2331
3 1590 1868 2202
3 19 33 32
3 2750 2700 1974
3 2750 2315 1802
3 2700 2750 1802
3 2315 2488 1802
3 2550 2813 2553
3 2651 2625 2813
3 2550 2651 2813
3 2622 2489 2625
3 2651 2622 2625
3 2622 2792 2489
3 2792 2760 2811
3 2811 2760 2272
3 2272 2397 2936
3 2936 2397 2445
3 2445 2444 2174
3 2505 2764 2174
3 2055 2505 2174
3 2661 2623 2764
3 2505 2661 2764
3 2623 2661 2898
3 2898 2230 2921
3 2921 2230 1947
3 11014 11130 3591
3 1919 188 1947
3 8298 9110 8917
3 2420 2310 1928
3 3183 6680 3202
3 7132 7133 7078
3 2420 1928 2054
3 2931 2672 2054
3 2219 2247 2266
3 2890 2870 2869
3 2610 2683 2609
3 1964 1965 2018
3 6129 10194 10703
3 6663 1842 3899
3 811 2525 2554
3 1853 1854 1879
3 1854 1880 1879
3 1903 1904 1962
3 1880 1904 1903
3 1879 1880 1903
3 3371 3303 3416
3 3465 3574 3546
3 3516 3213 3537
3 7905 3076 3077
3 2652 1795 1635
3 1795 2278 2315
3 2750 1795 2315
3 2278 2488 2315
3 2318 2550 2553
3 2488 2318 2553
3 2670 2651 2550
3 2318 2670 2550
3 2670 2546 2651
3 1908 2622 2651
3 2546 1908 2651
3 2847 2792 2622
3 1908 2847 2622
3 2792 2847 2760
3 2760 1909 2272
3 1909 2145 2397
3 2272 1909 2397
3 2145 2935 2397
3 2935 2802 2445
3 2397 2935 2445
3 2802 2443 2444
3 2445 2802 2444
3 2443 2171 2174
3 2444 2443 2174
3 2174 2171 2055
3 2592 2505 2055
3 2230 2898 2661
3 2230 1919 1947
3 12 13 27
3 61 1815 1837
3 2187 2157 2135
3 1800 1823 1854
3 8 1056 4470
3 2058 2032 2033
3 28 2282 776
3 8107 7758 7757
3 4458 2911 4425
3 8470 8336 8299
3 1988 2039 2017
3 2157 2186 2185
3 2870 2509 2869
3 2247 2267 2266
3 2377 4053 2875
3 2908 2765 2787
3 10922 10897 11037
3 2585 2707 2579
3 7599 8435 5052
3 2929 1870 3509
3 1832 1795 2652
3 2704 867 907
3 1832 2309 2278
3 1795 1832 2278
3 2538 2488 2278
3 2309 2538 2278
3 2538 2520 2488
3 2520 2318 2488
3 2520 2154 2318
3 2918 2670 2318
3 2154 2918 2318
3 2918 2546 2670
3 2847 2759 2760
3 2760 2759 1909
3 2802 2475 2443
3 2475 2170 2171
3 2443 2475 2171
3 2170 2125 2055
3 2171 2170 2055
3 2055 2125 2592
3 1861 2505 2592
3 2702 2661 2505
3 1861 2702 2505
3 2702 2232 2661
3 2942 2230 2661
3 2232 2942 2661
3 2942 2799 2230
3 2799 1919 2230
3 2793 12 27
3 2725 2724 2608
3 2554 2555 2634
3 2556 2599 2598
3 2073 2485 2672
3 1763 1784 4547
3 4574 1784 4602
3 8917 9110 9084
3 2106 2135 2105
3 1987 2037 1986
3 2157 2185 2134
3 2677 2636 2719
3 2555 2556 2598
3 2771 2719 2636
3 2423 2424 2458
3 2610 2609 2565
3 2308 1866 1862
3 2385 2429 2323
3 10956 10944 10851
3 274 2176 3410
3 8696 10889 10991
3 2786 2922 1841
3 2786 2815 2922
3 2279 2184 2815
3 2597 2633 931
3 2290 2324 2262
3 3158 3183 3124
3 2337 2175 2301
3 2338 2337 2301
3 4064 1416 3742
3 10994 11042 10954
3 10880 11035 11008
3 1997 2520 2538
3 2582 1997 2538
3 1997 2286 2520
3 2286 2154 2520
3 2918 2302 2546
3 2546 2302 1908
3 1908 2915 2847
3 2915 2759 2847
3 2594 1909 2759
3 2594 2145 1909
3 2594 2935 2145
3 2524 2802 2935
3 2524 2475 2802
3 2169 2170 2475
3 2169 2276 2125
3 2170 2169 2125
3 2276 2031 2592
3 2125 2276 2592
3 2472 1861 2592
3 2031 2472 2592
3 2751 2702 1861
3 2472 2751 1861
3 2751 2232 2702
3 2253 1919 2799
3 2253 1745 1919
3 9110 7979 7969
3 8268 8300 8267
3 1967 1992 352
3 1763 1785 1784
3 1785 1809 1784
3 2267 2364 2266
3 9084 9110 7969
3 2719 2771 2819
3 2203 2223 2172
3 10861 10944 10956
3 8469 8526 6015
3 2090 2166 2117
3 2166 2165 2117
3 2509 2905 2869
3 2533 2610 2565
3 3309 3310 3949
3 2235 2183 1943
3 2112 2138 2111
3 2138 2137 2111
3 9423 2951 9424
3 2256 1949 2596
3 10986 11059 10988
3 3044 3071 3070
3 2819 2771 2820
3 2324 2323 2262
3 2703 2579 2180
3 2175 2659 2301
3 2659 2744 2301
3 1668 1832 2652
3 8012 11060 8490
3 2581 1715 1716
3 2582 2581 1997
3 2286 2518 2154
3 2518 2302 2918
3 2154 2518 2918
3 2302 2512 1908
3 1908 2512 2915
3 2800 2759 2915
3 2800 2594 2759
3 2545 2935 2594
3 2545 2524 2935
3 2168 2169 2475
3 2168 2276 2169
3 2168 2937 2031
3 2276 2168 2031
3 2937 2472 2031
3 2858 2751 2472
3 2858 2182 2232
3 2751 2858 2232
3 2182 2714 2942
3 2232 2182 2942
3 2942 2714 2799
3 2714 2253 2799
3 7761 8552 8551
3 2564 2725 2563
3 1829 1863 33
3 8695 8694 7839
3 11016 3598 3457
3 3086 1970 9993
3 2485 2372 2734
3 1838 62 91
3 4958 5060 5034
3 2869 2905 2618
3 3044 3070 3023
3 2785 2006 2784
3 3485 3152 2368
3 2259 2240 2260
3 1875 1876 1957
3 2861 2626 2785
3 4053 2940 2875
3 2875 2940 2876
3 3157 3171 3141
3 1911 1624 1656
3 2577 2703 2180
3 7969 7979 9108
3 2722 2552 2286
3 1997 2722 2286
3 2286 2552 2518
3 2518 2021 2302
3 2302 2021 2512
3 2671 2594 2800
3 2671 2545 2594
3 2507 2475 2524
3 2507 2168 2475
3 2473 2472 2937
3 2473 2858 2472
3 2395 2714 2182
3 2858 2395 2182
3 2275 2253 2714
3 2395 2275 2714
3 2275 2789 1745
3 2253 2275 1745
3 1919 1745 188
3 2789 2314 1745
3 3138 2766 2903
3 8897 514 9959
3 1763 1786 1785
3 1786 1810 1809
3 1785 1786 1809
3 1810 1829 1809
3 2665 4059 4110
3 11065 11050 11070
3 11051 3096 2132
3 2448 2736 2648
3 1913 1939 1938
3 2533 2565 2465
3 7660 9472 7661
3 2226 2748 1897
3 2493 2494 2529
3 2494 2530 2529
3 33 19 1829
3 2341 1722 1014
3 10800 10722 4837
3 6501 6424 4145
3 2166 2118 477
3 10987 10948 10941
3 1756 1772 43
3 2941 1302 2797
3 2552 2687 2518
3 2518 2687 2021
3 2021 2687 2512
3 2915 2671 2800
3 2695 2168 2507
3 2075 2937 2168
3 2695 2075 2168
3 2075 2474 2473
3 2937 2075 2473
3 2928 2858 2473
3 2474 2928 2473
3 2928 2866 2858
3 2866 2395 2858
3 2208 2275 2395
3 2866 2208 2395
3 2208 2047 2789
3 2275 2208 2789
3 2047 1843 2314
3 2789 2047 2314
3 1843 2002 2314
3 1817 41 63
3 9857 9856 9812
3 1763 4670 1786
3 1811 1810 1786
3 1830 1829 1810
3 1811 1830 1810
3 1864 1863 1829
3 1830 1864 1829
3 1863 1864 1892
3 6669 6663 502
3 1714 2855 2871
3 1667 2396 2580
3 2311 2931 2181
3 2177 2856 2389
3 1938 1939 1967
3 2807 2665 2861
3 1519 1478 1520
3 6842 6725 3289
3 4972 7929 5531
3 2429 2462 2428
3 2462 2496 2428
3 2060 2082 2112
3 1850 1851 1876
3 2410 3366 3134
3 4610 4609 5131
3 2787 2853 2926
3 2853 2787 2373
3 2426 2494 2493
3 2113 2114 2141
3 3446 10993 3965
3 2085 2114 2113
3 2263 2290 2262
3 3848 3136 3901
3 2823 2775 2552
3 2722 2823 2552
3 2552 2775 2687
3 2763 2915 2512
3 2915 2763 2671
3 2671 2857 2545
3 2857 2810 2524
3 2545 2857 2524
3 2810 2507 2524
3 2767 2075 2695
3 2441 2474 2075
3 2767 2441 2075
3 2446 2928 2474
3 2441 2446 2474
3 2932 2866 2928
3 2446 2932 2928
3 2932 2482 2866
3 2586 2208 2866
3 2482 2586 2866
3 2586 2047 2208
3 2586 1929 1843
3 2047 2586 1843
3 2002 3789 687
3 1843 1929 2002
3 3431 3479 3430
3 7887 7888 7933
3 1746 1764 1811
3 9924 9883 4553
3 1831 1830 1811
3 1831 1864 1830
3 1939 1992 1967
3 2753 2931 2311
3 2095 2123 2122
3 2692 820 2842
3 2068 2840 2619
3 2543 2068 2619
3 2618 2905 2658
3 5582 5583 6606
3 2462 2606 2496
3 1833 1865 1812
3 10917 24 2049
3 1960 1959 1932
3 1960 1985 1959
3 3324 7109 10989
3 2226 2736 2748
3 2785 2784 2150
3 10906 10972 10982
3 3901 4055 4437
3 5271 6383 6350
3 2795 2687 2775
3 2795 2512 2687
3 2810 2506 2507
3 2933 2932 2446
3 2933 2482 2932
3 2933 2516 2482
3 2516 2586 2482
3 8153 3040 8597
3 9406 2951 9423
3 3541 10811 1746
3 1865 1811 1764
3 1865 1831 1811
3 1865 1864 1831
3 2878 2834 2877
3 10961 10974 10904
3 6121 5264 6844
3 2173 2147 2123
3 1757 1758 1773
3 2173 2204 2147
3 2931 2831 2181
3 2406 2465 2405
3 3158 6680 3183
3 65 1792 1793
3 2016 2015 1985
3 529 598 2875
3 2559 2639 2558
3 1822 1852 1821
3 1877 1876 1851
3 2426 2384 2356
3 2605 2639 2559
3 1775 1776 1798
3 2739 2809 2691
3 2227 2736 2226
3 2256 2542 1949
3 2227 2226 2542
3 1597 1596 1718
3 1023 1707 755
3 2882 1999 2775
3 1999 2795 2775
3 2910 2763 2512
3 2249 2910 2512
3 2763 2910 2671
3 2910 2857 2671
3 2056 2695 2507
3 2506 2056 2507
3 2056 2767 2695
3 2767 2442 2441
3 2441 2442 2446
3 1871 2933 2446
3 2933 2281 2516
3 2281 2126 2516
3 2269 2586 2516
3 2126 2269 2516
3 2269 1929 2586
3 10382 10381 10334
3 16 2881 1195
3 1735 10811 10733
3 1812 1865 1764
3 3091 3090 3069
3 2674 353 1893
3 24 10917 2417
3 976 1429 4491
3 1934 1962 1904
3 2658 2829 2868
3 2199 2245 2244
3 2703 2577 2925
3 1238 820 2231
3 2938 2523 2613
3 11071 11124 10858
3 2016 2061 2015
3 2880 2881 16
3 2193 2194 2261
3 2697 2342 2593
3 10181 10131 2983
3 2137 2160 2191
3 1194 1470 77
3 2529 2559 2558
3 2493 2529 2558
3 1822 1821 1798
3 2083 2139 2112
3 2082 2083 2112
3 2015 2061 2060
3 530 2201 2200
3 11058 10888 11021
3 2529 2530 2559
3 1596 1597 2882
3 7842 7888 7887
3 2850 2795 1999
3 2484 2512 2795
3 2850 2484 2795
3 2484 2249 2512
3 2910 2814 2857
3 2506 2713 2056
3 2442 2920 2446
3 2920 1871 2446
3 1782 2933 1871
3 1782 2072 2281
3 2933 1782 2281
3 2072 2099 2126
3 2281 2072 2126
3 2099 1889 2269
3 2126 2099 2269
3 1889 1929 2269
3 4063 1929 2902
3 3522 4000 2368
3 2916 2348 1097
3 146 229 1884
3 1747 1765 1764
3 1765 1812 1764
3 2602 2527 2459
3 2204 2224 2251
3 1378 1377 3742
3 1943 2183 2256
3 2854 2703 2925
3 2340 2739 2448
3 2356 2384 2403
3 1949 2715 2394
3 2351 2380 2400
3 2739 2691 2274
3 2721 2773 2772
3 11 1667 1469
3 1742 1775 10442
3 1852 1851 1821
3 2139 2162 2112
3 2195 2162 2139
3 2195 2194 2162
3 2357 2356 2261
3 1773 1774 1796
3 5531 5877 9043
3 1776 1799 1798
3 1799 1822 1798
3 2522 1999 2882
3 2392 2522 2882
3 2522 2850 1999
3 2814 2846 2857
3 2846 2456 2810
3 2857 2846 2810
3 2456 2713 2506
3 2810 2456 2506
3 2713 2097 2056
3 2097 1834 2767
3 2056 2097 2767
3 2767 1834 2442
3 2537 1782 1871
3 2920 2537 1871
3 2537 2072 1782
3 2072 2860 2099
3 2860 2902 1889
3 2099 2860 1889
3 2902 1929 1889
3 485 8 23
3 1747 1766 1765
3 1813 1812 1765
3 1766 1813 1765
3 1131 2521 2255
3 3115 10863 3440
3 2296 2361 2295
3 2784 2006 2754
3 2103 2104 2133
3 1130 2817 1193
3 3216 3198 3264
3 2217 2246 2295
3 2648 2736 2227
3 44 43 1772
3 2088 2144 2064
3 2617 2603 2207
3 188 3708 145
3 2144 2143 2064
3 2781 2611 2612
3 2197 2242 2196
3 10929 11003 11120
3 1815 1788 1837
3 2558 2604 2528
3 2493 2558 2528
3 10260 5871 10189
3 2061 2083 2082
3 2060 2061 2082
3 2241 2261 2194
3 2785 2150 2874
3 2542 2226 1897
3 2640 2679 2639
3 2640 2639 2605
3 2530 2605 2559
3 2349 2398 2287
3 3530 3505 3476
3 2392 2071 2522
3 2919 2850 2522
3 2487 2249 2484
3 2487 2662 2910
3 2249 2487 2910
3 2910 2662 2814
3 2097 2153 1834
3 1834 2153 2442
3 2537 2860 2072
3 1748 1767 1766
3 1747 1764 1746
3 1767 1813 1766
3 3517 3061 1292
3 3389 2836 3020
3 8269 8222 8184
3 609 8722 8523
3 3088 3089 3121
3 2244 2245 2294
3 2059 2112 2111
3 979 3851 4320
3 2569 2741 2834
3 1778 1854 1799
3 6357 6003 6169
3 2691 2845 2660
3 2209 2280 932
3 2558 2639 2604
3 1462 1426 2922
3 2162 2194 2193
3 2140 2083 2061
3 1984 1985 2015
3 2195 2241 2194
3 2912 2761 2809
3 2785 2626 2006
3 2912 2908 2926
3 2765 2543 2373
3 274 3398 862
3 2570 2522 2071
3 2686 2570 2071
3 2570 2919 2522
3 2500 2850 2919
3 2369 2484 2850
3 2500 2369 2850
3 2369 2487 2484
3 2713 2712 2097
3 2097 2712 2153
3 2153 1918 2442
3 1918 2447 2920
3 2442 1918 2920
3 2447 1761 2920
3 2515 2537 2920
3 1761 2515 2920
3 2537 2515 2860
3 3342 3391 2860
3 2027 2860 3391
3 2860 2027 2902
3 10893 11137 11094
3 424 2043 425
3 1814 1813 1767
3 1814 1833 1813
3 1857 1966 1882
3 8728 8729 8781
3 9691 9753 9690
3 2163 2246 2217
3 2603 2697 2593
3 2854 2925 2697
3 1870 2304 2000
3 7731 7770 2992
3 2383 2355 2403
3 2680 2679 2640
3 1305 776 29
3 1854 1853 1799
3 2801 2754 2851
3 4696 4669 4721
3 2606 2723 2642
3 2183 2648 2227
3 2861 192 2626
3 16 2832 2833
3 68 1793 1794
3 2162 2138 2112
3 1958 1959 1984
3 2140 2139 2083
3 2787 2765 2373
3 2613 2786 1841
3 1790 1817 1789
3 2885 2884 2824
3 2777 2885 2824
3 2273 2570 2686
3 5634 5691 5662
3 2907 2919 2570
3 2273 2907 2570
3 2907 2500 2919
3 2709 2057 2814
3 2662 2709 2814
3 2814 2057 2846
3 2712 2614 2153
3 2153 2614 1918
3 2447 3017 1761
3 3342 2515 1761
3 2784 2754 2801
3 4013 3795 3761
3 10837 11095 11082
3 1748 10738 1767
3 1131 272 2490
3 7304 3701 7305
3 1635 1795 2750
3 6261 6304 10343
3 2801 2851 2151
3 3394 2788 1137
3 2240 2261 2355
3 2770 2769 2718
3 2143 2163 2217
3 2327 2326 2293
3 2207 2603 2202
3 2294 2327 2293
3 2069 2339 2052
3 2000 2304 2436
3 2355 2356 2403
3 2384 2426 2403
3 2355 2322 2260
3 2809 2761 2845
3 2856 2912 2389
3 2543 2619 2373
3 2523 2756 2786
3 2613 2523 2786
3 2308 2815 2786
3 2756 2308 2786
3 2279 2308 1859
3 2308 1862 1859
3 2419 2341 1014
3 7927 7928 5634
3 5662 7968 7927
3 2419 2650 2907
3 2273 2419 2907
3 2650 2500 2907
3 2487 2709 2662
3 2057 2913 2846
3 2913 2544 2456
3 2846 2913 2456
3 2456 2544 2713
3 2544 2712 2713
3 2712 3775 2614
3 2614 3017 2447
[truncated: 291,631 more chars]
