# Supplementary material for: Point Set Denoising Using Bootstrap-Based Radial Basis Function
Source: PLoS One. 2016 Jun 17;11(6):e0156724. doi: 10.1371/journal.pone.0156724 (PMC4912139; doi:10.1371/journal.pone.0156724)
Supplement: S2 Dataset — Data is used in preparation of Fig 4. (OFF) [file pone.0156724.s002.off]

OFF
11146 22174 66522 
-0.0326045 0.174068 -0.0027147 
-0.0792786 0.0935295 -0.0108755 
-0.0405165 0.16672 0.00350543 
-0.0755214 0.12745 0.0528131 
-0.0406695 0.165157 0.00342929 
-0.0435076 0.166482 0.00358352 
-0.034354 0.171255 -0.00063228 
-0.0305327 0.178695 -0.00561054 
-0.028173 0.178899 -0.00569068 
-0.0550874 0.0400516 0.0474113 
-0.0137119 0.16215 -0.0118233 
-0.0434675 0.163879 0.00560631 
-0.0357025 0.17116 -5.95879e-005 
-0.0363638 0.171294 0.000766865 
-0.0375089 0.171257 0.000870492 
-0.0385012 0.171171 0.0007767 
0.0175193 0.0926785 0.0482969 
0.00700495 0.131127 0.0164554 
-0.0562239 0.0415222 0.0465573 
-0.0540928 0.041289 0.0465685 
-0.0414474 0.163783 0.00457871 
-0.0414187 0.0410459 0.0431789 
-0.0501181 0.157833 0.00913563 
-0.0301222 0.179241 -0.00574641 
-0.0234441 0.157545 -0.00320785 
-0.0464104 0.159442 0.00804469 
-0.00802541 0.112905 0.0416041 
-0.0366093 0.169691 0.000805093 
-0.027423 0.180343 -0.00702119 
-0.0253688 0.180226 -0.00863698 
-0.0596797 0.15625 0.00639109 
-0.0625505 0.155346 0.00542014 
-0.0550694 0.0429417 0.0462143 
-0.0534941 0.0427725 0.0459041 
-0.0424971 0.0423863 0.0426451 
-0.041488 0.0424567 0.0426905 
-0.0404453 0.0423757 0.0420868 
-0.0394934 0.0423355 0.0417708 
-0.0284636 0.0432781 0.0512458 
-0.0264054 0.0435927 0.0528383 
-0.0441222 0.165056 0.00453677 
-0.00945512 0.0431616 0.0495776 
0.00368668 0.0426841 0.0458034 
0.00677945 0.0426103 0.0457104 
0.00853155 0.0426911 0.0448984 
-0.0384984 0.169724 0.00178188 
-0.0611098 0.155156 0.00594535 
0.0189132 0.122003 0.0313376 
-0.0561608 0.0438472 0.045339 
-0.0538222 0.0438735 0.0449317 
-0.0481081 0.0437676 0.0430544 
-0.0459855 0.0437541 0.0428989 
-0.0426116 0.0437795 0.0417955 
-0.0414441 0.0436873 0.0418707 
-0.0404496 0.0438468 0.0421118 
-0.0395039 0.0436852 0.0412815 
-0.0385255 0.0434407 0.0406791 
-0.027361 0.0444391 0.0505172 
-0.0262714 0.0444172 0.0509455 
-0.0255736 0.0448884 0.0520522 
-0.0251876 0.0435267 0.0527521 
-0.023363 0.0450783 0.0533104 
-0.0164654 0.0447 0.0517641 
-0.0132804 0.0444384 0.050036 
-0.00790741 0.0442367 0.0479621 
-0.00477042 0.0444413 0.0477224 
-0.00357272 0.0442391 0.0468361 
-0.00253304 0.0442474 0.0466013 
-0.0014186 0.0441695 0.046128 
0.00050001 0.0442148 0.0461161 
0.00153667 0.0442026 0.0462291 
0.00246184 0.0441849 0.0457462 
0.00350445 0.0441651 0.0458393 
0.0044988 0.0441913 0.0459289 
0.00648141 0.0441443 0.0456094 
0.00773259 0.0440657 0.045394 
0.00953604 0.0440879 0.0452386 
-0.0514404 0.155059 0.0112799 
-0.0395608 0.16955 0.00156263 
-0.0395253 0.166735 0.00308561 
0.0471908 0.0694258 0.02431 
-0.0574426 0.0451886 0.0434 
-0.056007 0.0451978 0.0437581 
-0.0499322 0.0454961 0.0430253 
-0.0384824 0.0450474 0.0406689 
-0.0284051 0.0458681 0.0499333 
-0.0281039 0.0453881 0.050464 
-0.0245154 0.0461898 0.0516571 
-0.0236106 0.0463679 0.0524289 
-0.0219704 0.0463248 0.052474 
-0.0204784 0.0462389 0.052277 
-0.0188995 0.0460592 0.0515813 
-0.0165999 0.0459205 0.0505578 
-0.0146605 0.0457647 0.0496904 
-0.0127752 0.0458469 0.0490159 
-0.011122 0.0460836 0.04807 
-0.00956903 0.0457685 0.0478413 
-0.00851222 0.0457693 0.0475577 
-0.00644875 0.0457077 0.0474801 
-0.00552675 0.0456971 0.047487 
-0.00441677 0.0456912 0.0471948 
-0.00250109 0.0455781 0.0471518 
-0.001147 0.0459093 0.0467014 
0.000453331 0.0455879 0.0474286 
0.001515 0.0456408 0.0478587 
0.00372699 0.0460829 0.0483131 
0.0061058 0.0460189 0.048421 
0.00748885 0.0458071 0.0478658 
0.008422 0.0458191 0.046881 
0.00960604 0.0454576 0.0463127 
-0.0682624 0.145515 0.0418334 
-0.0299294 0.0916838 -0.0252582 
-0.0251881 0.182031 -0.008652 
-0.0445455 0.128181 0.0197258 
-0.0556775 0.0465454 0.042012 
-0.0520532 0.04638 0.042018 
-0.05044 0.0467622 0.0416274 
-0.0487285 0.0464184 0.0409508 
-0.0464768 0.0452523 0.0416881 
-0.0445959 0.0452402 0.0417129 
-0.0425818 0.0460746 0.0409384 
-0.0416026 0.045316 0.0413845 
-0.0403619 0.0453794 0.0416892 
-0.0273401 0.0471398 0.0493902 
-0.0259217 0.0474789 0.0502915 
-0.0245024 0.0475741 0.0509016 
-0.0233411 0.0474823 0.0509381 
-0.0204765 0.0476388 0.0510233 
-0.0187406 0.0475035 0.0504913 
-0.0157245 0.0469601 0.0488323 
-0.0145385 0.0470646 0.0481209 
-0.0134809 0.0473217 0.048407 
-0.0124293 0.0471648 0.0480582 
-0.011615 0.0472576 0.0476101 
-0.0104419 0.0470286 0.0480511 
-0.00952548 0.0472192 0.0475355 
-0.00859766 0.0472817 0.0473894 
-0.00757413 0.0470252 0.0481899 
-0.00651243 0.0471277 0.0483934 
-0.00548656 0.0473556 0.0485374 
-0.00454083 0.0471221 0.0491722 
-0.00260638 0.0475636 0.049038 
0.0020321 0.0471683 0.0500199 
0.00473254 0.047151 0.0503095 
0.00692952 0.0471166 0.0496932 
-0.0664468 0.148235 0.0393018 
0.0335751 0.0453944 0.0300847 
-0.0475193 0.16076 0.00729935 
-0.0414575 0.168312 0.00323843 
-0.0256131 0.182928 -0.0104042 
-0.0246358 0.182954 -0.0106161 
-0.0534968 0.0477999 0.0400175 
-0.0504932 0.0477632 0.0397465 
-0.0495199 0.0480228 0.0397423 
-0.0484849 0.0478011 0.0395525 
-0.0472584 0.0480644 0.0397037 
-0.0455213 0.0478104 0.0399899 
-0.0445173 0.0478983 0.0401054 
-0.0436879 0.046982 0.0400291 
-0.040905 0.0479893 0.0400122 
-0.0389116 0.0469816 0.0402641 
-0.0372201 0.0472242 0.0401953 
-0.0365495 0.0477537 0.0394378 
-0.0355868 0.0479382 0.0397785 
-0.0259875 0.0489157 0.0489294 
-0.0244632 0.0485363 0.0491904 
-0.0231963 0.0482859 0.049194 
-0.0204921 0.0486861 0.048958 
-0.019473 0.0487261 0.0485443 
-0.0184616 0.0487354 0.0483004 
-0.0175879 0.0483096 0.0476389 
-0.0164955 0.048409 0.0473731 
-0.015456 0.04852 0.0474775 
-0.0146085 0.0486868 0.0482479 
-0.0134717 0.0486202 0.0477742 
-0.0123983 0.0487846 0.0485128 
-0.0110746 0.0485302 0.0492408 
-0.00951383 0.0486292 0.0498221 
-0.00793177 0.0489722 0.0501907 
-0.00564616 0.0486495 0.0501314 
-0.00393032 0.0492128 0.0505091 
-0.00228351 0.0491162 0.0503937 
-0.000518563 0.0487902 0.0510041 
0.00102751 0.0494021 0.0511385 
0.00346105 0.0490838 0.0510254 
0.00829528 0.0488849 0.0500019 
0.00928087 0.0475317 0.0489473 
-0.0742451 0.145645 0.0438372 
-0.063309 0.148316 0.0375949 
0.0380395 0.0470246 0.0312362 
0.000711522 0.112802 0.0419485 
-0.0355261 0.172703 -0.000433714 
-0.022197 0.183415 -0.0112587 
0.0033502 0.113033 0.0414968 
-0.0534608 0.049121 0.0373509 
-0.0525615 0.0493094 0.0381846 
-0.0515462 0.0489495 0.0375897 
-0.0505548 0.0490956 0.0373139 
-0.0494587 0.0489532 0.0376802 
-0.0484812 0.0490287 0.038093 
-0.0472513 0.0492216 0.0386065 
-0.0455351 0.0492284 0.0391773 
-0.0437528 0.0490935 0.039237 
-0.0418938 0.0494492 0.0396587 
-0.0380217 0.0492919 0.039303 
-0.03554 0.0492963 0.0391436 
-0.00679494 0.100543 0.0454997 
-0.0261984 0.0502062 0.046584 
-0.0236512 0.0499522 0.0470576 
-0.0224608 0.0501187 0.046593 
-0.0215124 0.0497273 0.0465349 
-0.0205097 0.0497702 0.0463384 
-0.0195387 0.0499539 0.046696 
-0.0184887 0.0497144 0.0466771 
-0.0175693 0.0500633 0.0473366 
-0.0156785 0.0499023 0.0482832 
-0.0146505 0.049948 0.0490716 
-0.0127194 0.0500186 0.0503336 
-0.0108827 0.0505 0.050288 
-0.00902878 0.050175 0.0508318 
-0.00619605 0.0505821 0.0514649 
-0.00392417 0.050188 0.0524469 
-0.00204023 0.0507915 0.0526065 
-0.000498624 0.0505162 0.0529401 
0.000479472 0.0504954 0.052327 
0.00179706 0.0505107 0.0522364 
0.00351449 0.0506395 0.0524015 
0.00500451 0.0506756 0.0521095 
0.0335508 0.0483938 0.0309238 
0.0337776 0.0470698 0.0306628 
0.0389317 0.0483921 0.0317732 
0.0404982 0.0485157 0.0321711 
-0.0425137 0.165144 0.00426932 
-0.0505541 0.0504799 0.0364999 
-0.0493841 0.0501399 0.0363413 
-0.0483255 0.05022 0.0370731 
-0.046199 0.0506344 0.0384269 
-0.0437863 0.0506127 0.0389027 
-0.0423331 0.0507345 0.0396497 
-0.039597 0.0505464 0.0390772 
-0.0364608 0.0494565 0.0393223 
-0.0345101 0.0508078 0.0386186 
-0.0333726 0.05032 0.0380802 
-0.0254638 0.0508982 0.0433797 
-0.0244791 0.0507836 0.0431646 
-0.0235664 0.0512394 0.0436712 
-0.0223888 0.0509023 0.0440047 
-0.0214601 0.0512371 0.0449513 
-0.0203978 0.0509995 0.0453612 
-0.0193555 0.0512611 0.0461674 
-0.018327 0.0512918 0.0471085 
-0.0174226 0.0514942 0.047884 
-0.0164635 0.0499509 0.0473518 
-0.0156472 0.0514475 0.0491783 
-0.0143582 0.0516931 0.0492797 
-0.013594 0.0516135 0.050417 
-0.00699042 0.0516893 0.0524492 
-0.00529782 0.0521581 0.0525921 
-0.00158569 0.0520531 0.0541255 
-0.000506533 0.0520494 0.0541325 
0.000427696 0.0520542 0.0532567 
0.0016633 0.0520102 0.0532699 
0.00412971 0.0517677 0.0535624 
0.00565878 0.0517084 0.0533744 
0.00738982 0.0517502 0.0519401 
0.00837603 0.0511606 0.0514715 
-0.0754201 0.128893 0.0532341 
0.0345487 0.0498762 0.0313011 
0.0359538 0.049002 0.0311449 
0.0390299 0.0498945 0.0324138 
0.0408339 0.0498322 0.0324469 
0.0425082 0.049913 0.032544 
-0.0705596 0.116301 0.0518529 
-0.00333377 0.128943 0.0272673 
-0.0158867 0.160797 -0.00963189 
-0.0413153 0.170334 0.00115611 
0.0157231 0.123813 0.0296697 
-0.0484767 0.0517522 0.0365735 
-0.0473727 0.0517915 0.0372011 
-0.0448747 0.051646 0.0385313 
-0.0381341 0.0519785 0.039327 
-0.0345476 0.0520492 0.0382355 
-0.0325431 0.0517699 0.0372291 
-0.024211 0.0521532 0.0411661 
-0.0225326 0.0524134 0.0435805 
-0.0217581 0.0525436 0.0450079 
-0.020323 0.0527274 0.0457384 
-0.0166159 0.0528765 0.0500679 
-0.0154893 0.0530172 0.0500917 
-0.0145684 0.0529518 0.050529 
-0.0126083 0.0519274 0.0512857 
-0.0101435 0.0520911 0.0515342 
-0.00814032 0.0525042 0.0521079 
-0.00730073 0.0532585 0.0530938 
-0.0052256 0.0534846 0.0534951 
-0.00160843 0.0535101 0.0547809 
0.00167024 0.0534827 0.0535212 
0.00558652 0.0533628 0.05349 
0.00850683 0.053212 0.0523418 
0.00951827 0.0532269 0.0521508 
-0.0227023 0.113474 0.0374313 
-0.0783321 0.134625 0.0510538 
-0.0265954 0.11552 0.033902 
-0.0686592 0.159441 -0.00692718 
-0.0451517 0.12947 0.0194789 
-0.0436111 0.0522802 0.0394713 
-0.0410562 0.0527983 0.0392283 
-0.0304722 0.0532254 0.0368451 
-0.0178184 0.0530297 0.0494834 
-0.0136259 0.0535678 0.0509355 
-0.011762 0.0518607 0.051435 
-0.00397584 0.0547388 0.0538043 
-0.000588293 0.0549655 0.0546368 
-0.000262255 0.0534954 0.0549938 
0.00161384 0.0550097 0.0533476 
0.00430772 0.0532993 0.0537681 
0.00660329 0.054733 0.053167 
0.00948774 0.0547006 0.0525314 
-0.0805466 0.125923 0.052764 
-0.0787555 0.126065 0.0530583 
-0.0774975 0.125897 0.0531022 
-0.0804547 0.128842 0.0526365 
-0.0619876 0.15532 -0.0175808 
-0.0304445 0.177305 -0.00428499 
0.0355653 0.0512439 0.0314844 
0.0369764 0.0506552 0.0316564 
0.0402318 0.0517136 0.0321325 
0.043906 0.0519093 0.0322841 
-0.04551 0.165058 0.0046654 
-0.0424959 0.0530874 0.0394893 
-0.0393908 0.0534351 0.0391241 
-0.0333205 0.0534105 0.0379011 
-0.030952 0.0536973 0.0366752 
-0.0295351 0.0546756 0.0365343 
-0.0284933 0.0545863 0.0364583 
-0.0793605 0.16935 -0.0390192 
-0.0154937 0.0549867 0.0508287 
-0.0144401 0.0552981 0.0506832 
-0.0113926 0.0557877 0.0522943 
-0.0104079 0.0556121 0.0529448 
-0.00816987 0.0557888 0.0531629 
-0.00539365 0.0560939 0.0543209 
-0.00331558 0.0563764 0.0543796 
-0.00156009 0.0550776 0.054642 
0.00145592 0.0562895 0.0540235 
0.00276285 0.0560722 0.0536069 
0.0058781 0.0561748 0.0532675 
0.00732711 0.0557845 0.0526561 
0.00861902 0.0560939 0.0530887 
0.00441454 0.113824 0.0405265 
0.0376663 0.054056 0.0317575 
0.0421988 0.0522185 0.032473 
0.0452331 0.0539269 0.0323772 
-0.0473535 0.157805 0.0088434 
-0.0371429 0.0539529 0.0390394 
-0.0340284 0.0560068 0.0383441 
-0.0314065 0.0559656 0.0375187 
-0.0305496 0.0559565 0.0364887 
-0.0294973 0.0559379 0.0361024 
-0.0363526 0.176035 -0.00683961 
-0.0066358 0.0564157 0.0539409 
-0.00549888 0.0576239 0.0539438 
-0.00449843 0.0575816 0.0538193 
-0.00336422 0.0574849 0.0534162 
0.000104195 0.057587 0.054797 
0.00139261 0.0576441 0.0544371 
0.00275499 0.0574376 0.0542431 
0.00549522 0.0575704 0.0533595 
0.00652295 0.0574905 0.0534427 
0.00846494 0.057666 0.0530762 
0.0103719 0.0575856 0.0526551 
-0.0335697 0.175703 -0.0032279 
0.0384666 0.0554199 0.0313776 
0.0441772 0.0549917 0.0325099 
-0.0225774 0.184649 -0.0124006 
-0.042172 0.0568433 0.0399609 
-0.0393933 0.0574441 0.0402994 
-0.0378874 0.057564 0.0399078 
-0.0353408 0.0576365 0.0391071 
-0.0294869 0.057352 0.0370354 
-0.0285464 0.0562808 0.0364793 
-0.0243061 0.125103 -0.000769108 
-0.0165651 0.0586397 0.0516797 
-0.0149961 0.0585363 0.0513506 
-0.0144477 0.058846 0.0517949 
-0.0107159 0.0582084 0.0536085 
-0.00889132 0.0592144 0.0548251 
-0.00753 0.0589571 0.0552028 
-0.0045628 0.0591093 0.0540548 
-0.00349988 0.0589366 0.0541365 
-0.00239486 0.0590295 0.0544026 
-0.000389846 0.0590442 0.0548656 
0.00152581 0.0590616 0.0552061 
0.00292902 0.0590797 0.0554556 
0.00752374 0.0589367 0.0535724 
0.00971975 0.0588854 0.0528905 
0.0107845 0.0589289 0.0527553 
-0.0374766 0.169757 0.00159016 
0.0385596 0.0568867 0.0311611 
0.0410512 0.0556993 0.0323512 
0.0463646 0.0558466 0.0322767 
0.0475332 0.0568453 0.0317356 
-0.079842 0.132331 0.0518592 
-0.0795816 0.122974 0.0514879 
-0.0604742 0.152537 0.0340579 
-0.0396678 0.0591117 0.0406226 
-0.0379343 0.0590533 0.0408157 
-0.0285149 0.0588121 0.0368013 
-0.0155386 0.0601715 0.0525929 
-0.0115969 0.0603182 0.0546955 
-0.00969082 0.0601548 0.0554836 
-0.00650421 0.0605527 0.0557081 
-0.00536628 0.0603084 0.0555575 
-0.00444851 0.0603793 0.0553146 
-0.00337535 0.0603873 0.0549156 
-0.00245676 0.0605527 0.0554185 
-0.0011643 0.0605852 0.0560116 
0.00271897 0.0606369 0.0560064 
0.00548848 0.0602701 0.0554079 
-0.0390339 0.114603 0.0341075 
-0.0533206 0.144718 0.0244983 
0.0394466 0.0582927 0.0304795 
0.0398542 0.0573002 0.0312451 
0.0452506 0.0586344 0.0321972 
0.0464312 0.0583196 0.0315683 
0.0474927 0.0582503 0.0312189 
-0.0903282 0.126842 0.00512891 
0.0104527 0.1127 0.0394177 
0.012974 0.113546 0.0385224 
-0.0423041 0.0594883 0.0402561 
-0.0354227 0.0604821 0.0403073 
-0.0296608 0.0585395 0.0371445 
-0.0154063 0.061747 0.0530146 
-0.0116638 0.0617441 0.055193 
-0.00972338 0.0617908 0.0556783 
-0.00796652 0.0620053 0.0560628 
-0.00623892 0.0619296 0.0558216 
-0.00449898 0.0618804 0.0559782 
-0.00354112 0.0620109 0.0554342 
-0.00250423 0.0619593 0.0560878 
-0.00109205 0.062036 0.0564563 
0.00248577 0.0620483 0.0565843 
0.00517871 0.0620265 0.0559742 
0.00656419 0.0618049 0.0552268 
-0.0150142 0.119469 0.0356964 
-0.00553708 0.119775 0.03783 
-0.00848098 0.120987 0.0363137 
0.0404828 0.0597499 0.0304137 
0.0415203 0.0597273 0.030468 
0.0414382 0.0579323 0.0310182 
0.0452719 0.0598154 0.0314514 
0.0474572 0.059748 0.0311721 
0.0488665 0.0596038 0.0306591 
-0.0573349 0.0612054 0.0244999 
-0.0535599 0.0608687 0.0281445 
0.0143645 0.124876 0.0301093 
-0.0327852 0.125144 0.0195494 
-0.0344355 0.0592004 0.0393723 
-0.0324162 0.0616398 0.0387192 
-0.0295963 0.0617039 0.0380486 
-0.0284037 0.0610336 0.0373611 
-0.0163825 0.0610016 0.0522088 
-0.0154698 0.0631191 0.0531918 
-0.00973816 0.0632275 0.0560776 
-0.00762364 0.0633561 0.056065 
-0.00449469 0.0633741 0.0561491 
-0.00347764 0.0633937 0.0561818 
-0.00204182 0.0635051 0.057031 
-0.000100527 0.0633478 0.0569101 
0.00249597 0.06339 0.0564674 
0.00479695 0.06344 0.0567207 
0.00655609 0.0632978 0.0558015 
-0.0869044 0.121121 -0.00181664 
-0.0117885 0.119959 0.0366511 
-0.0071183 0.121123 0.0363789 
-0.034689 0.126552 0.00311057 
-0.00791635 0.125553 0.0313959 
0.0405506 0.0610483 0.0298952 
0.0414264 0.0609849 0.0293277 
0.0425049 0.0610513 0.0297358 
0.04341 0.0612423 0.0304312 
0.04844 0.0610837 0.0304852 
0.049964 0.0610819 0.0301162 
0.0184122 0.11249 0.0373996 
-0.0334863 0.17422 -0.00187132 
-0.0292159 0.177236 -0.00477521 
-0.052146 0.062853 0.0312087 
-0.0517059 0.0625727 0.0329206 
-0.0697603 0.156127 0.00145017 
-0.0424155 0.0625326 0.0408095 
-0.0411493 0.0622974 0.0413206 
-0.0392602 0.0616041 0.0409835 
-0.0367603 0.0613499 0.0412308 
-0.0350753 0.0634567 0.0409379 
0.00637954 0.125201 0.0319411 
-0.0155649 0.064486 0.0538432 
-0.0145535 0.0645402 0.0538512 
0.00518293 0.0647374 0.0564522 
0.00845133 0.0647168 0.0554017 
-0.0772175 0.175014 -0.0488067 
0.00648501 0.119725 0.0369887 
-0.0209813 0.114749 0.0372007 
-0.0182263 0.187428 -0.0190051 
-0.0465126 0.120633 0.0277511 
-0.0455459 0.120515 0.0273893 
-0.00332153 0.120808 0.0367467 
0.020095 0.10798 -0.0165567 
0.0413684 0.0623338 0.0288548 
0.0466818 0.0603279 0.0308282 
0.0504327 0.0623428 0.0294018 
-0.0425193 0.166818 0.00395008 
-0.0782416 0.16255 -0.0259256 
-0.0629623 0.150573 -0.00472526 
-0.0309839 0.0902283 -0.0249761 
-0.0502799 0.0643408 0.0348517 
-0.0364875 0.0648513 0.0414697 
-0.0350943 0.0646228 0.0412265 
-0.0294254 0.0639578 0.0382264 
-0.0284843 0.0631245 0.0378794 
-0.0274893 0.0620892 0.0379998 
0.0471753 0.0682158 0.0257618 
-0.0155018 0.0659402 0.0538891 
-0.0145377 0.0659249 0.0541154 
-0.013465 0.0659391 0.053565 
-0.005213 0.064823 0.0559308 
-0.00261909 0.0650385 0.0567506 
0.000682523 0.0655608 0.0565355 
0.0034986 0.0648591 0.0569168 
0.00836605 0.0657713 0.0554636 
0.0138709 0.117887 0.035988 
0.0426206 0.0624827 0.0287901 
0.0497715 0.063298 0.0295452 
-0.0646188 0.157704 -0.0108061 
-0.0418103 0.0884967 -0.0218834 
-0.0419009 0.0661047 0.040838 
-0.0379181 0.065565 0.0420002 
-0.0308061 0.0646956 0.0388665 
-0.0740524 0.15529 0.00120704 
0.045263 0.0685186 0.0249329 
-0.0164275 0.0663575 0.0533984 
-0.0135738 0.067374 0.0536172 
-0.0125744 0.0673631 0.0542859 
-0.011017 0.0673463 0.0550811 
-0.00999559 0.0674126 0.0552604 
-0.00598998 0.0669973 0.056505 
-0.00188525 0.0674779 0.0562718 
-0.00123858 0.0651324 0.0563743 
0.00250433 0.0675311 0.0557425 
0.00403569 0.0674161 0.0559309 
0.00534881 0.0673056 0.0553341 
0.00649341 0.0674159 0.0549991 
-0.0698818 0.154324 0.0297998 
0.0435929 0.0651962 0.0275793 
0.0458947 0.0626347 0.0296484 
0.0485125 0.0641986 0.0295105 
0.0523147 0.065055 0.0279025 
-0.0414612 0.166826 0.00387579 
0.0174439 0.122244 0.0313669 
-0.0312673 0.0911506 -0.0250072 
-0.0420001 0.0676479 0.0418604 
-0.0398048 0.0663337 0.0417031 
-0.0332269 0.0666781 0.0404893 
-0.0331819 0.0649804 0.0393338 
-0.0275361 0.0669858 0.039083 
-0.014462 0.0684309 0.0548995 
-0.00853959 0.068911 0.0556753 
-0.00583457 0.068845 0.056228 
-0.00145946 0.0689465 0.057058 
0.000404724 0.0690403 0.0564335 
0.00241367 0.0688946 0.0558422 
0.00471447 0.0689218 0.0558666 
0.00779701 0.118767 0.0377045 
-0.0342567 0.1778 -0.00737879 
0.0434896 0.0663234 0.0263882 
0.0445458 0.0666419 0.0267124 
0.0460984 0.0659343 0.0278435 
0.0500859 0.0664951 0.0280868 
0.0519763 0.0663363 0.027062 
-0.0781464 0.174716 -0.0479429 
0.00911721 0.128174 0.0271529 
-0.0694113 0.161816 -0.0114938 
-0.00411942 0.104336 -0.0224908 
0.00916185 0.104458 -0.0207282 
-0.0438471 0.0691024 0.0415736 
-0.0376996 0.0680365 0.0418855 
-0.0358505 0.0665051 0.0410123 
-0.0285447 0.0679189 0.0391627 
0.0307208 0.118989 0.0220004 
-0.0153768 0.0682474 0.0546527 
-0.0145854 0.0701584 0.0544759 
-0.0134772 0.0699191 0.0542791 
-0.0124869 0.0687324 0.0545944 
-0.0116279 0.0688567 0.0551665 
-0.00997149 0.0703047 0.0557962 
-0.00274989 0.0690511 0.0566466 
-0.00139965 0.0703302 0.0574318 
0.00680637 0.0688723 0.0551791 
0.00866322 0.0674121 0.0546284 
0.0156229 0.117849 0.0355931 
0.0433121 0.0677596 0.0259566 
0.0446882 0.0678181 0.0256016 
0.0455726 0.0678194 0.0255893 
0.0484353 0.0667589 0.0269121 
0.0509199 0.0677065 0.0261124 
-0.0574624 0.0610729 0.0260634 
-0.0583725 0.157572 0.00707871 
0.0163582 0.12164 0.0319067 
-0.0683791 0.16085 -0.0106015 
-0.0726711 0.116503 -0.00705566 
-0.0361587 0.167367 -0.0143244 
-0.0427981 0.0884336 -0.021866 
-0.0418831 0.0689855 0.0416026 
-0.0293548 0.0677459 0.0388578 
0.0441319 0.0706344 0.0245374 
-0.015499 0.0716367 0.055172 
-0.013591 0.0716032 0.0549722 
-0.0111764 0.0717405 0.0558712 
-0.00852974 0.0716402 0.0576683 
-0.00621586 0.0718467 0.0577573 
-0.0031157 0.0719344 0.0582204 
-0.0014885 0.0718127 0.0577884 
0.0012156 0.0712005 0.0563417 
0.00254092 0.0709579 0.0564904 
0.00537419 0.070466 0.0558902 
0.0325563 0.115871 0.0228388 
-0.0848351 0.108913 0.00426414 
0.0444722 0.0689424 0.0244485 
-0.00961659 0.168171 -0.0197636 
0.0524848 0.0689839 0.0249273 
-0.06512 0.155892 -0.0090556 
-0.0652131 0.158709 -0.0115766 
-0.0438035 0.0884224 -0.0219579 
-0.0464427 0.0719318 0.0413832 
-0.0448009 0.0708214 0.0422927 
-0.0432578 0.070491 0.0421188 
-0.0340923 0.0685315 0.041443 
-0.0303983 0.0697158 0.0391321 
-0.0285878 0.0713747 0.040192 
-0.017067 0.0706273 0.0550925 
-0.0145109 0.0728982 0.0557585 
-0.012255 0.0725016 0.0561139 
-0.0103745 0.0733955 0.0569111 
-0.00821389 0.0731114 0.0574436 
-0.00655498 0.0732704 0.0585406 
-0.00505081 0.0732037 0.0589465 
0.000588138 0.0721858 0.0575895 
0.00395396 0.0710908 0.056163 
0.00643393 0.0723351 0.0567818 
-0.0175123 0.115501 0.0379894 
-0.0155202 0.116833 0.0372252 
-0.0144049 0.116747 0.0376365 
-0.0722375 0.121269 0.0539849 
-0.0386507 0.127704 0.00267417 
-0.0436506 0.129868 0.0140815 
-0.0537756 0.0884927 -0.0217651 
-0.0519485 0.0883214 -0.0220807 
-0.0522811 0.0734493 0.041195 
-0.0508517 0.0731501 0.042133 
-0.0486397 0.0731986 0.0418113 
-0.0475459 0.0734245 0.0412809 
-0.0430653 0.0728052 0.0424115 
-0.0366193 0.0716823 0.0423997 
-0.0315398 0.0711336 0.0402775 
-0.0297684 0.0726922 0.0404009 
-0.0285426 0.0732207 0.0406367 
-0.0164962 0.0734144 0.0550745 
-0.0153609 0.0745642 0.0554886 
-0.0115484 0.0744875 0.0568208 
-0.0105326 0.0745444 0.0569921 
-0.00958019 0.0745542 0.0572279 
-0.00845158 0.0745817 0.0573877 
-0.00666426 0.074546 0.0579661 
-0.00497834 0.0747206 0.0590039 
-0.0029791 0.0736419 0.0590047 
-0.00122914 0.0743168 0.0583438 
0.00156772 0.0735162 0.0565985 
0.00252538 0.0739583 0.0562323 
0.00351028 0.0744857 0.0562169 
0.00465726 0.0742115 0.0568345 
0.00627404 0.0744675 0.0564381 
-0.0197443 0.117157 0.0364363 
-0.0165621 0.117034 0.0371561 
-0.0760258 0.132878 0.051813 
-0.0897329 0.140659 0.0291786 
-0.0260709 0.093065 -0.029772 
-0.0235257 0.184302 -0.0124176 
-0.094136 0.120126 0.0241238 
-0.0581155 0.152525 0.0320922 
-0.0534947 0.0745858 0.042375 
-0.0515858 0.0747228 0.0428042 
-0.0500638 0.074707 0.0429491 
-0.0475667 0.0747388 0.0424105 
-0.0464599 0.0733907 0.0416174 
-0.0444008 0.0737959 0.0420767 
-0.0380151 0.0745386 0.041782 
-0.0328374 0.0747664 0.0409422 
-0.0305613 0.0736356 0.0406704 
-0.0296502 0.0745499 0.0410505 
-0.0286801 0.0745584 0.0411341 
-0.0137082 0.0750914 0.0568556 
-0.0105354 0.0759079 0.0574272 
-0.00952982 0.0759321 0.057413 
-0.00851499 0.0759585 0.0571698 
-0.0031166 0.0761076 0.0584292 
-0.00112669 0.0759262 0.0588902 
0.00418309 0.0759576 0.0565219 
-0.0327566 0.116385 0.0325978 
0.00644425 0.115392 0.0394018 
-0.0795586 0.124465 0.0523013 
-0.062524 0.0357213 0.0436082 
0.0416825 0.0902251 -0.00908024 
-0.0746629 0.163983 -0.0358912 
-0.0383979 0.174096 -0.00391251 
-0.0355254 0.174677 -0.0018955 
-0.0591049 0.0757836 0.0427135 
-0.0544057 0.0762478 0.0425059 
-0.0480762 0.0759498 0.0432174 
-0.0465396 0.076188 0.0422719 
-0.0455491 0.0743239 0.0421591 
-0.0435846 0.0750715 0.0427132 
-0.0419157 0.0761669 0.0428075 
-0.0393076 0.073633 0.0418565 
-0.036078 0.0758172 0.0422376 
-0.0345223 0.0752899 0.041852 
-0.029584 0.0759968 0.0410953 
-0.0176273 0.0767959 0.0559695 
-0.0155202 0.0772062 0.0566841 
-0.0102454 0.0775265 0.0580978 
-0.00856678 0.0774596 0.0572909 
-0.00775255 0.0765483 0.0574881 
-0.00544063 0.0765958 0.0582428 
-0.000827355 0.0774675 0.0587372 
0.000803976 0.0758062 0.0583725 
0.00255029 0.0761443 0.0566368 
0.00408055 0.077357 0.0560754 
0.00652113 0.0759756 0.0567498 
-0.0311134 0.116508 0.0322805 
-0.0104531 0.116767 0.0388129 
-0.0144113 0.118185 0.0367526 
-0.0785225 0.124478 0.0524304 
-0.0805089 0.130299 0.0529518 
-0.0574526 0.0777703 0.0430235 
-0.05671 0.0765171 0.0432689 
-0.052601 0.077051 0.0431663 
-0.0455556 0.0775868 0.0419773 
-0.0445321 0.0775726 0.0425074 
-0.0428621 0.0775563 0.0427553 
-0.0415432 0.0776326 0.0433335 
-0.040477 0.0776234 0.0433437 
-0.0402404 0.0768082 0.0429291 
-0.0377849 0.0773706 0.042298 
-0.0355614 0.0776292 0.042103 
-0.0316764 0.0768084 0.0409528 
-0.0305306 0.0773913 0.0410525 
-0.0659859 0.162908 -0.0184783 
-0.0328276 0.177258 -0.00577994 
-0.0164885 0.0787486 0.0566129 
-0.0145591 0.0779463 0.0565164 
-0.0116685 0.0769881 0.0574681 
-0.00751339 0.0787685 0.0575997 
-0.00359913 0.0774208 0.0585535 
-0.00211667 0.0787325 0.058659 
0.000494779 0.0777566 0.0580301 
0.00149234 0.0787007 0.0571178 
0.00256855 0.0786773 0.0568649 
0.0035863 0.078606 0.0563456 
0.00450931 0.0786217 0.0559207 
0.0060555 0.0786457 0.0560243 
0.0039227 0.115653 0.0404678 
-0.00754526 0.115368 0.0400723 
-0.00555184 0.118437 0.0389511 
-0.0127766 0.11818 0.0376646 
-0.0775155 0.12453 0.0524507 
-0.0751758 0.14043 0.0474343 
-0.0511718 0.158458 0.00931395 
-0.0808107 0.0964095 -0.00742228 
-0.0267981 0.180379 -0.00800102 
-0.0434036 0.171244 -0.00499784 
-0.0629763 0.0785768 0.0424943 
-0.0615586 0.0782077 0.0423028 
-0.0586377 0.0782009 0.0436012 
-0.0575037 0.0791976 0.0437784 
-0.0564319 0.0791825 0.0440601 
-0.0554647 0.0792185 0.0440106 
-0.0527217 0.0789768 0.0434305 
-0.0508059 0.0776274 0.0435374 
-0.0494998 0.0791365 0.0440166 
-0.0488356 0.0775607 0.0442592 
-0.0445084 0.0789559 0.0424785 
-0.0416526 0.078972 0.042885 
-0.04049 0.0790421 0.0431485 
-0.0395581 0.0790755 0.042677 
-0.0385046 0.07896 0.0430573 
-0.0375346 0.0790555 0.0425234 
-0.0343572 0.078869 0.0421235 
-0.0328084 0.0779956 0.0415104 
-0.0307051 0.0788105 0.0418118 
-0.0347487 0.17671 -0.00632681 
-0.0311608 0.177898 -0.00487238 
-0.0187724 0.0802863 0.0570324 
-0.0175453 0.0799881 0.0574536 
-0.0164854 0.0800567 0.0573196 
-0.0154582 0.0798865 0.0567055 
-0.0131602 0.0793312 0.0566783 
-0.0108342 0.0792035 0.0580943 
-0.00911458 0.0795266 0.0578247 
-0.00584895 0.079273 0.0573583 
-0.000824045 0.0796283 0.0575873 
0.00059896 0.0801317 0.0576452 
0.00187853 0.0802813 0.0573536 
0.00380449 0.0799157 0.0564075 
0.008068 0.0800818 0.0553957 
0.0151339 0.115845 0.0373864 
-0.0309945 0.113759 0.0344359 
-0.00646318 0.115211 0.0404186 
-0.0121768 0.115315 0.0392585 
-0.0265535 0.116745 0.0326285 
-0.0326574 0.178206 -0.00689769 
-0.0263093 0.11794 0.031498 
-0.0415841 0.16522 0.00404841 
-0.0722773 0.139765 0.0473509 
-0.0462936 0.122142 0.0272082 
-0.0765056 0.124571 0.0527545 
-0.0788335 0.12922 0.053012 
-0.0269136 0.155477 -0.00352327 
-0.0263518 0.18274 -0.0105338 
-0.0433434 0.125994 0.0203098 
-0.0631227 0.0806075 0.0430823 
-0.0604515 0.0800342 0.0427017 
-0.056587 0.0804105 0.0440075 
-0.055559 0.0804923 0.0449985 
-0.0544897 0.0805654 0.0447891 
-0.0528192 0.0806325 0.0440605 
-0.0514294 0.0804426 0.0443599 
-0.0474718 0.078334 0.0436289 
-0.0455295 0.0792422 0.0427512 
-0.0444851 0.0803281 0.0418101 
-0.0438609 0.0798647 0.0423785 
-0.0425043 0.0803818 0.0423782 
-0.040721 0.0805949 0.0429624 
-0.039534 0.0804239 0.0432511 
-0.038536 0.0805281 0.0428442 
-0.0374555 0.0805162 0.0431064 
-0.0365139 0.0804471 0.0431791 
-0.0360658 0.0794242 0.0427423 
-0.0336374 0.0803151 0.0412033 
-0.031537 0.0791248 0.0412479 
-0.0304128 0.0803265 0.0416738 
-0.0849673 0.109045 0.0235019 
-0.0189877 0.0815084 0.0574209 
-0.0175429 0.0814723 0.0578638 
-0.0164911 0.0815096 0.0575395 
-0.00650064 0.0802145 0.05774 
-0.0055014 0.0815172 0.0574102 
-0.00370757 0.0812669 0.0573181 
-0.00227254 0.0815669 0.0577773 
0.000494771 0.0809781 0.0571797 
0.00286879 0.0814639 0.0566192 
0.00588903 0.079987 0.0557769 
-0.0255658 0.115409 0.0335812 
-0.0369163 0.11578 0.0326532 
-0.00694009 0.117895 0.0386748 
-0.014644 0.1623 -0.0103509 
-0.0456452 0.118948 0.0290591 
-0.0754761 0.124597 0.0527621 
0.00248202 0.124131 0.0340016 
-0.0770044 0.127538 0.053017 
-0.0375486 0.168229 0.00172493 
-0.0768443 0.148667 -0.00791722 
-0.0764926 0.15484 0.0266287 
-0.0277859 0.125096 0.0186025 
-0.0594676 0.0813862 0.0430727 
-0.0545846 0.0821542 0.0448125 
-0.0535242 0.0819983 0.0452351 
-0.0524681 0.0818997 0.0449024 
-0.0483626 0.0817426 0.0442045 
-0.0468562 0.0817955 0.0440032 
-0.0454598 0.0818172 0.0431726 
-0.0445746 0.0818542 0.0421759 
-0.0424802 0.0817068 0.0416946 
-0.041582 0.0818163 0.0425932 
-0.0404293 0.0818267 0.042711 
-0.0356473 0.0819306 0.0427517 
-0.0335023 0.0815905 0.0423668 
-0.0325473 0.0811626 0.0417434 
-0.0315148 0.081705 0.0418034 
-0.0306014 0.0817423 0.0419008 
-0.0196274 0.0828406 0.0574907 
-0.0151944 0.0815453 0.0574498 
-0.0144841 0.0824699 0.0572584 
-0.0117648 0.0816321 0.057836 
-0.0101445 0.0817072 0.0579127 
-0.00842441 0.0822537 0.058113 
-0.00643774 0.0825908 0.0573429 
-0.00555125 0.0828074 0.0568075 
-0.00450497 0.0828854 0.0572693 
0.0128765 0.115538 0.03727 
-0.0804888 0.12314 0.0508328 
-0.0018235 0.114145 0.0412658 
-0.0226029 0.116004 0.0354106 
-0.00929166 0.116082 0.0397064 
0.00686888 0.116816 0.0382796 
-0.0280686 0.116769 0.032046 
-0.0470401 0.16405 0.00480097 
-0.0463121 0.119551 0.0292212 
-0.00891016 0.169724 -0.0237136 
-0.0773679 0.129388 0.0536263 
-0.0386529 0.168218 0.00207244 
-0.0672991 0.158905 -0.0083559 
-0.0679101 0.162737 -0.0137145 
-0.0656176 0.0827835 0.0440002 
-0.0634252 0.0823338 0.0437032 
-0.0610509 0.0810287 0.0434998 
-0.0582876 0.0831419 0.0440065 
-0.0557959 0.0820504 0.0448988 
-0.0544977 0.0834436 0.0450484 
-0.0528842 0.0834567 0.0445833 
-0.051495 0.0833659 0.0447766 
-0.0513168 0.082012 0.0441465 
-0.0491988 0.0831259 0.0445023 
-0.0435819 0.0819557 0.041986 
-0.0423854 0.0830927 0.0425856 
-0.0388123 0.0821556 0.043476 
-0.0374969 0.0824113 0.0437282 
-0.0365028 0.0826826 0.0438821 
-0.0183143 0.0830469 0.0572868 
-0.0176113 0.0837507 0.0580495 
-0.0165806 0.0836684 0.0574547 
-0.0154506 0.0843779 0.0566103 
-0.00551481 0.0842156 0.0571178 
0.00213476 0.0841494 0.0572501 
0.00496626 0.0837088 0.0570844 
0.0115147 0.115508 0.038198 
-0.0312594 0.178201 -0.00656657 
-0.0395174 0.168231 0.00271347 
-0.0404 0.168308 0.00309525 
-0.0699151 0.160366 -0.00902097 
-0.0695232 0.16019 -0.00731078 
-0.0697228 0.16509 -0.0176242 
-0.0684068 0.163781 -0.0164641 
-0.0630421 0.0846892 0.044551 
-0.0594721 0.0845058 0.0441047 
-0.0584945 0.0847149 0.0438819 
-0.0573519 0.0847151 0.0438341 
-0.0554551 0.0841186 0.0448924 
-0.0533259 0.08468 0.045356 
-0.0498629 0.0848498 0.0457811 
-0.0474878 0.0847735 0.0450472 
-0.0461185 0.0842574 0.0448386 
-0.044397 0.0837803 0.0436147 
-0.0433615 0.0846245 0.0434481 
-0.0425786 0.084589 0.0424806 
-0.0414738 0.0835278 0.0422543 
-0.0400864 0.0834269 0.0437075 
-0.0374907 0.084709 0.0439619 
-0.0364368 0.0847321 0.0439775 
-0.035407 0.0844739 0.0436766 
-0.0344848 0.0846283 0.042808 
-0.0336647 0.0839447 0.0418398 
-0.0325261 0.0837893 0.0420908 
-0.0315467 0.0831633 0.0420109 
-0.0307722 0.0843827 0.0430293 
-0.0653096 0.177914 -0.0610582 
-0.0174877 0.085648 0.0572669 
-0.0165219 0.0856371 0.0570205 
-0.0155713 0.085633 0.0566372 
-0.0128761 0.0848267 0.057176 
-0.0114773 0.0854642 0.0571628 
-0.00876782 0.0845384 0.0573269 
-0.00776441 0.0847476 0.0572316 
-0.0064312 0.0845354 0.0567596 
-0.00393996 0.0842819 0.0575027 
-0.00222547 0.0842682 0.0578396 
-0.00119504 0.0857296 0.0576592 
0.00426387 0.085663 0.0573102 
-0.0474426 0.116507 0.0321905 
-0.0409811 0.118386 0.0316311 
0.00561515 0.117038 0.038621 
-0.0162969 0.118151 0.0363961 
-0.00326686 0.122257 0.0358779 
-0.0246094 0.181559 -0.00987254 
-0.0786059 0.122918 0.0519788 
-0.0705451 0.161773 -0.0108832 
-0.0716241 0.160739 -0.00890331 
-0.0719588 0.166687 -0.0191052 
-0.0373169 0.175873 -0.00566413 
-0.065257 0.085499 0.0444179 
-0.0615151 0.0848677 0.0443966 
-0.059513 0.0861966 0.0443716 
-0.0574707 0.0862495 0.0441181 
-0.056665 0.0848606 0.0448128 
-0.0515021 0.0863739 0.045265 
-0.0492132 0.0863014 0.045984 
-0.0474776 0.0861938 0.0452904 
-0.0436569 0.0861869 0.0434755 
-0.0426746 0.0860223 0.0424126 
-0.0415023 0.0860078 0.0426503 
-0.0404934 0.0853623 0.0431886 
-0.037399 0.0861999 0.0441942 
-0.0364462 0.0861078 0.0437662 
-0.0352949 0.0861223 0.0434619 
-0.0345147 0.0860332 0.0426238 
-0.0335503 0.0860165 0.0422081 
-0.032475 0.0860952 0.0419754 
-0.0316561 0.0859486 0.0428109 
-0.0306786 0.0860097 0.043597 
-0.0190014 0.0856918 0.0572165 
-0.0174763 0.0870652 0.0568648 
-0.0124935 0.0870174 0.056945 
-0.0114988 0.0869874 0.0566876 
-0.00982257 0.0862601 0.0568968 
-0.00666136 0.0868699 0.0574813 
-0.00545123 0.0866097 0.0567644 
0.00123366 0.0857882 0.0571152 
-0.0485794 0.11651 0.0320377 
-0.0462507 0.117972 0.0308739 
-0.0171113 0.117527 0.0366631 
-0.0776224 0.1231 0.0522524 
-0.0315095 0.175697 -0.00351457 
0.0389071 0.106774 0.00250237 
0.0390431 0.101262 -0.00648309 
-0.0861148 0.0925951 0.00136767 
-0.0738822 0.165394 -0.0187183 
-0.0325411 0.17725 -0.00421552 
-0.0355321 0.175849 -0.00485065 
-0.0774121 0.157041 -0.0188752 
-0.0664996 0.0873198 0.0443506 
-0.064971 0.0875597 0.0451275 
-0.0634953 0.0874709 0.0448384 
-0.0616744 0.0876312 0.0455285 
-0.0596295 0.0875061 0.0453611 
-0.0586079 0.0873481 0.0444433 
-0.0574506 0.0875044 0.0446787 
-0.0559047 0.0877722 0.044849 
-0.0538654 0.0865235 0.0456119 
-0.0498033 0.0876663 0.0455582 
-0.0451751 0.0876563 0.0437914 
-0.0415047 0.0873787 0.0421194 
-0.0386776 0.086193 0.043975 
-0.0375076 0.0875 0.0437382 
-0.0364562 0.0874913 0.0431894 
-0.0345533 0.0875484 0.0425201 
-0.0334587 0.087502 0.0429312 
-0.0324583 0.0875317 0.0432988 
-0.0313684 0.0876649 0.0433073 
-0.0304164 0.0875275 0.0437352 
-0.0294549 0.0862873 0.0446839 
-0.0115804 0.0883937 0.0568774 
-0.0086801 0.0875473 0.0575915 
0.00344825 0.0872367 0.0566311 
0.0068443 0.087503 0.0564572 
-0.044477 0.163868 0.00570029 
-0.0444074 0.162328 0.00621804 
-0.0434908 0.162279 0.00573298 
0.0194213 0.0877285 0.0488116 
-0.0758337 0.122692 0.0527682 
-0.0284176 0.179904 -0.00719359 
-0.00724347 0.122317 0.0354581 
-0.0169743 0.12165 0.0329135 
-0.0642066 0.152664 -0.00609127 
-0.0862217 0.117122 0.000885481 
-0.0665536 0.0889627 0.044358 
-0.0648276 0.0890298 0.0445786 
-0.0635988 0.0890523 0.0454798 
-0.0617035 0.0890908 0.0454936 
-0.0604679 0.0890306 0.0454598 
-0.0595211 0.0890147 0.0449894 
-0.0585004 0.0890075 0.0445901 
-0.0574995 0.0889672 0.0446958 
-0.0558917 0.0890403 0.0447869 
-0.0541853 0.0892407 0.0450705 
-0.0512336 0.0883963 0.045667 
-0.0460725 0.0888864 0.0441022 
-0.0438104 0.0881767 0.0434277 
-0.0435575 0.0887783 0.0425365 
-0.0426343 0.0881879 0.0421639 
-0.0414689 0.0888668 0.0423564 
-0.0402891 0.0873735 0.0427591 
-0.0375035 0.0888834 0.0433877 
-0.0364853 0.0888449 0.0433403 
-0.0354688 0.088983 0.0430478 
-0.0320085 0.0886332 0.0436869 
-0.0305933 0.0888986 0.0441178 
-0.0294874 0.0889512 0.0442312 
0.0129272 0.130005 0.0123983 
-0.0169453 0.0881482 0.056855 
-0.0134115 0.0888998 0.0570743 
-0.0114285 0.0899273 0.0561116 
-0.00940576 0.0895152 0.0569439 
-0.00460243 0.0875162 0.0569731 
-0.000701442 0.0885544 0.0567271 
0.00608297 0.13127 0.018945 
0.0186628 0.0893583 0.0488617 
0.0204165 0.0863724 0.0492659 
-0.0187701 0.11956 0.0343749 
0.036152 0.108614 -0.00307202 
-0.0461973 0.115449 0.0329785 
-0.0702728 0.123387 0.0533324 
-0.0814996 0.154658 0.0173868 
-0.0595977 0.0903925 0.0448222 
-0.0584191 0.0905759 0.0449288 
-0.0569545 0.0903044 0.0455524 
-0.0550573 0.0904119 0.0453082 
-0.0535478 0.0905209 0.0451333 
-0.0523701 0.0903523 0.0446715 
-0.049578 0.0892527 0.045363 
-0.0480683 0.0880084 0.0449345 
-0.0476992 0.0905398 0.0437703 
-0.0453198 0.0904269 0.0435852 
-0.0440234 0.0900161 0.0428124 
-0.0424205 0.090195 0.0430211 
-0.0405474 0.0902456 0.0427624 
-0.0385056 0.0889904 0.0431828 
-0.0375009 0.0903048 0.0436537 
-0.0364837 0.0903406 0.043485 
-0.0353945 0.0899046 0.0440268 
-0.0339403 0.08954 0.0443357 
-0.0332978 0.0904278 0.0440993 
-0.0305685 0.0903763 0.0442013 
-0.0294129 0.0903013 0.043941 
-0.0152964 0.0903959 0.0561187 
-0.0128183 0.0912473 0.0569016 
-0.0115288 0.0911453 0.056513 
-0.0102214 0.0912745 0.0565543 
-0.00781091 0.0902595 0.0569538 
-0.00576722 0.0911933 0.056492 
-0.00286608 0.0910414 0.0559538 
0.00223906 0.0896279 0.056351 
0.005002 0.0904005 0.0548776 
0.00794013 0.0897538 0.055145 
0.011129 0.0909082 0.0531614 
-0.0700728 0.117548 0.0525685 
-0.0719215 0.117532 0.053141 
-0.0733394 0.117647 0.0527962 
0.0195581 0.0899052 0.0484146 
-0.0088949 0.17729 -0.0278182 
-0.013002 0.121232 0.0347083 
-0.0108256 0.165108 -0.017847 
0.0241919 0.124277 0.0181327 
-0.0715311 0.0910024 0.0413948 
-0.0693822 0.0915856 0.0417694 
-0.0635667 0.0906041 0.0447981 
-0.0611067 0.0916688 0.0453263 
-0.0568121 0.0917919 0.0453985 
-0.0544351 0.0918813 0.045114 
-0.0475654 0.0917564 0.0434975 
-0.0461762 0.0915327 0.0433636 
-0.0444707 0.0916927 0.0430836 
-0.0415467 0.0911869 0.042564 
-0.0385055 0.0917101 0.0435293 
-0.0373989 0.0917625 0.0433815 
-0.0360551 0.0918725 0.0445173 
-0.0340924 0.0914022 0.0447782 
-0.0295836 0.0917109 0.0438075 
-0.0284612 0.0917708 0.0443262 
-0.0277212 0.0918706 0.0452871 
-0.0142627 0.0924142 0.0557726 
-0.012401 0.0925173 0.055823 
-0.00948036 0.0924652 0.0558427 
-0.00621815 0.0924545 0.0565688 
-0.00065664 0.0922428 0.0554701 
0.00654214 0.0916192 0.0545985 
0.0210446 0.0902123 0.0479355 
-0.0745437 0.135954 0.050102 
-0.0492973 0.144738 0.00943652 
-0.0770741 0.135763 0.0504957 
0.0209009 0.125713 0.0230684 
-0.0868009 0.0927208 0.0034545 
-0.0760502 0.15409 0.00197527 
-0.0914379 0.116186 0.0324285 
-0.0704799 0.0910305 0.0419873 
-0.068812 0.0921204 0.0423306 
-0.0608133 0.0932192 0.0454474 
-0.0584885 0.0932619 0.0454755 
-0.056641 0.0931494 0.044889 
-0.0555346 0.0920327 0.0450352 
-0.0533816 0.09216 0.0444432 
-0.0522782 0.0920365 0.0439348 
-0.0503735 0.0920192 0.044034 
-0.0495283 0.0918983 0.0444806 
-0.0488302 0.0918693 0.0439309 
-0.0403147 0.0925458 0.0424614 
-0.0370719 0.0932994 0.0437534 
-0.0326607 0.0928616 0.0443504 
-0.0304776 0.0932372 0.0441915 
-0.0287897 0.0931547 0.0447922 
-0.0274134 0.0931506 0.0444027 
-0.0264912 0.0932083 0.0448571 
-0.0158228 0.0940488 0.0548757 
-0.00602257 0.0936351 0.0556102 
-0.00182132 0.0938026 0.0553204 
0.00176495 0.0940379 0.0551593 
0.00742408 0.0919867 0.0538935 
0.011459 0.0930618 0.0525634 
-0.0508928 0.156459 0.0104968 
0.0184071 0.0934184 0.0475272 
-0.0232664 0.118435 0.0332638 
-0.00896159 0.168075 -0.0207241 
-0.03064 0.175747 -0.0044951 
-0.0805568 0.127431 0.0532167 
0.022443 0.12545 0.0209206 
0.0370154 0.110195 0.0239814 
-0.0680486 0.0938493 0.0423807 
-0.0673784 0.0928603 0.0424475 
-0.0521185 0.0945233 0.0441738 
-0.0505549 0.094669 0.0448844 
-0.0495006 0.0946264 0.0447086 
-0.0485444 0.0946105 0.0444851 
-0.046378 0.0943799 0.0437408 
-0.0453135 0.0940154 0.0434545 
-0.0404427 0.0947676 0.0426333 
-0.0375358 0.0945561 0.0439304 
-0.0355487 0.0932954 0.0445831 
-0.0339074 0.0941918 0.0440739 
-0.0317306 0.0946425 0.0444057 
-0.0298723 0.0947028 0.0448669 
-0.0285209 0.0945617 0.0447437 
-0.0274786 0.0946601 0.0449674 
-0.026545 0.0945675 0.0443858 
-0.0253655 0.0943955 0.0443356 
-0.0144879 0.0950227 0.0534153 
-0.0136475 0.0936232 0.0545445 
-0.0111443 0.0943029 0.0553616 
-0.00850093 0.0947469 0.0552491 
-0.00686364 0.095364 0.0550147 
-0.00338547 0.0954293 0.0547637 
-0.000190741 0.0955115 0.0546036 
0.00279102 0.0941603 0.0541856 
0.00797915 0.0950334 0.0517138 
0.00960688 0.0941068 0.0515955 
0.0247584 0.123789 0.0213367 
0.0196018 0.0921691 0.0480164 
0.021533 0.0931202 0.0476811 
-0.0327873 0.117477 0.0312166 
-0.0736549 0.120371 0.0532385 
-0.0325053 0.175535 -0.00321958 
-0.0736446 0.123506 0.0535639 
-0.0791488 0.13857 0.0488987 
-0.0713048 0.14346 0.0448068 
0.0103013 0.130995 0.0152988 
-0.0696354 0.0949265 0.0419794 
-0.0643298 0.0954 0.0431428 
-0.062136 0.0942086 0.0447414 
-0.058682 0.0949719 0.044923 
-0.0565792 0.0944603 0.0443814 
-0.0560668 0.0965647 0.043882 
-0.054096 0.0951057 0.0437352 
-0.0523405 0.0957463 0.0434485 
-0.0505472 0.0960711 0.0445683 
-0.0495312 0.0959823 0.0442319 
-0.048453 0.0960742 0.0447191 
-0.0458873 0.0958185 0.0434384 
-0.0434845 0.093452 0.0428664 
-0.0406088 0.0959698 0.0425293 
-0.0370809 0.0960104 0.0437492 
-0.0336247 0.0960058 0.0446786 
-0.0298494 0.0960349 0.0450198 
-0.026541 0.0959449 0.0436734 
-0.0060979 0.0962522 0.0537283 
-0.00117075 0.0964741 0.0534674 
0.000824773 0.0966282 0.053526 
0.0046436 0.0963603 0.0519806 
0.00682108 0.0963622 0.0513656 
0.0197785 0.095987 0.04757 
-0.00453784 0.117999 0.0388414 
-0.0757351 0.119867 0.0531312 
-0.0343758 0.119708 0.0303887 
-0.00439602 0.1312 0.0137835 
-0.0783567 0.132127 0.0522998 
-0.0919366 0.116192 0.0352878 
-0.0705994 0.112998 -0.00881327 
0.0241763 0.123943 0.0238044 
-0.0364736 0.12639 -0.00129582 
-0.00529117 0.130545 0.00521762 
-0.030805 0.124503 -3.83561e-005 
0.0150444 0.129087 0.0150606 
-0.0706092 0.0962815 0.0420561 
-0.0662729 0.0968748 0.0416964 
-0.0631909 0.0973744 0.0425 
-0.0610275 0.0974407 0.0434342 
-0.0589946 0.0974873 0.043384 
-0.0546678 0.0971836 0.0430389 
-0.0535278 0.0973923 0.0434507 
-0.0433199 0.096743 0.0428421 
-0.0417648 0.0943482 0.0423416 
-0.0365016 0.0973504 0.0428362 
-0.0359466 0.0947323 0.0437964 
-0.0322547 0.0962765 0.0447065 
-0.0292687 0.0967801 0.0443252 
0.0447686 0.0707884 0.0233159 
0.04533 0.0698712 0.0234965 
0.0461122 0.0692687 0.0238609 
-0.0491043 0.141662 0.00936921 
-0.00558358 0.0979914 0.0525803 
0.00517368 0.0975657 0.0506919 
0.0064158 0.0974681 0.0497415 
0.00809723 0.0965149 0.0501512 
0.0085902 0.0976013 0.0493043 
0.00974877 0.0980439 0.0487604 
0.0120674 0.097858 0.0489783 
0.013934 0.0974826 0.0479332 
-0.0765622 0.119551 0.0526741 
0.00796232 0.120977 0.0363959 
-0.0774657 0.142211 0.0469222 
-0.0772174 0.131514 0.0526574 
-0.0263959 0.181808 -0.00839465 
0.0316523 0.117188 0.0247472 
-0.0647613 0.0974386 0.0424518 
-0.0644568 0.0986622 0.0419381 
-0.063253 0.0986249 0.0419649 
-0.061216 0.0987085 0.0424071 
-0.0595551 0.0986993 0.0424065 
-0.0577739 0.0987159 0.042745 
-0.0567155 0.0972906 0.0430689 
-0.0543938 0.0988039 0.0432901 
-0.0535634 0.0986414 0.0424621 
-0.0524263 0.0985934 0.0428491 
-0.0513555 0.0982544 0.0437057 
-0.0503859 0.0979765 0.0441968 
-0.0484427 0.0985615 0.0437267 
-0.0465691 0.0985344 0.0430456 
-0.0414971 0.0977276 0.0420321 
-0.0390664 0.0962619 0.0423814 
-0.0329142 0.0984228 0.0438018 
-0.0312965 0.0983395 0.0440843 
-0.0285003 0.0987066 0.0434989 
-0.0274859 0.0986656 0.0437584 
-0.0264763 0.0988035 0.0439171 
-0.0253885 0.0988069 0.0442078 
-0.0244629 0.0987912 0.0444649 
-0.0234461 0.0987833 0.0444974 
-0.0224423 0.0987668 0.0443138 
-0.0215171 0.0988734 0.0447461 
-0.0634276 0.158558 -0.0163466 
-0.0088644 0.172546 -0.0277408 
0.00356117 0.0991634 0.0493666 
0.0045422 0.0991191 0.0488018 
0.0054857 0.0989737 0.0482092 
0.00650357 0.0989911 0.0480955 
0.00750729 0.0989145 0.0479746 
0.00894507 0.0990345 0.0484569 
0.010932 0.0992842 0.0483946 
0.0124219 0.0989976 0.0477809 
0.015101 0.0986273 0.0477853 
0.0183978 0.0952551 0.0477899 
0.0211609 0.0969736 0.0472462 
-0.0344794 0.118256 0.0315411 
-0.00176714 0.118452 0.0392062 
8.40541e-005 0.114358 0.0409671 
0.00695457 0.122655 0.034973 
-0.0343434 0.127249 0.00413993 
-0.0723546 0.16364 -0.0145305 
-0.0734911 0.121705 0.0536002 
-0.0498032 0.0926883 -0.0216561 
0.0260403 0.122146 0.0242448 
0.0186316 0.127334 0.0189947 
0.0173891 0.128609 0.0178346 
-0.0683176 0.0989893 0.0410338 
-0.0666803 0.0991055 0.0414507 
-0.0647226 0.100221 0.0422404 
-0.0629082 0.0998476 0.0426779 
-0.0614931 0.10014 0.0425639 
-0.0594565 0.100182 0.0423957 
-0.0559061 0.0995358 0.0430748 
-0.0508304 0.100078 0.0428142 
-0.0485646 0.0999962 0.0425477 
-0.0448176 0.0977644 0.0427255 
-0.0403627 0.0981723 0.0418037 
-0.0350499 0.098968 0.0431399 
-0.0332376 0.10005 0.0428624 
-0.0303206 0.0995122 0.0440606 
-0.0294945 0.100199 0.0432837 
-0.0274375 0.100189 0.0433396 
-0.0265661 0.100271 0.0441301 
-0.0227864 0.100417 0.0440949 
-0.0206502 0.100471 0.0447925 
-0.0144516 0.100127 0.0441654 
-0.011499 0.100284 0.0446617 
-0.0105429 0.100523 0.0452679 
0.0035137 0.100334 0.0462567 
0.00450819 0.100535 0.0464924 
0.00556102 0.100243 0.0466214 
0.00651538 0.100457 0.0470291 
0.0077781 0.100106 0.0474585 
0.0104979 0.100376 0.0477623 
0.0124842 0.100509 0.0477024 
0.017216 0.100718 0.0468457 
-0.0720954 0.118924 0.0532228 
0.00531497 0.120633 0.0361938 
-0.0486209 0.159359 0.00827895 
-0.0201427 0.127583 0.00607975 
0.0209175 0.12632 0.0213433 
-0.0690364 0.163479 -0.0139601 
-0.0671249 0.161676 -0.0145211 
-0.0660645 0.16023 -0.0123927 
-0.0645613 0.158501 -0.0133835 
-0.0666137 0.101507 0.0414923 
-0.0648088 0.10129 0.0416878 
-0.0609906 0.101352 0.0425316 
-0.0580631 0.101543 0.0429045 
-0.0525516 0.100172 0.0421014 
-0.0495057 0.100925 0.0428192 
-0.0484825 0.101568 0.0420372 
-0.0473995 0.101601 0.0420997 
-0.0466852 0.100294 0.0422848 
-0.0429282 0.100367 0.0423815 
-0.0404891 0.100988 0.0408314 
-0.0394868 0.101439 0.0406698 
-0.036557 0.0994015 0.0426394 
-0.0354358 0.10025 0.0417383 
-0.0284502 0.101105 0.0426448 
-0.0274665 0.101584 0.0431844 
-0.0253137 0.100218 0.0446269 
-0.0184198 0.100521 0.0440995 
-0.0104456 0.101467 0.0438712 
-0.00951352 0.101693 0.0442042 
-0.00849614 0.101673 0.0440731 
-0.0074875 0.101786 0.0444704 
-0.031399 0.174276 -0.0033075 
-0.000489519 0.101593 0.0440627 
0.0011357 0.10154 0.0442287 
0.00458596 0.101783 0.0451675 
0.00552335 0.101741 0.0457471 
0.00709807 0.101463 0.0460609 
0.011063 0.10194 0.0475719 
0.0126684 0.101816 0.047576 
0.0156859 0.101892 0.0465712 
-0.000830135 0.116922 0.0396927 
-0.0553679 0.153741 0.0227367 
-0.0407046 0.119857 0.0299317 
0.0366247 0.105669 -0.00515342 
-0.0475078 0.159343 0.00817701 
-0.0739126 0.142681 0.0459016 
-0.0694747 0.120948 0.053282 
-0.0447397 0.160803 0.00626092 
0.00625387 0.129096 0.0268242 
0.0290157 0.11978 0.0239009 
0.0125797 0.129998 0.0169359 
0.00717423 0.131364 0.0126939 
0.00363499 0.131822 0.0107974 
-0.0543725 0.101612 0.0427927 
-0.0535495 0.101277 0.0418763 
-0.0509574 0.102751 0.0414442 
-0.049509 0.103054 0.0414059 
-0.0485018 0.102884 0.0409958 
-0.0474907 0.102685 0.0409052 
-0.0424395 0.10227 0.0413154 
-0.0414214 0.101649 0.0412489 
-0.0381125 0.101236 0.041704 
-0.0332682 0.101719 0.0421604 
-0.0314185 0.100724 0.0432968 
-0.0264643 0.101682 0.0434231 
-0.0244517 0.102889 0.0430371 
-0.0216293 0.101734 0.0439194 
-0.0199452 0.102379 0.0437803 
-0.0174972 0.102984 0.043436 
-0.0155033 0.102971 0.0430838 
-0.00875846 0.102924 0.0437456 
0.00263033 0.101821 0.0446157 
0.00345426 0.103162 0.0438596 
0.00464084 0.103314 0.0442209 
0.011156 0.103189 0.0465992 
0.0166364 0.102996 0.0454113 
-0.0696757 0.119038 0.0528749 
-0.0389432 0.118631 0.0313572 
0.000195585 0.11968 0.0386281 
-0.0389848 0.120712 0.0289935 
0.00446282 0.121089 0.0362825 
0.0335109 0.114099 0.0248495 
-0.042355 0.163817 0.00521514 
-0.052484 0.156489 0.0106659 
-0.0248859 0.125868 0.00539189 
-0.046501 0.160815 0.00715663 
-0.0622989 0.14967 -0.00615438 
0.00109188 0.131207 0.0160027 
-0.0325724 0.125706 0.000801254 
-0.0254684 0.122848 0.0245192 
-0.0262767 0.120063 0.0293094 
-0.0736273 0.103128 0.0376799 
-0.0684154 0.102125 0.0406798 
-0.0650735 0.102886 0.0410866 
-0.0555866 0.100999 0.0432534 
-0.0523605 0.104135 0.0406663 
-0.0495154 0.104271 0.0403005 
-0.0485241 0.104329 0.0406059 
-0.0462604 0.103836 0.0410931 
-0.0448206 0.104384 0.0418433 
-0.043608 0.104251 0.0410985 
-0.0404953 0.103458 0.0398396 
-0.0395175 0.103618 0.04035 
-0.0347433 0.103777 0.0399395 
-0.0314423 0.103511 0.0419738 
-0.027857 0.103092 0.0423836 
-0.0227176 0.102888 0.0437364 
-0.0213595 0.10433 0.0427066 
-0.0188824 0.103217 0.0435795 
-0.0170871 0.103764 0.0434405 
-0.0155914 0.104429 0.0431221 
-0.0145614 0.104461 0.0435442 
0.000889138 0.103985 0.0432941 
0.00314033 0.104382 0.0427323 
0.00447813 0.104532 0.0431162 
0.00550485 0.104327 0.0428853 
0.00777956 0.10307 0.045713 
0.0109973 0.104474 0.0448327 
0.0139416 0.103081 0.0459778 
0.00320774 0.117531 0.0391782 
-0.089864 0.119909 0.00312019 
0.0161933 0.119393 0.0344693 
-0.0373884 0.119987 0.0300109 
-0.00467581 0.130856 0.0098825 
0.0342085 0.114588 0.0233702 
-0.0843397 0.106332 0.00105929 
-0.0745939 0.126054 0.0533699 
-0.0484865 0.160854 0.00758581 
-0.0409653 0.114954 0.0337919 
-0.0788966 0.127502 0.0528898 
0.00218745 0.131783 0.0156694 
-0.0414288 0.171211 -0.000453404 
-0.0736296 0.105461 0.0373326 
-0.0721771 0.105096 0.0378324 
-0.0614791 0.104099 0.0413937 
-0.0572945 0.104559 0.041258 
-0.0540663 0.105855 0.0400548 
-0.0506323 0.104191 0.0399661 
-0.0506158 0.105741 0.0399744 
-0.0494797 0.105671 0.0397765 
-0.0449607 0.105468 0.0406703 
-0.0435136 0.105728 0.0410127 
-0.0420389 0.105835 0.0403061 
-0.0394569 0.105698 0.0390406 
-0.0342732 0.10569 0.0394143 
-0.0294984 0.103015 0.0418355 
-0.0265322 0.10468 0.0417346 
-0.0184259 0.105177 0.0426288 
-0.0165206 0.10454 0.0428613 
-0.0164706 0.105623 0.0420109 
-0.0154684 0.105785 0.0425981 
-0.0145165 0.105849 0.0432955 
-0.0113199 0.103754 0.0435245 
-0.00716325 0.105909 0.0442373 
0.00111771 0.105754 0.0429154 
0.00337746 0.105665 0.0420569 
0.00446467 0.105853 0.042317 
0.00548932 0.105602 0.0417505 
0.00648751 0.105801 0.0419903 
0.00747794 0.10574 0.0421746 
0.00851306 0.105744 0.0425587 
0.00962431 0.105534 0.0429584 
0.0106903 0.105809 0.0437037 
0.0149539 0.105309 0.0441779 
0.0234983 0.105606 0.039382 
-0.0405914 0.169573 0.00145763 
-0.000318888 0.131676 0.0103008 
-0.00367692 0.115614 0.0406011 
-0.0900938 0.140651 0.0231708 
0.0253403 0.123104 0.0204281 
-0.0649242 0.154709 -0.00672511 
-0.0363033 0.174308 -0.0116263 
0.0245049 0.122413 0.0262958 
-0.0725368 0.106885 0.0374838 
-0.0715851 0.106863 0.036884 
-0.0706793 0.106918 0.0374616 
-0.0698923 0.106153 0.0372401 
-0.0679588 0.106519 0.0382294 
-0.0641032 0.107336 0.0385251 
-0.0525066 0.106936 0.039798 
-0.0469021 0.10607 0.0407505 
-0.0404052 0.106425 0.0389688 
-0.0385993 0.105724 0.0381732 
-0.0377368 0.105129 0.0388653 
-0.0351912 0.107084 0.0383269 
-0.0317309 0.1069 0.039917 
-0.0273481 0.10445 0.0412106 
-0.0205211 0.1068 0.042436 
-0.0174878 0.107142 0.0419875 
-0.0133909 0.106341 0.04361 
-0.00805916 0.107233 0.0438163 
-0.00650106 0.107332 0.0442072 
-0.00464689 0.107369 0.0442274 
-0.00263322 0.105795 0.044061 
0.00336293 0.107103 0.0420433 
0.00519767 0.107179 0.0418548 
0.006371 0.107095 0.0410516 
0.00749139 0.107183 0.0413994 
0.00850596 0.10695 0.0409953 
0.00945969 0.107338 0.0414989 
0.0104904 0.107228 0.0415368 
0.0114724 0.107344 0.0422198 
0.0127627 0.106501 0.0426825 
0.021636 0.106791 0.0394843 
-0.0741397 0.127389 0.052533 
-0.0580942 0.114008 0.0358152 
-0.056471 0.113901 0.03578 
0.0177983 0.128016 0.0197229 
0.0404499 0.10016 -0.00302877 
-0.0553219 0.113916 0.0357295 
-0.054511 0.113955 0.0351097 
-0.0656146 0.156257 -0.00734223 
0.0173608 0.125997 0.0245499 
0.0195173 0.125796 0.0239436 
-0.0715972 0.108427 0.0371432 
-0.0702168 0.108214 0.0374248 
-0.0684884 0.108373 0.0371534 
-0.066656 0.108475 0.0382964 
-0.0660251 0.107053 0.0388798 
-0.0527133 0.108567 0.0390367 
-0.0506435 0.107344 0.0388062 
-0.0495631 0.108217 0.0393311 
-0.048222 0.108532 0.0393111 
-0.0457436 0.108042 0.0394281 
-0.043484 0.107393 0.0397365 
-0.0424926 0.107266 0.0399268 
-0.0415877 0.107642 0.0388002 
-0.0360795 0.108465 0.0380254 
-0.0324165 0.108052 0.0384067 
-0.0274796 0.108033 0.0393917 
-0.0250826 0.104789 0.0427702 
-0.0164277 0.107634 0.0417765 
-0.0145261 0.107779 0.0428862 
-0.0104156 0.107191 0.0430442 
-0.00916549 0.10877 0.0435277 
0.00134372 0.107766 0.0425122 
0.00656963 0.108544 0.0414894 
0.00844028 0.108417 0.0403786 
0.00950111 0.108577 0.0404674 
0.0111918 0.108389 0.040182 
0.0131746 0.108423 0.0406681 
0.0207445 0.108555 0.0396384 
0.0284941 0.118192 0.0272928 
0.0424138 0.100126 0.0008169 
-0.0726397 0.160696 -0.00884321 
-0.0659058 0.118022 -0.00914828 
-0.0704582 0.109495 0.038076 
-0.0675245 0.109716 0.0378102 
-0.064685 0.109731 0.0375015 
-0.0455821 0.162455 0.005922 
-0.0592174 0.108331 0.0392816 
-0.0544664 0.10788 0.0390994 
-0.0516187 0.108591 0.0384381 
-0.050194 0.109997 0.0379636 
-0.0482151 0.109977 0.0384881 
-0.0459627 0.109949 0.0386653 
-0.0400203 0.109545 0.0372612 
-0.0384023 0.109278 0.03761 
-0.0374058 0.109707 0.0372866 
-0.029029 0.108583 0.0391916 
-0.0253656 0.108471 0.0399554 
-0.0249197 0.107125 0.041055 
-0.0184553 0.10868 0.0416139 
-0.0171409 0.110129 0.0412836 
-0.0115952 0.109183 0.0429494 
-0.00425621 0.1088 0.043789 
-0.00165943 0.109453 0.0433386 
0.000171308 0.109232 0.043144 
-0.0101551 0.118629 0.0381496 
0.00930341 0.109895 0.0401571 
0.010494 0.109895 0.0398735 
0.0117073 0.109776 0.0398766 
0.0150011 0.108383 0.0404765 
0.0201009 0.109948 0.039338 
-0.0700232 0.145776 0.0424427 
-0.0364432 0.172804 -0.000224195 
-0.0161793 0.114949 0.0379442 
-0.0440587 0.126683 0.0199624 
-0.034524 0.1727 -0.000948334 
-0.0316875 0.125481 0.00372879 
-0.0423866 0.16226 0.00533535 
-0.0614943 0.111177 0.0373957 
-0.0605821 0.110957 0.0367249 
-0.0574857 0.111061 0.0364971 
-0.0541288 0.110907 0.0366859 
-0.052741 0.1103 0.0372702 
-0.0507391 0.111571 0.0371709 
-0.0472711 0.111028 0.0371066 
-0.0434992 0.111281 0.0372336 
-0.0426907 0.109781 0.0378504 
-0.0352953 0.109873 0.0370362 
-0.0322484 0.109758 0.0376134 
-0.0268828 0.110483 0.0382337 
-0.0256579 0.110469 0.0384605 
-0.0223024 0.112659 0.0388298 
-0.0193977 0.11272 0.0396361 
-0.0186965 0.110905 0.0402449 
-0.0152647 0.111362 0.0405898 
-0.0134446 0.110147 0.0420541 
-0.00972597 0.110666 0.042227 
-0.00716614 0.109801 0.0435004 
-0.00638953 0.112148 0.0416356 
-0.00520529 0.111169 0.0425636 
-0.00290614 0.111783 0.0424498 
-0.00182067 0.112397 0.0420461 
0.000455016 0.111499 0.0428901 
0.00244595 0.110916 0.0424711 
-0.0199251 0.121176 0.0315691 
0.00919589 0.111155 0.0393832 
0.0105347 0.111344 0.0396942 
0.0115215 0.111276 0.0393368 
0.0125533 0.111491 0.0392287 
0.014312 0.110269 0.0402456 
0.0152318 0.113115 0.0384262 
0.0191287 0.108577 0.0399389 
0.0184407 0.111001 0.0390038 
0.0205173 0.110702 0.0376447 
-0.0781857 0.156788 -0.0167162 
0.0383922 0.106897 0.0233177 
-0.0344834 0.17413 -0.00173171 
-0.0314004 0.177294 -0.00410833 
-0.0663661 0.157093 -0.00728309 
-0.0448217 0.0927666 -0.0219782 
-0.0292131 0.093336 -0.0254469 
-0.0468313 0.162085 0.00650705 
-0.0335052 0.172728 -0.00159623 
-0.0765215 0.126047 0.0525885 
-0.0721635 0.126521 0.052383 
-0.0613958 0.112566 0.0367372 
-0.0600702 0.112493 0.0366063 
-0.0567149 0.112523 0.0360699 
-0.0549955 0.112542 0.0359619 
-0.0529579 0.113538 0.0349646 
-0.0505567 0.113574 0.0353164 
-0.0490328 0.112425 0.0357823 
-0.0475135 0.113337 0.0346805 
-0.0462279 0.112569 0.0352011 
-0.0437921 0.113294 0.0353594 
-0.0411746 0.111912 0.0363469 
-0.0390739 0.112266 0.0357924 
-0.0370516 0.111787 0.0354224 
-0.0355647 0.115873 0.0322687 
-0.0334246 0.112343 0.0354424 
-0.0295133 0.112507 0.0356443 
-0.0272522 0.114038 0.0345268 
-0.0260132 0.113595 0.0349759 
-0.0798439 0.136807 -0.00370837 
-0.0729649 0.175037 -0.0520456 
-0.0487712 0.0351913 0.0444067 
-0.0287738 0.125334 0.00516153 
-0.0265231 0.125535 0.00516136 
-0.0159166 0.0375846 0.0519042 
-0.0563215 0.0869376 -0.0216994 
-0.00835916 0.0380771 0.0488758 
-0.00322143 0.038278 0.0477562 
0.0180273 0.0395878 0.0431329 
-0.0599065 0.0939706 -0.0196631 
-0.0486693 0.121049 0.0296581 
-0.0611403 0.148203 0.0365473 
-0.0490351 0.0360836 0.0460375 
-0.0451978 0.0363028 0.0452006 
-0.0438462 0.0363546 0.0447837 
-0.0225311 0.0387951 0.0539135 
-0.0207314 0.0377017 0.0536017 
-0.0123341 0.0380583 0.0503912 
-0.0100821 0.0383413 0.0499296 
-0.00513373 0.0383782 0.0485972 
-0.00146442 0.0382848 0.0470851 
0.00286164 0.0385098 0.0463444 
0.00299174 0.0414189 0.0459319 
0.0106212 0.0392418 0.0447632 
0.0149047 0.0380244 0.0441368 
-0.0302238 0.15396 -0.00372909 
-0.0632468 0.166898 -0.0607769 
-0.0552619 0.142393 0.0291199 
-0.0357044 0.127395 0.0018762 
-0.0531554 0.0375663 0.0472849 
-0.0487946 0.0375365 0.045327 
-0.0461013 0.0376541 0.0448559 
-0.0451431 0.0377239 0.0445899 
-0.0436821 0.037751 0.044327 
0.0300318 0.116794 0.0266814 
-0.0157427 0.0396298 0.0514229 
-0.00455069 0.0403384 0.0478045 
-0.000960279 0.0410061 0.0466148 
0.00864991 0.041176 0.0456297 
0.0129089 0.0419724 0.0445162 
0.0156689 0.0420829 0.0442524 
0.0182821 0.0421458 0.0440349 
0.0193675 0.0422983 0.0427022 
0.0211103 0.039902 0.0415518 
0.0226182 0.042121 0.0412496 
0.0236432 0.0421452 0.0400248 
-0.0533604 0.0944881 -0.0214871 
-0.0498323 0.0941861 -0.0217152 
-0.0569251 0.143916 0.0317987 
0.0318484 0.114809 0.0279576 
-0.0547853 0.0387429 0.0474065 
-0.05305 0.0388754 0.0465974 
-0.0512052 0.0375443 0.0463149 
-0.0233104 0.0418428 0.0543487 
-0.0223355 0.04107 0.0538038 
-0.0171507 0.0417258 0.0519015 
-0.0115058 0.0417974 0.0500666 
-0.00722588 0.0422006 0.0486898 
-0.00487952 0.0428814 0.0479414 
-0.00253122 0.0426031 0.0473013 
0.000573296 0.042895 0.0459439 
-0.0638192 0.110924 0.0372751 
0.0110869 0.0431967 0.0451862 
0.0158322 0.0434608 0.0439361 
0.0175823 0.0435617 0.0439969 
0.0195403 0.0435241 0.0432907 
0.0246279 0.0436172 0.0396212 
0.0244451 0.0424908 0.0383506 
-0.0650939 0.112339 0.0390872 
-0.0779532 0.15683 -0.0179584 
-0.0351269 0.0929755 -0.0237743 
-0.0508239 0.0927254 -0.0216363 
-0.0486091 0.0953276 -0.0223781 
-0.0517595 0.0942443 -0.0214431 
-0.0578097 0.0954028 -0.0208964 
-0.0528623 0.0400086 0.0468662 
-0.0512745 0.0402538 0.046504 
-0.0504779 0.0376864 0.0459984 
-0.0457202 0.0405714 0.0445081 
-0.0444741 0.0401344 0.0438786 
-0.0422135 0.0395904 0.0431784 
-0.0231192 0.0433424 0.0540484 
-0.0208114 0.0429958 0.0537469 
-0.016134 0.0432733 0.0519156 
0.010402 0.044373 0.044437 
0.0114782 0.0445153 0.0444334 
0.0128978 0.044641 0.0444838 
0.0166724 0.0449952 0.0433518 
0.0185917 0.0450125 0.0431793 
0.0245434 0.0449024 0.0389164 
-0.0519101 0.086889 -0.0218367 
-0.0289874 0.0944391 -0.0246465 
-0.0508734 0.0941154 -0.0219646 
-0.0461316 0.0939538 -0.0221361 
-0.00124006 0.105318 0.0439906 
-0.0519476 0.0415714 0.0454904 
-0.0506434 0.0415748 0.0454628 
-0.048984 0.0418527 0.0446439 
-0.0626813 0.111028 0.0376152 
-0.0452404 0.0427648 0.0438874 
-0.0560055 0.138105 0.0312946 
-0.0419246 0.156419 0.00581886 
-0.039707 0.156591 0.00565677 
-0.0216578 0.0441879 0.0532424 
-0.0203337 0.0447469 0.0524665 
-0.0425048 0.155064 0.00683742 
0.0407585 0.0982596 -0.00426013 
0.0219312 0.0979018 0.045947 
-0.0184121 0.186201 -0.0168314 
-0.0595365 0.149578 0.0350952 
0.010522 0.0459419 0.046494 
0.0111365 0.0458825 0.045555 
0.0117957 0.0458725 0.0448681 
0.0125124 0.0459395 0.044025 
0.0135902 0.0459761 0.04389 
0.0146495 0.0460557 0.0438541 
0.015809 0.0460914 0.043886 
0.0167976 0.0462012 0.043409 
0.017962 0.0463413 0.0424697 
0.0204152 0.0450565 0.0419691 
0.0236175 0.0437941 0.0407607 
0.02611 0.0455615 0.0381896 
0.0267554 0.0446744 0.0374708 
0.0292092 0.0435494 0.0317638 
0.031268 0.0445996 0.0306103 
0.0202561 0.107006 0.0405224 
-0.0454329 0.155159 0.00809486 
-0.0632126 0.139659 0.0368125 
0.0219598 0.106286 0.0406264 
-0.0524593 0.0428484 0.0458336 
-0.0510169 0.0439987 0.0445734 
-0.0473729 0.0424217 0.0440694 
0.0226448 0.106163 0.0398555 
-0.044381 0.0438424 0.043197 
0.0251439 0.106016 0.0391075 
0.0277619 0.106107 0.037566 
-0.0118662 0.164141 -0.0138996 
-0.0578753 0.142435 0.0318145 
-0.0231889 0.183254 -0.0105963 
0.0101699 0.0474051 0.0473696 
0.0142432 0.0474384 0.0449958 
0.0148588 0.0474728 0.0440838 
0.0158863 0.0474826 0.0437813 
0.0182868 0.0474812 0.0428111 
0.0193992 0.0475741 0.0418655 
0.0211996 0.0477361 0.04103 
0.0230073 0.047718 0.0396864 
0.0255172 0.0465956 0.0384952 
0.0285315 0.0450312 0.0353419 
0.0320275 0.0474682 0.0319313 
0.0324079 0.0467013 0.0309033 
0.0418019 0.0482871 0.0319742 
0.0427653 0.0483389 0.0314938 
0.0452579 0.0486912 0.0298689 
0.0513411 0.0482731 0.0234189 
-0.0569138 0.148234 0.0315489 
-0.0435426 0.154847 0.00695184 
-0.0443283 0.155177 0.00781711 
-0.0524849 0.0444353 0.0448298 
-0.0461724 0.156552 0.00847866 
-0.0317354 0.165371 -0.00520325 
-0.0333211 0.165272 -0.00443437 
-0.0147141 0.164 -0.0109048 
-0.0194395 0.161051 -0.00540998 
-0.0203331 0.160852 -0.00489734 
0.0112959 0.0491003 0.0477466 
0.0123284 0.048568 0.0475894 
0.0130219 0.0477019 0.0461092 
0.0193661 0.0489907 0.041819 
0.0214278 0.0490432 0.0414501 
0.0227644 0.0490797 0.0399491 
0.024422 0.0492134 0.0389042 
0.0262564 0.049141 0.0383546 
0.0280672 0.0486951 0.0375716 
-0.0603968 0.122708 0.0417156 
-0.0603615 0.126929 0.0415358 
0.0257 0.0929997 0.0456286 
0.00757292 0.108655 0.0407099 
0.0440902 0.0496232 0.0319872 
0.0452294 0.0495784 0.0312927 
0.0495909 0.0483314 0.0265453 
-0.0193361 0.158701 -0.0084974 
0.0263773 0.101756 0.0416189 
-0.0517033 0.0455899 0.0437093 
-0.0541999 0.139744 0.0296476 
-0.0632314 0.146611 0.0378205 
-0.0454243 0.156327 0.00655373 
-0.0348476 0.16529 -0.00326335 
-0.0349438 0.158294 0.00387528 
-0.0341093 0.158083 0.00317714 
-0.0425607 0.159348 0.00482073 
-0.0375312 0.159603 0.00184329 
-0.0373588 0.160841 0.000280338 
-0.016214 0.181577 -0.0205922 
-0.0289868 0.161041 -0.00172083 
-0.0582607 0.149713 0.0346523 
0.00986591 0.0508215 0.0501098 
0.0172976 0.049072 0.0440331 
0.0179436 0.0489496 0.0429588 
0.0210697 0.0503887 0.042635 
0.0240434 0.050657 0.0397726 
0.0250652 0.0504516 0.0396235 
0.0290493 0.0486003 0.036559 
0.0443513 0.0511276 0.0323247 
0.045268 0.0511649 0.0318727 
0.0463504 0.0510262 0.0314603 
0.0478739 0.0500552 0.0298522 
0.0517877 0.0510329 0.0260741 
-0.0493567 0.147777 0.010971 
-0.0174965 0.159527 -0.00782254 
-0.0304831 0.169749 -0.00734841 
-0.0863237 0.0954553 0.00132902 
-0.0744025 0.133666 0.0509162 
-0.0645278 0.147068 0.0392296 
-0.0432893 0.156425 0.00547796 
-0.0193278 0.159519 -0.00552255 
-0.0378137 0.162184 -0.000553955 
-0.0368546 0.162184 -0.000966725 
-0.0384035 0.160748 0.000602796 
-0.049249 0.149216 0.0111047 
0.010402 0.0530155 0.0518273 
0.0113545 0.0515012 0.0499097 
0.0142853 0.0509995 0.0466748 
0.0162921 0.0510799 0.0457946 
0.0180693 0.0517007 0.0464745 
0.0198263 0.0519326 0.0460854 
0.0205844 0.0520361 0.0449614 
0.0216619 0.05212 0.0434627 
0.0231508 0.0516941 0.0411766 
0.0267799 0.0511451 0.0382912 
0.0279037 0.0521682 0.0382719 
0.029579 0.0517061 0.03707 
0.0320291 0.0495913 0.033208 
0.0455834 0.0525107 0.032509 
0.0502629 0.0515163 0.0282567 
0.0529597 0.0528241 0.0262256 
0.0553123 0.0521705 0.0230462 
-0.00704437 0.101065 0.0444856 
-0.00878506 0.169723 -0.0215881 
-0.0517374 0.0477979 0.0388331 
-0.0659383 0.109413 0.0377866 
-0.0685546 0.114025 0.0499578 
-0.0407556 0.156547 0.00568228 
0.0379308 0.0993252 -0.00835397 
-0.0382133 0.162464 0.000638112 
-0.0150459 0.17944 -0.0209041 
-0.0679638 0.120064 0.0526824 
0.0141676 0.0527824 0.0491713 
0.0157185 0.0534039 0.0482423 
0.017377 0.0535627 0.0472234 
0.0193991 0.0534609 0.0473267 
0.0204242 0.0535207 0.0463853 
0.0220379 0.0533978 0.0452078 
0.0231636 0.0534758 0.0433391 
0.0247613 0.0518119 0.0405927 
0.0299076 0.0496211 0.0361157 
0.0338476 0.0509169 0.0324669 
0.0427432 0.0906167 -0.00397258 
0.0469925 0.0527928 0.0317238 
0.0497006 0.0536718 0.0294396 
0.0524791 0.0540657 0.0280914 
0.0556813 0.0540572 0.0237237 
-0.0391886 0.160846 0.00112253 
-0.0611562 0.115354 0.0378052 
-0.0540804 0.0489608 0.0368943 
-0.0550518 0.116582 0.0352489 
-0.0131629 0.165275 -0.0137331 
-0.0415244 0.150553 0.00524106 
-0.0598102 0.151225 0.0351536 
-0.038783 0.156665 0.00500726 
-0.0314953 0.161052 -0.00154085 
-0.00880013 0.105429 0.0439863 
-0.0243645 0.180202 -0.00989776 
-0.0216262 0.160869 -0.00423655 
-0.0486063 0.157139 0.00948005 
-0.00503613 0.104837 0.044391 
0.0065816 0.113853 0.0401187 
0.010616 0.0550108 0.0520022 
0.0116348 0.0545237 0.0513238 
0.0145482 0.054825 0.0497083 
0.0186705 0.0552083 0.0477631 
0.0202231 0.0552545 0.0472008 
0.0217459 0.0549753 0.045797 
0.0252326 0.0539943 0.0420497 
0.029947 0.0546857 0.0388303 
0.0312085 0.0538069 0.0377855 
0.0359029 0.0539724 0.0317425 
-0.0575646 0.120019 0.0392858 
0.047726 0.0552784 0.0316301 
0.0495818 0.0552167 0.0307589 
0.0543152 0.0545241 0.0270458 
-0.0368815 0.158128 0.00459805 
0.018317 0.115636 0.0362483 
-0.0550682 0.14673 0.029193 
-0.0375304 0.163807 -6.63241e-005 
-0.0343509 0.16677 -0.00417193 
-0.0751647 0.179198 -0.0530037 
-0.0627497 0.138107 0.0357992 
0.010855 0.0562281 0.0527787 
0.0119794 0.0562205 0.0523587 
0.0149403 0.0565239 0.0495352 
0.0157463 0.0557716 0.0490976 
0.0165457 0.0558033 0.048626 
0.0240772 0.0553444 0.0435253 
0.0253134 0.0563016 0.0434951 
0.0263143 0.0558926 0.0421413 
0.0285719 0.0549532 0.0402623 
0.0346395 0.0545874 0.0346768 
0.0375881 0.0558673 0.0310849 
0.0486845 0.0567469 0.0313723 
0.0504551 0.0566335 0.0297781 
0.0569257 0.0551946 0.0240744 
-0.00513755 0.102452 0.0434863 
-0.0591943 0.148265 0.0355699 
-0.0266019 0.156601 -0.00212938 
-0.0246599 0.156641 -0.00398694 
-0.0178783 0.175663 -0.0178024 
-0.0457985 0.157957 0.00736804 
-0.0135909 0.163699 -0.0120625 
-0.0406853 0.16088 0.00250229 
-0.0273208 0.159722 0.000226379 
-0.0634596 0.136801 0.0383064 
-0.0568781 0.13688 0.0332555 
-0.0501677 0.126913 0.0327842 
0.0118943 0.057486 0.0519492 
0.0189941 0.0572807 0.0482716 
0.0199977 0.0569926 0.0484014 
0.021299 0.0570096 0.0478176 
0.022588 0.0567762 0.0462414 
0.0286768 0.0578452 0.0412328 
0.0328372 0.0571226 0.0380707 
0.0486745 0.0582017 0.0307911 
0.0532024 0.0562842 0.0289465 
0.0545452 0.057042 0.0270343 
-0.0185788 0.180293 -0.0173516 
-0.0127099 0.163663 -0.0127612 
-0.0282311 0.169756 -0.00947936 
-0.0528104 0.115387 0.0339436 
-0.0566829 0.14542 0.0317944 
-0.0243443 0.158009 -0.001996 
-0.0823945 0.108988 -0.000445242 
-0.0600717 0.138246 0.0343886 
-0.0450874 0.151696 0.00844817 
-0.0492893 0.121109 0.0308488 
0.00892638 0.0588564 0.0532774 
-0.0358502 0.152203 0.0010035 
0.0148519 0.0576242 0.0499829 
0.016381 0.0584244 0.0491669 
0.0201376 0.059226 0.0482019 
0.0210502 0.0592351 0.0477468 
0.0224632 0.0591092 0.0463537 
0.0244776 0.0573884 0.0443362 
0.0270668 0.0587796 0.0434354 
0.0317626 0.0580391 0.0397723 
0.0354319 0.0574513 0.0359277 
0.036882 0.0583292 0.0338017 
0.038785 0.0589522 0.0313126 
-0.00134145 0.106656 0.0433417 
-0.0636387 0.123868 0.0471841 
-0.0628852 0.124156 0.0451348 
0.0517627 0.0591929 0.0294987 
0.0568504 0.0578266 0.0244467 
0.0580572 0.0582449 0.0223863 
-0.055483 0.13673 0.0317954 
-0.0733118 0.129148 0.0518499 
-0.0572816 0.146718 0.0314528 
-0.0356735 0.165275 -0.0025648 
-0.034399 0.159533 0.00278078 
0.0447648 0.0912168 0.00172209 
0.00659338 0.0595733 0.0539367 
0.00808668 0.0604345 0.0536891 
0.0090849 0.0602067 0.0535004 
0.00981954 0.0603041 0.0527484 
0.0105644 0.0603369 0.0520712 
0.0115787 0.0601848 0.0520671 
0.0124555 0.0603648 0.0513744 
0.0142354 0.0602792 0.05063 
0.0179923 0.0601568 0.0492167 
0.0194648 0.0598537 0.0487253 
0.0240254 0.0596056 0.0452838 
0.0251363 0.0605056 0.0449095 
0.0273135 0.0602544 0.0436127 
0.0295908 0.0604571 0.0416332 
0.0374411 0.0575335 0.0320908 
0.0395627 0.0603014 0.0306387 
0.0403832 0.060244 0.0299406 
0.0517932 0.0608995 0.0298519 
0.054262 0.0597541 0.0280906 
0.0557267 0.0603359 0.0270873 
0.0568278 0.0610126 0.0249252 
0.0579119 0.0606809 0.0230305 
-0.0631943 0.13661 0.0368901 
-0.0575416 0.146792 0.0324578 
-0.0832343 0.108852 0.00129049 
-0.0473833 0.122407 0.0280119 
-0.039278 0.162352 0.000931974 
-0.0359004 0.159631 0.00250785 
-0.0880193 0.10311 0.0094076 
-0.0439505 0.147887 0.00478901 
0.00831366 0.0618833 0.0546413 
0.00924723 0.0618182 0.0537766 
0.0103264 0.0616186 0.0535085 
0.012789 0.0616659 0.0516641 
0.0169804 0.061229 0.0492892 
0.0189244 0.0618334 0.0483565 
0.0211468 0.0609834 0.0475317 
0.0225665 0.0609816 0.0473367 
0.0243695 0.0620581 0.0456315 
0.0325538 0.061336 0.0400004 
0.0337008 0.0604052 0.0392612 
0.0353933 0.0600214 0.0371577 
-0.0608927 0.128235 0.0407645 
0.0536376 0.0619334 0.0289297 
0.0557688 0.0621219 0.0273739 
0.059126 0.0616514 0.0227224 
-0.0285373 0.159329 0.000379496 
-0.0240779 0.175891 -0.0123916 
-0.0282936 0.171113 -0.00861644 
-0.0330567 0.159499 0.00229485 
-0.0550888 0.138192 0.0299537 
-0.0605559 0.118202 0.0403043 
0.00461583 0.109934 0.0419587 
-0.0163251 0.184281 -0.0202372 
0.0108383 0.06297 0.054104 
0.0119273 0.06199 0.0519377 
0.0149691 0.0619237 0.0504237 
0.0182147 0.063163 0.0491133 
0.018987 0.0631567 0.0484746 
0.0202583 0.0632826 0.0480593 
0.0343825 0.0630311 0.038756 
0.0372681 0.0610933 0.0351394 
0.0393656 0.0635449 0.0325708 
0.039707 0.0621436 0.0305559 
0.0403309 0.0625587 0.0295245 
-0.0610951 0.13665 0.0358279 
-0.0617009 0.13542 0.0370974 
-0.0628197 0.135207 0.0373492 
-0.0633687 0.135319 0.0382037 
0.0519002 0.0625651 0.0294803 
0.0572448 0.0625093 0.02463 
-0.0642586 0.135335 0.0390547 
-0.0113002 0.166871 -0.0163108 
-0.0172159 0.159836 -0.00904897 
-0.0132837 0.168524 -0.0156028 
-0.045346 0.147724 0.0062806 
-0.0880697 0.112833 0.00691939 
0.0202837 0.113158 0.0369625 
-0.0314406 0.159246 0.0016944 
-0.0608316 0.142442 0.0366442 
-0.0172728 0.161116 -0.00751914 
0.0180794 0.105405 0.043602 
0.00946438 0.0631545 0.0547928 
0.0105875 0.0644545 0.0539018 
0.0110991 0.0636075 0.0528662 
0.0120959 0.0645631 0.052522 
0.0138984 0.0644828 0.0519063 
0.0151073 0.064515 0.0516338 
0.0161192 0.0636857 0.0505866 
0.0191793 0.0645211 0.048752 
0.0199344 0.0645205 0.0480819 
0.0207608 0.0645289 0.0475219 
0.0223415 0.0645362 0.0462584 
0.0243138 0.063558 0.0451139 
0.0275125 0.0624617 0.0440093 
0.0299686 0.0635683 0.0414202 
0.0309608 0.0624315 0.040792 
0.0413814 0.0640206 0.0283261 
0.0424655 0.0641172 0.0277006 
0.0245013 0.107125 0.0388507 
0.055339 0.0642802 0.0273456 
0.0567431 0.0642742 0.0253344 
0.0576433 0.0647829 0.0236939 
-0.00365722 0.102526 0.0437442 
0.0267851 0.107528 0.0379005 
-0.0592758 0.14682 0.0354947 
0.0101749 0.115784 0.0379552 
0.0285724 0.107407 0.0365206 
-0.0404587 0.159529 0.00285559 
-0.041424 0.159312 0.00312874 
-0.0489454 0.118317 0.030934 
0.0101533 0.0659819 0.0547898 
0.0117469 0.0657674 0.0537801 
0.0133405 0.0658568 0.0529419 
0.0336447 0.0642614 0.039917 
0.0360813 0.0645652 0.0374221 
0.039496 0.0650044 0.0327727 
0.0416351 0.065618 0.0284229 
0.0424383 0.0656373 0.0278396 
0.0394861 0.105344 0.0214529 
0.0542721 0.0660034 0.0269083 
0.0572802 0.0661309 0.0238863 
0.0587071 0.066114 0.0225096 
-0.0192704 0.162617 -0.00689209 
-0.0180986 0.162682 -0.00705555 
-0.0898955 0.09307 0.0135602 
0.00549527 0.111429 0.0418432 
-0.0635336 0.144879 0.0385861 
-0.0697491 0.143415 0.0449033 
-0.0623094 0.14227 0.0375954 
-0.046806 0.124102 0.0266837 
0.0195298 0.120951 0.0327893 
-0.0167101 0.161115 -0.00835307 
-0.0509219 0.150708 0.0128404 
-0.0663495 0.118601 0.0515005 
0.0107556 0.0671684 0.054153 
0.0150704 0.0668312 0.0517156 
0.0191973 0.0658909 0.0489337 
0.0216154 0.0659893 0.047074 
0.0269602 0.0657133 0.043487 
0.0292793 0.0666811 0.0423966 
0.0305654 0.0665347 0.0411582 
0.0321119 0.0661255 0.0401879 
0.0345378 0.0654007 0.0389133 
0.039786 0.0672166 0.0328757 
0.040867 0.0641033 0.0299415 
-0.0530796 0.122556 0.0371358 
-0.0496956 0.150761 0.0120504 
0.0562443 0.0668234 0.0253914 
-0.0643719 0.120001 0.0489865 
-0.0608055 0.146888 0.0372956 
-0.072627 0.132535 0.0509366 
-0.0679537 0.118628 0.0522814 
-0.0181862 0.159723 -0.00712857 
-0.0673349 0.117497 0.0509842 
0.0141656 0.0665706 0.0524728 
0.0158795 0.0681323 0.051458 
0.0186679 0.0683937 0.0505906 
0.0209705 0.0677035 0.0479613 
0.022092 0.0664199 0.0460803 
0.0245075 0.0671496 0.0448724 
0.0272333 0.0685925 0.0428541 
0.0361439 0.0665654 0.0375375 
0.0392302 0.0668494 0.0344144 
0.0397967 0.0685295 0.0319346 
0.0426815 0.0666139 0.0275013 
-0.0577357 0.148202 0.0323884 
-0.031538 0.166776 -0.00592463 
0.0102479 0.105835 -0.0202427 
-0.0624622 0.126973 0.0425293 
-0.0509989 0.116888 0.0331344 
-0.0296466 0.165214 -0.00641244 
-0.0596189 0.146786 0.0365275 
-0.0624145 0.136601 0.0360772 
-0.0698309 0.135799 0.0482746 
-0.0635935 0.112306 0.0377255 
0.020524 0.105008 0.0420663 
0.0111416 0.11358 0.0384987 
-0.0574202 0.145358 0.0327251 
-0.0271479 0.178617 -0.00763871 
-0.0691775 0.109751 0.0380622 
-0.0703202 0.131798 0.0496513 
-0.0478494 0.125235 0.0283619 
-0.0603521 0.11716 0.0388398 
0.00821598 0.0711146 0.0554821 
0.0125559 0.0675731 0.0540248 
0.0145059 0.0688775 0.0527011 
0.0260014 0.0698948 0.044237 
0.028742 0.0698867 0.0420219 
0.0300554 0.0700283 0.04179 
0.0306949 0.069645 0.0412516 
0.0319391 0.0699731 0.0410073 
0.03337 0.0681104 0.0398792 
0.0351172 0.0698624 0.0386435 
0.0415684 0.067639 0.0286834 
0.0437726 0.0696251 0.0261663 
-0.0124024 0.172933 -0.0194905 
0.0253804 0.103237 0.0405356 
-0.0115761 0.167054 -0.0154642 
-0.0582323 0.120624 0.0404878 
-0.00299149 0.101243 0.0443602 
-0.0122672 0.165408 -0.014361 
-0.0299293 0.175716 -0.00505614 
-0.0426723 0.149295 0.00503157 
0.0374637 0.0953887 0.0341707 
0.0237399 0.103313 0.0415402 
-0.0629328 0.112274 0.03686 
-0.030299 0.16211 -0.00348432 
-0.0326982 0.157992 0.00228079 
-0.0387597 0.163707 0.000449677 
-0.0484519 0.125406 0.0300219 
-0.0601865 0.14986 0.0363058 
-0.0644207 0.112348 0.0382816 
-0.0086066 0.169622 -0.0227549 
0.0370486 0.109974 0.0027341 
-0.0615414 0.117286 0.0406969 
-0.0645128 0.114001 0.0421101 
0.0157638 0.0701968 0.0527103 
0.0172897 0.0713235 0.05137 
0.0187713 0.0707366 0.0507269 
0.0246476 0.0707558 0.0456981 
0.025679 0.0710537 0.0443537 
0.0297731 0.0713662 0.0417718 
0.0310129 0.0714275 0.041416 
0.0317306 0.0713823 0.0405836 
0.032987 0.0703567 0.0405194 
0.042519 0.06971 0.0272437 
-0.0174371 0.179987 -0.0189956 
0.023965 0.104812 0.0401282 
0.0246192 0.104586 0.0391368 
0.0296266 0.103443 0.0375686 
-0.0297619 0.169736 -0.00826284 
-0.00475159 0.101142 0.0443851 
-0.00579146 0.101114 0.0445187 
-0.0112124 0.165437 -0.0160659 
-0.0117608 0.165421 -0.0151702 
-0.0136972 0.165441 -0.012943 
-0.014388 0.165393 -0.0121989 
-0.0497622 0.115425 0.0332718 
0.0219632 0.112093 0.0366431 
-0.0160446 0.162589 -0.00885627 
-0.0476783 0.126901 0.0279138 
-0.0488664 0.126187 0.031592 
-0.0353654 0.163881 -0.00214623 
0.0288185 0.11372 0.0328151 
-0.0693245 0.124159 0.05238 
0.0105182 0.0711077 0.0546905 
0.0115382 0.0724676 0.0538471 
0.0134444 0.0711252 0.0538297 
0.0156606 0.0726108 0.0529997 
0.0161117 0.0726576 0.0516486 
0.0172458 0.0726892 0.0512759 
0.0200551 0.0701233 0.049933 
0.0215964 0.0717137 0.0494186 
0.0237352 0.0708614 0.047794 
0.0271041 0.0712909 0.0434165 
0.0306128 0.0726184 0.0417989 
0.031805 0.0729423 0.0404968 
0.0341691 0.0718472 0.0393321 
0.0362249 0.0706023 0.0372547 
0.0384628 0.0697829 0.0343606 
0.0404242 0.0708994 0.0313346 
0.042014 0.0717544 0.0294484 
0.0435502 0.0721501 0.0251943 
-0.0761953 0.175 -0.0500365 
0.0430298 0.100618 0.00435808 
-0.0500774 0.121107 0.0331435 
-0.0842235 0.107723 0.0236948 
0.0111462 0.116722 0.0371228 
-0.0248523 0.160852 -0.00274457 
-0.0223711 0.174832 -0.0134235 
-0.0202019 0.158209 -0.00668308 
0.0261697 0.104646 0.0386989 
-0.0470175 0.152008 0.00995905 
0.0154674 0.12074 0.0344311 
0.0301568 0.114328 0.0309131 
-0.0223617 0.159755 -0.00346112 
0.0138975 0.0727176 0.0533636 
0.015565 0.0741398 0.0524064 
0.0166068 0.0741136 0.0520533 
0.0180414 0.0729724 0.0512382 
0.0210651 0.0739122 0.0506701 
0.0260671 0.0740977 0.0447004 
0.0294441 0.0737107 0.0430148 
0.0386349 0.106595 0.0255593 
-0.050164 0.131014 0.0298821 
-0.0177678 0.168071 -0.0142967 
-0.0496692 0.146316 0.0105368 
-0.0502292 0.146229 0.012164 
-0.0538003 0.115428 0.0343658 
0.0271452 0.0984863 0.0425329 
-0.021066 0.158531 -0.00586741 
-0.0603392 0.144947 0.0360979 
-0.0437269 0.160477 0.00548654 
-0.0626046 0.12881 0.0415397 
0.00857972 0.0745633 0.0558917 
0.0113013 0.0746962 0.0550433 
0.0129978 0.0747813 0.0541637 
0.0151427 0.0746303 0.0531689 
0.0160492 0.0754089 0.0531292 
0.019355 0.0745088 0.0512523 
0.0237942 0.0742327 0.0479488 
0.0334145 0.0746984 0.0403836 
0.034125 0.07477 0.039409 
0.0357195 0.073783 0.038255 
-0.067379 0.133489 0.0461739 
0.000166626 0.103069 0.0444855 
-0.0378766 0.150727 0.00136014 
-0.0360424 0.160907 9.79853e-005 
-0.0415187 0.155103 0.00654817 
-0.0398639 0.15516 0.00591191 
-0.0388822 0.155069 0.00453251 
-0.0483294 0.145986 0.00826572 
-0.0487793 0.146144 0.00978383 
-0.0217211 0.157902 -0.00450322 
-0.0474586 0.120984 0.0278085 
-0.0503756 0.116795 0.0322898 
-0.0271291 0.160925 -0.00155409 
0.0109777 0.0767002 0.0546074 
0.0122253 0.0766193 0.0542278 
0.0134025 0.0767553 0.0544466 
0.0146007 0.0766688 0.0540409 
0.0162617 0.076875 0.0532652 
0.021978 0.0764851 0.0496737 
0.0244984 0.076967 0.0482999 
0.0254571 0.0761914 0.0472664 
0.0253894 0.0755021 0.0464426 
0.0269695 0.0764667 0.0459871 
0.0281131 0.0759364 0.0448384 
0.0310263 0.0755042 0.0431098 
0.0368525 0.0754732 0.0372355 
0.0390801 0.0739962 0.0343695 
0.0432928 0.0750716 0.0269458 
-0.0132262 0.166616 -0.0149212 
-0.0474631 0.155084 0.00954339 
-0.0449495 0.14594 0.00469057 
-0.0459846 0.14651 0.00533103 
-0.0472284 0.146424 0.00707181 
-0.0584045 0.139727 0.0334794 
-0.0560433 0.139404 0.0314911 
-0.0630729 0.133811 0.0386812 
-0.0636049 0.133992 0.039532 
-0.0642956 0.133944 0.0403669 
-0.0595376 0.141094 0.0332669 
-0.0545651 0.141026 0.0291627 
-0.0157357 0.163989 -0.010391 
-0.042099 0.157962 0.00406483 
-0.0787712 0.160932 -0.0250137 
-0.0479634 0.121061 0.0287839 
0.0278252 0.113898 0.0331911 
-0.068546 0.131638 0.0483961 
-0.049384 0.12137 0.0320656 
-0.0705037 0.134854 0.0492581 
-0.0523408 0.13098 0.0327635 
0.00874152 0.0772973 0.0559887 
0.0134212 0.0780232 0.0542258 
0.0154033 0.0782236 0.0536991 
0.0173763 0.0781299 0.0529408 
0.0184973 0.0767722 0.0524479 
0.0269511 0.0782251 0.0466824 
0.0315971 0.077543 0.0429671 
0.0324831 0.0761653 0.0419142 
0.0346955 0.0778845 0.0399471 
0.0354464 0.0776637 0.0389643 
0.038786 0.0769095 0.0350317 
0.0411776 0.0744886 0.0312683 
-0.028791 0.175025 -0.00728956 
-0.036343 0.165622 -0.00197986 
0.028159 0.104693 0.0374123 
-0.0622813 0.139474 0.0361085 
-0.0608091 0.139566 0.0348889 
-0.0602958 0.13954 0.0338982 
-0.0616615 0.133878 0.0383632 
0.0395106 0.0992761 -0.0063473 
-0.0753233 0.144371 -0.00711786 
-0.0120604 0.176756 -0.0225539 
-0.027701 0.17845 -0.00689847 
-0.0407505 0.161321 0.0031689 
-0.0425519 0.158094 0.00501062 
-0.0590761 0.144527 0.0339813 
-0.0662343 0.130529 0.0456533 
-0.0533287 0.121388 0.0362441 
-0.0239909 0.159567 -0.0014786 
-0.0385026 0.159633 0.00216577 
-0.0506867 0.122782 0.0329955 
-0.0632304 0.11413 0.038961 
-0.062701 0.122403 0.0443764 
-0.0689373 0.115893 0.051037 
0.0115533 0.0790008 0.0542325 
0.0188081 0.0796035 0.0523309 
0.0198436 0.0792271 0.0511334 
0.0229833 0.0784451 0.0494819 
0.0240129 0.0791662 0.0487746 
0.0252008 0.0792566 0.0478583 
0.0288453 0.078919 0.0450073 
0.0431776 0.0769332 0.0270128 
0.0451504 0.0780517 0.0234211 
-0.0492492 0.119868 0.0322099 
-0.0333373 0.162274 -0.0026292 
-0.0307534 0.17421 -0.00425889 
-0.0335454 0.166737 -0.00494724 
-0.00670043 0.102224 0.0435661 
-0.0635808 0.139515 0.0381774 
-0.0566648 0.134759 0.033907 
-0.058094 0.134111 0.0362895 
-0.0426399 0.153625 0.00730584 
0.0355079 0.0967674 0.0360286 
-0.0318918 0.168239 -0.006289 
0.0241193 0.116565 0.0327564 
-0.0561845 0.122632 0.039818 
-0.0835837 0.112602 0.000425315 
-0.0296584 0.164153 -0.00493238 
-0.0546504 0.143877 0.0296014 
-0.0584955 0.146741 0.0330747 
-0.0462966 0.146153 0.00653677 
-0.0584357 0.118283 0.0393385 
-0.0477517 0.149233 0.0100092 
-0.0614686 0.11639 0.03936 
-0.0684672 0.117224 0.0519018 
-0.05382 0.116888 0.0342278 
0.0255164 0.0971014 0.0443257 
-0.0584835 0.132367 0.037014 
0.00974236 0.080476 0.0546381 
0.0118582 0.0806271 0.0542368 
0.0147166 0.0799098 0.0537904 
0.0196571 0.0808853 0.0513337 
0.0215379 0.0808854 0.050611 
0.0233264 0.08093 0.0499127 
0.0276432 0.0799523 0.046195 
0.032898 0.0807534 0.042464 
0.0356504 0.0798294 0.0391261 
0.0423608 0.0782633 0.02798 
0.0385217 0.102856 0.0272936 
-0.030076 0.166635 -0.00731775 
-0.0555852 0.143944 0.0304429 
-0.0625093 0.113887 0.03757 
-0.0656993 0.115709 0.04754 
-0.0359107 0.162507 -0.00107091 
-0.0372264 0.156452 0.00477301 
-0.0180244 0.161068 -0.00586468 
-0.0195691 0.177846 -0.0161465 
-0.0508119 0.131767 0.0307203 
-0.05737 0.128848 0.0387607 
-0.0604802 0.12125 0.0419895 
-0.0806292 0.11486 0.0475474 
-0.0499632 0.149273 0.0122906 
0.0278871 0.103227 0.0385913 
-0.0620773 0.117811 0.041774 
-0.00991973 0.168128 -0.0187632 
-0.0575076 0.116722 0.038237 
-0.0635139 0.115456 0.0412542 
0.0100177 0.0819766 0.0551279 
0.0117543 0.0819855 0.0539922 
0.0124689 0.0819477 0.0531826 
0.0187393 0.0811036 0.0516006 
0.0204923 0.0822129 0.0508392 
0.0219085 0.0822974 0.0501752 
0.0248417 0.0810776 0.0489732 
0.0282678 0.0821481 0.044474 
0.0293088 0.082253 0.0442455 
0.029822 0.0811877 0.0443012 
0.0311496 0.080254 0.0434251 
0.0338851 0.0800306 0.0408371 
0.037239 0.0779379 0.0373564 
0.0416147 0.0817204 0.0296807 
-0.0752168 0.177839 -0.0529349 
0.0145359 0.0959516 0.0483734 
-0.0519623 0.116955 0.0337032 
-0.0897153 0.119855 0.00440687 
-0.0400722 0.16077 0.00158422 
-0.0662768 0.113968 0.0468962 
0.0230503 0.118873 0.0315774 
0.0315676 0.100939 0.0372937 
0.0348581 0.111749 0.0264665 
0.022523 0.113787 0.0351491 
-0.0677066 0.115949 0.04994 
0.0199185 0.11754 0.0348957 
-0.041873 0.162347 0.00435291 
-0.0602762 0.113758 0.0367306 
-0.0615464 0.113744 0.037212 
-0.0680321 0.114334 0.0483912 
-0.0324701 0.168222 -0.00503207 
0.0209063 0.119057 0.0334898 
-0.0587393 0.1483 0.0342988 
-0.0661812 0.142098 0.0428213 
-0.066338 0.146809 0.0398625 
-0.0360875 0.156593 0.00381664 
-0.0372339 0.165052 -0.000261316 
-0.0229485 0.159647 -0.00254162 
-0.0633981 0.138096 0.036936 
0.0242598 0.108473 0.0385747 
-0.0593177 0.128411 0.0404555 
-0.0635034 0.119872 0.0454685 
-0.0195976 0.15822 -0.00747942 
0.00753396 0.0816288 0.0558963 
0.0114955 0.0833747 0.0536284 
0.0125311 0.0833344 0.0533544 
0.0136096 0.0832493 0.0529631 
0.0157974 0.0829368 0.0522604 
0.0174779 0.0804459 0.0530962 
0.026912 0.108587 0.0370141 
0.019193 0.0830392 0.0509049 
0.0228845 0.0836238 0.0497303 
0.0266916 0.0819013 0.0468508 
0.0284989 0.0835411 0.0447514 
0.0297579 0.0834598 0.0430941 
0.0331868 0.0829718 0.0413022 
0.0345141 0.0830341 0.0397804 
0.0397789 0.0818976 0.0344556 
0.0404565 0.0816029 0.0322081 
0.0238364 0.0978891 0.0451176 
-0.0533048 0.13805 0.0275669 
0.030751 0.104579 0.0359198 
-0.0463485 0.123863 0.0258337 
0.0281644 0.108907 0.0367237 
0.0323993 0.104611 0.0349123 
-0.0197499 0.180423 -0.0155869 
0.029043 0.109164 0.0351016 
-0.066768 0.110713 0.0382953 
-0.0612561 0.122635 0.0429449 
-0.064867 0.141662 0.0404868 
0.0306984 0.107356 0.034692 
-0.0624227 0.120264 0.0434645 
-0.0232218 0.181571 -0.0109031 
-0.0297068 0.153793 -0.00459514 
-0.0172989 0.181682 -0.0184035 
-0.065418 0.118161 0.0491812 
-0.0635897 0.119661 0.046905 
-0.0639572 0.117057 0.045767 
0.034342 0.107405 0.030379 
0.00869096 0.0844305 0.0560954 
0.01102 0.0845027 0.0550528 
0.0127457 0.084669 0.0538699 
0.0156223 0.0849038 0.0512769 
0.0185169 0.0854194 0.0502696 
0.0377736 0.105544 0.0280207 
0.0218816 0.0846625 0.0500185 
0.0230122 0.0849675 0.0491873 
0.0240119 0.0848878 0.0480403 
0.0250133 0.0843784 0.0472669 
0.0279309 0.0844556 0.0454914 
0.0288711 0.0835407 0.0436535 
0.0326183 0.0843293 0.0419294 
0.0336477 0.0848789 0.0416834 
0.0355432 0.0824969 0.0380123 
-0.017609 0.162453 -0.00793444 
-0.089567 0.098773 0.0178997 
-0.049658 0.118344 0.0316963 
-0.0617427 0.120054 0.0424254 
-0.0625782 0.109616 0.0374282 
-0.0378715 0.157778 0.00436454 
0.02778 0.0943755 0.0441268 
-0.088903 0.140533 0.0121899 
-0.0688136 0.139445 0.046102 
-0.0494738 0.123472 0.0312681 
0.0320185 0.108721 0.0328273 
-0.0118381 0.168272 -0.0172104 
-0.0271512 0.166877 -0.00879766 
-0.0639332 0.141949 0.0382593 
-0.051581 0.12454 0.0345202 
-0.0340353 0.156767 0.00292727 
-0.0379066 0.166041 0.00132435 
-0.021131 0.184421 -0.0132586 
-0.0656788 0.134072 0.0429774 
-0.0135583 0.181655 -0.0231551 
-0.0441868 0.157927 0.00611658 
-0.0324916 0.170715 -0.00357546 
-0.0608326 0.119693 0.0418295 
-0.0564961 0.126276 0.0391724 
-0.0262893 0.158177 -0.00100581 
-0.0357846 0.158226 0.00437771 
-0.0465072 0.157942 0.00813083 
0.00775581 0.0858645 0.0566038 
0.0096723 0.0860307 0.0550189 
0.0137875 0.084609 0.0521575 
-0.0645486 0.121555 0.0485793 
0.0218594 0.0862593 0.0486828 
0.0237143 0.0862819 0.0484803 
0.0273474 0.0851826 0.0465386 
0.0289572 0.0862004 0.0437184 
0.0355588 0.0851794 0.0393192 
0.0385661 0.0856812 0.0347624 
-0.0259558 0.162575 -0.00474874 
-0.0518192 0.115453 0.0336325 
-0.0564453 0.118867 0.0388535 
-0.0691048 0.127553 0.0512049 
-0.0395432 0.159495 0.00239343 
-0.0400762 0.15048 0.00297088 
-0.0234154 0.166922 -0.0105051 
-0.0695348 0.140873 0.0459027 
-0.0682187 0.138898 0.0451623 
-0.0365161 0.152959 0.00224428 
-0.0595886 0.13669 0.0344072 
0.0296929 0.0994772 0.040799 
0.0263162 0.110334 0.0366405 
-0.0302274 0.161389 -0.00152853 
-0.06627 0.132709 0.0437749 
-0.0660077 0.110915 0.0375278 
0.0452104 0.0861932 -4.44972e-005 
-0.0625334 0.140868 0.037639 
0.0242911 0.114911 0.0338386 
-0.0387885 0.166417 0.00217693 
-0.0176272 0.184662 -0.0182841 
-0.0167402 0.178193 -0.018321 
0.0189064 0.11866 0.034346 
-0.0742272 0.129197 0.0528198 
-0.0503032 0.124186 0.0325407 
-0.0435372 0.151945 0.00671594 
-0.0303141 0.168139 -0.00770658 
-0.0538335 0.136604 0.0299738 
-0.0544981 0.134832 0.0328712 
-0.0606952 0.144649 0.0368876 
-0.0209623 0.159626 -0.00423739 
0.00973448 0.0874222 0.054899 
0.011922 0.0873774 0.0545969 
0.012046 0.0865052 0.0538034 
0.0143118 0.0865262 0.0520362 
0.0175777 0.086962 0.050508 
0.0183833 0.0872973 0.0495448 
-0.0587922 0.115405 0.0371912 
0.0260347 0.086172 0.0468178 
0.0299205 0.0857493 0.0433413 
0.0317273 0.0837975 0.042508 
0.0319401 0.0863762 0.0427764 
0.0332699 0.087163 0.0418976 
0.0371639 0.0863185 0.0364231 
0.042037 0.0858193 0.0289438 
0.0431613 0.0852894 0.0270895 
0.0409185 0.104952 0.00199545 
0.0379268 0.0850823 -0.0156974 
-0.0318631 0.169666 -0.0057204 
-0.0249473 0.159661 -0.00109517 
0.0364034 0.096776 0.033884 
-0.0203938 0.163898 -0.00943555 
-0.0440787 0.153734 0.00812244 
-0.0502511 0.147684 0.0121903 
-0.0196669 0.166065 -0.0116425 
-0.0690373 0.135012 0.0475585 
0.012783 0.0962761 0.0496106 
-0.0419463 0.153645 0.00600276 
-0.0144381 0.183323 -0.0220137 
-0.0126116 0.170489 -0.0180973 
-0.0671115 0.144452 0.0418794 
-0.0657026 0.124107 0.0492406 
0.027031 0.111743 0.0352539 
-0.0205954 0.162134 -0.00652791 
-0.0750367 0.131308 0.052507 
-0.0648901 0.110836 0.0377039 
-0.0620757 0.141051 0.0366463 
-0.0740779 0.174979 -0.0510864 
-0.0320856 0.155903 0.000749022 
-0.0261367 0.178356 -0.00842316 
-0.0370222 0.163821 -0.00148912 
0.0242163 0.102407 0.0423418 
0.00941648 0.123575 0.033613 
-0.0456516 0.125554 0.0246402 
-0.0591912 0.125494 0.0411512 
-0.0611924 0.125487 0.0423895 
-0.0253369 0.169669 -0.0112341 
-0.0481634 0.14461 0.00646092 
-0.0549296 0.124176 0.0387346 
-0.0653857 0.138939 0.0408565 
-0.0184417 0.176783 -0.0173608 
0.0374991 0.102896 0.0298137 
-0.0580351 0.138159 0.0329128 
0.0104905 0.0887485 0.054767 
0.0121849 0.0887629 0.0539756 
0.0136318 0.0885217 0.0534354 
0.0164385 0.0869594 0.0505369 
0.0175985 0.0887229 0.0501077 
0.0180847 0.0887415 0.0491195 
-0.067253 0.137792 0.0445949 
-0.0561148 0.115448 0.0360749 
-0.0478946 0.124025 0.0289986 
0.0244256 0.0874098 0.0477365 
0.0285069 0.0865003 0.0447218 
0.0318619 0.0887613 0.0427194 
0.0354665 0.0885324 0.0389165 
0.0412309 0.0857027 0.0319381 
-0.0448375 0.159307 0.00731264 
-0.0670629 0.126744 0.0492916 
-0.0236687 0.178271 -0.0115384 
-0.022206 0.178661 -0.013807 
0.0224214 0.099685 0.0453117 
-0.0217315 0.172872 -0.0136753 
-0.0107311 0.16693 -0.0172937 
-0.0601382 0.148234 0.0360604 
-0.0228485 0.161049 -0.00295759 
-0.0934168 0.119006 0.024879 
-0.061189 0.124103 0.0429736 
-0.0342029 0.170866 -0.00169203 
-0.0487432 0.147808 0.0097269 
-0.0553063 0.118523 0.0371424 
-0.0399009 0.151869 0.00453291 
0.00949851 0.120645 0.0359643 
-0.0661683 0.120081 0.051242 
-0.0618585 0.145184 0.0377046 
-0.0575486 0.12547 0.0399167 
-0.025889 0.17473 -0.010943 
-0.0622189 0.132361 0.0389771 
-0.0678322 0.141444 0.0447632 
-0.0322433 0.163802 -0.00430409 
-0.0408721 0.158008 0.00397285 
-0.0125313 0.179764 -0.0229657 
-0.0190823 0.184597 -0.0157092 
-0.0485101 0.15308 0.0108307 
-0.0227893 0.168209 -0.0117999 
-0.0557508 0.132532 0.0358269 
-0.0627053 0.125438 0.0437763 
-0.0485475 0.119641 0.0298679 
-0.0633498 0.117343 0.0430626 
-0.0520647 0.126834 0.0342451 
0.019745 0.10326 0.0439087 
0.011299 0.0897436 0.0538889 
0.0125721 0.0907371 0.0531434 
0.0134293 0.0900936 0.0529433 
0.0143878 0.0894881 0.0526978 
0.0161222 0.0901826 0.051614 
0.0169595 0.0900953 0.0508679 
-0.0458915 0.148142 0.00773 
-0.0570511 0.115339 0.0367998 
0.0228543 0.0879929 0.0484741 
0.0269723 0.0894165 0.0456372 
0.0290772 0.0878275 0.0435766 
0.0314624 0.0902434 0.0424489 
0.0330754 0.0894416 0.0418847 
0.0331778 0.110674 0.0295693 
-0.0757748 0.150064 -0.00777264 
-0.0296956 0.159565 0.00115757 
0.0172648 0.0950196 0.0483091 
0.0163737 0.0940255 0.0485655 
0.0148492 0.0931362 0.0506056 
0.0283043 0.093029 0.0438891 
-0.0344731 0.153737 0.000421946 
0.0329083 0.0965843 0.0389343 
-0.0456065 0.153518 0.00833623 
0.035299 0.11004 0.0265374 
-0.0183074 0.182158 -0.0174269 
-0.0856513 0.11195 0.00319951 
-0.0721733 0.136101 0.0496189 
-0.0656098 0.142164 0.0419596 
-0.0936236 0.118767 0.0153509 
-0.0258002 0.168381 -0.0099962 
-0.0517331 0.129315 0.0328966 
-0.0606262 0.124127 0.0416029 
-0.0659428 0.12175 0.0510729 
-0.0478718 0.118461 0.0307013 
-0.0541335 0.118969 0.0355829 
-0.0283085 0.172863 -0.00822507 
0.028979 0.10057 0.0409013 
-0.0245515 0.172057 -0.0118488 
0.0248478 0.11267 0.0351257 
-0.0703623 0.126741 0.0523043 
-0.0165555 0.170174 -0.015777 
-0.0557122 0.129432 0.0375514 
-0.0606829 0.14214 0.0356112 
-0.0292004 0.156376 -0.000405286 
-0.0550943 0.145579 0.0298619 
-0.0215163 0.183147 -0.0122335 
-0.0406356 0.163892 0.00425551 
-0.0390915 0.158024 0.00478105 
0.0422518 0.0966808 0.0239546 
-0.068704 0.143347 0.0435947 
-0.0599116 0.142729 0.0347913 
-0.0641349 0.125582 0.0471415 
0.030874 0.112707 0.0313956 
0.0341801 0.0973739 0.0369243 
0.0369191 0.0934774 0.0368267 
-0.0713372 0.129195 0.0511084 
-0.0492092 0.119639 0.0308754 
-0.047537 0.119848 0.0294001 
-0.0253099 0.173402 -0.0115888 
0.0141655 0.120228 0.0351922 
0.0123668 0.119987 0.0358648 
0.0138514 0.0915788 0.0523324 
0.0155684 0.0913864 0.0512124 
0.0166295 0.0913021 0.0504195 
0.018092 0.0910941 0.0488106 
0.0184846 0.0916534 0.0478953 
-0.0551825 0.115384 0.0355891 
-0.0105686 0.169184 -0.0182008 
0.0228312 0.0923396 0.0473358 
0.0249248 0.0906312 0.0468905 
0.0280173 0.0914688 0.0446338 
0.0295213 0.0906625 0.0434385 
0.0307717 0.0916865 0.042972 
0.0333324 0.092497 0.0411467 
0.0348889 0.0931299 0.0391093 
0.0359592 0.0905706 0.0389448 
0.0365356 0.0909515 0.0370066 
0.0387858 0.0900884 0.0348355 
0.0389411 0.0934938 0.03337 
0.0393273 0.088879 0.0332551 
0.0409831 0.0924583 0.0299234 
-0.0484874 0.12898 0.0294138 
-0.0641486 0.144034 0.0394081 
0.0310632 0.0934335 0.0417446 
-0.0152841 0.173014 -0.0185532 
-0.0506044 0.152385 0.0121908 
-0.0563212 0.148428 0.0305547 
0.038845 0.0959314 0.0316834 
0.0300117 0.100423 0.039539 
0.0350276 0.100568 0.0340416 
-0.0526675 0.144765 0.0226351 
-0.0511153 0.118313 0.0329842 
-0.018404 0.173645 -0.01692 
-0.0674605 0.124421 0.0517728 
-0.0532897 0.124306 0.0365993 
-0.0461792 0.122439 0.0261425 
-0.0204301 0.170205 -0.0143105 
-0.0498809 0.128572 0.0321469 
-0.0651669 0.126809 0.0470442 
-0.0566808 0.124225 0.0400996 
-0.0688735 0.122772 0.0525887 
-0.0879179 0.095424 0.00437429 
-0.0600449 0.120121 0.0410716 
-0.0521431 0.118305 0.0341705 
-0.0562773 0.141019 0.0303703 
-0.0653781 0.145151 0.0402944 
0.01917 0.101193 0.0458089 
-0.067605 0.129842 0.0484023 
-0.0700135 0.13002 0.0503477 
0.0231054 0.112794 0.0362747 
-0.022232 0.171426 -0.0137439 
0.0378197 0.0964004 -0.00922336 
-0.0599423 0.141008 0.0343948 
-0.0115914 0.164135 -0.0150405 
-0.0144136 0.175957 -0.0203018 
-0.0297052 0.158192 0.000831735 
-0.0591384 0.142389 0.0336725 
-0.058462 0.143009 0.0329078 
0.0295443 0.0968516 0.0418456 
-0.0615505 0.129966 0.0405199 
-0.0649256 0.132508 0.0425736 
-0.0617378 0.13809 0.035041 
0.0247484 0.0948155 0.0459471 
-0.0342629 0.163749 -0.00278633 
0.0116975 0.122409 0.0341969 
0.00936069 0.122394 0.0349368 
-0.0624544 0.143902 0.0372887 
-0.0701752 0.0950162 -0.0157448 
-0.00925541 0.169923 -0.024613 
-0.0615187 0.159983 -0.0326682 
-0.0430413 0.095451 -0.0225591 
-0.0834673 0.141841 0.00215943 
0.0210739 0.0357343 -0.0017619 
0.0209683 0.0359272 -0.0026337 
0.0206957 0.0357046 -0.00372841 
0.0204223 0.0355816 -0.00478691 
0.0191413 0.0356922 -0.00668708 
0.0190076 0.0357184 -0.00771282 
0.0185974 0.0355684 -0.00967015 
0.0180133 0.0356429 -0.0135879 
0.016275 0.0356922 -0.0165533 
-0.0739274 0.0950501 -0.0147733 
-0.0448486 0.0953187 -0.0219226 
-0.0724078 0.14811 -0.0286854 
-0.0621873 0.161427 -0.0340873 
-0.00685744 0.105914 -0.0228013 
-0.0609357 0.0954466 -0.0190407 
0.0210775 0.0373378 -0.00263015 
0.0216574 0.0376161 -0.00369362 
0.0207669 0.0374277 -0.00453804 
0.0201139 0.0368229 -0.00689567 
0.0196413 0.0369406 -0.00974048 
0.0186466 0.0370124 -0.0144869 
0.0178601 0.0369762 -0.0165331 
0.0157875 0.0368344 -0.0193172 
0.0152145 0.0366125 -0.0208387 
0.0203836 0.0380736 0.0411193 
0.0212604 0.0391885 0.0411074 
0.0224964 0.0386562 0.0383919 
-0.00892776 0.177221 -0.0289653 
-0.0696094 0.12832 -0.00911191 
0.0210625 0.0388428 -0.00753781 
0.0196918 0.0382333 -0.0110723 
0.0174333 0.036664 -0.0176415 
0.0152761 0.0381465 -0.0205592 
0.022316 0.0404091 0.0401154 
0.0245485 0.0404765 0.0379071 
0.0242419 0.0396493 0.0347419 
0.0258371 0.0408116 0.0339463 
-0.0725016 0.144011 -0.0130233 
0.0386304 0.0869788 -0.0143322 
-0.00986896 0.178678 -0.0276699 
-0.0414188 0.0957245 -0.0229585 
0.0479243 0.0432353 0.0073534 
0.0469365 0.0426469 0.00496697 
0.0443389 0.0424791 0.0028585 
0.0418727 0.040689 0.002052 
0.0232938 0.0401588 -0.00664328 
0.0224038 0.0404753 -0.00795111 
0.0212716 0.0401483 -0.0105253 
0.0190619 0.0385383 -0.016566 
0.0176022 0.0384732 -0.0192338 
-0.0109894 0.165088 -0.0168702 
-0.0620717 0.160069 -0.0360007 
0.0256362 0.0419808 0.0371324 
0.0259617 0.0427635 0.0355119 
-0.0093233 0.178901 -0.028684 
0.0401731 0.0849908 -0.0116611 
-0.0794996 0.107704 0.0321208 
0.0507307 0.044787 0.0131816 
0.0478707 0.0447678 0.00292239 
0.0470108 0.0442548 0.00124762 
0.0455617 0.0441426 0.000264036 
0.0241746 0.0418094 -0.00680232 
0.0234339 0.0418494 -0.00769169 
0.0222401 0.0417766 -0.00922873 
0.021992 0.041418 -0.0110315 
0.0202543 0.0401603 -0.0144073 
0.018201 0.0408969 -0.0208016 
-0.00914768 0.168205 -0.0217298 
-0.0135787 0.0370123 0.0510235 
-0.0540701 0.142543 0.0278493 
-0.00883751 0.175695 -0.0278853 
-0.0614707 0.175725 -0.0606736 
-0.0341731 0.1522 -0.000265076 
0.0530663 0.0463834 0.0135984 
0.0503946 0.045394 0.00560572 
0.0494525 0.0444829 0.00436178 
0.0243252 0.0434107 -0.00916728 
0.022713 0.043199 -0.0111153 
0.0224603 0.0430212 -0.0127362 
0.021945 0.0432474 -0.0136525 
0.0218672 0.0432854 -0.0163512 
0.0208339 0.0427941 -0.0187279 
0.0203395 0.0427546 -0.0206403 
0.0189627 0.0428381 -0.0215401 
-0.0345356 0.0353597 -0.031208 
-0.00902384 0.168058 -0.0227849 
-0.0131268 0.162214 -0.0148347 
-0.00962614 0.169947 -0.0197741 
-0.051792 0.147683 0.0181018 
-0.0749232 0.11564 0.0519679 
-0.00897399 0.175544 -0.0290457 
0.0404661 0.0876322 -0.0107902 
-0.0193569 0.0375325 0.0532776 
-0.00945417 0.166474 -0.0208212 
0.0535175 0.0475116 0.0178889 
0.0515205 0.0449174 0.0104611 
0.0500132 0.0463016 0.00239897 
0.0261812 0.0439159 -0.00773203 
0.0265292 0.0447744 -0.0090549 
0.0260531 0.0458407 -0.0123182 
0.0240461 0.0451453 -0.0135936 
0.0227588 0.0445677 -0.0147375 
0.0225626 0.0444583 -0.0157709 
0.0221237 0.044488 -0.0167461 
0.0221011 0.0443479 -0.0178812 
0.0217161 0.0443745 -0.0188758 
0.0209881 0.0444684 -0.0196855 
0.0202765 0.0444108 -0.0205861 
0.0193775 0.0443735 -0.0215005 
-0.089382 0.1351 0.0316445 
-0.0927057 0.123033 0.0297271 
-0.0134173 0.162003 -0.0126749 
-0.00896344 0.171179 -0.0237568 
-0.0495845 0.143241 0.00837831 
-0.0359795 0.15066 -0.00057521 
-0.0332809 0.152671 -0.00263776 
0.0549539 0.0489103 0.0194062 
0.0557043 0.0495456 0.0177641 
0.0551048 0.0480644 0.0154256 
0.0559756 0.0494797 0.0144061 
0.0558402 0.0489879 0.011501 
0.0554466 0.0495414 0.00675032 
0.0542462 0.0489672 0.00414036 
0.0526607 0.0490766 0.00181692 
0.0511424 0.0486035 -0.000236488 
0.0287619 0.0465089 -0.00746387 
0.0279167 0.0466149 -0.00895082 
0.0264641 0.0464797 -0.0155378 
0.025088 0.0468016 -0.0164832 
0.0227327 0.0458267 -0.0178666 
0.0214864 0.0458775 -0.0186591 
0.021152 0.0459007 -0.0197192 
0.0202382 0.0459381 -0.0207144 
-0.0624555 0.14731 -0.0112602 
-0.00835535 0.170995 -0.0248131 
-0.0529229 0.147916 0.0204748 
-0.0523783 0.140581 0.0220042 
-0.0621002 0.157673 -0.0186972 
0.0557929 0.0503391 0.0206158 
0.0566633 0.0510818 0.0183585 
0.0572336 0.0508707 0.0140073 
0.0573965 0.0507585 0.0109338 
0.0567294 0.0507107 0.00708448 
0.0561864 0.0506686 0.00481706 
0.054765 0.0503978 0.00256469 
0.0273757 0.0470538 -0.0124661 
0.0271552 0.0481754 -0.0163549 
-0.0628979 0.167881 -0.0461631 
-0.0431282 0.147317 0.00358681 
-0.0283289 0.0934042 -0.025776 
-0.0334196 0.152523 -0.00157014 
-0.0493117 0.143203 0.00955662 
0.0567164 0.052347 0.0208662 
0.0529929 0.0503089 3.17804e-005 
0.0485366 0.0492357 -0.00250093 
0.0310058 0.0486212 -0.00789861 
0.0295045 0.0483894 -0.00913999 
0.029921 0.0498116 -0.0115155 
0.0296181 0.0495801 -0.0130156 
0.0289512 0.0495751 -0.0152277 
0.0281628 0.0491136 -0.0173543 
0.0356725 0.096653 -0.0124049 
-0.060725 0.169397 -0.0585649 
-0.00858931 0.174134 -0.0268492 
-0.0490282 0.14314 0.00743019 
0.0430371 0.0844201 -0.00549168 
-0.0691012 0.0344171 -0.00451433 
-0.042233 0.14772 0.00253683 
-0.0549762 0.14779 0.0275617 
-0.0875196 0.110296 0.011204 
-0.0617768 0.158457 -0.0286887 
0.057776 0.0527457 0.0191473 
0.0581782 0.0526961 0.0142547 
0.0586058 0.053174 0.0119411 
0.0578155 0.0530058 0.00789735 
0.0563276 0.0523024 0.00510374 
0.0541712 0.0522526 0.000171459 
0.0530478 0.0532426 -0.00185065 
-0.09072 0.117302 0.00634087 
0.0300019 0.0510814 -0.0142519 
0.0292348 0.0508851 -0.0166188 
0.027891 0.0510136 -0.0182232 
-0.0579275 0.12179 -0.00847418 
-0.0484839 0.135322 0.00429878 
-0.0612855 0.171126 -0.0590405 
-0.0480669 0.133907 0.00696053 
-0.0390646 0.149283 0.000438882 
-0.0085001 0.172636 -0.0268275 
-0.0535928 0.150859 0.0231948 
-0.0531584 0.139964 0.0262499 
0.0398302 0.100219 0.0280838 
0.0575998 0.0544945 0.0219092 
0.0591694 0.0553038 0.0131862 
0.0589632 0.0546995 0.0104787 
0.0553018 0.0521871 0.0032398 
-0.091548 0.12357 0.0073638 
0.0308408 0.0513747 -0.0107885 
0.029778 0.0525524 -0.0150652 
0.0290833 0.0524503 -0.0185267 
0.0280741 0.0522467 -0.0198287 
0.0269023 0.0521894 -0.0210019 
-0.0276898 0.121955 -0.00702416 
-0.061956 0.152186 -0.0175691 
-0.0627969 0.170794 -0.0495074 
0.0441157 0.0966 0.00403724 
0.0457965 0.0903984 0.00504828 
-0.0622479 0.149422 -0.0101097 
0.0585605 0.0562849 0.0198075 
0.0591756 0.0547193 0.0166085 
0.058315 0.0554053 0.00692877 
0.0539195 0.0539538 -0.00141434 
0.0327446 0.0522654 -0.0092912 
0.0301019 0.0537695 -0.0165321 
0.0292811 0.0538261 -0.0186972 
0.0276003 0.0536781 -0.0195301 
-0.0613857 0.158886 -0.0318944 
-0.0536739 0.14628 0.0231574 
-0.0300824 0.0355217 0.0505621 
-0.0628005 0.156802 -0.0166398 
-0.0628844 0.157994 -0.0405579 
0.0435818 0.0889874 -0.00354782 
-0.0627494 0.151667 -0.00754674 
0.0589176 0.0577585 0.0208454 
0.0597339 0.0577202 0.0106437 
0.0309394 0.0546639 -0.0144274 
0.0289021 0.0554923 -0.0187837 
0.0274976 0.055079 -0.0197472 
-0.0149074 0.105923 -0.0222535 
-0.0622499 0.152165 -0.0245816 
-0.0631266 0.159352 -0.043197 
-0.0759631 0.149899 -0.0123221 
-0.029123 0.0353688 0.05089 
-0.0630783 0.156743 -0.0156328 
-0.0634801 0.157058 -0.0150237 
0.0593856 0.0582342 0.00579715 
0.0587492 0.0594406 0.00332183 
0.0343076 0.0563955 -0.0109796 
0.0323097 0.055056 -0.0136827 
0.0316703 0.0570435 -0.0145126 
0.0305663 0.0568876 -0.0155821 
0.0301254 0.0564752 -0.0167936 
0.0284901 0.0566414 -0.0191267 
0.025494 0.0549253 -0.0218804 
-0.0625627 0.147651 -0.00712853 
0.0437105 0.0940437 0.0232291 
-0.0622385 0.153737 -0.0145554 
-0.0282617 0.0350974 0.0513057 
-0.0620595 0.175604 -0.0566906 
-0.0870953 0.0953939 0.00349039 
0.0601239 0.0584154 0.0177984 
0.0608815 0.0593205 0.0122268 
0.0612117 0.0605867 0.0103892 
0.0602103 0.0603519 0.00879136 
0.0597855 0.0609123 0.0054021 
0.0564797 0.0605164 0.00126337 
0.038927 0.0587937 -0.00601005 
0.0358247 0.0564075 -0.00946019 
0.032007 0.0584382 -0.0155948 
0.030699 0.0581518 -0.0167919 
0.0295155 0.0581074 -0.0177482 
0.0284108 0.05804 -0.0196301 
0.0255975 0.0562735 -0.021494 
0.0250794 0.0574916 -0.023053 
-0.0624 0.153736 -0.0156879 
-0.0627225 0.145964 -0.00647681 
-0.0512843 0.142668 0.0166616 
-0.0892488 0.137828 0.025712 
0.0589403 0.0595352 0.0209726 
0.060201 0.0599232 0.0161198 
0.058623 0.0613515 0.00299388 
0.0561972 0.0619351 0.00121596 
-0.0815764 0.107772 -0.00246282 
-0.0678333 0.0952014 -0.0167985 
0.0380122 0.0599039 -0.00983312 
0.0366367 0.0602451 -0.0106328 
0.0364483 0.06047 -0.0118089 
0.0350557 0.0592388 -0.0121974 
0.0332832 0.0595381 -0.0159205 
0.0317689 0.0599338 -0.0175632 
0.0292202 0.0595922 -0.0186837 
0.0275914 0.0593897 -0.0214813 
0.0263606 0.0592261 -0.0227828 
0.0255536 0.0589757 -0.0240016 
-0.0862548 0.108834 0.00931168 
-0.061157 0.156895 -0.0261617 
-0.0115729 0.163405 -0.0158466 
-0.061487 0.156631 -0.0281846 
0.0429198 0.0624101 -0.00261099 
-0.0524802 0.14279 0.020107 
-0.0617651 0.156854 -0.0246232 
-0.0612489 0.156825 -0.0235227 
-0.0618644 0.170684 -0.0541258 
0.0586992 0.0643136 0.0220847 
0.0608125 0.0626854 0.00887291 
0.0575097 0.0627527 0.00234155 
-0.0825292 0.106985 -0.0017653 
0.0400715 0.0608303 -0.0050368 
0.0390289 0.0606799 -0.00575301 
0.0386365 0.0612228 -0.00868969 
0.0378986 0.0615485 -0.0101718 
0.034862 0.0614861 -0.0133565 
0.0319698 0.061171 -0.0176869 
0.0304689 0.0610279 -0.0186947 
0.0291195 0.0610262 -0.0199313 
0.0270132 0.0608131 -0.0220523 
-0.0940394 0.121836 0.0254946 
0.0429796 0.0895807 0.0260221 
-0.0621078 0.166246 -0.0464625 
-0.00945051 0.170981 -0.0218078 
-0.0496175 0.136905 0.0200084 
-0.0636551 0.1569 -0.013202 
-0.0949433 0.122018 0.0197742 
-0.0361459 0.151329 -0.00163116 
0.0418132 0.0981785 -0.00119799 
0.0595754 0.0646033 0.0206343 
0.0605736 0.0648586 0.0183678 
0.0606254 0.0646132 0.0161802 
0.0609984 0.0633408 0.011257 
0.060449 0.0627097 0.00689089 
0.0591159 0.0626814 0.00519525 
0.0581432 0.0643581 0.003217 
-0.0868268 0.108852 0.0122831 
0.0366 0.0619051 -0.0114328 
0.0337327 0.0612412 -0.0158565 
0.0313478 0.0625557 -0.0185387 
0.0293002 0.0623415 -0.0196758 
0.0447007 0.095911 0.00595127 
-0.0923889 0.118741 0.0329608 
-0.062699 0.166326 -0.0449425 
-0.0613443 0.159976 -0.0272585 
-0.0621662 0.160057 -0.0248988 
-0.0526601 0.144353 0.0212576 
-0.0629716 0.148512 -0.0135724 
-0.0617104 0.156859 -0.0190813 
-0.0480583 0.135462 0.0102764 
-0.0409134 0.149232 0.00367687 
-0.076287 0.152847 -0.0108734 
0.044519 0.0885759 -0.00158377 
0.0589648 0.0666742 0.020399 
0.0600409 0.0662685 0.0178203 
0.0611192 0.0659378 0.0130413 
0.0580303 0.066143 0.00365298 
-0.0862977 0.108794 0.0108437 
-0.0905671 0.115844 0.028269 
0.0374298 0.0644372 -0.0116605 
0.0354748 0.0636525 -0.0140839 
0.0327194 0.0633658 -0.0180511 
0.0293363 0.0637246 -0.0200634 
-0.0864953 0.107538 0.0104101 
-0.0719502 0.181168 -0.0560484 
-0.0865899 0.12254 -0.00154815 
0.0454298 0.0881006 0.00030161 
-0.0625538 0.170152 -0.0508595 
-0.0627414 0.161698 -0.0484138 
-0.0785306 0.174876 -0.0470211 
-0.0496722 0.137601 0.00495805 
-0.050835 0.144667 0.0128247 
-0.00945177 0.166583 -0.0197457 
0.0594336 0.0677515 0.0188912 
0.0603659 0.0675716 0.0154859 
0.0603462 0.0675446 0.0124988 
0.0601971 0.0676673 0.0101587 
0.0587507 0.0673328 0.00610021 
0.0391019 0.0643084 -0.00855301 
0.0317246 0.064632 -0.0187495 
0.028915 0.0650879 -0.0199968 
-0.0705544 0.155338 -0.0468905 
-0.0859342 0.107669 0.00944501 
-0.0923851 0.119765 0.0102527 
-0.062581 0.167542 -0.0483111 
-0.0628431 0.151878 -0.0103912 
-0.0619136 0.168212 -0.0511844 
-0.0627319 0.161594 -0.0450345 
-0.0714844 0.147745 -0.0281956 
-0.0330255 0.0357133 0.049722 
-0.00847895 0.174077 -0.0278351 
-0.0503402 0.13785 0.00255691 
-0.0499485 0.0726474 0.0408073 
-0.0624801 0.177076 -0.0595044 
-0.0782318 0.159552 -0.0239661 
0.0592731 0.0691845 0.0180622 
0.0601181 0.0691201 0.0148073 
0.0385512 0.0672088 -0.0111375 
0.0372723 0.0669587 -0.013071 
0.0353289 0.0664228 -0.0155129 
0.0342956 0.0664321 -0.0166866 
0.0329008 0.0656639 -0.017427 
0.0315373 0.0667502 -0.0184711 
0.0284119 0.0664507 -0.0209176 
-0.0856386 0.109101 0.00844897 
-0.0907619 0.118689 0.00548906 
-0.0496577 0.14114 0.0103776 
-0.0772241 0.165068 -0.0360769 
-0.0620498 0.155273 -0.0186635 
-0.0546671 0.144234 0.0281461 
-0.0530569 0.142314 0.0256113 
-0.0517093 0.138917 0.0238261 
-0.0485103 0.138184 0.0124361 
-0.0529224 0.146386 0.0196314 
-0.0619734 0.155337 -0.0165795 
-0.063681 0.0366503 0.0421339 
-0.0336692 0.0363225 0.0490698 
-0.0799819 0.108487 -0.00354576 
-0.0836931 0.109006 0.0256803 
0.0424238 0.0681033 -0.00272574 
0.0414749 0.0683237 -0.00725945 
0.0393241 0.0688173 -0.0104086 
0.0348349 0.0686636 -0.0165214 
0.0315676 0.0681316 -0.0189683 
0.0298306 0.0678998 -0.0199583 
0.0289134 0.0665282 -0.0198914 
0.0265391 0.066518 -0.0221452 
-0.085386 0.109038 0.00737513 
-0.075665 0.16371 -0.0350562 
-0.00982295 0.16998 -0.0254695 
-0.0888873 0.120473 0.00196853 
-0.0625656 0.164621 -0.0420343 
-0.0620242 0.152424 -0.015669 
-0.0393741 0.149523 0.00137949 
-0.0624327 0.161978 -0.0427833 
0.0449453 0.0908584 -0.00085443 
-0.0783341 0.111038 0.0457157 
-0.0619757 0.161677 -0.0358544 
-0.0483546 0.137207 0.00783519 
-0.0620341 0.159858 -0.0382394 
-0.00949035 0.166886 -0.0224111 
0.0412118 0.095225 -0.00516788 
-0.0887304 0.137945 0.0275668 
-0.048424 0.135506 0.0073873 
-0.0541826 0.144178 0.025903 
0.0406861 0.0998437 0.0246971 
-0.0879049 0.145965 0.00852907 
0.0331206 0.0691698 -0.0178621 
0.0315625 0.0695698 -0.0190163 
0.0290176 0.0692523 -0.0217137 
-0.0849555 0.108955 0.00574074 
-0.0935539 0.118994 0.0379913 
-0.0896202 0.118334 0.00355224 
-0.0625776 0.153174 -0.0124818 
-0.0898406 0.121312 0.00321103 
-0.0756075 0.15285 -0.0128608 
-0.031717 0.154176 -0.000364423 
-0.0492458 0.14305 0.00434825 
-0.0542738 0.146555 0.0280425 
-0.00982716 0.166711 -0.0217176 
-0.0483473 0.137578 0.0105099 
-0.00937648 0.16671 -0.0185265 
-0.0893426 0.0980853 0.0161652 
-0.0517663 0.147751 0.0157776 
-0.0496149 0.140902 0.0127468 
-0.0155306 0.160885 -0.0107977 
0.0411066 0.101534 0.0222124 
-0.0364485 0.175593 -0.00999802 
-0.0768486 0.11334 -0.00428728 
-0.0898935 0.137848 0.0242987 
0.0434066 0.0708884 -0.00216272 
0.042268 0.0713824 -0.00585658 
0.0387031 0.0690071 -0.0123746 
0.0367505 0.0702466 -0.0136056 
0.0350859 0.0710601 -0.0153584 
-0.0921728 0.119971 0.0293652 
-0.0897948 0.122079 0.00498937 
-0.016234 0.159809 -0.0101717 
-0.0618019 0.166131 -0.0508825 
-0.012023 0.163761 -0.013434 
-0.0891442 0.113217 0.0217526 
-0.087604 0.119453 -0.000457739 
-0.0296575 0.155003 -0.0018364 
-0.0491905 0.140215 0.0069115 
-0.0613691 0.156961 -0.0212751 
0.0455574 0.091802 0.010836 
-0.0529094 0.149362 0.0200752 
-0.0620774 0.15034 -0.0173963 
-0.061755 0.153775 -0.0190095 
-0.0621879 0.150758 -0.0204741 
-0.05453 0.147844 0.0258271 
0.0435221 0.0967592 0.0218502 
-0.0631047 0.153234 -0.00900857 
-0.0881363 0.119238 0.00145978 
0.0434705 0.0723249 -0.000753643 
0.040011 0.0710341 -0.0105038 
0.0323568 0.0714267 -0.0184719 
0.0302937 0.0696004 -0.0196201 
0.0301645 0.0713996 -0.0209558 
-0.0899469 0.139268 0.0242643 
-0.0924226 0.119666 0.028407 
-0.0925517 0.119658 0.0271566 
-0.0915219 0.12022 0.00713872 
-0.0619974 0.164522 -0.0444049 
-0.0294157 0.0356616 0.0524336 
-0.0306111 0.15363 -0.00237456 
-0.0625134 0.147539 -0.0092293 
-0.0397424 0.149326 0.00263095 
0.0429147 0.0869165 -0.00510675 
-0.068723 0.0624095 0.0192912 
0.0455835 0.0876733 0.00282302 
-0.0620643 0.160101 -0.0225946 
-0.0906913 0.13776 0.0179618 
-0.0728142 0.14564 -0.0159096 
0.0433692 0.0729802 -0.00249825 
0.0384568 0.0730914 -0.0117615 
0.0354956 0.0736137 -0.0139003 
0.0326921 0.0721388 -0.0175391 
0.0292442 0.0736511 -0.0224246 
-0.0356589 0.121953 -0.00891018 
-0.0911034 0.113327 0.0141287 
-0.0925385 0.121376 0.0297633 
-0.0612168 0.167805 -0.0555216 
-0.0117282 0.163903 -0.0173125 
-0.0495568 0.140118 0.00497866 
-0.0875576 0.111422 0.00793154 
-0.0860464 0.111397 0.00454118 
-0.0513301 0.149037 0.0139878 
-0.051487 0.149373 0.0154468 
-0.0104807 0.179961 -0.0295094 
-0.068314 0.156594 -0.0532825 
-0.0365022 0.150939 0.000464631 
0.0419605 0.103985 0.00891341 
0.0440486 0.0936903 0.0207392 
-0.0590178 0.0371131 0.046597 
-0.0621723 0.164339 -0.0497519 
-0.0517904 0.144897 0.0165818 
-0.0510913 0.138751 0.0213929 
0.0454389 0.0756969 0.00226222 
0.0449261 0.0744715 0.00103579 
0.0426373 0.074054 -0.00409062 
0.042142 0.0720362 -0.00727469 
0.0374264 0.0757473 -0.0115292 
0.0364719 0.0754631 -0.0127858 
0.0353322 0.0754251 -0.0149437 
0.0333879 0.0746564 -0.0175764 
0.030834 0.0744042 -0.020413 
-0.0820388 0.0965127 -0.00637197 
0.0425139 0.0660621 -0.00221657 
-0.0678289 0.18041 -0.0587219 
-0.0864002 0.107702 0.0160966 
-0.0616379 0.165444 -0.0536967 
0.0440514 0.0991213 0.00643384 
-0.0611719 0.169423 -0.0558952 
-0.0501342 0.144791 0.0105596 
0.0442083 0.0871514 0.0247606 
-0.0535309 0.149159 0.0238347 
-0.0538854 0.149396 0.0263446 
0.0455568 0.0930228 0.00464658 
0.0422651 0.0890523 -0.00795178 
-0.0779576 0.159731 -0.022925 
-0.0740384 0.144213 -0.0100443 
-0.06238 0.161895 -0.0304135 
-0.0488684 0.144746 0.00842183 
0.0424022 0.090895 -0.00770423 
-0.0617457 0.163339 -0.0382394 
0.0442742 0.0901202 0.0226491 
0.0447089 0.0766499 -0.00175178 
0.0426037 0.0758451 -0.0056398 
0.0413332 0.0768181 -0.0071267 
0.0392827 0.0769858 -0.00985299 
0.0384385 0.0772581 -0.0108174 
0.0370635 0.0769989 -0.0129279 
0.0318283 0.076558 -0.0192401 
-0.0900275 0.113097 0.0108902 
-0.0934237 0.120087 0.0136623 
-0.0119743 0.1636 -0.0146781 
-0.0895792 0.0955608 0.0137784 
-0.0617896 0.165976 -0.0571214 
0.0047964 0.0894357 -0.0334854 
0.0431719 0.0979646 0.00190484 
-0.0622432 0.161611 -0.026725 
0.0430711 0.0961592 -0.000728927 
-0.0508676 0.14307 0.014519 
-0.0491141 0.141742 0.00795709 
-0.0866134 0.107649 0.017585 
-0.0623674 0.150709 -0.0145816 
0.043203 0.0982207 0.0164287 
0.0411756 0.102791 -0.000315305 
0.0418885 0.102565 0.00336985 
-0.0479852 0.144568 0.00545821 
-0.061864 0.175092 -0.0591001 
0.0467787 0.0787179 0.010781 
0.045674 0.0772194 0.00420457 
0.0453597 0.0783092 -5.09129e-005 
0.0443671 0.0787103 -0.00219726 
0.0375445 0.0785018 -0.0128118 
0.0362015 0.0780523 -0.0140318 
0.0340545 0.0775389 -0.0164809 
0.0335558 0.0775261 -0.0178311 
0.031817 0.0780724 -0.0195796 
-0.0740895 0.179022 -0.0538409 
-0.0160836 0.0359467 0.051506 
-0.0628412 0.166221 -0.0418395 
-0.0499504 0.138767 0.0189899 
-0.0514059 0.142858 0.0183346 
0.0432112 0.0942217 0.025325 
-0.0725182 0.0648458 0.0183187 
-0.0500753 0.0360938 0.0458215 
-0.0496961 0.141688 0.00641708 
-0.0508761 0.140064 0.0198249 
-0.0316893 0.0354708 0.0502432 
-0.0904535 0.137845 0.0162034 
0.0435774 0.0986246 0.0105332 
-0.0836968 0.107639 0.0255187 
-0.0944662 0.122195 0.0233114 
0.0458076 0.0792552 0.0209478 
0.0466026 0.0777861 0.0072276 
0.0429491 0.0798423 -0.00463685 
0.0420726 0.0788388 -0.00643314 
0.0401915 0.0791454 -0.00825356 
0.0389239 0.0784199 -0.0107283 
0.0328069 0.0784565 -0.0187033 
-0.0894332 0.0959272 0.0198058 
-0.0762476 0.150075 -0.00683233 
-0.0778924 0.1637 -0.0330266 
-0.0789552 0.112691 -0.00319273 
-0.0618076 0.0953386 -0.0184632 
-0.0512375 0.146388 0.0140946 
-0.0619582 0.16153 -0.0376299 
-0.0632585 0.155342 -0.0115527 
-0.0597497 0.0742225 0.0418152 
-0.0729011 0.110579 0.0453656 
-0.0625024 0.147549 -0.00553035 
-0.0621027 0.154429 -0.0231515 
-0.062355 0.164249 -0.0398882 
-0.0524393 0.144631 0.0190331 
-0.0615288 0.155327 -0.0208339 
0.0447497 0.0945684 0.0157125 
-0.0693272 0.141281 -0.00926627 
-0.0702202 0.177792 -0.0563312 
0.0417965 0.103469 0.0137095 
0.0446862 0.0811062 0.0237899 
0.0463996 0.079769 0.0193495 
0.0455043 0.0810584 0.00103987 
0.0443337 0.0819518 -0.00194807 
0.0438175 0.0814434 -0.00340576 
0.0428459 0.081793 -0.00587298 
0.0411372 0.0809656 -0.00812807 
0.0382394 0.0812595 -0.0147357 
0.0358235 0.0813524 -0.0163678 
0.0341061 0.0798916 -0.0179354 
-0.0896687 0.0939508 0.0201433 
-0.0372086 0.0463021 -0.0235177 
-0.0796251 0.146328 -0.00140621 
-0.0775263 0.145882 -0.00380839 
-0.0931627 0.120021 0.0338793 
-0.0630147 0.16485 -0.0344417 
-0.0624481 0.153838 -0.0282047 
-0.0617614 0.158411 -0.0275721 
-0.0481317 0.144589 0.00755534 
-0.0506993 0.140111 0.00315543 
-0.0524152 0.140243 0.0233329 
-0.0490488 0.143037 0.00565461 
-0.0621925 0.156829 -0.0344557 
-0.0499412 0.141661 0.00449697 
-0.0617839 0.158545 -0.0264779 
0.0457866 0.0920483 0.00781235 
0.0394983 0.104206 0.0245923 
-0.0614556 0.158535 -0.0227239 
0.0422082 0.093504 -0.0038065 
-0.027691 0.155505 -0.00246093 
-0.0627268 0.155317 -0.0143536 
-0.0614106 0.174003 -0.0605996 
0.0437281 0.0813077 0.0267294 
0.0454716 0.0822567 0.0211769 
0.0458711 0.0808706 0.00584079 
0.045691 0.0832431 0.00357422 
0.0433366 0.0832117 -0.00306192 
0.0411971 0.0864976 -0.00910067 
0.0414359 0.0842875 -0.00891181 
0.0400632 0.0818879 -0.0114963 
0.0380386 0.0830981 -0.0147791 
0.0356568 0.0825512 -0.0177205 
-0.0556147 0.124395 -0.00750856 
-0.0291167 0.0917702 -0.027158 
-0.0933698 0.128599 0.0134013 
-0.0775203 0.156993 -0.0145033 
-0.0464249 0.166561 -0.00624908 
-0.0742381 0.143957 -0.00808601 
-0.0889315 0.137827 0.0111556 
-0.0946903 0.120627 0.0165198 
-0.0623943 0.164898 -0.0381589 
0.0448768 0.0898634 0.0167628 
-0.0929677 0.122325 0.0280015 
-0.0623982 0.162975 -0.0405066 
-0.0610278 0.169072 -0.0574617 
-0.0632054 0.0360735 0.0429766 
-0.0622874 0.159955 -0.0416876 
-0.0624682 0.145965 -0.00779426 
-0.0541034 0.146105 0.0243522 
-0.00838568 0.173352 -0.0259027 
-0.0627847 0.155465 -0.0356201 
-0.0105448 0.175977 -0.0244104 
-0.0532206 0.142784 0.0236263 
-0.0621236 0.149431 -0.0118747 
-0.0617922 0.156157 -0.031798 
0.0438436 0.093828 -0.000579615 
-0.0621427 0.163092 -0.0488567 
-0.0468954 0.14502 0.00407351 
-0.0105248 0.172482 -0.0213829 
0.0446356 0.0844872 0.0245915 
0.0448869 0.0864855 0.0224359 
0.0448642 0.0868658 0.0210481 
0.0456972 0.0833294 0.0186115 
0.0462776 0.0805541 0.0143578 
0.045978 0.0821898 0.00951891 
0.0458988 0.0863841 0.00766323 
0.0457563 0.0853425 0.00411019 
0.0451407 0.084725 0.00216281 
0.0445629 0.0847063 0.000857834 
0.0444823 0.0832819 -8.98746e-005 
0.0440129 0.0855329 -0.00305734 
-0.0626693 0.17821 -0.059812 
-0.0632726 0.179136 -0.060056 
-0.0920211 0.117443 0.0310362 
-0.0372002 0.127598 0.00398831 
-0.0625386 0.177283 -0.0581685 
-0.0629746 0.178424 -0.0583358 
-0.063851 0.179045 -0.0585948 
-0.0645486 0.17982 -0.0586705 
-0.065378 0.180333 -0.0593259 
-0.0935224 0.120838 0.0370368 
-0.063742 0.179043 -0.0571392 
-0.0651387 0.17973 -0.0576658 
-0.0665812 0.181151 -0.0582051 
-0.0425886 0.129015 0.00374474 
-0.0667518 0.180824 -0.0568849 
-0.0678968 0.181404 -0.0571904 
-0.0858106 0.122807 -0.0027451 
-0.0618167 0.172963 -0.0542801 
-0.0664567 0.180333 -0.0553328 
-0.0675906 0.180727 -0.0556007 
-0.0684341 0.181014 -0.0558922 
-0.0695402 0.181642 -0.0565593 
-0.0703742 0.181458 -0.0566185 
-0.0456077 0.130261 0.0192749 
-0.0647469 0.178186 -0.0552257 
-0.0689467 0.181147 -0.0546308 
-0.069814 0.18145 -0.0549257 
-0.0710391 0.181395 -0.0555472 
-0.0642334 0.175291 -0.053423 
-0.0674254 0.179108 -0.0531316 
-0.0704005 0.181486 -0.0537187 
-0.071561 0.181119 -0.0541979 
-0.0726024 0.180786 -0.0546808 
-0.0773083 0.158203 -0.0229347 
-0.0658399 0.176498 -0.0506952 
-0.0693917 0.180902 -0.0533627 
-0.0720032 0.180783 -0.0528814 
-0.0738819 0.180408 -0.0535833 
-0.0414785 0.122737 0.0251852 
-0.0543688 0.15433 0.0149072 
-0.0438453 0.129743 0.00875173 
-0.0265016 0.122956 0.0243084 
-0.0432905 0.168163 0.00303757 
-0.0105659 0.181324 -0.0286795 
-0.0377067 0.172353 -0.000918638 
-0.0153579 0.128872 0.00630111 
-0.0648492 0.174906 -0.0502434 
-0.0712536 0.180654 -0.0524584 
-0.0739559 0.180134 -0.0522041 
-0.0529398 0.152631 0.014563 
-0.0713873 0.153954 -0.0460217 
-0.065204 0.153545 -0.00465206 
-0.0673616 0.149045 0.0396027 
-0.0650584 0.149649 0.0375733 
-0.0106835 0.180231 -0.0272447 
-0.0106676 0.181794 -0.0272787 
-0.0116799 0.182619 -0.0276054 
-0.0488084 0.161965 0.00687741 
-0.0677977 0.176544 -0.0495062 
-0.0689959 0.179577 -0.0515533 
-0.073225 0.17991 -0.0507272 
-0.0747482 0.179868 -0.0510138 
-0.0696355 0.158658 -0.00608975 
-0.0131595 0.0974467 0.0509759 
-0.0709686 0.159401 -0.00575418 
0.0001895 0.0980183 0.0521701 
0.0104732 0.130856 0.0186598 
-0.0141812 0.0966439 0.0522981 
-0.00932755 0.130109 0.00713415 
-0.070598 0.155839 0.0257973 
0.0160254 0.127002 0.0251909 
-0.0427183 0.126687 0.0191385 
0.0482736 0.0695885 0.0249865 
-0.0277282 0.123898 0.0199935 
-0.0125575 0.183718 -0.0262967 
-0.051276 0.134834 0.0290138 
-0.0647361 0.172856 -0.0482814 
-0.0659822 0.173878 -0.0470614 
-0.0671884 0.174519 -0.0468134 
-0.0669562 0.174919 -0.0476857 
-0.0732833 0.179623 -0.0489889 
-0.00314493 0.0988035 0.0506556 
-0.0882465 0.123085 0.00041648 
-0.063592 0.152654 0.0341219 
-0.0772939 0.152465 0.033212 
-0.0860712 0.0927155 0.00246273 
-0.00949942 0.100039 0.0471051 
-0.0657686 0.155772 0.0249206 
-0.0432656 0.129037 0.00833619 
0.0128947 0.129045 0.0220163 
-0.0436836 0.124681 0.0215056 
0.0134008 0.12377 0.0318142 
-0.092252 0.117592 0.00798063 
-0.0699296 0.155264 0.00322634 
-0.0712024 0.155846 0.00375691 
-0.0135715 0.184196 -0.0254273 
-0.0142674 0.185362 -0.0257941 
-0.0657362 0.154249 -0.000114312 
-0.0719744 0.150489 0.0383745 
-0.0642782 0.170991 -0.0453204 
-0.0694031 0.176259 -0.0470707 
-0.0716839 0.177787 -0.0475318 
-0.0747646 0.179101 -0.0486981 
-0.0747986 0.155297 0.00249059 
0.0440177 0.0659033 1.41466e-005 
-0.0677859 0.156087 -0.00163397 
-0.0723362 0.15583 0.00162381 
-0.0282666 0.120154 0.0279722 
-0.0563561 0.153312 0.0287699 
-0.0610632 0.155679 0.0224637 
-0.0587326 0.153168 0.0315173 
0.0280344 0.116526 0.030959 
-0.0432792 0.122757 0.0245379 
0.0256549 0.117382 0.0305401 
0.0240192 0.120874 0.0300055 
-0.0720346 0.113583 -0.00825484 
-0.0760574 0.150014 -0.00890723 
-0.0763462 0.150204 -0.0100146 
-0.0781525 0.148566 -0.00329119 
-0.0522394 0.136484 0.0276227 
-0.0120458 0.181461 -0.025879 
-0.014508 0.184164 -0.0243377 
-0.0142909 0.186053 -0.0244741 
-0.0153067 0.186239 -0.0245931 
-0.0600156 0.153313 0.0326974 
-0.0644803 0.156161 0.0247166 
-0.063319 0.167909 -0.0431551 
-0.0672285 0.173339 -0.0452257 
-0.0703447 0.176108 -0.045605 
-0.0730251 0.177904 -0.0464787 
-0.0746323 0.178233 -0.0464871 
-0.0657302 0.154505 0.0307058 
-0.0713724 0.154966 0.0291393 
-0.0583163 0.150933 0.033028 
-0.0839692 0.110502 0.0264325 
-0.0866094 0.10912 0.0135414 
-0.0876028 0.0927727 0.00539405 
-0.0813081 0.154004 0.00980387 
-0.0558248 0.159693 0.00667575 
-0.0696147 0.157079 -0.00138201 
-0.0673076 0.162389 -0.0558135 
0.00967881 0.130032 0.0218456 
-0.0838545 0.108469 0.00210621 
-0.0704865 0.129795 -0.00933093 
-0.0917478 0.11732 0.0293736 
-0.0713096 0.157072 -0.00128534 
-0.0148981 0.185703 -0.0230955 
-0.0155572 0.186855 -0.0233401 
-0.0689175 0.174177 -0.0442466 
-0.0632997 0.153881 0.0330541 
-0.0613418 0.153423 0.0325413 
-0.0927135 0.117491 0.0355207 
-0.0814812 0.143581 0.000458748 
-0.0866477 0.109043 0.0156644 
-0.0903824 0.139319 0.0164813 
-0.0728106 0.157629 -0.00251839 
-0.0738619 0.156717 -0.00327484 
-0.060224 0.154562 0.0280011 
-0.0671355 0.156133 0.0256496 
-0.0685178 0.154588 0.0295868 
-0.0154308 0.123632 0.0305234 
-0.0925319 0.117404 0.0331612 
-0.0923611 0.11479 0.0159609 
-0.0520745 0.150793 0.0152722 
-0.0906403 0.14288 0.023135 
-0.0751581 0.152625 -0.0138363 
-0.0889695 0.0954204 0.00758699 
-0.0909356 0.114937 0.035384 
-0.0872634 0.0968023 0.00341455 
-0.0875249 0.0968266 0.00464408 
-0.0859574 0.098624 0.00029174 
-0.0392407 0.124535 -0.00785153 
-0.0827681 0.107427 -0.00019969 
-0.0923535 0.11614 0.0380165 
-0.0444725 0.125558 0.0228118 
-0.0444678 0.1253 0.0211859 
0.0265061 0.120016 0.0276999 
-0.0157803 0.185643 -0.0220763 
-0.0157785 0.187173 -0.021986 
-0.087064 0.135341 0.00204043 
-0.0642742 0.168788 -0.0415034 
-0.0656069 0.170023 -0.0412029 
-0.0667229 0.172508 -0.0432309 
-0.0692427 0.173553 -0.0417688 
-0.0725641 0.176453 -0.0444066 
0.0175109 0.124885 0.0268524 
-0.0667688 0.154611 0.028735 
-0.0853402 0.096939 -0.000553494 
-0.0772722 0.150021 -0.00599355 
-0.0866325 0.109055 0.0173527 
0.00369853 0.128689 0.0267166 
-0.0174525 0.128562 0.0129168 
-0.0539835 0.152175 0.0236168 
-0.0179148 0.123372 0.0290605 
-0.00823086 0.12384 0.0340191 
-0.00162119 0.122904 0.035013 
-0.0713404 0.15625 0.00194778 
-0.089112 0.135153 0.00556605 
-0.0775585 0.155426 -0.01692 
-0.0904625 0.148841 0.0119746 
-0.0881152 0.0968783 0.00559937 
-0.0773929 0.0983678 -0.0111771 
-0.0763442 0.153988 0.0313062 
-0.0443076 0.124438 0.0228176 
-0.0450534 0.127941 0.0213856 
-0.015585 0.185421 -0.0205832 
-0.0163203 0.18691 -0.0208162 
-0.0891076 0.141969 0.0133952 
-0.0432499 0.127395 0.0188452 
-0.0257918 0.125899 0.0106628 
-0.063263 0.167065 -0.0393246 
-0.0645836 0.168721 -0.0386831 
-0.0716705 0.175167 -0.04352 
-0.0745449 0.175653 -0.0422281 
-0.0763831 0.177348 -0.046243 
0.0227871 0.121939 0.0289872 
-0.0118318 0.098159 0.0498996 
-0.0753841 0.154972 0.0273483 
-0.0288463 0.125654 0.00906015 
-0.0758575 0.178953 -0.0520342 
-0.0863198 0.109114 0.0182615 
-0.0304814 0.126029 0.00660878 
-0.0455148 0.125224 0.023797 
-0.0244411 0.122591 0.0256842 
-0.000981489 0.124018 0.034054 
-0.0022163 0.123949 0.0332977 
-0.00298003 0.124924 0.0329124 
-0.0685906 0.15553 0.00264638 
-0.00395793 0.129295 0.0262502 
-0.0429387 0.127256 0.0173701 
0.0376154 0.108481 -0.000173996 
0.0118881 0.0906266 -0.0298264 
-0.0764995 0.150135 -0.0144817 
-0.0867099 0.110455 0.00866899 
-0.076421 0.0938437 -0.013558 
-0.0865433 0.0985415 0.00201464 
-0.0274251 0.180344 -0.0148108 
-0.0794839 0.167971 -0.0379799 
-0.0756303 0.111162 -0.00653589 
-0.0632377 0.0933678 -0.0185776 
-0.0831114 0.153461 0.0082037 
-0.0410605 0.128848 0.0122153 
-0.0625066 0.152057 0.034567 
-0.0168251 0.186691 -0.0191379 
-0.0777364 0.15053 0.0364054 
-0.0541264 0.152886 0.0218486 
0.00334991 0.130366 0.0220975 
-0.06703 0.171372 -0.040215 
-0.0696914 0.172901 -0.0397371 
-0.0720589 0.174365 -0.0399943 
-0.0369459 0.127887 0.00568312 
-0.0372267 0.121636 0.0287291 
-0.0677094 0.150353 0.0382318 
0.056261 0.0722395 0.00785233 
-0.0858717 0.0967726 0.000896902 
-0.0861261 0.106385 0.0196404 
-0.0427956 0.129208 0.00606229 
-0.00644316 0.100496 0.0467417 
-0.0441781 0.129512 0.00457585 
-0.0475392 0.135964 0.0130787 
-0.0442701 0.129028 0.0176517 
-0.0435127 0.128193 0.017159 
-0.0252487 0.124734 0.0189897 
0.0165388 0.123261 0.0309667 
-0.0820368 0.109013 0.0280055 
-0.0887218 0.0930637 0.0107514 
-0.0594755 0.153844 0.0313187 
-0.0268589 0.0908416 -0.0318466 
-0.0891328 0.094103 0.00879362 
-0.0549942 0.161496 0.001011 
-0.0888186 0.0976169 0.00760544 
-0.0889185 0.0968684 0.0100777 
-0.0847069 0.141879 0.00407716 
-0.0889478 0.137694 0.0124889 
-0.0902444 0.137846 0.0140908 
-0.0897012 0.135257 0.0240458 
-0.0855111 0.104854 0.0222433 
-0.0909888 0.117582 0.0284005 
-0.00979376 0.0967904 0.0532373 
-0.0331144 0.124448 0.0218255 
-0.0540931 0.160104 0.00673727 
-0.00476746 0.0992258 0.0511687 
-0.000800385 0.0993757 0.0509861 
0.000100032 0.131351 0.018473 
-0.0455522 0.13094 0.0215566 
-0.0545099 0.153215 0.0182084 
-0.0731752 0.174301 -0.0395188 
-0.0752269 0.175286 -0.0418838 
-0.0773649 0.173082 -0.0401875 
0.0130282 0.125854 0.0294923 
-0.0820798 0.154564 0.0148853 
-0.0395681 0.12223 0.0273839 
-0.0627782 0.155821 0.0209804 
0.0593937 0.0693279 0.0102667 
0.0583603 0.0705171 0.00975896 
0.0570465 0.0719074 0.0093561 
-0.0911594 0.135145 0.0194937 
-0.00197221 0.0980255 0.0517973 
-0.000223382 0.101577 0.0452911 
-0.0277681 0.121383 0.0259512 
-0.0520726 0.15234 0.0132258 
-0.0292962 0.122485 0.0232275 
-0.0458162 0.166035 0.00386599 
0.0145014 0.123182 0.0319297 
-0.0362765 0.173451 -0.00105222 
0.0137291 0.129173 0.0191325 
0.035582 0.112744 0.0019039 
0.0344346 0.113925 0.00162854 
-0.085783 0.0947343 -0.00123147 
-0.0734691 0.145557 -0.0149274 
-0.0892027 0.0969977 0.0114192 
-0.0307958 0.122501 -0.00532893 
-0.0905612 0.142132 0.0222194 
-0.0605421 0.156127 0.0125739 
-0.0120978 0.0969165 0.051862 
-0.0590627 0.157586 0.00532329 
-0.0127365 0.129822 0.0128601 
-0.0377434 0.123127 0.026946 
0.0152 0.127992 0.0240706 
-0.00195014 0.130994 0.0180621 
-0.0888125 0.123391 0.00332474 
-0.0554921 0.154646 0.019278 
-0.0643676 0.167102 -0.0358445 
-0.0656269 0.169693 -0.0368776 
-0.0679374 0.171022 -0.0378811 
-0.0718286 0.173074 -0.0389282 
-0.0736208 0.173407 -0.0377022 
-0.064272 0.152795 -0.00289669 
-0.0808201 0.150975 0.0339373 
-0.00374741 0.130535 0.0192748 
-0.0653626 0.153854 -0.00183226 
0.0556639 0.0727136 0.0112413 
0.0506097 0.0732752 0.00926422 
-0.071713 0.146649 0.0422481 
-0.0303516 0.118874 0.0297667 
-0.0554026 0.154641 0.0151381 
-0.0581396 0.155522 0.0162468 
-0.0287966 0.121462 0.0255956 
-0.0168373 0.124999 0.0270571 
-0.0579137 0.156225 0.00996525 
-0.0564073 0.156599 0.0106283 
-0.0536133 0.155405 0.0113155 
-0.0549955 0.155864 0.0108497 
-0.0663111 0.15465 -0.00252413 
0.0408356 0.104882 0.00461224 
-0.0888664 0.0941925 0.0110694 
-0.0777556 0.0950575 -0.0121743 
-0.0897744 0.135061 0.0074458 
-0.0892715 0.097028 0.0127459 
-0.0921318 0.125025 0.0306845 
-0.0890213 0.100589 0.0107079 
-0.0765919 0.111322 -0.00583105 
-0.0875021 0.144744 0.00929146 
-0.0940411 0.117978 0.0213553 
-0.0580345 0.155787 0.012977 
-0.0663297 0.156204 -0.00520565 
-0.0277232 0.125529 0.0169092 
-0.0683949 0.156379 -0.00339906 
-0.00967427 0.0985217 0.0506938 
-0.0280164 0.122107 0.0244078 
-0.0686181 0.157262 -0.00483369 
-0.0831497 0.153242 0.0249745 
-0.0508847 0.136774 0.0227756 
-0.0224293 0.185317 -0.0171623 
-0.056027 0.15236 0.0292174 
-0.0693298 0.156076 0.0177511 
-0.0699412 0.158404 -0.00394758 
-0.0745929 0.173207 -0.0377314 
-0.0707806 0.15691 -0.00193844 
-0.0654883 0.156161 0.0219761 
-0.0721444 0.159221 -0.00633397 
-0.0731659 0.159034 -0.00589554 
-0.0742414 0.157335 -0.00510976 
0.0591583 0.0709353 0.0131426 
0.0574439 0.0716395 0.0116249 
0.052627 0.0731666 0.0103334 
0.0461351 0.0750575 0.00799783 
0.0222779 0.124462 0.0236223 
-0.0310513 0.12285 0.0237756 
-0.0306238 0.121505 0.0249279 
-0.0534254 0.153953 0.0130077 
-0.0153144 0.126473 0.0262648 
-0.0600147 0.155581 0.010179 
-0.00257486 0.127568 0.0300667 
-0.00479696 0.131168 0.0169692 
0.0289662 0.119192 -0.000207555 
-0.0858427 0.094135 0.000981334 
-0.0897931 0.0944055 0.0146228 
-0.0885072 0.0941641 0.00720317 
-0.0812377 0.0951635 -0.00858764 
-0.091099 0.142054 0.0247358 
-0.0826817 0.142944 0.00184688 
-0.0784613 0.163988 -0.026634 
-0.0892295 0.0987101 0.0117549 
-0.0730022 0.143721 -0.0120202 
-0.0754275 0.176322 -0.0521764 
-0.0912371 0.117451 0.0267249 
0.0132532 0.12264 0.0331382 
-0.0297867 0.125408 0.0163719 
-0.0534575 0.150994 0.020282 
-0.0650243 0.152836 0.0350221 
-0.0801591 0.152624 0.0320026 
0.00232584 0.100277 0.0462078 
-0.0199519 0.18601 -0.0156635 
-0.0203946 0.186736 -0.016431 
-0.0569468 0.155193 0.0138709 
-0.057415 0.152772 0.0304623 
-0.05511 0.151373 0.0289038 
-0.00875279 0.0999073 0.0479166 
-0.0631683 0.164023 -0.0303319 
-0.0705203 0.172101 -0.03685 
-0.0717272 0.172546 -0.0353385 
-0.074358 0.156383 0.0182809 
-0.0562067 0.15494 0.0174029 
0.0587184 0.0704641 0.0151977 
0.0565491 0.0730146 0.0142961 
0.054554 0.0734304 0.0120023 
0.0471349 0.0734477 0.0109692 
0.0468346 0.0745592 0.0107465 
0.0464323 0.0764213 0.0102061 
-0.0414797 0.126504 0.0193819 
-0.0475826 0.130186 0.0272459 
-0.0447972 0.126527 0.0211352 
-0.079137 0.153438 0.0293833 
-0.0393255 0.12359 0.0261166 
-0.0544614 0.15466 0.0126001 
-0.0695679 0.155709 0.00717912 
-0.0437381 0.128856 0.0146984 
-0.0745152 0.155746 0.0221057 
-0.0245592 0.119452 0.0311758 
-0.045636 0.126824 0.0232767 
-0.0483517 0.136978 0.0159298 
-0.0287732 0.118904 0.0302454 
-0.0538119 0.15282 0.0161577 
0.0403138 0.106642 0.00684214 
0.034236 0.114626 0.0043017 
0.0325947 0.11671 0.00356081 
0.0280027 0.120209 0.00236727 
0.0263319 0.121876 0.00379069 
0.021103 0.125163 0.00183404 
-0.0874071 0.0941006 0.00515462 
-0.0912499 0.114855 0.0375841 
-0.0909974 0.140626 0.0162457 
-0.0912534 0.140645 0.0174495 
-0.0808864 0.146194 -0.00040071 
-0.0866095 0.107507 0.0141974 
-0.0927579 0.118299 0.0391757 
-0.0344555 0.123264 0.024414 
-0.0784288 0.155326 0.0184027 
-0.0263238 0.120794 0.0273943 
-0.0896627 0.151601 0.0165769 
-0.0750566 0.152385 0.0347055 
0.00277203 0.099778 0.0475783 
-0.0457589 0.129564 0.0210424 
-0.0211529 0.18549 -0.014219 
-0.0219562 0.185728 -0.0142939 
-0.0233793 0.184965 -0.0151167 
0.00237385 0.0986568 0.0509957 
-0.00793664 0.098662 0.0516822 
-0.058044 0.153364 0.0299019 
-0.0560729 0.154715 0.0185253 
-0.0353897 0.122669 0.0268717 
-0.068934 0.170935 -0.0325184 
-0.0731686 0.172149 -0.0353882 
-0.0743274 0.172281 -0.0350882 
-0.0762111 0.171339 -0.0355096 
-0.021126 0.122463 0.0287767 
-0.071872 0.156593 0.0140678 
-0.0582496 0.154809 0.0260034 
0.0574575 0.0718453 0.0150932 
0.0528914 0.073325 0.0130399 
0.0489505 0.0730776 0.0123876 
0.0477969 0.0729721 0.0118374 
0.0470716 0.0740357 0.0123581 
0.0464014 0.0756183 0.0121869 
-0.0657173 0.155164 0.00760796 
-0.0657284 0.155982 0.011786 
-0.0572738 0.156231 0.0118434 
-0.0586128 0.155896 0.0113773 
-0.0555294 0.155641 0.0123623 
-0.0699624 0.155934 0.0236929 
-0.0630183 0.155904 0.00868442 
-0.0397383 0.1279 0.0136275 
-0.0425392 0.128549 0.0149334 
0.00871193 0.126324 0.0300363 
0.0369387 0.111162 0.00490681 
0.0305325 0.119524 0.00514934 
0.0238568 0.122897 0.00176153 
-0.0818261 0.141759 0.000241918 
-0.0915239 0.142222 0.0178066 
-0.0804847 0.0978544 -0.00787625 
-0.0908748 0.137989 0.0216381 
-0.0870257 0.106034 0.0169665 
-0.0867211 0.104181 0.00698425 
-0.0927233 0.117738 0.0125782 
-0.00137378 0.0998872 0.0490378 
-0.0852262 0.153526 0.0192706 
-0.00817379 0.0990804 0.0495587 
-0.0568319 0.154637 0.022489 
-0.0237501 0.12219 0.0267122 
-0.0732563 0.154008 0.0322325 
-0.0866757 0.152699 0.0157922 
-0.0331243 0.121686 0.0262751 
-0.0243454 0.183969 -0.0138535 
-0.0134702 0.104194 0.0434479 
-0.0201271 0.12441 0.025245 
-0.0415204 0.128812 0.010962 
-0.0749354 0.155592 -0.0020823 
-0.0651581 0.167311 -0.0324087 
-0.0668453 0.169235 -0.0340267 
-0.0737464 0.171638 -0.0318573 
-0.00140813 0.101157 0.0446929 
0.0583881 0.0701257 0.0180648 
0.0564432 0.0724013 0.0165953 
0.0545306 0.0733696 0.0165932 
0.0507623 0.0738198 0.014942 
0.0486688 0.0735283 0.0143691 
0.0472872 0.0734807 0.01395 
0.0469997 0.0746361 0.013777 
-0.0715779 0.15532 0.0058129 
-0.000489563 0.125285 0.0327509 
-0.00524612 0.125126 0.032479 
-0.0126367 0.125734 0.0282419 
-0.042084 0.127902 0.0162694 
0.00258849 0.126575 0.0313996 
0.0231779 0.124483 0.00321683 
-0.0865386 0.0940666 0.00241898 
-0.0762853 0.154498 -0.000824403 
-0.0833293 0.0965503 -0.00425779 
-0.0809443 0.0986263 -0.00701571 
-0.0898398 0.0982494 0.0131319 
-0.0893843 0.101165 0.0169315 
-0.0890433 0.125948 0.00322255 
-0.0802714 0.100702 -0.00757409 
-0.0297493 0.104355 -0.022474 
-0.0694797 0.153935 -0.0499505 
-0.00559777 0.0997059 0.0493852 
0.0212624 0.120809 0.0313876 
0.0175245 0.120509 0.0332738 
-0.0458331 0.13215 0.00812582 
-0.0654521 0.15649 0.021822 
0.0207047 0.122846 0.0301816 
-0.00327527 0.0971917 0.0529566 
-0.0852761 0.153032 0.0130051 
0.0179035 0.123995 0.0286647 
-0.0248907 0.183401 -0.0127279 
-0.0269108 0.181886 -0.0133815 
-0.0594096 0.154336 0.0286677 
0.0171282 0.124929 0.0281621 
-0.0676681 0.168879 -0.0289873 
-0.0708423 0.171203 -0.0304948 
-0.0754924 0.170272 -0.0322241 
-0.0770198 0.170483 -0.0328037 
-0.0698052 0.152201 0.0356467 
-0.0590474 0.155519 0.0229471 
-0.0433043 0.124087 0.0231741 
0.0150973 0.126854 0.0272904 
0.0588675 0.0693514 0.0197319 
0.0576173 0.0709843 0.0187882 
0.0561234 0.0721171 0.0182963 
0.0545604 0.0729255 0.0182217 
0.0526601 0.0740419 0.0162253 
0.0486472 0.0729216 0.0158777 
0.0477963 0.0732292 0.0155814 
0.0470649 0.0739257 0.0153424 
0.0462594 0.0748699 0.0151075 
0.00103342 0.123466 0.0344489 
-0.0107405 0.130063 0.0142566 
-0.0784646 0.153441 0.00468989 
-0.07584 0.155455 0.00545474 
-0.0741035 0.155416 0.00420873 
-0.0726007 0.155456 0.00351103 
-0.0603228 0.155942 0.00764898 
0.000821208 0.125872 0.0312359 
-0.0724783 0.156175 0.0241725 
-0.0631707 0.155933 0.0237469 
0.0129414 0.127583 0.0272366 
0.0394215 0.108141 0.0107242 
0.0318317 0.118075 0.00647263 
0.0274755 0.122235 0.00681724 
0.0190926 0.126723 0.00230782 
-0.08752 0.0940868 0.00321546 
-0.0827209 0.0950672 -0.00575539 
-0.091247 0.143287 0.024741 
-0.0941649 0.126289 0.0177974 
-0.0883512 0.100297 0.00863319 
-0.0809193 0.101851 -0.0057362 
-0.0848149 0.104857 0.00159507 
-0.0833008 0.111497 0.00123459 
-0.0841836 0.111555 0.00225603 
-0.0448311 0.089839 -0.0221174 
-0.0702845 0.155936 0.0109921 
-0.00188846 0.129676 0.0260864 
-0.0442476 0.127956 0.0183495 
-0.0602001 0.155745 0.0151663 
-0.0324144 0.119774 0.0292469 
-0.076458 0.155229 0.0232393 
0.00975076 0.129208 0.0259771 
-0.0243979 0.183448 -0.0110956 
-0.0257119 0.182808 -0.011537 
-0.0361805 0.125994 0.0209359 
-0.0606303 0.154099 0.0305098 
-0.0584594 0.155576 0.0203403 
-0.0638659 0.165071 -0.0284151 
-0.066056 0.166709 -0.0275635 
-0.0727711 0.170336 -0.0297184 
0.00771854 0.130246 0.0236967 
-0.0612583 0.156244 0.0201016 
-0.0471776 0.130083 0.0242365 
0.0524095 0.0732306 0.0182734 
0.0481776 0.0727461 0.0172259 
0.0470803 0.0728229 0.0167882 
0.0471029 0.0742982 0.0167303 
0.0465859 0.0762833 0.0162021 
-0.093993 0.118563 0.0175239 
-0.00182281 0.100414 0.0478181 
-0.0807924 0.154744 0.0218248 
-0.0369151 0.127219 0.0184286 
-0.0409722 0.127309 0.0158282 
-0.0591188 0.156599 0.00810544 
0.00314161 0.130185 0.0244447 
-0.0472903 0.132971 0.0206173 
0.0359724 0.112318 0.0120036 
0.024841 0.123741 0.00644824 
-0.0760408 0.14432 -0.00602277 
-0.0889316 0.0978189 0.0203693 
-0.0849725 0.103027 0.000685503 
-0.0875407 0.0982216 0.00464731 
-0.0832655 0.0995516 -0.00460876 
-0.0875597 0.1104 0.0132219 
-0.0857599 0.105261 0.00481469 
-0.0807641 0.106267 -0.00451033 
-0.0809586 0.111436 -0.000550305 
-0.0863586 0.110181 0.0212966 
-0.0925135 0.126433 0.0383627 
-0.0944764 0.124844 0.0208648 
-0.0313247 0.178581 -0.0122747 
-0.0904592 0.123229 0.00600142 
-0.090863 0.124095 0.00638404 
-0.0876828 0.152794 0.0191501 
-0.00402849 0.130064 0.024132 
-0.00293129 0.129778 0.024428 
-0.0689704 0.153334 0.0331138 
0.00140848 0.130126 0.0232793 
-0.00193339 0.130552 0.0231765 
-0.0275736 0.18156 -0.0116194 
-0.00222288 0.130231 0.0209866 
-0.0654279 0.165782 -0.0252485 
-0.0669732 0.167677 -0.0257208 
-0.0694848 0.169989 -0.0282832 
-0.00550296 0.130745 0.0205308 
-0.0228676 0.124159 0.0220869 
-0.0662518 0.15593 0.0173482 
-0.0623187 0.155908 0.0257847 
0.0579882 0.0685387 0.0213962 
0.0569039 0.0706955 0.0208136 
0.0553589 0.0717955 0.0203918 
0.0541134 0.0721889 0.0200387 
0.0500705 0.0730112 0.0169653 
0.0473511 0.0720764 0.0183587 
0.0468011 0.0731526 0.0181716 
0.0460151 0.0743986 0.0179113 
-0.0301239 0.124231 0.0203489 
-0.0281272 0.123542 0.0216112 
-0.00475674 0.123363 0.0343398 
-0.0134667 0.123722 0.031988 
-0.0418593 0.126665 0.0175928 
-0.0670592 0.154818 0.00335396 
-0.0716151 0.156605 0.0204482 
-0.0442054 0.129649 0.0125376 
-0.045502 0.1313 0.0111645 
-0.0645168 0.151077 0.0366263 
0.0306738 0.119613 0.0111843 
0.0275877 0.121759 0.00952321 
0.0216557 0.125998 0.00729335 
0.0164736 0.128307 0.00568833 
0.00800347 0.130555 0.00302842 
-0.0889055 0.0950593 0.0178813 
-0.0735434 0.177797 -0.0541647 
-0.072058 0.177933 -0.0557593 
-0.0762288 0.109746 -0.0063807 
-0.0884656 0.151417 0.0225752 
-0.0877646 0.121439 -0.000407748 
-0.061207 0.155488 0.00824673 
0.0212212 0.1246 0.0249557 
-0.00604913 0.129565 0.0231961 
-0.00576577 0.129527 0.0254526 
-0.0460621 0.13252 0.0178615 
0.0190682 0.12437 0.0268165 
-0.0826571 0.153049 0.0282156 
-0.0153548 0.128913 0.0161422 
0.00071759 0.0998425 0.0476284 
-0.0161313 0.128317 0.0177985 
-0.0274938 0.181947 -0.00914658 
-0.0302839 0.179658 -0.0103568 
-0.0319594 0.178355 -0.0109182 
-0.0271489 0.122936 0.0230437 
-0.0174884 0.128234 0.0157567 
-0.0125628 0.129731 0.0165622 
-0.0688923 0.168451 -0.0251724 
-0.0760024 0.168887 -0.0283274 
-0.0190723 0.1282 0.0157526 
-0.0300858 0.1204 0.0273525 
-0.00358658 0.101311 0.0450718 
-0.054516 0.152999 0.0260313 
-0.0560116 0.154302 0.0259213 
-0.0205776 0.127869 0.0140316 
-0.0761874 0.155778 0.009929 
0.0558597 0.0684941 0.0237273 
0.0548004 0.0703353 0.022467 
0.0509477 0.0727588 0.0199721 
0.0486543 0.071925 0.0189335 
0.0476732 0.0715925 0.0199898 
0.0466952 0.0718337 0.0195907 
0.0461135 0.0729168 0.0193679 
0.0460641 0.0742811 0.0201988 
0.0112645 0.124955 0.0314664 
-0.00993151 0.126512 0.0287046 
-0.0778777 0.155335 0.00880902 
-0.0124619 0.0992957 0.0484256 
-0.0534848 0.158077 0.00960635 
-0.0553699 0.157223 0.00929582 
-0.0572172 0.157049 0.00878522 
-0.00861434 0.128018 0.0268814 
-0.0839787 0.152319 0.00788581 
-0.0752999 0.155538 -6.95186e-005 
-0.0252054 0.126444 0.0134072 
-0.0426388 0.128807 0.012972 
-0.036324 0.12761 0.0140375 
-0.0329535 0.12662 0.0139663 
0.0332858 0.1168 0.00899696 
-0.0880368 0.0996172 0.00656594 
-0.0867882 0.105056 0.0199666 
-0.0867393 0.105845 0.00837311 
-0.0863435 0.107507 0.0120578 
-0.0873744 0.11016 0.0185883 
-0.0746892 0.150034 -0.0262099 
-0.0921148 0.129523 0.00970882 
-0.0942625 0.126964 0.0209171 
-0.0288131 0.179706 -0.0132971 
-0.0484545 0.167129 -0.00407961 
-0.0777336 0.158426 -0.0198607 
-0.0270118 0.125711 0.013434 
-0.0730659 0.156218 0.0139674 
-0.015115 0.128594 0.0204418 
-0.0603693 0.155515 0.0047172 
0.00685714 0.123971 0.0337652 
-0.00845793 0.130152 0.0213712 
-0.0286291 0.125909 0.0147759 
0.00160909 0.0990786 0.04931 
-0.0283524 0.12613 0.0112909 
-0.0526457 0.154484 0.0120183 
-0.029953 0.125999 0.0125256 
-0.0446931 0.130269 0.00943149 
-0.0626153 0.154297 0.0302824 
-0.0314266 0.126627 0.0139533 
-0.0281233 0.180847 -0.00808603 
-0.0295116 0.180602 -0.00946837 
-0.0330181 0.178552 -0.00992494 
-0.0868771 0.152168 0.0220666 
-0.0299041 0.125477 0.00979753 
-0.0626333 0.160523 -0.0216353 
-0.0664053 0.165615 -0.0230343 
-0.0677592 0.166582 -0.023672 
-0.0715626 0.169462 -0.0268266 
-0.0741997 0.170309 -0.0295922 
-0.0332537 0.126876 0.0120064 
-0.0496135 0.134155 0.0256831 
-0.0543196 0.151028 0.026014 
-0.0454544 0.122128 0.0260148 
-0.0377674 0.124693 0.0233233 
0.0545964 0.0690337 0.0241126 
0.0537324 0.0709084 0.0230413 
0.0526234 0.0711582 0.0221128 
0.0494047 0.0713008 0.0215844 
0.0467233 0.0707799 0.0210159 
0.0459048 0.0713964 0.020705 
-0.0891902 0.139338 0.0281748 
-0.0384508 0.126108 0.0196215 
-0.0448559 0.1305 0.0139564 
-0.0465573 0.134019 0.0143167 
-0.0525916 0.152074 0.0172062 
-0.0137589 0.127647 0.0240425 
-0.011009 0.127602 0.0259087 
-0.0343189 0.127317 0.0101579 
-0.0233278 0.125573 0.0192293 
-0.0387725 0.128732 0.00999481 
0.0397472 0.106933 0.0171965 
0.0129282 0.129768 0.00541545 
0.0103721 0.130632 0.00360661 
0.00295179 0.130903 0.00429753 
-0.0896096 0.114663 0.00643542 
-0.0884246 0.13828 0.00980454 
-0.0880446 0.102505 0.0190435 
-0.0843603 0.103056 -0.000662215 
-0.083844 0.10257 -0.0025825 
-0.086834 0.101068 0.0042879 
-0.084228 0.0993739 -0.00372239 
-0.0370463 0.175775 -0.00876822 
-0.070494 0.18063 -0.0572102 
-0.0770379 0.148601 -0.00700684 
-0.0354016 0.12652 0.0172932 
-0.0449402 0.123965 0.0247489 
-0.000457781 0.122278 0.0363818 
-0.0680347 0.155513 0.000263 
-0.0668748 0.154441 0.000958541 
-0.0177897 0.127969 0.0193753 
-0.0225177 0.126746 0.0168469 
-0.0260339 0.125722 0.0163178 
-0.0682369 0.151287 0.0368433 
-0.00075846 0.100681 0.046724 
-0.07924 0.15528 0.0247262 
-0.0349083 0.125785 0.019381 
-0.041257 0.128566 0.00691248 
-0.0294766 0.180104 -0.00718883 
-0.0318776 0.178579 -0.0081267 
-0.0334674 0.177791 -0.00863022 
-0.0352196 0.176864 -0.00877003 
-0.0836587 0.154513 0.0210637 
-0.0651354 0.155115 0.029109 
-0.0736583 0.156779 -0.000881721 
-0.0633708 0.160346 -0.0180752 
-0.0639575 0.163241 -0.0224231 
-0.0663759 0.164278 -0.0197052 
-0.0694869 0.166068 -0.0202264 
-0.0697883 0.167507 -0.0228207 
-0.0704734 0.168219 -0.0226307 
-0.0713757 0.166015 -0.0191584 
-0.0727034 0.168678 -0.0234482 
-0.0733601 0.167531 -0.0217728 
-0.0749474 0.167067 -0.0221422 
-0.0427738 0.12903 0.00696173 
-0.0393711 0.125686 0.0219947 
-0.0766847 0.15618 0.0148092 
-0.0555491 0.153478 0.0268455 
-0.0430542 0.121947 0.0266459 
-0.0681625 0.156248 0.0214868 
-0.0476185 0.134552 0.0189448 
0.0542382 0.0683793 0.0254489 
0.0506756 0.0698329 0.0249567 
0.0499262 0.0710892 0.02274 
0.047037 0.0703087 0.0227533 
0.0459517 0.0700978 0.0221423 
0.0454988 0.0711821 0.0221819 
0.045693 0.0729722 0.0211135 
-0.0453603 0.129476 0.00502665 
-0.0765162 0.148574 0.0400184 
-0.00918929 0.128902 0.0242436 
-0.0293204 0.124688 0.0185072 
-0.0209728 0.125817 0.0211421 
-0.0169106 0.126857 0.0239142 
-0.072694 0.155635 0.00839813 
-0.0643424 0.155747 0.0143075 
0.00270155 0.125339 0.0322373 
-0.00562934 0.127155 0.0291897 
-0.0735425 0.148129 0.0409521 
-0.0469626 0.134104 0.0108727 
-0.0318135 0.125505 0.0173075 
-0.0118105 0.12879 0.0232747 
0.00178425 0.129674 0.0264857 
-0.00139263 0.128297 0.0282488 
0.00358096 0.127285 0.0296629 
-0.00773223 0.12903 0.0252954 
0.0380613 0.108928 0.0203376 
0.0371317 0.111303 0.0185581 
0.0340025 0.114883 0.017687 
0.0320234 0.1182 0.0172028 
0.0277333 0.122121 0.0185174 
0.0280087 0.121296 0.0132112 
0.0235651 0.125482 0.011165 
0.0218264 0.125657 0.0161734 
0.0183179 0.127815 0.0130258 
0.0176361 0.128537 0.0100356 
0.0159794 0.129418 0.0123446 
0.0153439 0.128954 0.0104236 
0.0113542 0.130775 0.0119213 
0.00887783 0.131502 0.0113161 
0.0059649 0.131158 0.00651326 
0.00427605 0.131664 0.00759221 
0.000210608 0.131285 0.00540141 
-0.0882487 0.100534 0.0202312 
-0.064903 0.034702 0.0260962 
-0.0663281 0.0352551 0.0287175 
-0.0669306 0.0358047 0.0313081 
-0.0670809 0.0359365 0.032713 
-0.0669479 0.0360062 0.0339104 
-0.06622 0.036403 0.0371217 
-0.064954 0.0365369 0.0405024 
-0.0629207 0.0367298 0.0430339 
-0.061401 0.0366277 0.0442576 
-0.0603068 0.0363887 0.04532 
-0.0560995 0.0367877 0.0468308 
-0.0120796 0.101002 0.0438627 
-0.0784882 0.121615 0.0516684 
-0.0778898 0.107727 0.0340964 
-0.0787342 0.136822 -0.00429146 
0.0211634 0.0981655 -0.0219085 
-0.0725847 0.0352099 0.00712833 
-0.0718119 0.0354402 0.0086203 
-0.0710689 0.0352959 0.00993103 
-0.0705305 0.0350832 0.0109918 
-0.0699328 0.0354724 0.011643 
-0.0666138 0.0356769 0.0152898 
-0.0641988 0.0356396 0.0172199 
-0.0638315 0.0357897 0.0183127 
-0.0628635 0.0356032 0.018769 
-0.0652894 0.0364387 0.0248798 
-0.0662239 0.0367218 0.0272465 
-0.0667398 0.0370547 0.0293439 
-0.0671304 0.0372447 0.0312035 
-0.0669043 0.0372638 0.0324829 
-0.0669259 0.0374841 0.0337231 
-0.0657886 0.0377116 0.0376109 
-0.0637739 0.0380245 0.0419088 
-0.0631279 0.0380595 0.042936 
-0.0604402 0.038086 0.0451236 
-0.0594018 0.0381492 0.0463078 
-0.0582932 0.0380963 0.0466849 
-0.0572611 0.0380345 0.0472651 
-0.0643839 0.119389 -0.00910673 
-0.0402022 0.0365486 0.0428085 
-0.0388831 0.0363288 0.0432183 
-0.0309369 0.0366724 0.0520052 
-0.0271911 0.0369401 0.0536496 
-0.0725426 0.0360706 0.00146441 
-0.0724888 0.0363703 0.00394997 
-0.0729862 0.0366124 0.00587933 
-0.0726032 0.0367141 0.00726409 
-0.0682675 0.0369908 0.0129184 
-0.0670627 0.0370534 0.014581 
-0.0654286 0.0370898 0.015839 
-0.0641247 0.0371394 0.0171872 
-0.0634568 0.0372085 0.0179555 
-0.0616419 0.0373216 0.0202455 
-0.0649792 0.0380903 0.024618 
-0.0654206 0.0381675 0.0266421 
-0.0663906 0.0384272 0.0289408 
-0.0666359 0.038597 0.0306314 
-0.0660538 0.0385195 0.0318702 
-0.0662592 0.0387642 0.0332601 
-0.0668007 0.0379618 0.0348401 
-0.0660979 0.0389917 0.0360211 
-0.0659998 0.0390938 0.0372048 
-0.0642891 0.0394213 0.0405849 
-0.0630718 0.0395646 0.0424997 
-0.0617941 0.0382936 0.0443953 
-0.0578657 0.0396482 0.0469593 
-0.0401015 0.0380599 0.0430222 
-0.0372851 0.0378526 0.0452525 
-0.0360214 0.0382329 0.0464808 
-0.0352902 0.0379675 0.0478703 
-0.0337617 0.0384255 0.0501328 
-0.031381 0.0382065 0.0517837 
-0.0293539 0.0383089 0.0530489 
-0.0281439 0.0382402 0.0535245 
-0.024931 0.0381911 0.0546786 
-0.0570519 0.0951334 -0.02172 
0.00668605 0.10587 -0.0210241 
-0.0590435 0.0953395 -0.020473 
-0.0600476 0.0954889 -0.0197665 
-0.079949 0.112916 -0.00230143 
-0.0566798 0.124273 -0.00721345 
-0.0716497 0.0375081 0.00232718 
-0.0721932 0.0378306 0.00373305 
-0.072713 0.0380634 0.00572915 
-0.0720639 0.0379588 0.00685782 
-0.0724344 0.0367632 0.00853383 
-0.0675292 0.0384885 0.0135506 
-0.0609906 0.0386733 0.019578 
-0.0597045 0.0383269 0.0197009 
-0.0639945 0.0389922 0.0264393 
-0.0652697 0.0397558 0.0288163 
-0.0654025 0.0396909 0.0303065 
-0.065895 0.0401917 0.0344475 
-0.0654193 0.0401395 0.0381228 
-0.0627531 0.0408039 0.0421708 
-0.0624054 0.0402341 0.043431 
-0.0592112 0.0393589 0.0456995 
-0.0588812 0.0408277 0.0456983 
-0.0393256 0.0392804 0.0421047 
-0.0391736 0.0380649 0.0432589 
-0.0374397 0.0392857 0.0441705 
-0.0368105 0.039654 0.0454279 
-0.0347546 0.0394498 0.047582 
-0.033913 0.0395538 0.0497228 
-0.032683 0.0392272 0.0507334 
-0.0307705 0.0396299 0.05158 
-0.0300936 0.0396346 0.0523593 
-0.0294925 0.0396718 0.0532974 
-0.0285102 0.0396326 0.0537229 
-0.054016 0.0868023 -0.0213766 
-0.0518538 0.0958341 -0.0220034 
-0.0710811 0.0388007 0.00194137 
-0.0716164 0.0391704 0.00327618 
-0.0712823 0.0392613 0.00428386 
-0.0717208 0.0393467 0.00640547 
-0.072028 0.0393456 0.0077734 
-0.071245 0.0396281 0.0086686 
-0.0699997 0.0396069 0.00915968 
-0.0698813 0.0367719 0.0103275 
-0.0687667 0.036836 0.0115141 
-0.0654473 0.0385817 0.015022 
-0.0625982 0.0385936 0.0168215 
-0.061646 0.039727 0.017441 
-0.0618049 0.0387352 0.0185792 
-0.0602491 0.039881 0.0188967 
-0.0593079 0.0397349 0.0195014 
-0.0042836 0.106043 -0.0226252 
-0.0654315 0.0414817 0.0340151 
-0.0652205 0.0411212 0.0355388 
-0.0648202 0.0418089 0.0367563 
-0.0616211 0.0418959 0.0435448 
-0.0602261 0.0417234 0.0445542 
-0.057753 0.0412788 0.0458871 
-0.0512786 0.035822 0.0465055 
-0.0391152 0.0406765 0.0418535 
-0.0365001 0.0408521 0.0459116 
-0.0353125 0.0405506 0.0461872 
-0.0346235 0.0409261 0.0481045 
-0.0338808 0.0410278 0.049599 
-0.0323148 0.0409459 0.050302 
-0.0318195 0.0410351 0.051298 
-0.0291967 0.0410497 0.0528988 
-0.0280859 0.0409318 0.0530358 
-0.0272756 0.0409922 0.0538295 
-0.0268229 0.0404619 0.0542464 
-0.0294682 0.0787782 0.0427052 
-0.0707553 0.0402821 0.00282325 
-0.0704793 0.0403893 0.00377373 
-0.0710157 0.0405533 0.00577856 
-0.0665519 0.0403141 0.0125875 
-0.0655555 0.0408883 0.0128064 
-0.0642996 0.0407201 0.0141582 
-0.0626818 0.0408951 0.0150421 
-0.0598776 0.0411026 0.0179146 
-0.0641692 0.0428124 0.0381502 
-0.062972 0.0420365 0.0401788 
-0.0617123 0.0427343 0.042108 
-0.0605107 0.0433723 0.042973 
-0.0598633 0.0435497 0.0438254 
-0.0591635 0.042466 0.0444742 
-0.0385546 0.0421784 0.0424714 
-0.0380819 0.0414239 0.0430835 
-0.0369418 0.0417059 0.044095 
-0.0352287 0.0421974 0.0459876 
-0.0344619 0.0421069 0.0468523 
-0.0345208 0.0423946 0.048084 
-0.0333086 0.0421503 0.0490015 
-0.0322818 0.0424085 0.0502575 
-0.0312202 0.0422278 0.0505551 
-0.0304274 0.0416783 0.0511638 
-0.0295539 0.0417756 0.051631 
-0.0280308 0.042013 0.0526077 
-0.0269042 0.0423609 0.053392 
-0.0255133 0.0421598 0.0534142 
-0.0543738 0.0475024 0.0400666 
-0.0704892 0.0416915 0.00724302 
-0.069094 0.0420768 0.00884699 
-0.0659635 0.0421956 0.0109429 
-0.0650391 0.0423208 0.0122864 
-0.0628987 0.0422843 0.013929 
-0.0609943 0.0415694 0.0155565 
-0.0613006 0.0445608 0.0405822 
-0.0604408 0.0447078 0.0425197 
-0.0594098 0.0448633 0.0433592 
-0.0579801 0.0449686 0.0440851 
-0.073561 0.148421 -0.0303885 
-0.0382129 0.0435657 0.0419796 
-0.0356752 0.0434051 0.0450895 
-0.0336074 0.0436803 0.0476851 
-0.0321 0.04341 0.0490545 
-0.0305988 0.0440328 0.050381 
-0.0867941 0.118994 0.0477596 
-0.0407619 0.0885428 -0.0223844 
-0.0848361 0.125703 0.0492286 
-0.0153709 0.0996579 0.0440594 
-0.0857002 0.124366 0.0486625 
-0.0649028 0.11802 -0.00923809 
-0.0186305 0.0986193 0.0450053 
-0.0685763 0.0428048 0.00434575 
-0.0691861 0.0429793 0.00629867 
-0.0684577 0.0436601 0.00743964 
-0.0673971 0.043745 0.00897701 
-0.0652569 0.0438555 0.0109225 
-0.0143912 0.0996368 0.0447049 
-0.0328968 0.0887664 -0.0251912 
-0.0609797 0.0461567 0.0400065 
-0.0590407 0.0458755 0.0418196 
-0.0574415 0.0457841 0.0425325 
-0.0394109 0.0887853 -0.0226465 
-0.0813008 0.124458 0.0520635 
-0.0777273 0.177198 -0.0480958 
-0.0512373 0.154603 -0.00496986 
-0.0372135 0.044482 0.0408512 
-0.037071 0.0432884 0.0427966 
-0.0359159 0.0448869 0.0438305 
-0.0349237 0.0446652 0.0443529 
-0.0340866 0.0436271 0.0461123 
-0.0336587 0.0450473 0.0460816 
-0.0326639 0.0450855 0.0477519 
-0.0313991 0.0450202 0.04855 
-0.0297471 0.0454536 0.049382 
-0.0865729 0.123032 0.0480235 
-0.0197859 0.0984252 0.0448621 
-0.0134643 0.0995161 0.0452693 
-0.0786051 0.143528 0.0449002 
-0.0875345 0.14045 0.0395411 
-0.0247676 0.0811442 0.0542522 
-0.0671029 0.0449434 0.00713898 
-0.0642499 0.0452833 0.00957009 
-0.0599758 0.0440605 0.0132715 
-0.0576543 0.0447366 0.0138422 
-0.0597238 0.0472274 0.0386189 
-0.0577486 0.0475759 0.0404414 
-0.0365203 0.0464136 0.03996 
-0.0320976 0.0462325 0.0458316 
-0.0284524 0.0892006 0.0455301 
-0.077096 0.165984 -0.0254684 
-0.0767014 0.154528 -0.00227663 
-0.0857158 0.123003 0.0489038 
-0.0696933 0.0898855 0.0423434 
-0.0255065 0.0810246 0.0529734 
-0.0594827 0.0462954 0.00992432 
-0.0571493 0.046278 0.0121078 
-0.0198659 0.0772535 0.0549407 
-0.0554666 0.0488318 0.0363301 
-0.0548169 0.160817 0.00431461 
-0.0800923 0.127862 -0.00533888 
-0.0348277 0.0455389 0.0434679 
-0.0338436 0.0469179 0.0444302 
-0.0323983 0.0469465 0.0445695 
-0.0296592 0.0465724 0.0484926 
-0.0753496 0.16017 -0.0112753 
-0.092346 0.117355 0.0407376 
-0.0845725 0.122981 0.0493455 
-0.0912958 0.115284 0.0402446 
-0.084534 0.119031 0.0490616 
-0.0819492 0.121634 0.0494259 
-0.0282499 0.0902475 0.0447209 
-0.076837 0.168624 -0.029714 
-0.022581 0.0933013 0.0503348 
-0.0593235 0.0472672 0.00790593 
-0.0575465 0.0471155 0.00948466 
-0.0554949 0.0474642 0.0123812 
-0.0533861 0.0474027 0.014021 
-0.0764914 0.178522 -0.0493674 
-0.0935966 0.121168 0.0401233 
-0.0671986 0.156379 -0.0536589 
-0.0345059 0.0483628 0.0394324 
-0.0355325 0.0471896 0.040716 
-0.0332904 0.0484295 0.0419202 
-0.0323944 0.0487426 0.0434119 
-0.0307752 0.0477785 0.0443627 
-0.0297718 0.0483079 0.0454214 
-0.0285098 0.048894 0.0462759 
-0.0274102 0.0483247 0.0474885 
-0.0253029 0.0959783 0.0442288 
-0.0865371 0.124351 0.0480497 
-0.0835474 0.123054 0.0496464 
-0.0240515 0.0959766 0.0448194 
-0.0796684 0.0966071 0.0347775 
-0.085583 0.119018 0.048653 
-0.0230258 0.0956341 0.0449021 
-0.0217082 0.0936483 0.0515821 
-0.057367 0.048414 0.00763122 
-0.0560561 0.0483687 0.00975687 
-0.0546811 0.0487313 0.0117542 
-0.052741 0.0487329 0.0133909 
-0.0272428 0.0734308 0.0434655 
-0.0811458 0.121618 0.0499651 
-0.0478264 0.156058 -0.00732662 
-0.0511101 0.0502488 0.033778 
-0.0506082 0.0508054 0.0357288 
-0.0223912 0.0958777 0.0458454 
-0.0481639 0.166265 0.00327217 
-0.0337988 0.0496454 0.0386773 
-0.0330743 0.0499039 0.039539 
-0.0313512 0.0501178 0.0417772 
-0.0297419 0.0497058 0.0425858 
-0.0287004 0.0496437 0.0437213 
-0.0275458 0.0502448 0.0451738 
-0.0576451 0.0588931 0.0216413 
-0.0895941 0.120941 0.0464579 
-0.021907 0.0959689 0.0467406 
-0.0791831 0.148667 0.039279 
-0.0826899 0.122983 0.0500864 
-0.0793171 0.0818404 0.0340851 
-0.0263278 0.0903653 0.0487111 
-0.0558616 0.0500867 0.0101007 
-0.0538285 0.0498742 0.0114205 
-0.0526217 0.0501552 0.013252 
-0.0892074 0.128417 0.0447189 
-0.0801855 0.135286 0.0509144 
-0.0514303 0.0518095 0.0329648 
-0.049305 0.051683 0.0351263 
-0.0812887 0.117461 0.0488502 
-0.0180555 0.0961367 0.0509724 
-0.015866 0.0958315 0.0517795 
-0.031753 0.05086 0.0381787 
-0.0311079 0.0508897 0.0389576 
-0.0304665 0.0507919 0.039763 
-0.029227 0.0510988 0.0410119 
-0.0281444 0.0512849 0.0416621 
-0.0268417 0.0508131 0.0416528 
-0.0767449 0.15762 -0.0111752 
-0.0861479 0.125712 0.048143 
-0.078031 0.0871977 0.0368736 
-0.0861466 0.141989 0.0400539 
-0.0773683 0.167291 -0.0285503 
-0.0781995 0.172722 -0.041764 
-0.05676 0.0501365 0.00873449 
-0.0541606 0.0514338 0.0111008 
-0.0507523 0.0506233 0.0141755 
-0.0504638 0.0515439 0.0157389 
-0.0193066 0.088591 0.0555461 
-0.0684552 0.0854981 0.0433523 
-0.0513295 0.0531211 0.0323108 
-0.0500004 0.0530409 0.0338457 
-0.0465394 0.0532728 0.0378482 
-0.0312322 0.0524235 0.0372274 
-0.0296446 0.0523252 0.0374519 
-0.0284461 0.052502 0.0381384 
-0.0265917 0.0521526 0.0386508 
-0.0256981 0.052163 0.0394234 
-0.0142723 0.10247 0.0430147 
-0.0817889 0.126151 0.0523177 
-0.0832504 0.125638 0.0514696 
-0.0911356 0.124915 0.0435769 
-0.0777298 0.175685 -0.0452406 
-0.0547213 0.0519874 0.0102232 
-0.0530557 0.0519869 0.0113853 
-0.0502892 0.0528859 0.0142448 
-0.0496978 0.0529454 0.0154467 
-0.0757888 0.157728 -0.00734324 
-0.0476331 0.053711 0.0372196 
-0.0448872 0.0535148 0.0389204 
-0.0902385 0.118935 0.0448837 
-0.0286185 0.0535807 0.0364653 
-0.0272288 0.0536228 0.0378449 
-0.0258818 0.0536282 0.0392601 
-0.0232255 0.052205 0.0422588 
-0.0165564 0.0983294 0.045915 
-0.0781776 0.174346 -0.0434238 
-0.0439572 0.0913074 -0.022677 
-0.0911064 0.143216 0.0265472 
-0.087963 0.112742 0.0421247 
-0.0895658 0.145848 0.0292269 
-0.0786529 0.174332 -0.0444806 
-0.0283935 0.083971 0.0467384 
-0.0753143 0.163414 -0.0160491 
0.00660954 0.107288 -0.0202517 
-0.0533244 0.0541884 0.0115636 
-0.0514313 0.0542938 0.0133298 
-0.0509312 0.0543085 0.0147216 
-0.0501227 0.0544791 0.0155614 
-0.0774787 0.177393 -0.0471744 
-0.0486868 0.0536225 0.0356406 
-0.0877507 0.129428 0.0454112 
-0.0292393 0.083275 0.0443777 
-0.0248183 0.053728 0.0405934 
-0.0190319 0.0529768 0.0482342 
-0.0883995 0.122744 0.047539 
-0.0866977 0.140547 0.0407064 
-0.0245873 0.0950139 0.0455823 
-0.0188289 0.0756189 0.0548885 
-0.0553214 0.0883788 -0.0216371 
-0.0781231 0.170303 -0.035045 
-0.0819933 0.147481 0.0388036 
-0.0916361 0.117469 0.0423571 
-0.0379305 0.0885092 -0.0237613 
-0.0505589 0.162318 0.00538712 
-0.0518743 0.0562893 0.0186642 
-0.0517527 0.0565374 0.0201381 
-0.0521722 0.0561218 0.0214754 
-0.0524395 0.0564514 0.0230655 
-0.0523364 0.056662 0.025646 
-0.0512079 0.0561614 0.0311399 
-0.0507231 0.0554099 0.0328345 
-0.0918616 0.118966 0.0429707 
-0.0250822 0.0886314 0.0511076 
-0.0909351 0.144908 0.0267989 
-0.0274976 0.0553858 0.0370451 
-0.0267233 0.0553094 0.0380666 
-0.023995 0.0543455 0.0423647 
-0.022341 0.0547882 0.0443187 
-0.0177493 0.0560708 0.0504092 
-0.0133445 0.0563941 0.0516554 
-0.0781141 0.17553 -0.0475835 
-0.0910269 0.120606 0.0451741 
-0.0859011 0.11636 0.0472677 
-0.0767562 0.146583 0.0422697 
-0.0848056 0.144678 0.0388304 
-0.0542275 0.057871 0.0208088 
-0.0536325 0.0576475 0.0216167 
-0.0530367 0.0577722 0.0223527 
-0.053029 0.0578526 0.0235528 
-0.0526002 0.0580579 0.0248509 
-0.0520565 0.0583437 0.0300415 
-0.0499097 0.0584152 0.0331124 
-0.0487236 0.056465 0.0351847 
-0.0468903 0.0567452 0.0374528 
-0.0456897 0.0558385 0.0384712 
-0.0436759 0.0573462 0.0394181 
-0.0275359 0.0585411 0.0370335 
-0.0211851 0.0554283 0.0464269 
-0.0182268 0.0583878 0.049879 
-0.01636 0.0550974 0.0502727 
-0.0132607 0.0583334 0.0519607 
-0.0115811 0.0582289 0.0529752 
-0.0782813 0.169834 -0.0362362 
-0.0815264 0.108586 0.0294292 
-0.0782756 0.173036 -0.0406635 
-0.0607406 0.0891004 -0.0192082 
-0.0173558 0.101709 0.043581 
-0.0312206 0.168208 -0.0168201 
-0.0680064 0.158067 -0.0543369 
-0.0661045 0.16239 -0.0581388 
-0.0560319 0.0593058 0.0225588 
-0.0548575 0.0592287 0.0239342 
-0.053562 0.0596085 0.02428 
-0.0527837 0.0597171 0.0252841 
-0.0533185 0.0594767 0.026587 
-0.0528138 0.0595854 0.0276853 
-0.0521969 0.059814 0.0288289 
-0.0501255 0.0599956 0.0328741 
-0.081951 0.148842 0.0366584 
-0.0265048 0.0578558 0.0387568 
-0.0199703 0.0580132 0.0478817 
-0.0140771 0.0595934 0.0528312 
-0.0128632 0.0597025 0.0541337 
-0.086511 0.0892277 0.0259392 
-0.0914718 0.122973 0.0436544 
-0.0401634 0.173176 -0.00380842 
-0.0771209 0.0909249 0.0374834 
-0.0684445 0.0878569 0.0430864 
-0.0736023 0.0869596 -0.0157202 
-0.087072 0.141864 0.0387132 
-0.0466345 0.168227 0.000681921 
-0.0801543 0.0838276 0.0343873 
-0.0858429 0.12088 0.0492292 
-0.0720813 0.102911 0.0383028 
-0.0763592 0.16181 -0.0152882 
-0.0133564 0.10128 0.0440409 
-0.075717 0.108246 0.0378485 
-0.0535011 0.150379 -0.00235043 
-0.0760433 0.157588 -0.00874723 
-0.0555248 0.0610139 0.0262283 
-0.0548942 0.061101 0.0270132 
-0.0539809 0.0609022 0.0274749 
-0.0526815 0.0611684 0.0290324 
-0.0520633 0.0612448 0.0298695 
-0.0515528 0.0611779 0.0315 
-0.0506246 0.0614052 0.0329098 
-0.0485976 0.0612413 0.0357435 
-0.0897953 0.146242 0.0275326 
-0.0242736 0.0585167 0.0419681 
-0.0191188 0.0584392 0.0490961 
-0.0180103 0.0601631 0.0505992 
-0.0145374 0.0611592 0.0531971 
-0.0136281 0.0614619 0.0541432 
-0.0763414 0.179231 -0.0509386 
-0.0813034 0.0944082 0.0339457 
-0.0769968 0.121809 0.0527886 
-0.0723852 0.149654 -0.0403914 
-0.084816 0.124023 0.0495224 
-0.0445098 0.168528 0.00155334 
-0.011519 0.10165 0.0438836 
-0.0778678 0.171365 -0.037832 
-0.0823233 0.0917323 0.0321284 
-0.0790233 0.117733 0.0508567 
-0.0519464 0.0493399 0.0354015 
-0.0232803 0.0928356 0.0494741 
-0.0809811 0.135676 -0.00282731 
-0.0776411 0.113524 -0.00371303 
-0.0382697 0.162015 -0.0127062 
-0.0223858 0.094368 0.0483708 
-0.0504626 0.0625221 0.0342738 
-0.0470436 0.0626885 0.0371199 
-0.0460114 0.0605065 0.0385134 
-0.079049 0.105398 0.0317578 
-0.0212767 0.0743857 0.052531 
-0.0846863 0.148256 0.0347916 
-0.0267418 0.0827444 0.0502915 
-0.0268686 0.0619638 0.0389625 
-0.021536 0.061729 0.0465787 
-0.0176449 0.0626171 0.0514018 
-0.0264214 0.0809316 0.0497618 
-0.014117 0.0625336 0.0542667 
-0.0125775 0.0631491 0.0551538 
-0.0782123 0.114897 -0.00442825 
-0.0555001 0.048555 0.0387773 
-0.0864073 0.148428 0.0316419 
-0.066676 0.0908433 0.04383 
-0.0296244 0.0804305 0.0436689 
-0.075995 0.114886 -0.00532948 
-0.0154092 0.181636 -0.0273747 
-0.0254167 0.171072 -0.0197068 
-0.0240971 0.0972356 0.0447562 
-0.0229237 0.0972074 0.0448982 
-0.0217178 0.097302 0.0453694 
-0.0204728 0.0971242 0.0452127 
-0.0199214 0.0974196 0.0461317 
-0.0493053 0.0641969 0.0360713 
-0.0473682 0.064239 0.0379508 
-0.0435337 0.0634846 0.0403696 
-0.0192061 0.0971758 0.0470719 
-0.0226049 0.0739768 0.0514973 
-0.0855899 0.147174 0.034225 
-0.0801552 0.117691 0.0488828 
-0.0762028 0.162016 -0.0142137 
-0.0246914 0.0630936 0.0413644 
-0.0236203 0.0623221 0.0433604 
-0.0194197 0.0630629 0.0493427 
-0.0167071 0.0642853 0.0532005 
-0.0159876 0.0971525 0.050075 
-0.0198239 0.0998427 0.044098 
-0.0135605 0.0645481 0.0538949 
-0.0176506 0.0999185 0.0434617 
-0.0740159 0.10083 0.0376594 
-0.087938 0.12667 0.0464804 
-0.0783713 0.106127 0.0335827 
-0.0705562 0.101167 0.0399605 
-0.0165353 0.0997777 0.0440473 
-0.0487826 0.16353 0.00504319 
-0.0822846 0.131811 0.0508883 
-0.0813847 0.107156 0.0284136 
-0.0714664 0.0983916 0.040552 
-0.0191086 0.0932972 0.0527772 
-0.0495285 0.164754 0.00263083 
-0.0255357 0.0858998 0.0519483 
-0.0755723 0.15887 -0.0100461 
-0.067302 0.179766 -0.0596585 
-0.072982 0.14978 -0.037965 
-0.0817477 0.128707 0.0519017 
-0.0210601 0.0943702 0.0501336 
-0.0455214 0.0656139 0.0393907 
-0.0853632 0.128932 0.049106 
-0.0871352 0.147106 0.0321324 
-0.0848015 0.138362 0.0445902 
-0.0267221 0.0656679 0.0398731 
-0.0222495 0.0641266 0.0451385 
-0.0195371 0.0639005 0.0504612 
-0.017698 0.0642002 0.0516785 
-0.0856464 0.104036 0.0251762 
-0.0264312 0.0889902 0.0482084 
-0.0125194 0.0659709 0.0543965 
-0.0770264 0.161986 -0.0168282 
-0.0928541 0.119279 0.0413719 
-0.0266428 0.0917295 0.0459493 
-0.0771719 0.15919 -0.0122293 
-0.0867178 0.14373 0.0373821 
-0.0786458 0.175895 -0.0461706 
-0.0703548 0.0875678 -0.0164888 
-0.0260529 0.0931505 0.0458313 
-0.0256443 0.0877553 0.0508176 
-0.0797215 0.14689 0.041292 
-0.0610081 0.0936491 -0.019223 
-0.0637794 0.0888516 -0.0192766 
-0.0650242 0.0931423 -0.0179975 
-0.0656138 0.0918136 -0.0178682 
-0.0455628 0.0912525 -0.0217676 
-0.0464986 0.0924044 -0.0220667 
-0.075915 0.0864199 0.0383797 
-0.059089 0.156558 0.00373863 
-0.00282793 0.105429 -0.0228687 
-0.0468711 0.0659284 0.0386421 
-0.0460069 0.0675245 0.0402669 
-0.0438748 0.0670599 0.0403582 
-0.0857404 0.0869637 0.0256505 
-0.0831842 0.119061 0.0490914 
-0.0873891 0.145359 0.0337117 
-0.0772627 0.163173 -0.0192438 
-0.0869659 0.13267 0.0455444 
-0.0752843 0.159 -0.00897104 
-0.0872628 0.128213 0.0464378 
-0.0291224 0.0366433 0.0534266 
-0.0807001 0.116241 0.048129 
-0.0918815 0.120807 0.0427068 
-0.0762747 0.164417 -0.0201948 
-0.0867247 0.120492 0.0480035 
-0.0186964 0.0945715 0.0520164 
-0.0253915 0.0823964 0.0525254 
-0.0721156 0.151147 -0.0411944 
-0.0762733 0.154769 -0.00448896 
-0.0210572 0.0785586 0.0550066 
-0.076784 0.167281 -0.0269148 
-0.0730338 0.0943733 0.0409919 
-0.0901426 0.129017 0.0427108 
-0.090069 0.123833 0.0449899 
-0.0778292 0.0829603 0.036121 
-0.0773538 0.174589 -0.0433635 
-0.0837235 0.12792 0.0513815 
-0.0246041 0.0879209 0.052608 
-0.0222532 0.0866764 0.0552183 
0.00732349 0.104366 -0.0208048 
-0.0232048 0.091136 0.0522178 
-0.083038 0.0824859 0.0301147 
-0.0756098 0.166897 -0.0235346 
-0.0429024 0.0919374 -0.0224306 
-0.0835003 0.0889734 0.0297088 
-0.0867223 0.138831 0.0421494 
-0.0867074 0.135531 0.0448927 
-0.0881878 0.147221 0.0299362 
-0.074448 0.161608 -0.0127349 
-0.0836734 0.0945319 0.0306409 
-0.0154914 0.0952045 0.0535009 
-0.0257109 0.0658101 0.0418782 
-0.0785773 0.0852302 0.0362973 
-0.0228033 0.0767511 0.0530747 
-0.0180562 0.0909179 0.0556088 
-0.057701 0.0883862 -0.0215131 
-0.0851294 0.131269 0.0487106 
-0.024984 0.0791418 0.0525211 
-0.082355 0.130045 0.0518883 
-0.0894355 0.118522 0.0460934 
-0.0752932 0.164641 -0.0187759 
-0.0296204 0.084748 0.0447708 
-0.088288 0.0922928 0.0245298 
-0.073117 0.0828783 0.0392634 
-0.0732491 0.0802199 0.0385996 
-0.0686748 0.091089 -0.0168595 
-0.0700028 0.090322 -0.0164105 
-0.0708915 0.0907498 -0.0162391 
-0.0492256 0.154542 -0.00618721 
-0.0831936 0.121659 0.0491463 
-0.0814677 0.119291 0.0491725 
-0.0804539 0.11985 0.049008 
-0.0795391 0.12171 0.0506184 
-0.0704301 0.08718 0.0415719 
-0.0885668 0.0981759 0.022431 
-0.0195828 0.0843732 0.0574602 
-0.0883175 0.136923 0.0418754 
-0.0900213 0.134267 0.0395017 
-0.0781849 0.0892055 0.0369755 
-0.0276649 0.0849711 0.0491237 
-0.0267283 0.0676846 0.0411507 
-0.0237853 0.0675348 0.0463605 
-0.0204263 0.0679806 0.0515787 
-0.0197113 0.0682572 0.0524374 
-0.086182 0.0964525 0.0270387 
-0.0805661 0.140171 0.0468041 
-0.0588505 0.0883062 -0.0208711 
-0.0814316 0.106025 0.0299474 
-0.0747045 0.0869689 -0.0146945 
-0.0830394 0.126542 -0.00486766 
-0.0883519 0.0963283 0.0242456 
-0.0284018 0.0775301 0.0451684 
-0.0856806 0.117771 0.0480813 
-0.0868478 0.101215 0.0245029 
-0.0727048 0.0868644 0.0410587 
-0.0160947 0.0927937 0.0555399 
-0.0895885 0.116704 0.0441965 
-0.0765132 0.160741 -0.0126907 
-0.0727534 0.0901334 0.0416442 
-0.0860956 0.151638 0.0262586 
-0.0774952 0.0964188 0.0368161 
-0.0832055 0.104603 0.0276345 
-0.071376 0.0941626 0.0417023 
-0.0842747 0.106159 0.0246297 
-0.0243643 0.0842599 0.0546542 
-0.0758261 0.0945519 0.0388727 
-0.0764538 0.16525 -0.0231926 
-0.0225373 0.079134 0.055072 
-0.0763929 0.103381 0.0354467 
-0.0475664 0.0897613 -0.0221862 
-0.064266 0.120604 -0.00839272 
-0.0845987 0.100714 0.0274788 
-0.0753684 0.156578 -0.00330317 
-0.0755801 0.0797134 0.0362507 
-0.0211837 0.0812299 0.0566847 
-0.0881157 0.14065 0.0380158 
-0.0895564 0.132335 0.041094 
-0.0834703 0.0975094 0.03042 
-0.081838 0.097015 0.0324213 
-0.024082 0.0791743 0.0542002 
-0.0849236 0.150715 0.0305355 
-0.0750219 0.101332 0.0366702 
-0.076032 0.163034 -0.017754 
-0.0759005 0.156265 -0.00531476 
-0.0231054 0.0691582 0.0485664 
-0.084739 0.141601 0.0420368 
-0.0845455 0.121391 0.0488834 
-0.0237581 0.0810995 0.0552984 
-0.0920673 0.126022 0.0409074 
-0.0797859 0.0865263 0.0348177 
-0.0874144 0.117578 0.0471 
-0.0660586 0.0869521 -0.0182245 
-0.081198 0.143753 0.0423509 
-0.0471837 0.165949 0.00341349 
-0.0281277 0.0754749 0.0440218 
-0.0763557 0.0893615 0.0385866 
-0.0829838 0.0851738 0.0306254 
-0.070343 0.0855858 0.0419124 
-0.0226653 0.0843629 0.0553656 
-0.0865429 0.130854 0.0478579 
-0.0776224 0.0988831 0.0361982 
-0.0827681 0.102275 0.0298832 
-0.0291955 0.076889 0.0419172 
-0.0924777 0.121973 0.041757 
-0.0880337 0.132394 0.0442064 
-0.025315 0.0845281 0.0532974 
-0.0864407 0.128403 0.0478872 
-0.0684669 0.081774 0.0423305 
-0.0778436 0.177137 -0.0493945 
-0.0262924 0.0793966 0.0492874 
-0.0262739 0.0772714 0.0472656 
-0.041517 0.0898551 -0.023043 
-0.0272442 0.104167 -0.0227432 
-0.0232196 0.104518 -0.0235759 
-0.0760828 0.112957 -0.00602508 
-0.0760689 0.0971877 0.0371946 
-0.0862858 0.0919761 0.0265866 
-0.0243034 0.0826398 0.0541512 
-0.0801416 0.0921224 0.0338454 
-0.0282642 0.087758 0.0460268 
-0.0842111 0.0867656 0.0279164 
-0.0880684 0.13902 0.0396865 
-0.0791556 0.0983272 0.0343549 
-0.0227324 0.0824457 0.0552796 
-0.020637 0.0915373 0.0537975 
-0.0890453 0.0948168 0.0218682 
-0.0849389 0.127248 0.049512 
-0.0175004 0.0985726 0.045226 
-0.0857324 0.134235 0.0474957 
-0.0821397 0.136218 0.0491753 
-0.0245901 0.0929497 0.0483483 
-0.0286992 0.0812386 0.0468657 
-0.0277905 0.0712892 0.0409467 
-0.0261789 0.0708543 0.0439565 
-0.0250166 0.0711607 0.0454451 
-0.0249705 0.073393 0.0461164 
-0.0232865 0.072983 0.0490803 
-0.0215335 0.0722628 0.052028 
-0.0199492 0.0733823 0.0532529 
-0.0186894 0.0694928 0.0536866 
-0.0732201 0.0976745 0.0398063 
-0.0432485 0.0346568 -0.0262854 
-0.0438581 0.0350821 -0.025518 
-0.0447402 0.0351255 -0.0242333 
-0.0452537 0.0351868 -0.0223501 
-0.0456076 0.0353035 -0.0211392 
-0.0463762 0.0354596 -0.018231 
-0.0465738 0.0354978 -0.0172292 
-0.0477979 0.0355327 -0.0146236 
-0.0479749 0.0359102 -0.0132816 
-0.0936003 0.122095 0.0383052 
-0.0419148 0.0363223 -0.0270712 
-0.0432192 0.0365154 -0.0263374 
-0.0443324 0.0367255 -0.0244325 
-0.044252 0.0365984 -0.0232137 
-0.0450214 0.0367191 -0.022202 
-0.0457439 0.0367874 -0.0201022 
-0.046358 0.037015 -0.018011 
-0.0469428 0.0358205 -0.0162772 
-0.0471698 0.0369249 -0.0143694 
-0.0917283 0.114861 0.0195166 
-0.087495 0.113471 0.00476247 
-0.0692606 0.0393316 -0.00112272 
-0.0701254 0.0394424 -0.000213178 
-0.0791064 0.168075 -0.0359657 
-0.0549472 0.16122 0.00205386 
-0.0433851 0.0901273 -0.0221726 
-0.0448197 0.168691 -0.00741837 
-0.0471296 0.168604 -0.00411109 
-0.0596977 0.0383991 0.020698 
-0.0605839 0.0388038 0.0216137 
-0.0617803 0.038718 0.023707 
-0.0633836 0.0390093 0.025666 
-0.0787594 0.168457 -0.0340834 
-0.0733423 0.171007 -0.0468582 
-0.0786558 0.170754 -0.0430268 
-0.073907 0.172369 -0.0479302 
-0.0394405 0.174264 -0.00799571 
-0.0780521 0.1763 -0.0490776 
-0.0771054 0.177846 -0.0508502 
-0.0779989 0.177813 -0.0502341 
-0.0921746 0.124992 0.0335523 
-0.0435116 0.0378783 -0.0253995 
-0.0439987 0.0380201 -0.0230441 
-0.0452378 0.0381657 -0.0223855 
-0.0454133 0.0379421 -0.0213111 
-0.0868574 0.128007 -0.00136226 
-0.0672445 0.0405592 -0.00420667 
-0.0705056 0.0399725 0.000732131 
-0.0776895 0.161153 -0.026903 
-0.0747753 0.160986 -0.0319777 
-0.091527 0.129149 0.0367397 
-0.0591488 0.0396975 0.020779 
-0.0602141 0.0400308 0.0216118 
-0.0609286 0.0400066 0.0228047 
-0.0621402 0.0402391 0.0235506 
-0.0630061 0.0402929 0.0255072 
-0.0639506 0.0404244 0.0268111 
-0.0649873 0.0404666 0.0285451 
-0.0896208 0.138989 0.0331073 
-0.0759361 0.164995 -0.0371315 
-0.0783353 0.174987 -0.0459641 
-0.0775515 0.16006 -0.0255613 
-0.0751046 0.165074 -0.0380813 
-0.078093 0.176324 -0.0502144 
-0.0761596 0.177668 -0.0518113 
-0.071566 0.164387 -0.0438786 
-0.0146617 0.121906 -0.00869693 
-0.073554 0.148507 -0.0281786 
-0.0925797 0.121769 0.0319763 
-0.0926546 0.116321 0.0154816 
-0.042112 0.038411 -0.0263452 
-0.0436727 0.0385096 -0.0244404 
-0.0457133 0.0389063 -0.0200999 
-0.0462306 0.0382701 -0.0182528 
-0.0466633 0.0396791 -0.0131501 
-0.0316303 0.10437 -0.0219389 
-0.072917 0.115003 -0.00722784 
-0.0894983 0.135066 0.029414 
-0.0894501 0.135201 0.0277797 
-0.0661554 0.0420192 -0.00442347 
-0.0665144 0.0419144 -0.00333453 
-0.0665979 0.0417522 -0.00226167 
-0.0676339 0.0417609 -0.00144631 
-0.0690175 0.0415608 2.02162e-006 
-0.0699662 0.0423881 0.00184377 
-0.0783901 0.153116 1.58294e-005 
-0.0844851 0.140229 0.00239355 
-0.0583199 0.0411935 0.0187591 
-0.0577857 0.0409534 0.0196135 
-0.0582915 0.0410464 0.0207534 
-0.0591844 0.0413792 0.0215224 
-0.0603597 0.0413999 0.0231401 
-0.0636358 0.0418254 0.0263791 
-0.0642373 0.0419366 0.0278895 
-0.065276 0.041535 0.0294909 
-0.0647985 0.0403591 0.0323175 
0.020568 0.117899 -0.0107314 
-0.0773785 0.155459 -0.0143378 
-0.0785748 0.176483 -0.0480318 
-0.0789128 0.163871 -0.0279167 
-0.0577045 0.0869266 -0.0207667 
-0.0930265 0.11589 0.0134301 
-0.0806469 0.109931 -0.00137841 
-0.0417446 0.0400752 -0.0252029 
-0.0416785 0.0405611 -0.0242515 
-0.0425437 0.0400248 -0.0231968 
-0.0441317 0.0410733 -0.0208046 
-0.0449551 0.0408467 -0.0188286 
-0.0466686 0.0391892 -0.0164705 
-0.0463168 0.0409348 -0.0119233 
-0.088434 0.103791 0.0166211 
-0.0658764 0.0433658 -0.00237115 
-0.0660397 0.0431724 -0.00121038 
-0.0686613 0.0436302 0.00164044 
-0.0689376 0.0437057 0.00273868 
-0.0691907 0.043146 0.00303548 
-0.0879929 0.130835 0.00231257 
-0.0752756 0.152816 -0.0219207 
-0.0566168 0.0426039 0.0188773 
-0.0559677 0.0420834 0.0196104 
-0.0602196 0.042636 0.0243419 
-0.0623033 0.0428358 0.0270556 
-0.0633772 0.0428757 0.0293663 
-0.0638654 0.0431114 0.0309751 
-0.0644673 0.0431517 0.0338639 
-0.0642348 0.0431272 0.0360986 
-0.090343 0.129428 0.0408062 
-0.0898747 0.130621 0.00584158 
-0.0733412 0.155564 -0.0258754 
-0.077402 0.155546 -0.0128852 
-0.0773514 0.156762 -0.0119983 
-0.0909497 0.139255 0.0181877 
-0.0800172 0.11135 -0.00208483 
-0.0398628 0.0415056 -0.02624 
-0.0410042 0.0418234 -0.0229581 
-0.044294 0.0403881 -0.0225086 
-0.0879389 0.104279 0.0123914 
-0.0846216 0.0978568 -0.00279796 
-0.0842352 0.100682 -0.00258444 
-0.0645096 0.0444294 -0.000746523 
-0.0673506 0.044922 0.00342493 
-0.0672923 0.0449575 0.00544613 
-0.092652 0.130722 0.0137136 
-0.0750926 0.151561 -0.0118536 
-0.0753635 0.151425 -0.0105237 
-0.076026 0.151429 -0.00892241 
-0.0766304 0.151309 -0.0079882 
-0.0580434 0.0430337 0.0171826 
-0.0548276 0.0436198 0.0177104 
-0.0541338 0.0436147 0.018753 
-0.0542063 0.0435333 0.0196914 
-0.0545351 0.0433538 0.0207417 
-0.0566454 0.042713 0.0211959 
-0.0594939 0.0440992 0.0256785 
-0.0614582 0.0445135 0.027994 
-0.0621833 0.0442462 0.0297786 
-0.0627685 0.0443542 0.0308308 
-0.0632276 0.0443015 0.0321464 
-0.0637139 0.044576 0.0336863 
-0.0633481 0.0446982 0.0364207 
-0.0629142 0.0443548 0.0376218 
-0.0768473 0.156236 -0.00840282 
-0.0493056 0.166261 -0.000867946 
-0.0928689 0.130684 0.0162655 
-0.0743122 0.165182 -0.0390152 
-0.0893096 0.138148 0.0291302 
-0.0899813 0.138983 0.0233666 
-0.0924812 0.124263 0.0353369 
-0.0927503 0.116844 0.0099515 
-0.0383539 0.043159 -0.0262832 
-0.039935 0.0419429 -0.0242425 
-0.0400874 0.0432641 -0.0232064 
-0.041784 0.0435266 -0.0223745 
-0.0431391 0.0427144 -0.0192722 
-0.0428963 0.0430137 -0.0181781 
-0.0438618 0.0426689 -0.0170236 
-0.0440583 0.0427947 -0.0157832 
-0.0457393 0.0428364 -0.0131526 
-0.0636199 0.0952889 -0.0185063 
0.0391484 0.106386 0.000451666 
-0.0885809 0.10295 0.0146896 
-0.0860332 0.100224 0.0026853 
-0.0579977 0.0453028 -0.0057162 
-0.0600584 0.046005 -0.00277199 
-0.0636632 0.045966 0.00780743 
-0.0931649 0.13111 0.02124 
-0.091027 0.147285 0.0241844 
-0.0557144 0.0450556 0.0153747 
-0.0532083 0.04549 0.0159668 
-0.0526944 0.0446927 0.018653 
-0.0530362 0.0445833 0.0201766 
-0.0555051 0.0441429 0.0217942 
-0.0559944 0.0453068 0.0235567 
-0.0572749 0.0452258 0.0256064 
-0.0609948 0.0436698 0.0258648 
-0.0611741 0.0459243 0.0303783 
-0.0619236 0.0455321 0.032714 
-0.0623914 0.0459058 0.0338009 
-0.0622968 0.046023 0.0372713 
-0.092863 0.130497 0.0252837 
-0.0789858 0.166653 -0.0359547 
-0.0391081 0.17485 -0.00690945 
-0.0779241 0.158159 -0.0219381 
-0.0534201 0.162766 1.8313e-005 
-0.0762216 0.148493 -0.00904418 
-0.0930836 0.123787 0.0399056 
-0.0383752 0.0447118 -0.0244678 
-0.0383244 0.0457226 -0.0231505 
-0.040573 0.0447459 -0.022303 
-0.0413746 0.0445294 -0.0214711 
-0.0422546 0.044822 -0.0189198 
-0.042387 0.045006 -0.01707 
-0.0431169 0.0451162 -0.0153671 
-0.0437075 0.0444195 -0.013518 
-0.0573761 0.0467187 -0.0044666 
-0.0584811 0.0465426 -0.00251834 
-0.0595162 0.0467392 -0.000759094 
-0.0611628 0.0465542 0.00106592 
-0.0641409 0.0457643 0.00299219 
-0.065124 0.045671 0.00544078 
-0.060799 0.0469918 0.00610279 
-0.0724413 0.14704 -0.0228839 
-0.0523593 0.0459739 0.0171483 
-0.0514917 0.0459459 0.0176486 
-0.0515173 0.0460249 0.0186676 
-0.0520335 0.0460643 0.0199676 
-0.053335 0.0462606 0.0222305 
-0.0537438 0.0461755 0.0237248 
-0.0552023 0.0463431 0.0245267 
-0.0590934 0.0456117 0.0283045 
-0.0588666 0.0468021 0.0306972 
-0.0599987 0.0472253 0.0332096 
-0.0603673 0.0469202 0.0346856 
-0.0603483 0.0470757 0.0356692 
-0.060199 0.0467832 0.0366697 
-0.0754484 0.17222 -0.0470109 
-0.0792006 0.166636 -0.0349717 
-0.0712347 0.174188 -0.0531652 
-0.039176 0.174604 -0.00609384 
-0.0674691 0.162612 -0.0571216 
-0.0562737 0.159485 0.00497683 
-0.0907096 0.130847 0.0345466 
-0.0903999 0.131017 0.0362233 
-0.0533811 0.162893 0.00172067 
-0.0786304 0.168126 -0.0389174 
-0.081863 0.110138 -0.00074486 
-0.0857923 0.104282 0.00334627 
-0.0398567 0.0462762 -0.0214643 
-0.0402994 0.0458958 -0.0190251 
-0.0408285 0.0460621 -0.0172511 
-0.0424908 0.0463287 -0.01325 
-0.0426373 0.0463913 -0.0122634 
-0.0549615 0.0476499 -0.0052187 
-0.0563689 0.048091 -0.00435938 
-0.0577212 0.048144 -0.00232097 
-0.0586256 0.0481599 0.000572932 
-0.0589788 0.0482498 0.00161472 
-0.0590343 0.0482401 0.00266097 
-0.0593086 0.0483197 0.00395507 
-0.0589083 0.048383 0.00577304 
-0.0582765 0.0480623 0.00662511 
-0.0911504 0.129812 0.0390882 
-0.0773869 0.155566 -0.0159034 
-0.0514083 0.0474178 0.0160349 
-0.0503029 0.0472418 0.0177822 
-0.051232 0.0476004 0.0185909 
-0.0519825 0.047316 0.0207501 
-0.0532315 0.0476501 0.0245783 
-0.0536259 0.0476614 0.0257001 
-0.0546275 0.0475208 0.0276067 
-0.0557294 0.0476394 0.0282252 
-0.0574144 0.0474075 0.0296358 
-0.0560361 0.0483087 0.0308278 
-0.0574608 0.0479277 0.0330697 
-0.0571059 0.048146 0.0356638 
-0.0852472 0.140276 0.00329552 
-0.079443 0.166689 -0.0339491 
-0.0734242 0.173645 -0.0500196 
-0.072477 0.17319 -0.050882 
-0.0562308 0.159935 0.000997684 
-0.073741 0.156964 -0.02688 
-0.0131915 0.114452 -0.0173294 
-0.0295918 0.179828 -0.0119545 
-0.0897538 0.115512 0.00533717 
-0.0827436 0.110272 0.000167486 
-0.0569106 0.0493006 -0.00252325 
-0.0580515 0.0494421 0.00213384 
-0.0579617 0.0493863 0.0036555 
-0.0578098 0.0495002 0.00573195 
-0.0826056 0.147396 0.00235275 
-0.0902032 0.144754 0.0142207 
-0.0910329 0.14471 0.0150545 
-0.0911756 0.144644 0.0164173 
-0.051297 0.04886 0.0149304 
-0.0504791 0.0487517 0.0176538 
-0.0524339 0.0489644 0.0247037 
-0.0528529 0.0489801 0.0257286 
-0.0528553 0.0489318 0.0267279 
-0.0532954 0.0489697 0.0276787 
-0.0531503 0.0490351 0.0287576 
-0.0537252 0.0491501 0.0296553 
-0.0539308 0.0493947 0.0306352 
-0.0537421 0.0492184 0.0316687 
-0.0537832 0.0493214 0.0326819 
-0.0533395 0.0487905 0.0335748 
-0.0527866 0.0486949 0.0346493 
-0.0750564 0.161053 -0.0305856 
-0.0876812 0.135613 0.00439191 
-0.0746362 0.168149 -0.0418862 
-0.0771847 0.172323 -0.0458905 
-0.0790431 0.166655 -0.0329594 
-0.0739245 0.164986 -0.0404324 
-0.0777397 0.158389 -0.0188787 
-0.0332575 0.048248 -0.0203465 
-0.0346626 0.0486503 -0.0184726 
-0.0366255 0.048998 -0.0134977 
0.0196739 0.0987101 -0.0227298 
-0.0406651 0.0489995 -0.0112299 
-0.0887731 0.128408 0.00437381 
-0.054542 0.0491139 -0.00488089 
-0.0561197 0.0506233 -0.00224496 
-0.0578348 0.0495674 -0.000123039 
-0.0572516 0.0507056 0.00412842 
-0.0783511 0.15301 0.00125532 
-0.0922153 0.143375 0.0179178 
-0.0917524 0.143362 0.0161545 
-0.091253 0.143323 0.0150317 
-0.0710211 0.158425 -0.0448002 
-0.0500256 0.0487518 0.016487 
-0.0505518 0.0488661 0.0196968 
-0.0522459 0.0493604 0.0220983 
-0.0524413 0.0505817 0.0261451 
-0.0525794 0.0504085 0.0276571 
-0.0528412 0.0505162 0.0294164 
-0.0525022 0.0506105 0.0315314 
-0.0770051 0.148669 -0.00558258 
-0.0758911 0.148554 -0.0108446 
-0.0792657 0.167971 -0.0370108 
-0.0918132 0.128594 0.0321103 
-0.0508785 0.16511 5.42728e-005 
-0.0791449 0.16374 -0.028957 
-0.0788772 0.163679 -0.0299791 
-0.0286458 0.0495106 -0.0235469 
-0.0293885 0.049562 -0.022477 
-0.0307381 0.0496274 -0.0205941 
-0.0314644 0.0493779 -0.0192463 
-0.0321134 0.0496949 -0.0183514 
-0.0319808 0.0497295 -0.0173205 
-0.03308 0.0495406 -0.0147434 
-0.0340671 0.050022 -0.0133847 
-0.0348369 0.0501365 -0.0123784 
0.0453155 0.0692036 0.00266159 
-0.0542217 0.0516886 -0.0054568 
-0.0572898 0.0511717 -9.62534e-005 
-0.0576941 0.0513934 0.00271374 
-0.0570869 0.051468 0.00622334 
-0.0468779 0.113688 -0.0162268 
-0.0726994 0.142724 -0.00897023 
-0.0735254 0.142933 -0.00794844 
-0.0498361 0.0509559 0.0166507 
-0.0497611 0.0501815 0.0177311 
-0.0500194 0.051316 0.0190209 
-0.0513405 0.0517232 0.0226428 
-0.0526179 0.051155 0.0245284 
-0.0735421 0.159883 -0.0336141 
-0.0746833 0.173359 -0.0492415 
-0.0718667 0.150888 -0.0428428 
-0.0329713 0.108729 -0.0193439 
-0.0304453 0.108482 -0.0189716 
0.0254704 0.117819 -0.00572153 
-0.0277608 0.0507109 -0.0246282 
-0.0293559 0.0509031 -0.0214289 
-0.0298509 0.050937 -0.020404 
-0.0295655 0.050837 -0.0193559 
-0.0299389 0.0509001 -0.0183176 
-0.0305287 0.0509416 -0.0173394 
-0.0309191 0.0511657 -0.0163554 
-0.0308258 0.0507944 -0.0152978 
-0.0314347 0.0511134 -0.0143873 
-0.0319148 0.0512065 -0.0134834 
-0.032481 0.0512139 -0.0126048 
-0.0540903 0.0531991 -0.00535994 
-0.0554303 0.0516033 -0.00330436 
-0.0575447 0.0531691 0.00164988 
-0.0573073 0.0533382 0.00319968 
-0.0562581 0.0533405 0.00726776 
-0.0555568 0.0535018 0.00857088 
-0.0906572 0.142216 0.0267708 
-0.0866199 0.141912 0.00853842 
-0.0731048 0.151107 -0.0390571 
-0.0494966 0.0530494 0.016687 
-0.0504614 0.052805 0.0183214 
-0.0508305 0.0530665 0.0210362 
-0.0519756 0.0520451 0.0261931 
-0.0523014 0.0519471 0.0299771 
-0.0774228 0.152693 -0.000839877 
-0.0770105 0.173662 -0.0479654 
-0.0743791 0.166548 -0.0410692 
-0.0347379 0.177145 -0.0100283 
-0.0286275 0.0508128 -0.022372 
-0.0291093 0.0523896 -0.0208584 
-0.0301213 0.0522395 -0.0191924 
-0.0304059 0.0525204 -0.0146666 
-0.0320112 0.0525822 -0.0125072 
-0.0906171 0.129255 0.00583637 
-0.0552376 0.0546252 -0.00388557 
-0.0569278 0.0541413 0.000224121 
-0.0568384 0.0548816 0.00379576 
-0.0563437 0.0547439 0.00703711 
-0.0556139 0.0547764 0.00873176 
-0.0543791 0.0547614 0.0100747 
-0.0882077 0.0928691 0.00753385 
-0.0934234 0.130803 0.0187497 
-0.049996 0.0543863 0.0166722 
-0.0510454 0.0545004 0.0188945 
-0.0512996 0.0547827 0.0208281 
-0.0515104 0.0545889 0.0228557 
-0.0522498 0.0545795 0.024184 
-0.0520587 0.0546828 0.0262447 
-0.0521451 0.0541465 0.0286884 
-0.051195 0.0545402 0.0303385 
-0.0901143 0.0927762 0.015546 
-0.0782931 0.173444 -0.0470483 
-0.05183 0.164269 -0.00104804 
-0.0773709 0.164094 -0.023566 
-0.0780739 0.163986 -0.0319046 
-0.0786195 0.163837 -0.0309652 
-0.069071 0.179357 -0.057821 
-0.087833 0.137953 0.00627933 
-0.0276362 0.052467 -0.0253163 
-0.0284142 0.0539444 -0.0228324 
-0.0294579 0.0537935 -0.0212467 
-0.029711 0.053861 -0.0195771 
-0.0299198 0.0537678 -0.0177155 
-0.0302154 0.0527738 -0.0167674 
-0.0309479 0.0537921 -0.0154174 
-0.0311081 0.0539161 -0.0143147 
-0.0313457 0.0524991 -0.0135111 
-0.091169 0.130918 0.00759924 
-0.0553271 0.0561664 -0.00272651 
-0.0560877 0.0556303 -0.000747997 
-0.0565742 0.0562949 0.000696016 
-0.0567173 0.054758 0.00176385 
-0.0569295 0.0564325 0.00292968 
-0.0565923 0.0563389 0.00461709 
-0.0566656 0.0562983 0.00563428 
-0.0566404 0.0561852 0.00743171 
-0.055546 0.0563966 0.00843558 
-0.0548377 0.0562666 0.00948898 
-0.0538289 0.055967 0.0117408 
-0.0528607 0.05583 0.0132474 
-0.0511421 0.055832 0.0152278 
-0.0865872 0.130995 0.000774304 
-0.0886302 0.132201 0.00252077 
-0.0893106 0.132138 0.00434354 
-0.0898313 0.132372 0.00586736 
-0.0908128 0.132556 0.00767072 
-0.0924458 0.130962 0.0110327 
-0.0517179 0.0564991 0.0280141 
-0.0864197 0.147345 0.00720899 
-0.0392385 0.172744 -0.00965114 
-0.0479701 0.166277 -0.0048184 
-0.0890914 0.136643 0.00791415 
-0.0715526 0.156777 -0.0398892 
-0.0729019 0.163682 -0.0411004 
-0.0180276 0.181533 -0.0244172 
-0.0279973 0.054892 -0.0253732 
-0.0316671 0.0552552 -0.0144597 
-0.0318959 0.0553515 -0.0124192 
-0.0551228 0.0561363 -0.00427419 
-0.0560526 0.0573469 -0.00303311 
-0.0572349 0.0574614 0.000384991 
-0.0574248 0.0576159 0.00162471 
-0.0578191 0.0575386 0.00361443 
-0.0576348 0.0578851 0.00462234 
-0.0577936 0.0579346 0.00662643 
-0.0574245 0.0574419 0.00834662 
-0.0889027 0.13637 0.0101466 
-0.0893533 0.136565 0.0116081 
-0.0544372 0.0577543 0.0199405 
-0.0789675 0.169317 -0.0410745 
-0.0862052 0.139997 0.00351843 
-0.0525969 0.0581842 0.0274806 
-0.0921761 0.132312 0.0171217 
-0.0922958 0.132323 0.0188138 
-0.0925222 0.132454 0.0207133 
-0.0691756 0.155284 -0.0508852 
-0.0734847 0.149852 -0.0344209 
-0.089483 0.151097 0.0148869 
-0.0730237 0.155535 -0.0322416 
-0.0782357 0.172412 -0.0448315 
-0.0407345 0.1725 -0.00773991 
-0.0497593 0.165608 -0.00295619 
-0.0720741 0.179166 -0.0560246 
-0.0542351 0.162214 0.0030361 
-0.0106679 0.119061 -0.0140481 
-0.0285194 0.0563176 -0.0239186 
-0.0296857 0.0559234 -0.0219216 
-0.0299001 0.0554926 -0.0197175 
-0.0301143 0.0566744 -0.0193132 
-0.030833 0.0559676 -0.0174912 
-0.0310697 0.0555365 -0.015638 
-0.0309264 0.0565796 -0.0149953 
-0.0317188 0.0567559 -0.0133706 
-0.0319803 0.0567931 -0.0123621 
-0.057784 0.123263 -0.00834905 
-0.0546206 0.0548057 -0.00556589 
-0.0560168 0.0588939 -0.00432181 
-0.056486 0.0589542 -0.00242658 
-0.0565686 0.0591508 -0.001336 
-0.0574645 0.0588393 -0.000576519 
-0.0581121 0.0589205 0.000478391 
-0.0585354 0.058816 0.0014563 
-0.058274 0.0591184 0.00295701 
-0.0903355 0.136503 0.0133382 
-0.0909608 0.136504 0.018054 
-0.0903421 0.136355 0.0201586 
-0.0899377 0.136418 0.0230344 
-0.0790236 0.169496 -0.0380225 
-0.091125 0.131789 0.0280285 
-0.0912217 0.131244 0.0310946 
-0.0831169 0.139264 0.000680246 
-0.0713879 0.152584 -0.0448758 
-0.0710482 0.152456 -0.0461392 
-0.0738262 0.160533 -0.0323991 
-0.0742448 0.149892 -0.0310855 
-0.0734528 0.155574 -0.027065 
-0.0790663 0.172229 -0.0439903 
-0.0782806 0.173504 -0.0459441 
-0.0767747 0.154761 -0.00641603 
-0.0272335 0.0571394 -0.0271308 
-0.0287682 0.0580191 -0.0234557 
-0.0293041 0.0579012 -0.0213348 
-0.0302458 0.0578513 -0.0190757 
-0.0309914 0.0581881 -0.0173548 
-0.0316997 0.0582989 -0.0131953 
-0.0562886 0.0603636 -0.0034986 
-0.0578216 0.0601824 -0.00168644 
-0.0890951 0.136548 0.0256937 
-0.088597 0.13644 0.0276137 
-0.037686 0.0944651 -0.0231788 
-0.0901738 0.132681 0.0327704 
-0.073711 0.169513 -0.044922 
-0.0763808 0.16945 -0.0429655 
-0.0791326 0.169496 -0.0399432 
-0.0785663 0.168651 -0.035616 
-0.0889393 0.13651 0.0292233 
-0.0906496 0.139246 0.0214879 
-0.0863152 0.151502 0.00984307 
-0.0729963 0.161017 -0.0353681 
-0.0790823 0.172208 -0.0429755 
-0.0788032 0.173591 -0.044992 
-0.089888 0.132241 0.0370087 
-0.0786356 0.150239 -0.0021143 
-0.079859 0.150267 -0.000278928 
-0.0219355 0.180546 -0.0207788 
-0.0230734 0.18264 -0.0189222 
-0.0267398 0.0574633 -0.0281164 
-0.0290222 0.0580154 -0.0224038 
-0.0299014 0.0591456 -0.0205537 
-0.0321656 0.05807 -0.014621 
-0.0320001 0.0596728 -0.0143773 
-0.0324434 0.0596188 -0.0134308 
-0.0392653 0.0356331 -0.0295338 
-0.0201859 0.109111 -0.0208674 
0.00992481 0.0989708 -0.0229547 
-0.065186 0.0628489 -0.00230168 
-0.0430622 0.0969727 -0.0219032 
-0.0309095 0.0950021 -0.0242767 
-0.0339536 0.095814 -0.0230636 
-0.0578124 0.0923348 -0.0208713 
-0.0699828 0.15962 -0.0485781 
-0.0902914 0.139096 0.0151581 
-0.089817 0.144685 0.013125 
-0.0453337 0.169984 -0.00505945 
-0.0445856 0.169724 -0.00589837 
-0.0893854 0.139288 0.0350033 
-0.0413336 0.172633 -0.00696755 
-0.0875933 0.0927358 0.00432388 
-0.0719829 0.147328 -0.0238034 
-0.0768609 0.154304 -0.00883627 
-0.0778538 0.150001 -0.00346847 
-0.0811255 0.150111 0.00129661 
-0.092596 0.127965 0.0293319 
-0.0686614 0.158024 -0.0540906 
-0.067204 0.165223 -0.0559634 
-0.0783651 0.162464 -0.0269632 
-0.028637 0.0603616 -0.0267471 
-0.0290886 0.0594378 -0.0249579 
-0.0290735 0.0595821 -0.0234992 
-0.0314214 0.0597674 -0.0173732 
-0.0323561 0.0610422 -0.015472 
-0.0332778 0.060888 -0.0146602 
-0.0366184 0.0361573 -0.0298188 
-0.0673372 0.0641442 -0.00242495 
-0.0692132 0.0640075 -0.000800587 
-0.0700565 0.0643158 0.000791536 
-0.0707909 0.0922513 -0.0162045 
-0.0741701 0.12229 -0.00759549 
-0.081838 0.13339 -0.00334892 
0.00329493 0.108669 -0.0205282 
-0.0744374 0.0898607 -0.0147271 
-0.0768204 0.154326 0.000156376 
-0.0795341 0.152194 0.00274807 
-0.0675316 0.160999 -0.0558472 
-0.0672775 0.160955 -0.0570466 
-0.0716592 0.142976 -0.00966831 
-0.0422534 0.170007 -0.00841585 
-0.0442877 0.170053 -0.00705546 
-0.0894863 0.136801 0.0313353 
-0.0771255 0.160508 -0.0148119 
-0.0778382 0.159726 -0.0209322 
-0.0754643 0.159599 -0.027698 
-0.0714023 0.155607 -0.0434597 
-0.0741257 0.155478 -0.0230883 
-0.0778419 0.158316 -0.0209154 
-0.0416148 0.172678 -0.00598993 
-0.0904587 0.114692 0.00831039 
-0.0900527 0.137374 0.032763 
-0.0769888 0.154436 -0.00994794 
-0.068864 0.158113 -0.0529607 
-0.0528756 0.162637 -0.000901549 
-0.052253 0.162624 -0.00188285 
-0.0782969 0.162458 -0.0289397 
-0.0783049 0.162515 -0.0279692 
-0.0239994 0.183274 -0.0176013 
-0.0290384 0.0612441 -0.0244548 
-0.0307875 0.0598739 -0.0197213 
-0.0321362 0.0624116 -0.0173633 
-0.0331589 0.0625186 -0.0145508 
-0.0171762 0.106072 -0.0220265 
-0.0718136 0.0657138 0.000970754 
-0.075068 0.0660895 0.0090887 
-0.0330028 0.0912127 -0.0239371 
-0.0371516 0.162165 -0.0136933 
-0.0596483 0.0910738 -0.0195685 
-0.0742556 0.152809 -0.030661 
-0.0414304 0.125042 -0.0083328 
-0.0463256 0.168342 -0.00484795 
-0.0449742 0.170245 -0.00377645 
-0.0621157 0.175245 -0.0614494 
-0.0741583 0.171005 -0.0458397 
-0.079236 0.17083 -0.0419695 
-0.0746618 0.155441 -0.0219615 
-0.057345 0.159331 0.00323503 
-0.0416684 0.172769 -0.00461537 
-0.0733254 0.168016 -0.0447237 
-0.0913094 0.11455 0.00953918 
-0.0747879 0.169285 -0.0441691 
-0.0772064 0.154138 -0.0109029 
-0.0776042 0.162719 -0.0298366 
-0.0735719 0.162545 -0.0365271 
-0.026419 0.0601516 -0.0301246 
-0.0281708 0.0615813 -0.02847 
-0.0291129 0.0631745 -0.027467 
-0.0293433 0.062167 -0.0263456 
-0.0294756 0.0635632 -0.0244881 
-0.0298725 0.0637213 -0.0233149 
-0.0302145 0.0619742 -0.021381 
-0.0315885 0.0636522 -0.0198649 
-0.032201 0.0639691 -0.0179052 
-0.0330908 0.0625991 -0.0155778 
0.0369131 0.0950348 -0.011028 
-0.0701124 0.0661087 -0.00178373 
-0.0716214 0.066043 -0.000383812 
-0.0733847 0.0671984 0.000463178 
-0.0623884 0.120995 -0.00885854 
-0.0760107 0.067636 0.00887358 
-0.0392881 0.0929075 -0.023198 
-0.0786027 0.140254 -0.00454901 
-0.0740861 0.163947 -0.0375292 
-0.0553809 0.159947 -0.000265279 
-0.077914 0.16105 -0.0239439 
-0.0698269 0.17173 -0.0526763 
-0.0889172 0.138439 0.0381392 
-0.0696619 0.156891 -0.0511407 
-0.0878589 0.129441 0.00169271 
-0.00116629 0.0938137 -0.0333414 
-0.073911 0.151277 -0.0322013 
-0.0845688 0.133603 -0.000730251 
-0.0779084 0.161346 -0.0196467 
-0.0770868 0.162591 -0.0308799 
-0.0169444 0.184484 -0.0249292 
-0.0343077 0.117054 -0.0138936 
-0.029166 0.0649297 -0.0284909 
-0.0307624 0.0650838 -0.0245959 
-0.0309728 0.0648714 -0.0234734 
-0.0306206 0.0646921 -0.0224266 
-0.0314594 0.0650707 -0.0214338 
-0.0330417 0.0651049 -0.0185539 
-0.0335203 0.0651714 -0.0174223 
0.0115875 0.103191 -0.0211743 
0.0341959 0.0959461 -0.0135339 
0.0449662 0.0702483 0.00136998 
-0.0024112 0.113523 -0.0182213 
-0.0710698 0.0682106 -0.00361849 
-0.0716734 0.0687649 -0.00224486 
-0.0749827 0.0685652 0.000708288 
-0.0766976 0.0689056 0.00644441 
-0.0872621 0.133553 0.00226266 
-0.0896403 0.139161 0.0253586 
-0.0765967 0.15138 -0.00685371 
-0.0659432 0.169361 -0.0589735 
-0.0712125 0.170781 -0.0505342 
-0.0894427 0.139685 0.0305458 
-0.0731008 0.171429 -0.0489507 
-0.0790335 0.170629 -0.0410519 
-0.0860563 0.143423 0.00835237 
-0.0709791 0.167827 -0.0489012 
-0.0883065 0.139088 0.0106332 
-0.0773472 0.154117 -0.0123878 
-0.084051 0.150312 0.00399478 
-0.0740582 0.148133 -0.0214079 
-0.0744844 0.15127 -0.0298671 
-0.0891307 0.133694 0.00393846 
-0.0514635 0.162582 -0.00298814 
-0.024963 0.182984 -0.0163204 
-0.0178033 0.182988 -0.0244897 
-0.0298238 0.0651634 -0.0273467 
-0.0306112 0.0662929 -0.0263188 
-0.0317949 0.0665488 -0.0214675 
-0.0323775 0.0651854 -0.019742 
-0.0326196 0.0666634 -0.018262 
-0.0334582 0.0668383 -0.0169844 
0.0313481 0.0978059 -0.0156384 
0.0274175 0.0916882 -0.0209331 
-0.0706881 0.0696514 -0.00556657 
-0.0721871 0.0696583 -0.00460449 
-0.0730707 0.0699677 -0.00327422 
-0.0747569 0.0697289 -0.00146825 
-0.0757323 0.0703971 -0.000225685 
-0.0762365 0.0703414 0.00258317 
-0.0791918 0.0708266 0.00872837 
-0.0593178 0.0900671 -0.0205735 
-0.0577203 0.0897907 -0.0210989 
-0.0567473 0.0900531 -0.0217974 
-0.0549913 0.0903434 -0.0224882 
-0.0525732 0.0908866 -0.0220906 
-0.0797856 0.148694 -0.000227821 
-0.0768864 0.15147 -0.0057534 
-0.071907 0.152542 -0.0439472 
-0.0776534 0.169482 -0.0419296 
-0.0757896 0.17086 -0.0449664 
-0.0788647 0.171074 -0.0398174 
-0.0427875 0.171353 -0.00707038 
-0.0788813 0.172659 -0.0425692 
-0.0766451 0.153945 -0.0159961 
-0.0774408 0.152874 -0.00191499 
-0.0260594 0.180674 -0.0158928 
-0.0902217 0.133621 0.00605529 
-0.0247581 0.183183 -0.0145124 
-0.0274215 0.0666104 -0.0306864 
-0.0285056 0.0674033 -0.0306769 
-0.0301753 0.0677836 -0.0280007 
-0.0312564 0.0665294 -0.0244003 
-0.032862 0.0667569 -0.0198201 
0.0175418 0.102961 -0.0211002 
0.00597871 0.0899385 -0.0334125 
-0.0749145 0.0716103 -0.00496583 
-0.0758 0.0717683 -0.00339329 
-0.0766611 0.0717403 -0.00245381 
-0.0768501 0.0719961 -0.00136073 
-0.0773311 0.07178 0.00099889 
-0.0785662 0.0719399 0.0026335 
-0.0810835 0.071929 0.00914065 
-0.0808164 0.0721984 0.0119161 
-0.0811974 0.0718702 0.0148687 
-0.0357004 0.0886435 -0.0241963 
-0.0375786 0.0896352 -0.0242111 
-0.0396775 0.0903622 -0.0229662 
-0.0916597 0.148919 0.0175241 
-0.0907407 0.148675 0.0243418 
-0.0907389 0.133742 0.00776002 
-0.0781622 0.159713 -0.0219295 
-0.0778646 0.165769 -0.027846 
-0.0430674 0.171016 -0.00591758 
-0.0763303 0.167692 -0.0412485 
-0.077734 0.167989 -0.039993 
-0.0788696 0.165839 -0.0304812 
-0.0907982 0.134166 0.00970368 
-0.0757698 0.15397 -0.0169966 
-0.0910783 0.133733 0.0112135 
-0.0902836 0.134898 0.0125854 
-0.0718275 0.157893 -0.0411312 
-0.0783607 0.16172 -0.0234204 
-0.0917488 0.132597 0.0120823 
-0.0759568 0.148604 -0.0123506 
-0.0776183 0.159136 -0.0183509 
-0.0235692 0.120858 -0.00989775 
-0.0263799 0.0682351 -0.0333941 
-0.0281676 0.0689296 -0.0317849 
-0.0288619 0.0680064 -0.0293347 
-0.0311014 0.066807 -0.0230093 
-0.0329909 0.0681742 -0.0195725 
-0.0333133 0.0685482 -0.018496 
0.0146606 0.113463 -0.0163901 
-0.076304 0.0727687 -0.00580477 
-0.077108 0.0731856 -0.00440891 
-0.0780817 0.0731463 -0.0034733 
-0.0788038 0.0731705 -0.00190117 
-0.0779902 0.0719904 -0.000537257 
-0.0784983 0.0733491 0.000535223 
-0.0792534 0.0734774 0.00166292 
-0.0814534 0.0736245 0.00534163 
-0.0814691 0.0736394 0.00698895 
-0.0814143 0.0734922 0.00901362 
-0.081378 0.0736358 0.0128835 
-0.0815753 0.0736086 0.0170398 
-0.0809392 0.0733769 0.0190016 
-0.090392 0.135036 0.0145197 
-0.0737271 0.146985 -0.0188518 
-0.0917187 0.147424 0.0199228 
-0.0905818 0.14737 0.012408 
-0.0918316 0.132288 0.0141526 
-0.0471728 0.168415 -0.00225182 
-0.0912384 0.13501 0.0168442 
-0.0749246 0.159572 -0.0295099 
-0.0731816 0.159646 -0.0350873 
-0.0913336 0.133642 0.0182519 
-0.0788859 0.165258 -0.0309589 
-0.0777802 0.158748 -0.0146138 
-0.0749981 0.154254 -0.0178299 
-0.0864515 0.150161 0.0079138 
-0.076975 0.152337 -0.00324165 
-0.0763319 0.162361 -0.031986 
-0.0205436 0.183041 -0.0215668 
-0.0295386 0.0689805 -0.0306217 
-0.0303537 0.0694805 -0.028574 
-0.0340066 0.0709883 -0.0194695 
-0.0227356 0.106836 -0.0218435 
-0.0784153 0.0745713 -0.0050085 
-0.079685 0.0743394 -0.00357593 
-0.0796999 0.0746724 -0.00248447 
-0.0801434 0.0749599 -0.000690472 
-0.0825237 0.074687 0.00551051 
-0.0825493 0.0744835 0.00757506 
-0.0819847 0.0748967 0.0103698 
-0.0820537 0.0748338 0.0140063 
-0.0252971 0.0367664 0.0540383 
-0.091502 0.145723 0.0244705 
-0.0740558 0.147249 -0.0158348 
-0.0732242 0.145888 -0.0138192 
-0.0890008 0.147395 0.00975411 
-0.0842624 0.147322 0.0056073 
-0.077672 0.170844 -0.043956 
-0.0708569 0.153969 -0.0468776 
-0.0700878 0.15533 -0.0488662 
-0.0911777 0.133712 0.0207542 
-0.0701974 0.157384 -0.0487408 
-0.0900445 0.150164 0.0129098 
-0.0723413 0.149089 -0.0336725 
-0.0756036 0.1625 -0.0336449 
-0.0896662 0.140409 0.0320395 
-0.0905059 0.139123 0.0197809 
-0.0304962 0.0704516 -0.0296487 
-0.0318749 0.0717954 -0.0278624 
-0.0320797 0.0722528 -0.0264579 
-0.0317124 0.0698337 -0.0245652 
-0.033471 0.0708042 -0.0212099 
-0.0807879 0.0760768 -0.002419 
-0.0809652 0.0760539 0.000494944 
-0.0821316 0.0754141 0.00239444 
-0.0833245 0.0758825 0.00432221 
-0.0828166 0.076541 0.00979325 
-0.0829549 0.0761537 0.0124278 
-0.0673353 0.0923742 -0.0169812 
-0.0497885 0.0906948 -0.0214694 
-0.0912836 0.147391 0.0152055 
-0.0767538 0.17641 -0.0509966 
-0.0915041 0.144746 0.0236914 
-0.084091 0.147416 0.00396682 
-0.0897087 0.151529 0.019265 
-0.0838847 0.151316 0.00525879 
-0.0681868 0.159202 -0.0535848 
-0.0694542 0.167221 -0.0521206 
-0.0718488 0.16622 -0.0448438 
-0.090472 0.150224 0.0141179 
-0.0828609 0.148718 0.00330475 
-0.0748003 0.151327 -0.027021 
-0.0775298 0.152661 -0.00531506 
-0.0746471 0.162631 -0.0338111 
-0.0486899 0.166932 -0.00225802 
-0.0914888 0.133201 0.025706 
-0.0314707 0.0735666 -0.0295522 
-0.0325296 0.0729208 -0.0265719 
-0.0339073 0.0738342 -0.0220736 
-0.0050395 0.0998778 -0.023845 
-0.055541 0.125441 -0.0065184 
-0.082475 0.0773885 0.000277533 
-0.0831637 0.0775621 0.00215961 
-0.0843082 0.0776816 0.00441775 
-0.0840461 0.0774315 0.00580292 
-0.0840009 0.0766184 0.00753721 
-0.0844693 0.0777354 0.00976617 
-0.0846549 0.0776271 0.0117759 
-0.084644 0.077577 0.0135373 
-0.0846884 0.0778434 0.0158369 
-0.0318526 0.0888213 -0.0255458 
-0.0891701 0.143317 0.0134397 
-0.0516568 0.1645 0.00205665 
-0.0765766 0.145946 -0.00475505 
-0.0773729 0.147306 -0.00365768 
-0.0750393 0.155383 -0.0209532 
-0.0905488 0.15019 0.0151321 
-0.0380158 0.17412 -0.00970024 
-0.0766128 0.15283 -0.00682408 
-0.0719422 0.157171 -0.0362937 
-0.0732391 0.162924 -0.0388488 
-0.0472967 0.167912 -0.000397255 
-0.0935576 0.1287 0.0222241 
-0.0867554 0.140412 0.00733124 
-0.0309264 0.0738091 -0.0318875 
-0.0320547 0.0749549 -0.0296621 
-0.0324722 0.0749149 -0.0286014 
-0.0327868 0.0751513 -0.027472 
-0.0336972 0.0750125 -0.0246773 
-0.0335743 0.0738789 -0.0233486 
-0.0350357 0.0752612 -0.0205674 
0.0443234 0.0649777 -0.0012447 
-0.0793847 0.0762714 -0.00557644 
-0.0807531 0.0788608 -0.00339235 
-0.0807418 0.0768886 -0.0030469 
-0.0826454 0.0788284 0.000548512 
-0.0855525 0.0791331 0.00775944 
-0.0856594 0.079117 0.00996024 
-0.0859913 0.0792261 0.0131535 
-0.0859444 0.0790142 0.014569 
-0.0856744 0.0792438 0.0162917 
-0.0857375 0.0789902 0.0178516 
-0.0845296 0.0793308 0.0199623 
-0.0824498 0.0785722 0.0242924 
-0.0824999 0.0791673 0.0259313 
0.0102219 0.107345 -0.0193543 
-0.0903823 0.143329 0.0141773 
-0.0738074 0.15407 -0.026429 
-0.0716164 0.144171 -0.0138393 
-0.0765854 0.145702 -0.00598036 
-0.0892761 0.146051 0.0100356 
-0.0770057 0.14735 -0.00478605 
-0.0798154 0.151357 0.00136039 
-0.0757994 0.155365 -0.0199819 
-0.0666813 0.170158 -0.0571993 
-0.0751675 0.166555 -0.0395836 
-0.0722396 0.16863 -0.0477505 
-0.078175 0.161077 -0.0259343 
-0.0734118 0.154136 -0.0326837 
-0.068811 0.17262 -0.0551747 
-0.0682244 0.159742 -0.0551383 
-0.0769144 0.152808 -0.00788985 
-0.0719599 0.160032 -0.0395563 
-0.0302954 0.0759956 -0.033443 
-0.0318014 0.0763077 -0.031183 
-0.0322017 0.0764044 -0.0294883 
-0.0329565 0.0764647 -0.0286537 
-0.0330998 0.0766197 -0.0274353 
-0.0340803 0.0765761 -0.0267409 
-0.033973 0.0766594 -0.0244223 
-0.0350921 0.075871 -0.0215444 
-0.0352397 0.0767404 -0.0205113 
-0.080328 0.0800126 -0.00522289 
-0.0829148 0.080086 -0.000992018 
-0.0831633 0.0806189 0.00143127 
-0.0846787 0.0790598 0.00496833 
-0.0854593 0.0804228 0.00613832 
-0.0861426 0.0805271 0.00780675 
-0.0863742 0.0805345 0.0101276 
-0.0862163 0.0807365 0.0132375 
-0.0865233 0.080697 0.0147587 
-0.0865505 0.0804328 0.0168617 
-0.0836959 0.0797655 0.022481 
-0.0835 0.0802825 0.0234041 
-0.0833961 0.0807548 0.0259265 
-0.0896381 0.133875 0.0298012 
-0.0743614 0.143065 -0.00682266 
-0.0756826 0.143071 -0.00581788 
-0.0765827 0.144504 -0.00486035 
-0.0900036 0.133745 0.0317577 
-0.0898885 0.145902 0.0110466 
-0.0772878 0.147182 -0.00591697 
-0.0793918 0.151512 8.78203e-005 
-0.0763929 0.155646 -0.0188132 
-0.0773729 0.166835 -0.037865 
-0.0691456 0.175729 -0.0564055 
-0.063187 0.175853 -0.061722 
-0.0510817 0.164434 -0.00186136 
-0.0722683 0.156906 -0.0388482 
-0.0493703 0.165501 0.00145304 
-0.0770528 0.152713 -0.00895415 
-0.072572 0.157517 -0.0340939 
-0.0744593 0.162356 -0.0349969 
-0.0740778 0.167875 -0.0429161 
-0.0927616 0.123372 0.0102524 
-0.0319353 0.0778393 -0.0316293 
-0.0324045 0.077846 -0.0305852 
-0.0333694 0.0779423 -0.0276342 
-0.03391 0.0781015 -0.0263266 
-0.0348001 0.0770836 -0.0233912 
-0.0347085 0.0780613 -0.022526 
-0.0344758 0.078152 -0.0215026 
-0.0622168 0.173901 -0.0617103 
-0.018256 0.114593 -0.0174078 
-0.0741765 0.0808327 -0.013437 
-0.0790499 0.0793806 -0.00743258 
-0.0812728 0.080388 -0.00458349 
-0.0813231 0.0803485 -0.00314483 
-0.0830348 0.0815352 -0.00245362 
-0.0837572 0.0816001 -0.000313528 
-0.0842011 0.0816213 0.00217019 
-0.0853321 0.081851 0.0051491 
-0.0857935 0.0819295 0.00736784 
-0.0870441 0.0818421 0.0118377 
-0.0866039 0.0820932 0.0149009 
-0.0853691 0.0808343 0.0202238 
-0.0845565 0.0816462 0.0235075 
-0.084451 0.0817848 0.024535 
-0.0896441 0.134191 0.0338654 
-0.0529543 0.161141 -0.0019195 
-0.0785395 0.148329 -0.00199633 
-0.0892198 0.148861 0.0104211 
-0.0789126 0.144142 -0.00363441 
-0.0764513 0.147241 -0.00724978 
-0.0785421 0.15155 -0.00100004 
-0.0769552 0.155573 -0.0178884 
-0.0789541 0.165264 -0.0319567 
-0.0701786 0.174204 -0.0542977 
-0.0727167 0.166112 -0.0426176 
-0.0504583 0.163917 -0.00277952 
-0.0725332 0.153955 -0.0347352 
-0.090879 0.150276 0.0195214 
-0.0768937 0.152677 -0.00997514 
-0.0711482 0.16075 -0.0440156 
-0.0302204 0.077885 -0.0335532 
-0.0329971 0.079139 -0.0285164 
-0.0335386 0.0793837 -0.0265232 
-0.0339162 0.0794419 -0.0253487 
-0.0350241 0.0794216 -0.0236539 
-0.0354177 0.0793905 -0.0227098 
-0.0760006 0.0825082 -0.0119756 
-0.0801216 0.0823538 -0.00722692 
-0.0816085 0.0825895 -0.0054197 
-0.0828873 0.0827502 -0.0047689 
-0.083274 0.0829873 -0.00354506 
-0.0840432 0.083113 -0.00211953 
-0.0842723 0.0832089 -0.000206454 
-0.0851675 0.0830869 0.00245928 
-0.0856421 0.0831193 0.00345733 
-0.0855318 0.0833944 0.00532818 
-0.0860723 0.0832177 0.00668518 
-0.0866146 0.0832072 0.00867036 
-0.0868666 0.0833266 0.0111704 
-0.0863818 0.0835621 0.0140318 
-0.086621 0.0833821 0.0166245 
-0.0864511 0.0829937 0.0187099 
-0.0860249 0.083231 0.0201683 
-0.0850147 0.083392 0.0218192 
-0.0846843 0.0825404 0.0227632 
-0.0848239 0.0831406 0.0245571 
-0.0845944 0.0820172 0.0263226 
-0.0836837 0.0827616 0.0278802 
-0.0899832 0.134289 0.0355843 
-0.0902614 0.146304 0.0127703 
-0.0804226 0.143914 -0.00199796 
-0.0885403 0.145725 0.0318632 
-0.071635 0.145517 -0.0198826 
-0.089768 0.147433 0.0112054 
-0.0839407 0.14881 0.00420886 
-0.0908463 0.150221 0.0161854 
-0.0747538 0.154086 -0.0188839 
-0.0790255 0.165243 -0.0329556 
-0.0496004 0.164867 -0.00373529 
-0.0732924 0.15689 -0.0288516 
-0.0732948 0.15135 -0.0360021 
-0.0726709 0.155473 -0.0352712 
-0.0760685 0.151332 -0.0195921 
-0.0732527 0.158146 -0.0325511 
-0.09346 0.126891 0.012364 
-0.0327829 0.0794228 -0.0300909 
-0.0326537 0.0799275 -0.0272271 
-0.0795115 0.0826382 -0.00946782 
-0.0849504 0.0841942 -0.00241583 
-0.0859982 0.0843159 0.000972665 
-0.0865592 0.0847319 0.00319548 
-0.0868263 0.0848835 0.00486778 
-0.0871471 0.0845904 0.00747946 
-0.087048 0.0845795 0.00900197 
-0.087031 0.0846671 0.0120644 
-0.0872638 0.0846258 0.0137219 
-0.0870097 0.0846502 0.0158325 
-0.0867051 0.0847522 0.0183881 
-0.0865976 0.0846442 0.0211398 
-0.0849575 0.0848813 0.0244891 
-0.0844899 0.0852223 0.0259492 
-0.0900571 0.132624 0.0386403 
-0.0892119 0.14441 0.0315445 
-0.0833707 0.146038 0.00350593 
-0.0757038 0.145848 -0.00682936 
-0.0893638 0.139255 0.0129993 
-0.0856552 0.148688 0.00590711 
-0.0547998 0.161446 -0.000139399 
-0.0785835 0.165351 -0.0338995 
-0.081189 0.137168 -0.0021239 
-0.0743775 0.156819 -0.0254774 
-0.0723587 0.153366 -0.0368586 
-0.0901543 0.150335 0.0226821 
-0.0698891 0.155454 -0.0502686 
-0.0718587 0.155343 -0.0405126 
-0.0747274 0.152731 -0.016764 
-0.0913432 0.127864 0.0351452 
-0.0937202 0.122553 0.0142402 
-0.0289419 0.0815261 -0.0358348 
-0.0291074 0.0809722 -0.0343961 
-0.0310346 0.080633 -0.032374 
-0.0315968 0.0804071 -0.0313552 
-0.0324975 0.0813784 -0.0293723 
-0.0326568 0.0821471 -0.028498 
-0.0333185 0.0821523 -0.02759 
-0.033356 0.08107 -0.0256611 
-0.0347219 0.0810993 -0.0241405 
-0.0765813 0.0844612 -0.0120811 
-0.0791157 0.0851387 -0.00986219 
-0.0801131 0.0851117 -0.00855252 
-0.0811513 0.0853286 -0.0074201 
-0.0821885 0.0843026 -0.00508845 
-0.0860219 0.0860342 0.00101078 
-0.0877172 0.0859993 0.00400677 
-0.0877612 0.086289 0.00570877 
-0.0877496 0.0862733 0.00871957 
-0.0881397 0.0862529 0.0110978 
-0.0884006 0.0859678 0.0127876 
-0.0876682 0.0859636 0.0145886 
-0.0871706 0.0862313 0.0153881 
-0.0865978 0.0853838 0.0233249 
-0.0919194 0.143413 0.0201884 
-0.0916449 0.143914 0.0217579 
-0.0885492 0.144662 0.010116 
-0.0714351 0.153981 -0.0448956 
-0.0853371 0.14193 0.00569068 
-0.0911943 0.14209 0.016229 
-0.0889566 0.141718 0.0330739 
-0.0744763 0.149948 -0.0293519 
-0.0914317 0.146012 0.0185928 
-0.0870507 0.148904 0.00844439 
-0.0757725 0.149886 -0.0158333 
-0.0885226 0.149829 0.0112786 
-0.0710255 0.156784 -0.044995 
-0.0783161 0.165129 -0.0350273 
-0.0859897 0.0926496 0.000441284 
-0.0884263 0.151483 0.0124084 
-0.0747583 0.156782 -0.0239661 
-0.0738766 0.158173 -0.030131 
-0.0708178 0.162003 -0.0471293 
-0.020441 0.185618 -0.0200043 
0.025423 0.114951 -0.00879887 
-0.0310702 0.0836177 -0.0314464 
-0.0333731 0.0835553 -0.0254279 
-0.0341805 0.0836634 -0.0244547 
-0.0937865 0.125855 0.0237311 
-0.060032 0.0356917 0.0457824 
-0.080134 0.0868687 -0.00933809 
-0.0842423 0.0849852 -0.00346888 
-0.0852735 0.0863334 -0.00232131 
-0.0858357 0.0861395 -0.000599381 
-0.0871915 0.0874957 0.00243585 
-0.0885632 0.0873694 0.00541688 
-0.0881939 0.0877994 0.00829903 
-0.0891011 0.087409 0.0108596 
-0.0884194 0.0873844 0.014738 
-0.0883569 0.0875314 0.0174377 
-0.0874661 0.0867181 0.0207199 
-0.0754499 0.14868 -0.0150713 
-0.0917241 0.140621 0.0197452 
-0.0900164 0.140474 0.0273406 
-0.0906263 0.141399 0.0152655 
-0.0890054 0.143237 0.0120141 
-0.0733263 0.151271 -0.0374718 
-0.0844284 0.144765 0.00564338 
-0.0916391 0.144998 0.020198 
-0.0743022 0.154167 -0.0198821 
-0.074713 0.154087 -0.020957 
-0.0852603 0.138393 0.00137429 
-0.0798071 0.140976 -0.00396573 
-0.0753044 0.156715 -0.0230452 
-0.0877558 0.150245 0.0277506 
-0.0912458 0.147462 0.0219121 
-0.0765358 0.158093 -0.0240508 
-0.0860251 0.138665 0.00198832 
-0.0927335 0.115911 0.0183964 
-0.0287751 0.0841504 -0.0346191 
-0.0298202 0.0830335 -0.0338623 
-0.0327438 0.0832859 -0.0271305 
-0.0332724 0.0851763 -0.0255179 
-0.0348001 0.0852576 -0.0244796 
-0.0832 0.110222 0.00239288 
-0.0343207 0.176972 -0.011436 
-0.0763195 0.0855693 -0.0136019 
-0.078211 0.0867791 -0.0107108 
-0.0811367 0.0874901 -0.00774783 
-0.0833955 0.0883084 -0.00546433 
-0.0845786 0.0883853 -0.00362707 
-0.0852061 0.0887067 -0.00173858 
-0.0859687 0.0885438 -0.000211872 
-0.0884455 0.0887442 0.00685213 
-0.0891459 0.0888438 0.0110402 
-0.0892205 0.0874064 0.0129547 
-0.0893084 0.0888421 0.0144857 
-0.0893213 0.088892 0.015979 
-0.0887393 0.0887788 0.0205322 
-0.0878714 0.088908 0.0232537 
-0.0858079 0.129236 -0.000781823 
-0.0919263 0.141436 0.0205905 
-0.0892335 0.140187 0.0363795 
-0.0774102 0.149997 -0.00481736 
-0.0809539 0.140552 -0.00283486 
-0.0870659 0.143264 0.00985209 
-0.045753 0.16828 -0.00584933 
-0.0853719 0.144967 0.00721516 
-0.0920442 0.146535 0.0218637 
-0.0910482 0.148798 0.0146809 
-0.0759146 0.149978 -0.0176921 
-0.0769513 0.154115 -0.0140225 
-0.0771362 0.161252 -0.0284843 
-0.086781 0.13727 0.00354922 
-0.0640167 0.16707 -0.060296 
-0.0760737 0.156828 -0.0219622 
-0.0292254 0.0964864 -0.0238896 
-0.0913342 0.147467 0.0175993 
-0.0754082 0.151395 -0.0130514 
-0.0749366 0.152736 -0.0206964 
-0.0755701 0.158163 -0.0250542 
-0.0294443 0.0861491 -0.033785 
-0.0301692 0.0838353 -0.0321612 
-0.0307453 0.0855512 -0.0297956 
-0.0326419 0.0834177 -0.0293029 
-0.0327866 0.0864189 -0.0256784 
-0.0518759 0.0353222 -0.0123862 
-0.0865533 0.126171 -0.00135764 
-0.0841556 0.110237 0.00329574 
-0.0873037 0.110596 0.016923 
-0.0777999 0.089405 -0.0115028 
-0.0783936 0.0893701 -0.0105491 
-0.0812225 0.089476 -0.00794459 
-0.0821017 0.0890015 -0.00629778 
-0.0835913 0.0897433 -0.00560084 
-0.0848421 0.0898403 -0.0041355 
-0.085505 0.0898025 -0.0011127 
-0.0859057 0.0899438 0.000516119 
-0.0875069 0.0891973 0.00342924 
-0.0887107 0.0890524 0.00541077 
-0.0895604 0.0902209 0.011087 
-0.0892933 0.0901875 0.0127992 
-0.0893305 0.090264 0.0144715 
-0.0894428 0.0902132 0.0161751 
-0.0892725 0.0898108 0.0186673 
-0.0885244 0.0902668 0.0221223 
0.0211478 0.107648 -0.0162346 
-0.0891016 0.140575 0.0133432 
-0.0900931 0.140837 0.0256646 
-0.081339 0.142701 -0.000696027 
-0.0856197 0.143272 0.00685576 
-0.0900603 0.143026 0.0301469 
-0.0915567 0.146068 0.0164009 
-0.0753421 0.150032 -0.0197274 
-0.0774562 0.151393 -0.00424899 
-0.079147 0.168057 -0.0349795 
-0.0780375 0.168548 -0.031936 
-0.0538994 0.161251 -0.000927713 
-0.0714133 0.165196 -0.0468658 
-0.0690754 0.164275 -0.0516361 
-0.0768461 0.156899 -0.0209186 
-0.0912012 0.14888 0.0205895 
-0.0753576 0.151256 -0.0148295 
-0.0748701 0.152761 -0.0179919 
-0.0692748 0.161755 -0.0514455 
-0.0941012 0.124173 0.0155029 
-0.0239157 0.0959563 -0.025657 
-0.0284413 0.0869865 -0.0340352 
-0.0293892 0.0875821 -0.0319474 
-0.0306208 0.0876002 -0.029252 
-0.0323617 0.0862998 -0.0266922 
-0.0316478 0.08787 -0.0268258 
-0.0937521 0.12643 0.0266851 
-0.0933822 0.127517 0.0153276 
-0.0847119 0.110189 0.00424562 
-0.0690027 0.156862 -0.0517832 
-0.0757432 0.0921069 -0.0136325 
-0.0788567 0.0901497 -0.0097342 
-0.0811894 0.0913089 -0.00797844 
-0.0832954 0.0910258 -0.00580917 
-0.084457 0.0911805 -0.00453629 
-0.0854007 0.0912249 -0.003089 
-0.0857298 0.0912096 -0.00127873 
-0.085915 0.0912645 0.000429946 
-0.0861676 0.0912901 0.00143106 
-0.0868937 0.0912818 0.00301523 
-0.0879832 0.0916293 0.00470334 
-0.0888616 0.0916123 0.00798589 
-0.0891114 0.09038 0.00896073 
-0.08916 0.0915861 0.0108789 
-0.0894429 0.0916626 0.013132 
-0.0899874 0.0914228 0.0161638 
-0.0894567 0.092094 0.0201681 
-0.0886915 0.0925742 0.0221979 
-0.0871902 0.14184 0.0103436 
-0.0896222 0.140574 0.0144152 
-0.0903303 0.140579 0.0241694 
-0.0821823 0.148534 0.00180131 
-0.0744486 0.141666 -0.00675132 
-0.086199 0.141923 0.00712338 
-0.0883992 0.142018 0.0117351 
-0.0902346 0.141868 0.0289511 
-0.0837743 0.143286 0.00376018 
-0.0897399 0.142134 0.0309009 
-0.0828162 0.145736 0.00119653 
-0.0749999 0.146514 -0.0106798 
-0.0902878 0.146192 0.0144458 
-0.0761167 0.146865 -0.00860496 
-0.0750603 0.150081 -0.0237786 
-0.0778085 0.151535 -0.00296484 
-0.0925443 0.114446 0.0135494 
-0.0786874 0.166631 -0.0369531 
-0.0704603 0.167916 -0.0504293 
-0.0707196 0.164213 -0.047994 
-0.0701771 0.168505 -0.0512249 
-0.0889982 0.114294 0.00515423 
-0.0777011 0.156788 -0.0198983 
-0.0719856 0.152743 -0.0427385 
-0.072943 0.152986 -0.0379856 
-0.0758179 0.151293 -0.0163284 
-0.0746696 0.153042 -0.0158296 
-0.0747866 0.158255 -0.0265101 
-0.0216469 0.185109 -0.018436 
-0.085385 0.135372 0.000597033 
-0.0945728 0.124017 0.018641 
-0.0773877 0.111385 -0.00460862 
-0.0272128 0.0893318 -0.033337 
-0.0292037 0.0890097 -0.0312545 
-0.0300755 0.0891799 -0.0296976 
-0.0291895 0.0904672 -0.0289605 
-0.0309484 0.0893127 -0.0268111 
-0.0307664 0.0891006 -0.0255328 
-0.0926561 0.123256 0.00875518 
-0.0831547 0.114177 -0.001363 
-0.0869936 0.115072 0.00251431 
-0.0842977 0.136868 0.000165741 
-0.0875874 0.126417 0.000163311 
-0.0913573 0.125221 0.00618471 
-0.0856596 0.110328 0.00572839 
-0.0771925 0.0924009 -0.0125781 
-0.0782321 0.0920153 -0.0116375 
-0.0799947 0.0922057 -0.00976328 
-0.0808313 0.0932308 -0.00900463 
-0.0838431 0.0926249 -0.00479111 
-0.0848366 0.0929842 -0.00341276 
-0.0852807 0.0926575 -0.00161974 
-0.0861056 0.0932631 -0.000412773 
0.042908 0.0649491 -0.00087186 
0.0244639 0.0973711 -0.0203644 
-0.0498186 0.0355679 -0.0127728 
0.0565015 0.064805 0.000895564 
0.0259046 0.113124 -0.0099993 
-0.0372714 0.0453875 -0.0252089 
0.0557264 0.069219 0.0027886 
0.0273285 0.0961459 -0.0199216 
-0.0263476 0.111534 -0.0180798 
-0.0397024 0.11741 -0.0142479 
0.0452303 0.0650065 -0.001182 
0.0412972 0.0638498 -0.00456309 
-0.0545189 0.125394 -0.00645896 
-0.0160242 0.104598 -0.0229916 
0.0434476 0.0665269 -0.000655226 
-0.0194285 0.186811 -0.0172309 
-0.0182979 0.187137 -0.0177618 
0.022731 0.0857532 -0.0246434 
-0.0208353 0.118108 -0.0125206 
-0.0115191 0.105934 -0.0228322 
-0.0188749 0.113703 -0.0183109 
-0.0200941 0.186145 -0.0187183 
-0.0191427 0.187314 -0.0195977 
-0.0176282 0.18718 -0.0199005 
-0.0565896 0.0358171 -0.0111293 
-0.0365439 0.116142 -0.0148742 
-0.0353943 0.12464 -0.00557756 
-0.0284676 0.0361814 -0.0298473 
-0.0220642 0.0932888 -0.0332583 
-0.0184795 0.186781 -0.0210539 
-0.0170708 0.187464 -0.0218344 
-0.0337814 0.123773 -0.00471396 
-0.0477199 0.0406432 -0.0119594 
0.0548253 0.0587162 -0.00150307 
0.0198296 0.102617 -0.020389 
-0.0329503 0.109916 -0.0181964 
0.0463667 0.0737536 0.00388557 
0.0468204 0.0727194 0.00501097 
-0.0364909 0.121358 -0.0103329 
-0.0184057 0.185746 -0.0220816 
-0.0169633 0.186467 -0.0229962 
0.0482452 0.0716214 0.00601546 
0.0131784 0.0950108 -0.0264838 
-0.0452186 0.125954 -0.00826486 
0.0506355 0.0717445 0.00587177 
-0.0546827 0.122836 -0.00883317 
0.0531329 0.0719043 0.00606857 
-0.0484212 0.11058 -0.0177749 
-0.0313144 0.177726 -0.0141322 
0.0279661 0.0997839 -0.0176903 
-0.0186965 0.184564 -0.0225041 
-0.0169463 0.185733 -0.0241008 
-0.00694684 0.111679 -0.0211995 
0.00165948 0.0995622 -0.0235452 
-0.0650383 0.0434698 -0.00308614 
-0.0175992 0.0359439 -0.026735 
-0.0162878 0.115512 -0.0163631 
-0.0112832 0.109174 -0.0217983 
-0.0706619 0.0383247 0.00052564 
-0.00608298 0.118187 -0.0152247 
-0.0374396 0.172288 -0.0116484 
-0.0328634 0.175154 -0.0138211 
-0.0278837 0.177896 -0.0163832 
-0.0251185 0.179468 -0.0183053 
0.0533299 0.069331 0.00203885 
-0.026309 0.0953556 -0.0251007 
-0.0153943 0.185727 -0.025763 
-0.0269147 0.0345287 -0.0289887 
0.0353315 0.107724 -0.00573114 
-0.0328336 0.0371846 -0.0309043 
0.0156187 0.0895108 -0.0289509 
-0.0128856 0.105753 -0.0225316 
0.00642268 0.119034 -0.0149691 
-0.00472406 0.117631 -0.014828 
-0.035574 0.172807 -0.0134613 
-0.0340432 0.173569 -0.014327 
-0.0143328 0.184583 -0.0268082 
-0.0131866 0.184663 -0.0268749 
0.0570043 0.0677614 0.0034664 
-0.0596212 0.0451283 -0.0045319 
-0.0565128 0.159931 0.00201893 
0.0224869 0.113898 -0.01267 
-0.0462041 0.11227 -0.0167283 
-0.0437204 0.167775 -0.0088917 
-0.0385664 0.169911 -0.0121286 
-0.0623505 0.172171 -0.0622074 
-0.0467368 0.111391 -0.0178053 
-0.0261371 0.123107 -0.00477804 
-0.0146121 0.183446 -0.0273798 
-0.0132334 0.183843 -0.0279223 
-0.0103772 0.0951943 -0.0328026 
-0.0119262 0.0894085 -0.0369086 
-0.00984182 0.112632 -0.019323 
-0.0099259 0.113359 -0.0181141 
-0.0652885 0.154457 0.00420362 
-0.0632006 0.154783 0.00383009 
-0.0618843 0.154914 0.00381324 
-0.060568 0.155472 0.00318033 
-0.0588268 0.156088 0.00213192 
-0.0563586 0.158214 0.000162616 
-0.0495567 0.162761 -0.00476013 
-0.0460488 0.164888 -0.00767468 
-0.0350824 0.113245 -0.0172346 
-0.0300854 0.109835 -0.0181031 
-0.013356 0.182388 -0.0283938 
-0.0121462 0.182751 -0.0287307 
-0.0110236 0.18259 -0.0284693 
-0.0245717 0.0985267 -0.0244077 
0.0522119 0.0678783 0.00128736 
-0.0529114 0.12557 -0.00664214 
-0.062673 0.154519 0.00234498 
-0.0616379 0.154125 0.00248089 
-0.0604513 0.154396 0.00216746 
-0.0587014 0.155168 0.00114258 
-0.055764 0.157185 -0.0011728 
-0.0537732 0.159054 -0.0018867 
-0.00150704 0.112763 -0.0195453 
-0.00637363 0.113131 -0.019804 
-0.0222198 0.0982099 -0.0242482 
-0.0114002 0.181303 -0.0291961 
-0.0200785 0.0984226 -0.024285 
0.0166578 0.0920964 -0.025167 
-0.0554533 0.0457923 -0.00576805 
-0.064913 0.154181 0.00202179 
-0.0637713 0.153396 0.00163721 
-0.0615856 0.153612 0.00107922 
-0.0603746 0.153618 0.000960127 
-0.0590066 0.153952 0.000550387 
0.0146531 0.110986 -0.0175173 
0.0137864 0.111495 -0.0181633 
-0.00836449 0.112895 -0.0195438 
-0.00108455 0.105308 -0.0221747 
-0.0124599 0.0990432 -0.0249031 
-0.0114181 0.180024 -0.0296625 
-0.00894255 0.0996008 -0.0254124 
-0.0613409 0.0345899 -0.00919233 
-0.0625698 0.0338656 -0.0089393 
-0.00633797 0.0997376 -0.0238919 
-0.0172221 0.113647 -0.0183669 
0.0102734 0.0934933 -0.0289824 
0.0552615 0.0727667 0.00841825 
-0.0357837 0.11783 -0.0132817 
-0.0166746 0.117057 -0.0149554 
-0.0029224 0.0998166 -0.0239359 
0.0478627 0.0721617 0.00749135 
-0.0644666 0.153508 -8.01201e-005 
-0.0636534 0.152474 0.00012144 
-0.0622722 0.152768 0.000116367 
-0.0614065 0.152632 5.22418e-005 
-0.0603797 0.152474 0.000182899 
-0.00674784 0.0954643 -0.033053 
-0.0324962 0.116859 -0.0145146 
0.0488223 0.0726646 0.00780731 
-0.0259875 0.121852 -0.0068258 
-0.0675412 0.18152 -0.0579931 
-0.010852 0.178517 -0.0298401 
-0.00642115 0.109177 -0.0227213 
-0.0344256 0.115228 -0.0148995 
-0.0345216 0.109179 -0.0190144 
-0.00358022 0.124907 -0.00839191 
-0.0643819 0.15236 -0.00158934 
-0.0635508 0.151756 -0.00107857 
-0.0623633 0.151586 -0.000771967 
-0.06143 0.151423 -0.000657348 
-0.0605937 0.151101 -0.000155842 
-0.0588045 0.152574 -0.000346811 
0.0451592 0.067926 0.00141812 
0.0295576 0.1016 -0.0155939 
0.0147606 0.10484 -0.0190799 
0.00348472 0.107184 -0.0203665 
-0.00413958 0.10794 -0.0221345 
0.0471402 0.0719805 0.0058192 
0.0127285 0.115081 -0.0159822 
-0.0062214 0.10137 -0.0234808 
-0.0372026 0.0973503 -0.0222713 
0.00147384 0.0985066 -0.0244478 
-0.0316663 0.0423795 -0.0300398 
-0.0405462 0.047972 -0.0127437 
-0.0417651 0.047378 -0.012181 
-0.0054768 0.109523 -0.0219654 
-0.00782906 0.113899 -0.0186761 
0.00753525 0.098496 -0.0239032 
-0.0634279 0.150963 -0.00232322 
-0.0625547 0.150427 -0.00154726 
-0.061699 0.150079 -0.00117011 
-0.0589363 0.150613 -0.000447134 
-0.0570474 0.150187 -0.00115256 
0.0472123 0.0738967 0.00837179 
0.0122039 0.0990544 -0.0229191 
-0.0148826 0.124355 -0.00591548 
-0.0244655 0.108577 -0.0207124 
0.0142733 0.0937235 -0.025791 
0.0090968 0.0979843 -0.0236558 
0.0233453 0.104336 -0.0173891 
0.0332302 0.10824 -0.00804786 
0.0570726 0.0652515 0.00208495 
-0.000257527 0.100041 -0.0239872 
-0.0243083 0.105977 -0.0221537 
0.0272929 0.0622918 -0.0216432 
0.0117305 0.0975921 -0.023019 
0.0208505 0.106516 -0.0170782 
0.024891 0.112338 -0.0120791 
0.0113556 0.114214 -0.0168134 
0.0176004 0.107113 -0.0176302 
0.0130177 0.0975143 -0.0230575 
-0.0633568 0.151664 -0.00359914 
-0.0626233 0.149539 -0.00261602 
-0.0599045 0.148795 -0.00151299 
-0.0588996 0.148758 -0.00165084 
0.00858693 0.0988734 -0.0226216 
-0.0134577 0.103524 -0.0238641 
-0.00720471 0.10376 -0.022949 
-0.0057939 0.1032 -0.0233391 
0.00335043 0.102258 -0.0222855 
0.0079963 0.10137 -0.0209254 
-0.00862161 0.11423 -0.0168968 
0.0199443 0.101359 -0.0212752 
0.01029 0.0945372 -0.0280872 
0.0139614 0.0974969 -0.0234193 
-0.0366763 0.0436146 -0.0270467 
0.015763 0.0974058 -0.0234012 
-0.0372948 0.124264 -0.0075284 
-0.0141451 0.0950396 -0.033645 
-0.0276188 0.116935 -0.0143453 
-0.0256353 0.117059 -0.013896 
0.00635301 0.100181 -0.0223271 
-0.00720058 0.101537 -0.0235025 
-0.0132269 0.101953 -0.0238089 
0.0280335 0.111005 -0.0107086 
-0.0297139 0.11134 -0.0176298 
-0.00638416 0.114497 -0.0173389 
0.0118428 0.116789 -0.0156919 
0.0196888 0.104172 -0.0186501 
-0.060081 0.0347094 -0.00984642 
-0.0336837 0.121644 -0.00775242 
0.0400526 0.104919 0.000296009 
-0.0625323 0.149047 -0.00417999 
-0.0618511 0.147993 -0.00291272 
-0.0608471 0.148076 -0.00237799 
-0.0599456 0.147383 -0.00218646 
-0.0589901 0.14716 -0.00182323 
-0.0579819 0.147103 -0.00168351 
-0.0613706 0.173579 -0.061535 
-0.0025385 0.102981 -0.0228642 
0.0050355 0.101504 -0.021491 
0.00926752 0.101369 -0.0210797 
0.0463686 0.0737565 0.00614237 
0.0112097 0.115558 -0.016571 
-0.0150527 0.103189 -0.0230942 
0.00562377 0.105092 -0.0214497 
-0.0282337 0.117773 -0.0125875 
-0.0565404 0.123062 -0.00778977 
-0.0175412 0.118474 -0.0132641 
-0.0411089 0.112824 -0.0173575 
-0.0503106 0.114364 -0.0163224 
0.024374 0.115649 -0.0106156 
0.0555768 0.0681913 0.00189457 
0.0107542 0.104341 -0.0204373 
0.0231015 0.0964227 -0.0216748 
-0.00262357 0.113115 -0.0193154 
0.0153381 0.0934496 -0.0248893 
-0.00387396 0.114852 -0.0177516 
0.0381924 0.104984 -0.00168816 
-0.0048203 0.116011 -0.0167119 
0.023892 0.114616 -0.0113095 
0.0199035 0.110188 -0.0153644 
0.00542106 0.0990234 -0.0227778 
0.0352185 0.0984783 -0.0126781 
-0.0184214 0.106351 -0.0225351 
0.0293752 0.0936441 -0.0188708 
-0.0132527 0.11048 -0.0196128 
-0.0148141 0.109661 -0.0197574 
0.0332374 0.100846 -0.0132858 
-0.0375791 0.0485996 -0.0132137 
-0.0124362 0.111276 -0.0195842 
0.00447666 0.100579 -0.0222787 
-0.0336982 0.111131 -0.0185488 
0.00898287 0.100272 -0.0222417 
-0.0273889 0.0940227 -0.0258107 
-0.0319637 0.108548 -0.019418 
0.00926247 0.119772 -0.0149732 
0.0213852 0.121693 -0.00543439 
-0.0078078 0.0921652 -0.0358527 
0.0355061 0.0908014 -0.0158448 
0.0348028 0.0924283 -0.0155091 
0.00178077 0.105565 -0.0218681 
0.0360059 0.0874088 -0.0164519 
-0.0412212 0.123134 -0.0100473 
0.0283819 0.117909 -0.00383775 
0.0248771 0.110226 -0.0131193 
0.0315247 0.11194 -0.00713101 
-0.0284563 0.111278 -0.0177017 
0.0398074 0.0898837 -0.0112494 
-0.00677121 0.126039 -0.00780603 
0.00295957 0.11638 -0.0181935 
-0.0601353 0.145813 -0.00285423 
-0.0594345 0.144264 -0.00266514 
-0.0580867 0.144033 -0.00198381 
-0.0159989 0.108854 -0.0200683 
-0.0466389 0.109879 -0.0182869 
-0.031852 0.109995 -0.0184533 
0.0107271 0.1134 -0.0184963 
-0.0326667 0.044492 -0.0279195 
0.0312342 0.117156 0.000347465 
-0.0327937 0.11246 -0.0173081 
0.0300184 0.110298 -0.0101201 
0.00982441 0.117556 -0.0154037 
0.00755508 0.117774 -0.0157369 
0.0302131 0.0891807 -0.019456 
-0.0345695 0.118979 -0.0118127 
0.0216102 0.109037 -0.0155934 
-0.0148004 0.107668 -0.0211384 
0.0176241 0.101851 -0.0217887 
-0.0369178 0.114698 -0.0160364 
-0.0455151 0.115574 -0.016276 
0.00435388 0.0951298 -0.0306651 
0.00860138 0.0943121 -0.0297771 
0.00778907 0.100126 -0.0221447 
-0.020565 0.0953217 -0.0292621 
-0.0184629 0.110654 -0.0197799 
0.014347 0.112666 -0.01768 
0.0144749 0.10294 -0.0210779 
-0.00664313 0.116172 -0.0166692 
-0.0069644 0.124775 -0.0090844 
-0.0227031 0.0951888 -0.0282678 
-0.0240776 0.122975 -0.00528985 
-0.0358568 0.123724 -0.00690732 
-0.0158969 0.107243 -0.0213967 
0.0114347 0.0357745 -0.0212935 
-0.0113216 0.124395 -0.00767235 
0.00733461 0.0949765 -0.0288204 
-0.0268018 0.108012 -0.0212712 
-0.00739846 0.119653 -0.013561 
-0.0381726 0.122866 -0.00957301 
-0.0395029 0.123514 -0.0100163 
-0.0161527 0.102246 -0.0234539 
-0.00507483 0.113713 -0.0180997 
0.0252455 0.088327 -0.0232796 
-0.0172349 0.109604 -0.0205223 
-0.0243385 0.11344 -0.0172326 
-0.0606697 0.143057 -0.0037723 
-0.0593395 0.143093 -0.00348264 
0.0170763 0.109894 -0.0163367 
-0.00619083 0.0964606 -0.0315308 
0.0348142 0.105676 -0.00996471 
0.00954165 0.122724 -0.0114325 
0.0124486 0.121529 -0.0115614 
-0.0643573 0.0429845 -0.00462783 
-0.0618293 0.0428296 -0.00508406 
-0.0600686 0.0428377 -0.00678313 
0.000983036 0.115902 -0.0184064 
0.0091251 0.114558 -0.0173372 
-0.0309102 0.114136 -0.0169014 
0.0454998 0.0724755 0.00348059 
-0.050246 0.118122 -0.0140303 
-0.012047 0.0881576 -0.037664 
-0.0571536 0.0434061 -0.00683915 
-0.0139103 0.116663 -0.0159834 
-0.0665326 0.0449827 0.00152789 
0.00374163 0.114462 -0.0192255 
0.027912 0.0893899 -0.0220213 
0.052778 0.0608056 -0.00272946 
0.0544053 0.0600821 -0.0022013 
0.0464584 0.0714482 0.00439485 
0.0472831 0.0711735 0.00464393 
0.0332476 0.111213 -0.00579875 
-0.0113284 0.0938072 -0.0345926 
-0.0151309 0.0964139 -0.0316868 
-0.0378735 0.0358829 -0.0295176 
-0.0118871 0.0978132 -0.0294663 
-0.00988487 0.0973081 -0.0293262 
-0.022636 0.113586 -0.0173347 
-0.0143047 0.0926243 -0.035551 
-0.0396738 0.122276 -0.0112313 
-0.0313067 0.119748 -0.00981287 
0.0485243 0.0712265 0.00457964 
0.00145666 0.124432 -0.00875514 
-0.0603517 0.142075 -0.00439573 
-0.0441347 0.125127 -0.00872197 
0.0574907 0.0703648 0.00631909 
0.0585062 0.0693807 0.00643893 
-0.0405361 0.116455 -0.0149436 
-0.0167587 0.0959472 -0.0313021 
-0.0111874 0.0867597 -0.0382547 
-0.0103031 0.0864091 -0.0378916 
-0.0590299 0.121796 -0.00900318 
-0.0380118 0.121762 -0.0107935 
-0.0205071 0.111817 -0.0193621 
0.0276617 0.108981 -0.0126105 
0.000818974 0.11444 -0.0191511 
0.0104558 0.112156 -0.0189294 
-0.0505514 0.122875 -0.00975491 
0.00332926 0.0910662 -0.0328008 
0.0475115 0.0656345 -0.000520506 
0.0530358 0.0623841 -0.00187713 
0.0547006 0.0628085 -0.000897723 
-0.0467927 0.12415 -0.00994288 
-0.041503 0.0465683 -0.0148213 
-0.0301838 0.0347678 -0.0305124 
-0.0378706 0.120382 -0.0113318 
-0.036579 0.120055 -0.0109108 
-0.0398654 0.11593 -0.0153851 
-0.0221889 0.109076 -0.0208262 
-0.0141822 0.119402 -0.0131491 
0.0230073 0.0992252 -0.0209764 
-0.0132663 0.10669 -0.0224329 
-0.0436079 0.125773 -0.00710207 
0.0348197 0.1013 -0.012063 
-0.0391059 0.0487435 -0.0123115 
-0.0355021 0.0454911 -0.0255979 
0.0197963 0.100229 -0.0219906 
-0.060471 0.141004 -0.0052945 
-0.0579651 0.141053 -0.00458992 
-0.0560955 0.140044 -0.00376475 
-0.0237876 0.100352 -0.0240016 
-0.00372776 0.121258 -0.011591 
0.0222582 0.0898187 -0.0245284 
-0.0163726 0.0927213 -0.0357599 
-0.0712439 0.115059 0.0512543 
-0.0250564 0.09544 -0.0252415 
-0.0132605 0.124815 -0.00624937 
0.0134382 0.0902886 -0.0296753 
-0.0400174 0.120847 -0.012044 
0.0278677 0.116477 -0.00594322 
-0.0225618 0.096206 -0.0260091 
0.0251281 0.0849568 -0.024229 
-0.0244985 0.0926171 -0.0322373 
0.0322155 0.0886794 -0.0195896 
-0.0352215 0.0464072 -0.023933 
0.0462217 0.0622819 -0.00342055 
0.0483045 0.0620841 -0.003585 
0.00631946 0.0920709 -0.0326118 
-0.00132426 0.0916819 -0.034246 
0.0416233 0.065874 -0.00463823 
0.0424557 0.0644566 -0.00272958 
0.0432377 0.0638172 -0.00207535 
0.0477074 0.0731387 0.00937492 
0.0264017 0.0996781 -0.0184367 
0.0234 0.100683 -0.0205492 
-0.00604659 0.122256 -0.0119007 
0.00940515 0.11548 -0.0171764 
-0.0185654 0.0937389 -0.0343649 
-0.00817693 0.101846 -0.024041 
-0.0360855 0.118685 -0.0123361 
-0.0129109 0.122699 -0.00788738 
-0.00716602 0.0975029 -0.0289353 
-0.00155973 0.111269 -0.0197171 
0.0146126 0.109169 -0.0176923 
-0.00561703 0.0978001 -0.0292773 
-0.0302211 0.0365407 -0.0304339 
0.00320167 0.125272 -0.00877202 
-0.0554133 0.0346324 -0.0114386 
-0.0281436 0.109965 -0.0183976 
-0.00398531 0.111656 -0.0206206 
0.0190042 0.105394 -0.0174418 
0.0334402 0.0984807 -0.0140907 
-0.0391693 0.11869 -0.0131061 
-0.0604418 0.139667 -0.00589792 
-0.0588122 0.13939 -0.0056255 
-0.0571444 0.13872 -0.0049397 
-0.0549064 0.136746 -0.0026119 
-0.052236 0.136547 -0.000903563 
-0.0511291 0.136459 0.000141407 
-0.0500068 0.134625 0.00118994 
-0.0479627 0.133781 0.00399878 
-0.0466481 0.1319 0.00452187 
0.0415434 0.0598512 -0.00385671 
-0.00986152 0.118205 -0.0149207 
0.0525858 0.0726385 0.00789202 
-0.0122915 0.122325 -0.00970389 
-0.0100283 0.122475 -0.00999251 
-0.00780313 0.122583 -0.0108281 
-0.00613745 0.124654 -0.0100223 
-0.0602532 0.117305 -0.0123214 
-0.0378606 0.0478328 -0.0164874 
0.0134858 0.116243 -0.0152626 
0.0421463 0.0622732 -0.0031016 
0.012499 0.0891975 -0.0304683 
0.0164265 0.122505 -0.00781802 
-0.0293804 0.117103 -0.0138371 
-0.0133374 0.118767 -0.0145125 
-0.0508114 0.0353625 -0.0126678 
-0.00112411 0.0946934 -0.0322457 
0.00193587 0.0946512 -0.0321663 
0.00544762 0.0937777 -0.03143 
0.00707469 0.0931201 -0.0308298 
0.0086899 0.092253 -0.0308232 
0.00343541 0.112958 -0.0197029 
-0.0221735 0.0923268 -0.0342141 
-0.0210566 0.100227 -0.0242168 
-0.0194994 0.116204 -0.0159493 
0.0136276 0.104287 -0.0203345 
-0.00960129 0.125001 -0.00853006 
-0.00676766 0.0904801 -0.0359323 
0.0393016 0.0586649 -0.00475943 
0.0452619 0.0657724 2.49994e-006 
-0.0162854 0.121198 -0.0095121 
-0.0202434 0.0963367 -0.0265959 
-0.0305773 0.0476118 -0.0240775 
-0.00939216 0.0361126 -0.0257778 
-0.0152677 0.116616 -0.0158466 
-0.0115352 0.117276 -0.0156099 
-0.0093844 0.10893 -0.0219792 
-0.0195839 0.114445 -0.0171914 
-0.0222077 0.11197 -0.019058 
0.0244223 0.105562 -0.0166648 
0.0368693 0.0991934 -0.00995777 
0.0270866 0.113832 -0.00959572 
0.0340647 0.088 -0.0179687 
-0.0438938 0.112046 -0.0164241 
-0.0118721 0.120129 -0.0132409 
-0.0359054 0.115167 -0.0156881 
-0.020374 0.10435 -0.0225549 
0.0125431 0.102104 -0.0221326 
-0.057044 0.13712 -0.00508293 
-0.0533548 0.136414 -0.00223566 
-0.0483885 0.132139 0.00102185 
-0.0471785 0.130768 0.00220512 
-0.046092 0.130088 0.00275776 
0.0128869 0.124311 -0.0074972 
0.0542192 0.0613611 -0.00143831 
-0.00483843 0.0913917 -0.0355694 
-0.0306153 0.0437252 -0.0293408 
0.0498689 0.0686596 0.00165642 
-0.0257138 0.0945962 -0.0260949 
-0.0229689 0.0907227 -0.0355814 
-0.0214296 0.0906339 -0.0364152 
-0.00245095 0.124193 -0.0089724 
0.00860275 0.124255 -0.00951816 
0.00539914 0.123277 -0.0102831 
0.00669031 0.121494 -0.0132889 
0.0100428 0.120688 -0.0137881 
-0.026303 0.0967614 -0.0246861 
-0.024912 0.0968785 -0.0247499 
-0.0227959 0.0968882 -0.0247091 
-0.0212823 0.097179 -0.0250957 
0.00174825 0.130969 0.00172796 
0.00569125 0.130733 0.00138386 
-0.0183077 0.0972857 -0.0250668 
-0.0170317 0.0979125 -0.0256893 
-0.0149365 0.0986085 -0.0243715 
-0.0137205 0.0990961 -0.0249543 
-0.028118 0.115488 -0.0149336 
0.00307121 0.117534 -0.0165508 
0.0196856 0.120678 -0.0080825 
0.000688116 0.0906747 -0.0344657 
0.0105008 0.0923349 -0.0296791 
0.0120985 0.0920003 -0.0293412 
-0.0356638 0.0353906 -0.0308214 
-0.012423 0.0985442 -0.0269403 
0.00581756 0.112927 -0.0199518 
-0.0243694 0.0918425 -0.0337852 
-0.00349226 0.093717 -0.034207 
-0.00862053 0.0904883 -0.0362263 
-0.0116514 0.0909893 -0.0364941 
0.0353616 0.103852 -0.0105485 
0.0194228 0.113109 -0.0146737 
-0.0427394 0.0358398 -0.0275973 
-0.00989716 0.0988991 -0.027286 
-0.00732042 0.0992831 -0.0255244 
-0.055005 0.117053 -0.0140037 
-0.00591186 0.0992877 -0.0267601 
0.0242561 0.0987144 -0.0203073 
0.0129768 0.109484 -0.0183609 
-0.0048678 0.0988514 -0.0267938 
-0.00440631 0.0977905 -0.028306 
0.0213154 0.111305 -0.0144849 
-0.0260573 0.109921 -0.019753 
-0.000719046 0.0967931 -0.0302592 
0.00207356 0.0957045 -0.0312924 
-0.0587393 0.0351744 -0.0101358 
-0.0115698 0.114055 -0.0171408 
-0.000957951 0.120696 -0.011901 
-0.0200292 0.122257 -0.00743708 
-0.00116958 0.0983293 -0.0269721 
0.0300135 0.105349 -0.0135483 
0.0354267 0.0844536 -0.0180014 
0.04002 0.0958925 -0.00701489 
-0.0158979 0.12309 -0.00694708 
-0.0112151 0.0963113 -0.0317028 
-0.0455282 0.116818 -0.0157548 
-0.0557254 0.136085 -0.00428727 
-0.0549589 0.135191 -0.0040774 
-0.0525841 0.134009 -0.00259097 
-0.0502513 0.133301 -0.000788706 
-0.0500493 0.132038 -0.00146637 
-0.0474891 0.130291 0.000441992 
-0.0466685 0.12975 0.00108943 
-0.046131 0.129217 0.00161047 
0.000878784 0.0977073 -0.0273405 
0.0267006 0.0819528 -0.0235499 
0.0252706 0.0834833 -0.0246179 
0.02304 0.0845078 -0.0260139 
0.046196 0.0683594 0.00188264 
0.0110503 0.118763 -0.0154173 
0.0047927 0.0984862 -0.0242526 
0.0408309 0.0614223 -0.00359925 
0.0315666 0.0958843 -0.0153261 
-0.0161499 0.0985474 -0.0244561 
-0.0180975 0.127753 0.00526943 
-0.0168654 0.100151 -0.0241328 
-0.00340967 0.129788 0.0016502 
0.0442076 0.0672537 0.000660183 
0.00838692 0.0975813 -0.0251742 
-0.0369969 0.0347306 -0.0306422 
-0.00350633 0.0962462 -0.0317011 
0.0279829 0.102423 -0.0165154 
0.018668 0.0865474 -0.0269102 
-0.035088 0.0433604 -0.0281219 
-0.013639 0.108811 -0.0210351 
-0.0145543 0.11138 -0.0192546 
0.046287 0.0595083 -0.00466825 
0.0480547 0.0599426 -0.00452432 
-0.0370661 0.117774 -0.0127181 
0.0189652 0.106677 -0.0171767 
-0.0158945 0.100089 -0.0241998 
0.0325257 0.108763 -0.00945371 
-0.0442687 0.110012 -0.0183924 
-0.0699942 0.180935 -0.057674 
-0.0687756 0.180779 -0.0579438 
0.0118419 0.0966557 -0.0246986 
0.00170195 0.119708 -0.0139949 
-0.0530282 0.0366611 -0.0118271 
-0.0417248 0.121073 -0.0120195 
0.0332439 0.115674 0.000594076 
-0.0320732 0.122937 -0.00509038 
0.0146698 0.118148 -0.0132347 
0.0214237 0.115885 -0.011686 
-0.0145824 0.101519 -0.0235523 
-0.0329972 0.0352606 -0.030655 
-0.0342598 0.114138 -0.0168882 
0.0372372 0.101887 -0.00838251 
0.00274305 0.122673 -0.0108647 
-0.0231735 0.115283 -0.0153846 
-0.0241115 0.0939539 -0.0309122 
0.041032 0.0916373 -0.00873282 
0.0298199 0.103508 -0.0145252 
0.0536341 0.0679124 0.00128148 
-0.00829088 0.115454 -0.0161576 
-0.0622548 0.116905 -0.0110927 
-0.0564448 0.133702 -0.00520615 
-0.0536054 0.133244 -0.00411054 
-0.0526095 0.132221 -0.00371272 
-0.0514897 0.131588 -0.00300251 
-0.0501607 0.130619 -0.00196454 
-0.0487726 0.130792 -0.000825152 
-0.048284 0.129818 -0.00116151 
-0.047636 0.129223 -0.000474411 
-0.0468091 0.128903 -7.64591e-005 
-0.0431785 0.128059 0.000765294 
-0.0150317 0.09977 -0.0234398 
0.0308778 0.115519 -0.00350941 
-0.0139088 0.0998454 -0.0241137 
-0.0365201 0.0484844 -0.0138705 
-0.0104991 0.121682 -0.0112342 
0.0166429 0.0872144 -0.0284115 
-0.0177815 0.11267 -0.0192542 
-0.0129686 0.128604 0.00233302 
-0.00892965 0.129197 0.0024336 
-0.000618268 0.129825 -0.000156577 
0.014365 0.128411 0.001462 
0.0179791 0.0965953 -0.0226664 
-0.0187982 0.107536 -0.0217763 
0.014342 0.0912707 -0.0282203 
0.0159367 0.0910111 -0.0272316 
-0.0253477 0.114461 -0.015407 
0.0194296 0.0956763 -0.0228677 
0.00247026 0.0930058 -0.032145 
0.0110506 0.0990047 -0.0230467 
-0.0134028 0.0909621 -0.0365702 
0.0181886 0.116084 -0.0133115 
0.0220683 0.0951179 -0.0224844 
-0.0580679 0.120375 -0.00972706 
0.00648806 0.0968308 -0.0263373 
0.0231589 0.0940213 -0.0217901 
0.0262026 0.0943997 -0.0204621 
0.0279561 0.0930717 -0.0206376 
-0.0576618 0.035451 -0.0106427 
0.0152178 0.116478 -0.0145287 
-0.0446773 0.119005 -0.0139915 
0.0133676 0.120672 -0.0123226 
-0.03471 0.122098 -0.00780197 
0.0158821 0.105127 -0.019702 
0.0262094 0.0911554 -0.0222512 
-0.0267434 0.112817 -0.0166734 
-0.0329793 0.122194 -0.00653593 
0.0291406 0.0964065 -0.0182077 
-0.0353393 0.120156 -0.010706 
-0.00232536 0.109455 -0.0213419 
-0.0206477 0.0942987 -0.0321571 
0.0232893 0.107833 -0.0154142 
-0.054575 0.124248 -0.0071838 
-0.0104436 0.0882383 -0.037277 
-0.0485746 0.115633 -0.0154925 
-0.0522195 0.118728 -0.0135391 
-0.0511488 0.129791 -0.00337639 
-0.0504078 0.129287 -0.00250629 
-0.0489185 0.128633 -0.00170242 
-0.0474552 0.12883 -0.00200594 
-0.0461036 0.128434 -7.12061e-005 
-0.0449841 0.129141 0.00199558 
0.0297106 0.0915866 -0.0200697 
0.0142672 0.101783 -0.0218323 
-0.0134548 0.112667 -0.0183074 
0.00418027 0.121764 -0.0129554 
-0.0503029 0.119259 -0.0134758 
0.0227972 0.11802 -0.00923145 
0.0185576 0.108618 -0.0170709 
0.0142826 0.0961647 -0.0244629 
0.032259 0.0917999 -0.0186179 
-0.0220861 0.126402 0.00276392 
-0.0164971 0.127275 0.000843168 
-0.0105592 0.12775 -0.000729882 
0.00233879 0.130104 -0.000771311 
0.00514706 0.129874 -0.000795127 
0.00764504 0.129532 -0.000299208 
0.0338959 0.0903037 -0.0170542 
-0.0659596 0.114261 -0.0113118 
-0.0182984 0.104306 -0.0227764 
0.00117379 0.10666 -0.0210951 
0.0168464 0.0893879 -0.0279706 
0.0295561 0.112779 -0.00850994 
0.0166638 0.112088 -0.016108 
0.0360175 0.0891184 -0.0160774 
0.0243043 0.0998089 -0.0198152 
0.0272426 0.0974004 -0.0189569 
0.0353019 0.0951217 -0.0133163 
-0.0188812 0.118466 -0.0119975 
-0.0540784 0.120146 -0.011823 
-0.0565493 0.121703 -0.0089279 
-0.025174 0.0899075 -0.0347432 
-0.0516016 0.124021 -0.00855352 
-0.00880688 0.093848 -0.0343901 
-0.0313454 0.0351164 -0.0310469 
0.0397641 0.102967 -0.00327114 
-0.0410261 0.036379 -0.0276545 
0.0045152 0.0957389 -0.0292721 
-0.0654117 0.179285 -0.0601781 
-0.0643051 0.17951 -0.0601766 
-0.0118584 0.100242 -0.024204 
0.0435794 0.0689396 -0.000393247 
-0.0377954 0.046878 -0.0218765 
0.000628122 0.109085 -0.0200363 
0.0347079 0.110469 -0.00396441 
0.0190075 0.117489 -0.0126216 
-0.00862889 0.111729 -0.0206519 
-0.0251016 0.112798 -0.0175522 
0.00728797 0.114457 -0.0186987 
0.0291227 0.0951441 -0.018749 
0.0150094 0.106183 -0.0184636 
0.0444015 0.0686567 0.00121229 
0.0249613 0.107179 -0.0156851 
0.0258869 0.108718 -0.0135379 
0.00583607 0.095034 -0.0301195 
0.0185824 0.0911341 -0.0250785 
-0.00345318 0.11664 -0.0157832 
-0.0330527 0.120244 -0.00951868 
-0.0520289 0.128891 -0.00430995 
-0.0512495 0.12858 -0.00379673 
-0.0504594 0.128215 -0.00329213 
-0.0492848 0.128333 -0.00358087 
-0.0406673 0.128235 0.00063466 
-0.0387856 0.127272 -0.000843322 
-0.0542656 0.0348189 -0.0120462 
-0.0210559 0.0914672 -0.0351719 
0.050137 0.062085 -0.00315767 
0.0107566 0.0901566 -0.0309831 
-0.0177608 0.0914635 -0.0359609 
0.024823 0.118252 -0.00746019 
0.044622 0.0721523 0.00105651 
-0.0293725 0.125005 0.00246317 
0.0455015 0.07084 0.00298032 
0.0464679 0.0703005 0.00345429 
-0.0252565 0.124968 0.000817934 
-0.0135954 0.127021 -0.0012434 
-0.00629843 0.128616 -0.00141924 
0.0122385 0.128716 -0.000144098 
0.0152377 0.126927 -0.00113829 
-0.0274051 0.111246 -0.0177786 
-0.0101283 0.100538 -0.0244171 
0.0238187 0.120561 -0.00494667 
0.0186333 0.0893347 -0.0268157 
0.0205117 0.0876824 -0.0257304 
0.0551996 0.0639519 -3.86764e-005 
0.0535547 0.0646485 -1.53969e-005 
0.0050535 0.116779 -0.0173002 
-0.0458788 0.120161 -0.013624 
-0.0490548 0.121869 -0.0114683 
0.0263517 0.111893 -0.0116 
-0.0380882 0.11688 -0.0142678 
0.0490375 0.0700424 0.00373274 
-0.0327672 0.043554 -0.0290449 
-0.0530738 0.0352713 -0.0119858 
0.0387867 0.0951216 -0.00841419 
-0.0390355 0.0480932 -0.0134805 
-0.0392531 0.0368367 -0.0285928 
-0.0634759 0.178127 -0.060465 
-0.0622007 0.177904 -0.0603454 
0.0507242 0.0709296 0.00400365 
0.0541013 0.0706766 0.00505067 
0.0376651 0.0901162 -0.0139062 
0.0272297 0.064711 -0.0214411 
0.016568 0.0933145 -0.0244277 
-0.0110785 0.112639 -0.0189701 
0.0439811 0.0625798 -0.00283972 
-0.0286799 0.112486 -0.0173604 
-0.0309942 0.113002 -0.0177585 
0.0338108 0.103552 -0.0125438 
-0.0436205 0.113715 -0.0165826 
0.0320002 0.106367 -0.0113769 
0.0285327 0.107159 -0.013362 
0.0223523 0.0928451 -0.0232698 
-0.00845557 0.095398 -0.0330093 
0.0135198 0.106569 -0.0186864 
0.0150207 0.0959341 -0.0235142 
-0.00188268 0.11928 -0.0138302 
-0.0246839 0.118877 -0.0125179 
0.0154808 0.121179 -0.00977609 
-0.0317246 0.121705 -0.00733479 
-0.0542975 0.128117 -0.00559614 
-0.0531751 0.127804 -0.00514556 
-0.0524116 0.127505 -0.00455116 
-0.05125 0.127592 -0.00481658 
-0.0474699 0.128114 -0.00325356 
-0.0461438 0.127599 -0.00407358 
-0.0432065 0.127216 -0.00454979 
0.0555922 0.0701638 0.00443562 
-0.0340077 0.125904 -0.000677439 
-0.046886 0.0402108 -0.0118353 
-0.00302722 0.0954698 -0.0329927 
-0.0184085 0.125847 -0.0015633 
-0.00453611 0.12798 -0.00369413 
-0.000614215 0.127983 -0.00357412 
0.00165466 0.127694 -0.00361196 
0.00497624 0.12761 -0.00465537 
0.00831617 0.127553 -0.00447273 
0.0183356 0.122918 -0.00628654 
0.0204302 0.123642 -0.00277539 
0.020187 0.124881 0.000383725 
0.0254413 0.120235 -0.00220393 
-0.0429412 0.119126 -0.0143118 
0.0142325 0.092806 -0.0276558 
-0.0171169 0.114384 -0.0179235 
-0.0185093 0.101822 -0.0239039 
0.0129367 0.105075 -0.0192743 
0.0168838 0.105801 -0.01808 
-0.0210469 0.122883 -0.00629929 
0.021785 0.0878281 -0.0251636 
0.0229796 0.0873849 -0.0247671 
0.0515552 0.0618566 -0.00365633 
0.0503359 0.0656692 -0.0013749 
-0.0161206 0.0948689 -0.0333427 
0.025911 0.102926 -0.0173757 
0.0124261 0.122954 -0.0105285 
-0.0181478 0.115819 -0.0164208 
-0.0116378 0.102326 -0.0239228 
-0.011806 0.0923825 -0.0360778 
0.0566435 0.067014 0.00177504 
0.00895645 0.095638 -0.0270237 
0.0574054 0.0693952 0.00458143 
-0.0371057 0.0379433 -0.0291453 
0.0580059 0.0680815 0.00495251 
-0.000942048 0.123678 -0.00953152 
-0.0626238 0.176803 -0.0611399 
-0.0423118 0.122327 -0.0110809 
-0.0322175 0.0477059 -0.0226959 
0.0041145 0.120371 -0.0143095 
0.00905366 0.0909061 -0.0313457 
0.02222 0.102324 -0.0195307 
-0.032162 0.118567 -0.012062 
0.0121843 0.0950141 -0.0267619 
0.00478347 0.0970508 -0.0269391 
-0.0567946 0.0341582 -0.0115982 
-0.038888 0.111857 -0.0176082 
-0.0276597 0.0343055 -0.0299346 
-0.0323034 0.0458299 -0.0270036 
-0.0424302 0.114692 -0.0156213 
0.0191685 0.0938833 -0.0240529 
0.00325788 0.0992584 -0.0229624 
0.0380642 0.103283 -0.0061733 
0.0401766 0.10155 -0.00404473 
-0.0522245 0.116867 -0.0152383 
-0.0544912 0.11856 -0.0127719 
-0.0221869 0.119897 -0.0117491 
-0.0263884 0.120314 -0.00973717 
0.017839 0.120181 -0.00937522 
0.0360726 0.105564 -0.00838758 
-0.0287788 0.120568 -0.00876866 
-0.0552055 0.126984 -0.00636544 
-0.0544728 0.126569 -0.00561117 
-0.0533635 0.126587 -0.00573302 
-0.0524347 0.126277 -0.00534781 
-0.051154 0.126503 -0.00592573 
-0.0499906 0.127256 -0.00452902 
-0.0472941 0.127094 -0.0053149 
-0.0458191 0.126589 -0.00596428 
-0.0447498 0.127156 -0.00505219 
-0.0418017 0.126128 -0.00651251 
-0.0383611 0.126278 -0.00429108 
-0.0369807 0.125385 -0.00616457 
-0.0361297 0.125523 -0.00390109 
-0.0349115 0.125073 -0.00329301 
-0.0319033 0.124135 -0.00286931 
-3.20611e-005 0.11754 -0.0163291 
-0.00727566 0.100432 -0.0242545 
-0.0292134 0.122882 -0.00339334 
-0.0267569 0.124268 0.000195271 
-0.0204718 0.124617 -0.00337114 
-0.0167014 0.125363 -0.00354685 
-0.0162437 0.124696 -0.00525738 
-0.0147852 0.125732 -0.00323443 
-0.010518 0.125734 -0.00728624 
-0.0103403 0.127023 -0.00351748 
-0.00716248 0.127174 -0.00610511 
-0.00374738 0.127103 -0.00683963 
-0.00110175 0.12669 -0.00642325 
0.000632207 0.126238 -0.00704127 
0.00476414 0.126744 -0.0063401 
0.00655466 0.12628 -0.00656284 
0.008899 0.125855 -0.0075038 
0.0116123 0.126005 -0.004864 
0.0170039 0.125502 -0.00247148 
0.016266 0.123774 -0.00549254 
0.00738377 0.0349501 -0.021407 
0.00330895 0.0344776 -0.0230095 
0.00140318 0.0350686 -0.0233262 
0.000437412 0.0346444 -0.0233881 
-0.000938431 0.0350146 -0.0235973 
-0.00258031 0.0348396 -0.023787 
-0.00357869 0.0347733 -0.0239906 
-0.00526054 0.0345269 -0.0242127 
-0.00724727 0.0346652 -0.0244155 
-0.040183 0.0974611 -0.0221036 
-0.0412321 0.0985618 -0.021667 
-0.0135809 0.034796 -0.0255633 
-0.0155759 0.0348128 -0.0259846 
-0.0250659 0.0347684 -0.029055 
0.0141286 0.0361226 -0.0201763 
0.0125968 0.0358961 -0.0215992 
0.0107257 0.0360976 -0.0226013 
0.00530382 0.0361917 -0.0234292 
0.00223889 0.0361724 -0.0241789 
0.000479277 0.0359613 -0.0247421 
-0.00228308 0.0360423 -0.0251002 
-0.00795636 0.0356943 -0.0253602 
-0.051524 0.09708 -0.0224017 
-0.0126376 0.0363066 -0.0259546 
-0.0146083 0.0363485 -0.0263613 
-0.0490003 0.0971217 -0.0220191 
-0.0196632 0.0345647 -0.0277581 
-0.0240619 0.036532 -0.028943 
-0.0272336 0.0359543 -0.0294603 
-0.0271061 0.169726 -0.0182258 
-0.0567501 0.0983238 -0.0200855 
-0.0635813 0.0343007 -0.00790076 
-0.0656293 0.0343432 -0.00729213 
-0.067876 0.0337577 -0.00611144 
0.0142533 0.03745 -0.0210101 
0.0133904 0.0372616 -0.0223768 
0.0114883 0.0374046 -0.0229284 
0.0102091 0.0374896 -0.023456 
0.00685158 0.0375821 -0.0235383 
0.0032722 0.0375391 -0.0241522 
-0.00257169 0.037727 -0.0251348 
-0.00538408 0.0362138 -0.0251251 
-0.0105649 0.0360702 -0.0256087 
-0.0158085 0.0373239 -0.0265907 
-0.0655563 0.0982037 -0.0164159 
-0.0532036 0.0971783 -0.0217465 
-0.0474764 0.0363356 -0.0126465 
-0.0485424 0.0361436 -0.0124338 
-0.000521813 0.111199 -0.0200214 
-0.0487987 0.105926 -0.0199232 
-0.050913 0.110691 -0.018692 
-0.0522961 0.105362 -0.0194191 
-0.0647753 0.0354701 -0.00811387 
-0.065512 0.0356211 -0.00753615 
-0.0663725 0.0355694 -0.00666735 
-0.0676037 0.0355107 -0.00664 
-0.0685498 0.0354211 -0.00551724 
-0.0698765 0.0353796 -0.00437064 
0.0235709 0.0365964 -0.0018127 
0.0223918 0.0369682 -0.00197766 
0.0141344 0.0388244 -0.0221755 
0.0107529 0.0389276 -0.0232218 
0.00829731 0.0389671 -0.0235233 
0.00519534 0.0387178 -0.0239629 
0.00239456 0.0391279 -0.0243886 
-0.00356387 0.0390696 -0.025244 
-0.00756311 0.0392219 -0.0261596 
-0.0127304 0.0388891 -0.0261941 
-0.0219389 0.0371276 -0.0286761 
-0.0244925 0.0381952 -0.0291712 
-0.0265765 0.03782 -0.028835 
-0.0317008 0.0387395 -0.0303763 
-0.0345293 0.0368715 -0.0308438 
-0.0707662 0.115079 -0.00856238 
-0.0417479 0.0379165 -0.0273845 
-0.0544413 0.105422 -0.0185184 
-0.0300531 0.160798 -0.0137028 
-0.0476361 0.037532 -0.0125984 
-0.0495886 0.0371029 -0.0119721 
-0.0436934 0.160904 -0.0100766 
-0.0669275 0.118011 -0.00909515 
-0.0570454 0.0372763 -0.0101198 
-0.0563155 0.105144 -0.0184789 
-0.0830933 0.135738 -0.00121469 
-0.0622314 0.0355271 -0.00846479 
-0.0674119 0.0368419 -0.00594846 
-0.0694608 0.0366467 -0.00401479 
-0.070431 0.0362403 -0.000948008 
-0.0712836 0.0360785 9.38353e-005 
0.0333888 0.0382157 0.000726577 
0.031067 0.0385937 -0.00110059 
0.0279456 0.0383026 -0.00149432 
0.0253347 0.0386946 -0.00279207 
0.0245667 0.0381894 -0.00323966 
0.0235958 0.0388763 -0.00475784 
0.0140406 0.0404182 -0.0222924 
0.0120096 0.0403125 -0.0234466 
0.00870648 0.0404326 -0.0229443 
0.00746155 0.0404387 -0.0237808 
0.00640958 0.040425 -0.0236603 
0.00461608 0.0405643 -0.0236971 
0.00332867 0.0404553 -0.0238486 
0.00159768 0.0395738 -0.024707 
-0.00607315 0.0406379 -0.0261066 
-0.0118449 0.0405782 -0.02682 
-0.0152123 0.0404455 -0.0271466 
-0.0159271 0.040734 -0.0273265 
-0.020651 0.0408638 -0.0285219 
-0.0285723 0.0408262 -0.0298029 
-0.0310924 0.0407183 -0.029757 
-0.0325741 0.0407205 -0.0298477 
-0.0350457 0.0417329 -0.0294888 
-0.0376352 0.0398714 -0.0286616 
-0.0375184 0.0422906 -0.0278819 
0.00624616 0.110181 -0.0203468 
-0.0475175 0.038924 -0.0119867 
-0.048572 0.0376278 -0.0124022 
-0.0515269 0.0369253 -0.0117978 
-0.0525265 0.0386421 -0.0117341 
-0.0542273 0.0384637 -0.0108503 
-0.0606002 0.0392746 -0.00810539 
-0.0654146 0.0370865 -0.00701896 
-0.068271 0.0370169 -0.00573913 
-0.0684498 0.0381711 -0.00470411 
-0.069381 0.0377814 -0.001442 
-0.0703218 0.0375705 -0.000618055 
-0.0713597 0.0374873 0.000302184 
0.0334486 0.0398077 -0.00236285 
0.0320671 0.0399313 -0.00234048 
0.0277971 0.0401062 -0.00390326 
0.0253696 0.040162 -0.00448934 
0.0161812 0.0403664 -0.0216444 
0.0111183 0.0419192 -0.0236126 
0.00876809 0.0417909 -0.0238944 
0.00709955 0.0416986 -0.0241973 
0.00332956 0.0418324 -0.0243493 
0.000313988 0.0419966 -0.0246093 
-0.0027774 0.041936 -0.0255459 
-0.00606864 0.0420253 -0.0257935 
-0.00887024 0.0420087 -0.0261563 
-0.0107917 0.0420042 -0.0259233 
-0.0126365 0.0420631 -0.0262685 
-0.0205359 0.0420929 -0.0283733 
-0.0243691 0.0423228 -0.0293172 
-0.0292796 0.042328 -0.0297496 
0.0160016 0.100567 -0.0227893 
0.013535 0.100874 -0.0230841 
0.0102248 0.100341 -0.0224746 
0.00436909 0.111602 -0.0200526 
-0.0149398 0.0364378 0.0510854 
-0.0590978 0.0403203 -0.00863054 
-0.0552211 0.0971456 -0.0216858 
-0.0604201 0.0405485 -0.0076286 
-0.0663254 0.039406 -0.0066667 
-0.0663528 0.0400061 -0.00546396 
-0.0673601 0.0395734 -0.00485056 
-0.0687007 0.0394205 -0.00170202 
-0.0766325 0.12249 -0.00703498 
-0.0208975 0.107665 -0.0225063 
-0.0714683 0.0382491 0.000680903 
-0.0618879 0.104063 -0.0178418 
0.0386076 0.0411762 -0.00115754 
0.0367576 0.0415111 -0.00254059 
0.0248328 0.040493 -0.00558984 
-0.0624028 0.0360289 0.0206031 
-0.0219621 0.168239 -0.0189435 
-0.0638653 0.104127 -0.0171753 
0.0181642 0.0432826 -0.0225481 
0.0156737 0.0430502 -0.0234164 
0.0132227 0.0432751 -0.0243799 
0.0108279 0.0435831 -0.0246166 
0.00878091 0.0432764 -0.0246955 
0.00390773 0.0433525 -0.0248226 
0.000928147 0.0433133 -0.0250866 
-0.00118864 0.0433119 -0.0252118 
-0.00319874 0.0433779 -0.0259046 
-0.00536885 0.0433438 -0.0260047 
-0.00888433 0.0434938 -0.026195 
-0.0120633 0.0435362 -0.0261869 
-0.0140988 0.0434552 -0.0271199 
-0.015935 0.0435438 -0.0275253 
-0.017617 0.0435937 -0.0276136 
-0.0185326 0.0436997 -0.0282954 
-0.0202204 0.043554 -0.0281919 
-0.0253385 0.0439595 -0.0289511 
-0.0280173 0.0436116 -0.0288252 
-0.0579916 0.0970806 -0.0207183 
-0.0670423 0.116643 -0.00960166 
-0.0677071 0.116403 -0.00862245 
-0.0246793 0.172549 -0.0198072 
-0.0789227 0.134228 -0.00543524 
-0.0659897 0.103919 -0.0154995 
-0.0488774 0.0415568 -0.0116192 
-0.0560937 0.0412157 -0.00934157 
-0.0630745 0.0417612 -0.00670234 
-0.065414 0.0415722 -0.00555774 
-0.0678653 0.0409838 -0.00184835 
-0.0588476 0.0968743 -0.0201241 
-0.0606778 0.0967227 -0.0183472 
-0.0452386 0.0966288 -0.0221272 
0.039987 0.0424863 -0.00162846 
0.0338215 0.0412795 -0.0034746 
0.0318435 0.042971 -0.0050853 
0.029135 0.0425271 -0.00555592 
0.0266688 0.0418381 -0.00542476 
-0.0329232 0.0369022 0.0504848 
-0.0646718 0.0355215 0.025909 
-0.0585237 0.137264 -0.00574377 
0.0160947 0.044806 -0.024049 
0.014034 0.0447676 -0.0246908 
0.0114875 0.044972 -0.0249343 
0.00925217 0.0451632 -0.0254067 
0.00650744 0.0438075 -0.0249684 
0.00445958 0.0447037 -0.0260229 
0.00326199 0.0450647 -0.0256459 
-0.000522571 0.0447925 -0.0263805 
-0.00196107 0.0454058 -0.027179 
-0.00389352 0.0453922 -0.027862 
-0.00556934 0.0449466 -0.0286786 
-0.0081533 0.0450131 -0.028868 
-0.0101281 0.0448198 -0.0283336 
-0.0130316 0.0455541 -0.027901 
-0.0145955 0.0449709 -0.0280904 
-0.0156357 0.0449239 -0.0282756 
-0.0166197 0.0450439 -0.027759 
-0.0176172 0.0450001 -0.0281807 
-0.0194275 0.0449606 -0.0279304 
-0.0216099 0.0450937 -0.0282782 
-0.023342 0.0440195 -0.028338 
-0.0257996 0.0448798 -0.0279303 
-0.0734211 0.114464 0.0514706 
-0.0462231 0.0429174 -0.0115562 
-0.0533172 0.0403176 -0.0111357 
0.0436652 0.0433337 0.000228385 
0.0423041 0.0437018 -0.00103192 
0.0411791 0.0447266 -0.0027079 
0.0397443 0.0444298 -0.00357905 
0.0383498 0.0434123 -0.00428566 
0.035965 0.0433535 -0.00445477 
0.0353235 0.0446754 -0.00557106 
0.0329662 0.0446438 -0.00551925 
0.0303877 0.0446799 -0.00581608 
0.0305325 0.0459382 -0.00688937 
0.0283098 0.0447204 -0.00603304 
0.0265816 0.0436576 -0.00601835 
0.0194689 0.0460509 -0.0220601 
0.0182696 0.0447213 -0.0231829 
0.0143684 0.0463209 -0.0245938 
0.0134008 0.0463181 -0.0249694 
0.0124538 0.0462148 -0.0254766 
0.0103846 0.0461024 -0.0256436 
0.00746306 0.0462732 -0.0259703 
0.00608046 0.0453143 -0.0261853 
0.00465372 0.0466345 -0.0273105 
0.00309312 0.0465364 -0.0282332 
-0.000190442 0.0463943 -0.0290974 
-0.00223662 0.0464245 -0.0291723 
-0.0041344 0.0469548 -0.0293886 
-0.00974994 0.0466536 -0.0295689 
-0.0174045 0.0464054 -0.0288708 
-0.0191733 0.0461199 -0.0282169 
-0.0206395 0.046477 -0.0278538 
-0.0216522 0.0464915 -0.0277638 
-0.0228759 0.0464787 -0.0274199 
-0.0246051 0.0463741 -0.0271492 
-0.0256033 0.0463166 -0.0269947 
-0.02691 0.0461697 -0.0271216 
-0.0300946 0.0452356 -0.0277002 
-0.0740491 0.137534 -0.00669547 
-0.034917 0.161312 -0.0139276 
-0.0536436 0.0362025 0.0462848 
-0.0474262 0.0437394 -0.0104434 
-0.0502487 0.0425976 -0.0109147 
-0.054906 0.0442987 -0.00795488 
-0.0442877 0.0984852 -0.0215871 
-0.0743641 0.134109 -0.0077512 
-0.0509327 0.0996489 -0.0217954 
-0.0194668 0.177308 -0.0233977 
0.0454669 0.0457417 -0.00135014 
0.0434138 0.0458544 -0.00340619 
0.0423619 0.0460721 -0.00383377 
0.0414812 0.0457974 -0.00450318 
0.0379067 0.0459623 -0.0055347 
0.0312245 0.0462825 -0.00594513 
-0.0535005 0.0989679 -0.0217344 
0.0294466 0.0460021 -0.0069125 
0.0276119 0.0454254 -0.00701298 
0.0226072 0.0471824 -0.0195365 
0.021378 0.0474144 -0.0206019 
0.0206571 0.0472696 -0.0215499 
0.0192751 0.0477215 -0.021728 
0.0181421 0.04774 -0.0224372 
0.017135 0.0475513 -0.0236143 
0.0156667 0.0474223 -0.0247376 
0.0143768 0.0478376 -0.0251418 
0.0133029 0.0479415 -0.0257036 
0.0123597 0.0479236 -0.0264165 
0.0106512 0.0480781 -0.0268873 
0.00741344 0.0478907 -0.0271357 
0.00651509 0.0478171 -0.027986 
0.00523165 0.0481869 -0.0280571 
0.00337601 0.0481217 -0.0291772 
-0.000169971 0.0481012 -0.0304469 
-0.00258663 0.0480283 -0.0300501 
-0.00598736 0.0481791 -0.030308 
-0.00783166 0.0466731 -0.0300971 
-0.014416 0.0469809 -0.0294008 
-0.0236217 0.0478347 -0.0272133 
-0.0248266 0.0478129 -0.0271287 
-0.0253961 0.0476045 -0.026045 
-0.026561 0.0476518 -0.0258215 
-0.0275266 0.0474712 -0.0254233 
-0.0285399 0.0475632 -0.0251513 
-0.059404 0.0989573 -0.018785 
-0.0335799 0.107312 -0.0202499 
-0.0441014 0.0460949 -0.0113284 
-0.0453057 0.0462912 -0.0108001 
-0.0490649 0.0461824 -0.00990742 
-0.0507945 0.0450152 -0.00864281 
-0.0535331 0.0456271 -0.00780434 
-0.0612785 0.0982414 -0.0185856 
-0.0637589 0.0980791 -0.0177644 
-0.0550515 0.141053 -0.0023144 
-0.0416157 0.157522 -0.00997705 
0.0487289 0.045769 0.000508254 
-0.0621684 0.0969788 -0.0178347 
0.0454289 0.0473132 -0.00375911 
0.0444502 0.0473993 -0.00464943 
0.043098 0.0473716 -0.00490909 
0.0405877 0.0467616 -0.00499275 
0.0358768 0.0462393 -0.0058181 
0.0333224 0.0460347 -0.00603241 
0.032283 0.0477139 -0.00591025 
0.0311592 0.0478268 -0.00643114 
-0.0650406 0.0995533 -0.0173677 
0.0257243 0.0490469 -0.0193661 
0.0238463 0.0488243 -0.0209562 
0.0206798 0.0490645 -0.0225554 
0.0187543 0.0491126 -0.0232523 
0.0175456 0.0490329 -0.0243945 
0.0163944 0.0491879 -0.0248379 
0.0154195 0.0492794 -0.0259988 
0.0140735 0.0493393 -0.0269985 
0.00983079 0.0495965 -0.0283519 
0.00755088 0.0492106 -0.0284519 
0.00626488 0.0495675 -0.0281054 
0.00545286 0.0494606 -0.028892 
0.00441897 0.0495078 -0.0294784 
0.00323562 0.0494812 -0.0301006 
7.49561e-005 0.0496735 -0.0304898 
-0.00306033 0.0498086 -0.0309657 
-0.00578361 0.0498336 -0.0305523 
-0.0102409 0.0495967 -0.0310956 
-0.0144381 0.0495033 -0.0310488 
-0.021111 0.0478292 -0.0279412 
-0.0229732 0.0483079 -0.0274809 
-0.0265901 0.0490778 -0.025381 
-0.0277331 0.0489561 -0.0248327 
-0.0287457 0.0490378 -0.0240852 
-0.0663943 0.160884 -0.0576026 
-0.0570544 0.0603599 -0.00205177 
-0.042918 0.0477893 -0.0113528 
-0.0470137 0.0476582 -0.00957783 
-0.0500112 0.0474726 -0.00887202 
-0.0534964 0.0475842 -0.00624567 
-0.0437484 0.159075 -0.00981775 
-0.0588184 0.035972 0.0457734 
-0.037957 0.16064 -0.0128611 
-0.0128663 0.175458 -0.0282602 
0.0430987 0.0489541 -0.00577766 
0.0413647 0.0491992 -0.00594438 
0.0398343 0.0487964 -0.00655678 
0.0374417 0.0480192 -0.00584243 
0.0347561 0.0488226 -0.00691951 
0.0333712 0.0482855 -0.0062521 
0.0323777 0.0490126 -0.00679007 
-0.0753983 0.0985512 -0.0120197 
-0.0729071 0.14144 -0.00706158 
0.0263635 0.0506717 -0.0203617 
0.0226285 0.0506105 -0.0230037 
0.0213836 0.0505506 -0.0236972 
0.0204818 0.0504801 -0.0246084 
0.0184488 0.0507435 -0.0251305 
0.016404 0.0507133 -0.0260012 
0.0151141 0.0509973 -0.0266082 
0.00634691 0.0510818 -0.0288757 
0.00532184 0.0509218 -0.029359 
0.00433441 0.0510225 -0.0292742 
0.00321989 0.0510494 -0.0295933 
0.00185162 0.0511047 -0.030265 
-0.00097704 0.0511003 -0.0310118 
-0.00267836 0.0511817 -0.0309581 
-0.00387749 0.0510605 -0.0310627 
-0.00566827 0.0512392 -0.0313835 
-0.00750388 0.0515128 -0.0319971 
-0.0109844 0.0509236 -0.0317429 
-0.0123164 0.0505533 -0.0310365 
-0.0252962 0.0492888 -0.026194 
-0.0267491 0.0507962 -0.0261451 
-0.0360053 0.107044 -0.0200606 
-0.0357468 0.0495608 -0.0126212 
-0.036621 0.0493254 -0.0124079 
-0.0376631 0.0494501 -0.0120787 
-0.038618 0.0491336 -0.0114899 
-0.0396016 0.0491596 -0.0114697 
-0.0655581 0.0959316 -0.0180244 
-0.0423603 0.0489711 -0.0108867 
-0.0446066 0.0490907 -0.0107243 
-0.0510315 0.0487405 -0.00832823 
-0.038504 0.107064 -0.0197664 
-0.0413463 0.162113 -0.0113958 
0.0468395 0.0488427 -0.00458163 
0.0451004 0.0490409 -0.00476515 
0.0433632 0.0505524 -0.00634799 
0.042317 0.050705 -0.00646623 
0.0398932 0.0501892 -0.00703355 
0.0364617 0.0501779 -0.00682668 
0.0344401 0.0505185 -0.00637195 
0.0334034 0.050532 -0.00712585 
0.0316464 0.0492536 -0.00751386 
-0.0721469 0.141312 -0.00813165 
-0.0475964 0.154354 -0.00650366 
-0.0617941 0.112828 -0.0146886 
0.0224021 0.0520013 -0.0241012 
0.0210699 0.0519974 -0.0253982 
0.0187413 0.0523316 -0.0261538 
0.0172238 0.051558 -0.0266691 
0.0163939 0.0520982 -0.0271017 
0.015133 0.0522957 -0.0269979 
0.0133397 0.0520957 -0.0279587 
0.00914659 0.0513137 -0.0288674 
0.00292047 0.0525079 -0.0299946 
0.000785331 0.0525261 -0.0305587 
-0.00437539 0.0526915 -0.0317142 
-0.00603882 0.0526696 -0.0322269 
-0.00835973 0.0527879 -0.032812 
-0.0104606 0.0527761 -0.0332063 
-0.0116748 0.0526831 -0.0331875 
-0.0134155 0.052754 -0.0322566 
-0.0189299 0.048554 -0.0293497 
-0.0210671 0.0513837 -0.0298538 
-0.0261847 0.0546761 -0.0272003 
-0.067282 0.158057 -0.0550691 
-0.0327512 0.0508452 -0.0114963 
-0.0336573 0.0509123 -0.0107731 
-0.0345929 0.0505336 -0.0107442 
-0.0356015 0.050337 -0.0107689 
-0.0366249 0.0507999 -0.0108987 
-0.03766 0.0507609 -0.0110402 
-0.0389033 0.0504036 -0.0106348 
-0.0406984 0.0505296 -0.0108643 
-0.045225 0.0478887 -0.010389 
-0.0474263 0.0502301 -0.0095718 
-0.0493983 0.0497545 -0.00894826 
-0.0535004 0.0490518 -0.00655792 
-0.0414029 0.107175 -0.020281 
0.0433823 0.0519894 -0.0067001 
0.042018 0.0520923 -0.00683748 
0.0382284 0.0517037 -0.00637585 
0.0349382 0.0514404 -0.00704425 
0.033881 0.0523934 -0.00769762 
-0.0304298 0.166474 -0.0163146 
-0.0662379 0.165867 -0.0589822 
0.00659877 0.108847 -0.0199381 
0.0246735 0.0519997 -0.0221454 
0.0241724 0.0533767 -0.022327 
0.0235929 0.0519729 -0.0234072 
0.0223573 0.0535503 -0.0254515 
0.0213605 0.053444 -0.0264568 
0.0193306 0.0537716 -0.0271847 
0.0174413 0.0540405 -0.0274919 
0.0149334 0.0538827 -0.0278179 
0.0119138 0.0539474 -0.0291748 
0.00968468 0.0539529 -0.0297345 
0.00772461 0.053972 -0.0304319 
0.00644869 0.0531793 -0.0305679 
0.00537597 0.0527131 -0.0297292 
0.00434513 0.0527623 -0.0298337 
0.00209314 0.0539785 -0.0305021 
0.000226217 0.0538402 -0.0309295 
-0.000954708 0.0541265 -0.0307865 
-0.00240477 0.0523007 -0.0312694 
-0.00573088 0.05398 -0.0324103 
-0.0155493 0.0511046 -0.0319637 
-0.0242432 0.0531405 -0.0281867 
0.00229659 0.109501 -0.0200337 
-0.0760479 0.134347 -0.00667732 
-0.0329727 0.0521261 -0.0108473 
-0.0335841 0.0517811 -0.00995295 
-0.0364879 0.0519831 -0.0103179 
-0.0400374 0.0519374 -0.0110117 
-0.0426482 0.0519651 -0.0112965 
-0.0440465 0.0507624 -0.011082 
-0.0457257 0.0519151 -0.0104331 
-0.0506331 0.0513861 -0.00815505 
-0.0670574 0.1595 -0.0560964 
-0.0612998 0.16906 -0.0594849 
-0.0673095 0.096666 -0.016572 
0.0510365 0.0529805 -0.00317696 
0.043727 0.0533479 -0.00625213 
0.0419453 0.0534317 -0.00659276 
0.0387205 0.0532397 -0.00696239 
0.0373457 0.0533517 -0.00655035 
0.0361983 0.0532688 -0.0067872 
0.0350741 0.0530411 -0.00737552 
-0.0643732 0.16526 -0.0603024 
0.0262498 0.0544074 -0.0207922 
-0.068981 0.0966602 -0.0164165 
0.0175997 0.0554116 -0.027883 
0.0142317 0.0553767 -0.0285343 
0.0135456 0.0551654 -0.0294759 
0.00563261 0.0555042 -0.0306423 
0.00418027 0.0550923 -0.0302998 
0.00238497 0.0552891 -0.0317167 
0.00032708 0.0553245 -0.0315516 
-0.00330869 0.0545813 -0.0323853 
-0.00570893 0.0555975 -0.0324578 
-0.0066274 0.0555128 -0.0331322 
-0.00944738 0.0544762 -0.0333871 
-0.0129492 0.0550413 -0.033411 
-0.0237146 0.0546987 -0.0288563 
-0.0280654 0.16656 -0.0173774 
-0.0715449 0.134845 -0.00770519 
-0.0215797 0.0353424 0.0526268 
-0.0329488 0.0534457 -0.0105843 
-0.0336139 0.0534728 -0.00992207 
-0.03563 0.0534306 -0.0099968 
-0.0366533 0.0534209 -0.010387 
-0.0406599 0.0534822 -0.0107359 
-0.042395 0.0531682 -0.0108459 
-0.0438369 0.0533684 -0.0111486 
-0.0457038 0.053334 -0.0107302 
-0.0476895 0.0519968 -0.00963953 
-0.0486663 0.0518029 -0.00924763 
-0.0495441 0.0519769 -0.00858861 
-0.0528942 0.0520568 -0.00660173 
-0.0649611 0.116118 -0.0104926 
-0.0664046 0.115997 -0.00998156 
-0.0632048 0.165288 -0.0601509 
-0.0176373 0.0366764 0.0519023 
-0.0782238 0.122393 -0.00646209 
0.0493188 0.0536236 -0.00467679 
0.0447645 0.0524239 -0.0062161 
0.0453969 0.0547874 -0.00642874 
0.0439627 0.05478 -0.0065522 
0.0423484 0.0547558 -0.00645731 
0.0396813 0.0545026 -0.00612624 
0.038337 0.0547007 -0.00601048 
0.0373565 0.0548897 -0.00648579 
0.0364859 0.0548172 -0.00698806 
-0.0127272 0.034818 -0.0258357 
-0.0428287 0.107145 -0.0204796 
-0.00834205 0.034695 -0.0247658 
-0.0784907 0.101649 -0.0086203 
0.023744 0.0561727 -0.0250478 
0.0224227 0.0549959 -0.0263893 
0.0200864 0.0552147 -0.0277682 
0.013587 0.0565306 -0.0288243 
0.0105071 0.0552057 -0.0297465 
0.00766125 0.0556155 -0.0306734 
0.00538752 0.0567773 -0.0308461 
0.0043511 0.0567809 -0.0311041 
-0.00102668 0.0568072 -0.0319458 
-0.0057225 0.0571127 -0.0328819 
-0.00663145 0.0569192 -0.0333445 
-0.00766281 0.0569435 -0.03354 
-0.00910535 0.0570236 -0.0341989 
-0.0116409 0.0566229 -0.034298 
-0.0139947 0.0554347 -0.0339674 
-0.0156441 0.0559349 -0.0339175 
-0.0721773 0.136278 -0.00764254 
-0.0298101 0.169635 -0.0171966 
-0.0322804 0.0549091 -0.0110761 
-0.0336448 0.0548408 -0.01053 
-0.0346141 0.0548581 -0.0103095 
-0.0356416 0.0548761 -0.0103741 
-0.0394698 0.0543139 -0.0106681 
-0.0421988 0.0549384 -0.0110504 
-0.0473631 0.0546987 -0.00997109 
-0.0486108 0.054794 -0.00991673 
-0.050822 0.0532057 -0.00861245 
0.0102112 0.101531 -0.0215821 
-0.0402693 0.159029 -0.0115675 
-0.0186889 0.0361386 0.0524232 
-0.0705086 0.096996 -0.0160887 
0.0473819 0.0562466 -0.00593053 
0.0459827 0.0563155 -0.00633541 
0.0380879 0.0561197 -0.00545017 
0.0372914 0.0561119 -0.00599685 
-0.022405 0.0358774 0.0538053 
-0.0744396 0.097172 -0.0134439 
0.0168368 0.0568552 -0.0282539 
0.012032 0.0568969 -0.0294371 
0.0100984 0.0578593 -0.0304434 
0.0086424 0.0567685 -0.0306301 
0.00510188 0.0582389 -0.0305696 
0.00348324 0.0577325 -0.032251 
0.00232292 0.0573226 -0.0317191 
0.00119035 0.0561252 -0.0316709 
-0.00178742 0.0585241 -0.0325653 
-0.00385775 0.0571652 -0.0331178 
-0.00673457 0.0585646 -0.0336563 
-0.00766869 0.0583544 -0.0339819 
-0.0099425 0.0584552 -0.0342593 
-0.0136859 0.0584784 -0.0354005 
-0.0148861 0.058528 -0.0352458 
-0.0172452 0.0554988 -0.0335779 
-0.0195715 0.0540619 -0.0317522 
-0.0254054 0.0588121 -0.0303764 
-0.0681771 0.180414 -0.0582948 
-0.0529821 0.14421 -0.00079573 
-0.0456934 0.10673 -0.0192875 
-0.045641 0.158892 -0.00858614 
-0.0326684 0.0563474 -0.0114133 
-0.0336646 0.0562817 -0.0107949 
-0.0346181 0.0563172 -0.0106811 
-0.0356323 0.0563039 -0.0104701 
-0.036831 0.0557721 -0.0105331 
-0.0381866 0.0537552 -0.0106801 
-0.0401844 0.0564895 -0.0111118 
-0.0425029 0.0560767 -0.0111914 
-0.0530111 0.0558794 -0.00674228 
-0.0605667 0.138022 -0.006764 
-0.0390154 0.159271 -0.0115289 
-0.0198096 0.0356646 0.0527211 
0.0524511 0.055789 -0.00310212 
0.0500389 0.056477 -0.00508967 
0.0489148 0.0576537 -0.00483239 
0.0473359 0.0575312 -0.00544758 
0.0458603 0.0574772 -0.00531084 
0.0443749 0.0563456 -0.00567107 
0.0440464 0.0587617 -0.00455776 
0.0426157 0.0561873 -0.00579918 
0.0388236 0.0576148 -0.00503848 
0.038439 0.0575002 -0.00561894 
-0.0350867 0.100071 -0.0225486 
-0.0663226 0.119409 -0.0084808 
0.023522 0.0583322 -0.0249705 
0.0241828 0.0604245 -0.0248079 
0.022139 0.0578214 -0.0266505 
0.0180238 0.0592822 -0.0275685 
0.0158115 0.0594942 -0.0283952 
0.013134 0.0593165 -0.0292145 
0.00997238 0.0594454 -0.0298247 
0.0072124 0.0596454 -0.0307472 
0.00328788 0.0597523 -0.0323687 
-0.00999401 0.0599956 -0.0348321 
-0.0126426 0.0577015 -0.034846 
-0.0228756 0.0587034 -0.0325695 
-0.0342985 0.0972398 -0.0228216 
-0.0585805 0.0347176 0.0451091 
-0.0327727 0.0577603 -0.0122171 
-0.0335944 0.0577849 -0.0112121 
-0.0357189 0.0579066 -0.01099 
-0.0378764 0.0573037 -0.0111412 
-0.0422453 0.0576748 -0.0117404 
-0.0452321 0.0554546 -0.0109099 
-0.0483197 0.0570546 -0.0111584 
-0.00407974 0.10112 -0.0231544 
-0.082929 0.128055 -0.00446732 
-0.00486229 0.101636 -0.0231895 
0.0527556 0.0585863 -0.0031564 
0.0513356 0.059357 -0.003908 
0.0495655 0.059881 -0.00428372 
-0.0847847 0.124626 -0.00375189 
0.0427915 0.0608505 -0.00354079 
0.0394861 0.05644 -0.00540263 
0.0400969 0.0593224 -0.00425493 
-0.0759769 0.135454 -0.00634294 
-0.0768173 0.135343 -0.00543446 
-0.0491107 0.156129 -0.00618515 
-0.0661741 0.173498 -0.0588715 
-0.0565182 0.125811 -0.00667843 
0.0061832 0.111442 -0.0196671 
-0.0667953 0.177617 -0.0601134 
-0.0104489 0.107542 -0.0224377 
0.0203199 0.0606683 -0.0263124 
0.0187643 0.0609253 -0.0270658 
0.0175012 0.0608224 -0.0281592 
0.0150172 0.0608386 -0.0290071 
0.0127236 0.0609321 -0.028911 
0.00955972 0.0608505 -0.03038 
0.00521363 0.0603049 -0.0311446 
0.00328 0.0611752 -0.0324936 
-0.00167745 0.0606937 -0.0339874 
-0.00368411 0.0612658 -0.0344692 
-0.0056504 0.0604121 -0.0347907 
-0.00729116 0.0606085 -0.0352462 
-0.00859282 0.0585327 -0.0338496 
-0.00990666 0.0615837 -0.0354401 
-0.0132743 0.0606127 -0.0365661 
-0.0156411 0.0615033 -0.0364136 
-0.0167649 0.0594145 -0.035522 
-0.0196393 0.0601346 -0.0346164 
-0.0260145 0.061173 -0.0314832 
-0.0582045 0.134326 -0.00556761 
-0.0328125 0.0592395 -0.0126987 
-0.0337702 0.0591523 -0.0123585 
-0.0347601 0.0590741 -0.0119263 
-0.036061 0.05898 -0.0115847 
-0.0387415 0.0583727 -0.0115184 
-0.0405077 0.0590763 -0.011762 
-0.0416484 0.0592397 -0.012225 
-0.0444382 0.0571133 -0.011821 
-0.0494936 0.0581433 -0.0104015 
-0.0535429 0.0588333 -0.00768437 
-0.0344881 0.159412 -0.0125496 
-0.015899 0.174446 -0.0251962 
-0.0264783 0.0998993 -0.023562 
-0.0533129 0.131282 -0.00439385 
-0.0221662 0.100248 -0.0245563 
-0.0798613 0.0704419 0.0111396 
-0.0297665 0.101482 -0.0224893 
-0.0760883 0.141312 -0.00612613 
0.0227937 0.0621197 -0.0258546 
0.0124023 0.0623316 -0.0296643 
0.00937912 0.0626669 -0.0308295 
0.00632923 0.0611854 -0.0306498 
0.00289793 0.0628216 -0.033278 
0.00194657 0.0601641 -0.033129 
-0.000562341 0.0613058 -0.0335929 
-0.00242552 0.0626944 -0.0352109 
-0.00575748 0.062592 -0.0350926 
-0.00979255 0.0629444 -0.0358255 
-0.013734 0.0629027 -0.0366188 
-0.0217977 0.062979 -0.0348085 
0.00426881 0.110266 -0.0206627 
-0.0577196 0.124369 -0.0072805 
-0.0399142 0.100351 -0.0218634 
-0.0337603 0.060689 -0.0130115 
-0.0349122 0.0603507 -0.0125461 
-0.0366832 0.0606363 -0.0122305 
-0.0376994 0.0597114 -0.0118889 
-0.0404312 0.0607893 -0.011852 
-0.0435779 0.0602329 -0.0129597 
-0.0466305 0.0596676 -0.0125203 
-0.0482838 0.0593334 -0.0115231 
-0.0535809 0.0602967 -0.00837435 
-0.0547038 0.0601329 -0.00720381 
-0.0553794 0.0599139 -0.00549307 
-0.0502664 0.106925 -0.0191644 
-0.0782873 0.120592 -0.00625135 
-0.045019 0.101438 -0.0212969 
-0.0619802 0.1413 -0.00599402 
-0.0482987 0.100654 -0.0217289 
-0.0284197 0.171486 -0.0175909 
-0.0506316 0.101308 -0.021231 
0.0203747 0.0631999 -0.027162 
0.0145024 0.0631472 -0.0298492 
0.0130756 0.0639828 -0.0298406 
0.0108451 0.0638372 -0.0314685 
0.00836944 0.0640718 -0.0316422 
0.00617915 0.064149 -0.0319989 
0.00488495 0.0640892 -0.0332466 
0.00141105 0.0639321 -0.034355 
0.000285391 0.064195 -0.03413 
-0.000558517 0.0633629 -0.0345964 
-0.00308288 0.0640938 -0.0346157 
-0.00551195 0.0640897 -0.0356302 
-0.00936856 0.0643664 -0.0361187 
-0.0122151 0.0636593 -0.0364294 
-0.0148778 0.0627467 -0.0369829 
-0.0169883 0.0631904 -0.0361043 
-0.0197702 0.0633253 -0.0362123 
-0.0254874 0.064089 -0.032703 
-0.0548665 0.100631 -0.02125 
-0.0337653 0.0621954 -0.0136197 
-0.0370859 0.0620199 -0.0133134 
-0.0388323 0.0610211 -0.0122737 
-0.0448615 0.0615182 -0.0130094 
-0.0487339 0.0620198 -0.0123788 
-0.0495443 0.0617618 -0.0113489 
-0.0542977 0.0617244 -0.0072335 
-0.0554229 0.0615735 -0.00596374 
-0.0564427 0.0613958 -0.00457432 
-0.0577584 0.0615339 -0.00363216 
-0.0597462 0.0610422 -0.00298716 
-0.0625398 0.0614737 -0.00215288 
-0.0634979 0.0615694 -0.00191858 
-0.0531325 0.107263 -0.0190944 
-0.0253533 0.0358601 0.052983 
-0.0554554 0.100546 -0.0200315 
-0.0623873 0.122662 -0.00871649 
-0.0570686 0.10035 -0.0193986 
-0.0601032 0.100528 -0.0184212 
-0.0796448 0.112243 0.046313 
-0.0780994 0.0756776 0.028816 
-0.0570115 0.107847 -0.0179509 
-0.0624788 0.101133 -0.0180302 
-0.0263028 0.106707 -0.0216746 
0.0241208 0.0647114 -0.0234907 
0.0230032 0.063816 -0.0248272 
0.0220701 0.0630787 -0.0258548 
0.0167378 0.0640466 -0.0295385 
0.0124332 0.0654719 -0.0303019 
0.0111827 0.0652141 -0.0305496 
0.00840732 0.065393 -0.0319497 
0.00550371 0.0655066 -0.0328999 
0.0011694 0.0656072 -0.0340193 
0.000327698 0.0655618 -0.0345893 
-0.00163629 0.064311 -0.0344289 
-0.00655179 0.0655584 -0.0352805 
-0.00906829 0.0656481 -0.0355099 
-0.0138608 0.0642909 -0.0372113 
-0.0148987 0.0648864 -0.0371901 
-0.0221636 0.0649415 -0.0355357 
-0.0233991 0.0639317 -0.0344212 
-0.025924 0.0662037 -0.0327339 
-0.0649947 0.101069 -0.0175296 
-0.0607139 0.0350891 0.044354 
-0.0651642 0.168249 -0.059804 
-0.0668763 0.100625 -0.016328 
-0.0336434 0.0637766 -0.0146557 
-0.0386601 0.0637566 -0.0133962 
-0.0408755 0.0626795 -0.0134118 
-0.0446544 0.0636686 -0.0140181 
-0.0461473 0.0629897 -0.0131637 
-0.0463965 0.0616407 -0.0130284 
-0.0489144 0.0633699 -0.0125751 
-0.0518062 0.0611971 -0.0100067 
-0.0538116 0.0627979 -0.00950416 
-0.0545139 0.0631662 -0.00763148 
-0.0554574 0.063148 -0.0066059 
-0.0566213 0.0630591 -0.00626801 
-0.0578101 0.0625326 -0.00616042 
-0.063614 0.0628208 -0.00364513 
-0.0645576 0.0630326 -0.00345331 
-0.0657865 0.0623554 -0.00287871 
-0.0674747 0.0990239 -0.0154753 
-0.037766 0.158838 -0.0120075 
-0.0849903 0.120907 -0.00264105 
-0.0695103 0.10031 -0.015232 
0.0243444 0.0663035 -0.0239758 
0.0232823 0.0663274 -0.0258376 
0.0186253 0.0637451 -0.0277906 
0.0129169 0.0663916 -0.0309031 
0.0112517 0.0666847 -0.0305695 
0.0101951 0.0667158 -0.0308405 
0.00704341 0.0668022 -0.032578 
0.00321777 0.0668637 -0.0332825 
0.000667618 0.0667459 -0.0337926 
-0.000340986 0.0663175 -0.0346935 
-0.00314467 0.0662271 -0.0347919 
-0.00420592 0.0669872 -0.0346984 
-0.00641357 0.0669222 -0.0356914 
-0.00877136 0.0670319 -0.035586 
-0.0116553 0.0671001 -0.0366184 
-0.0554406 0.150303 -0.00226101 
-0.0656245 0.135883 -0.00843359 
-0.0734183 0.0992699 -0.0132897 
-0.0232447 0.166641 -0.0180263 
-0.0347212 0.0651468 -0.0148532 
-0.037002 0.064358 -0.0138407 
-0.0426735 0.0625976 -0.0133948 
-0.0457696 0.064994 -0.0143196 
-0.0465481 0.0650697 -0.0137699 
-0.0496461 0.0649078 -0.0122003 
-0.0511086 0.064864 -0.0109284 
-0.0545327 0.064624 -0.009063 
-0.0557514 0.0643005 -0.00833013 
-0.0623374 0.0629631 -0.00438505 
-0.0663728 0.0637031 -0.00367845 
-0.0769367 0.100484 -0.010966 
-0.0235749 0.175771 -0.0208712 
-0.0257185 0.174819 -0.0195722 
-0.0266287 0.171236 -0.018908 
-0.0556758 0.0711391 0.0390125 
-0.0436159 0.157633 -0.00946923 
-0.0274049 0.0355455 0.0530456 
-0.0810216 0.114791 -0.00280274 
-0.0554083 0.144178 -0.00117615 
-0.0467437 0.108123 -0.018665 
-0.0282638 0.0998419 -0.0232445 
-0.0743519 0.115012 -0.00604606 
0.0242784 0.0676645 -0.0246986 
0.0222891 0.0666266 -0.0273055 
0.0208717 0.0678395 -0.0281249 
0.019469 0.067942 -0.0290446 
0.0177092 0.0673448 -0.0289315 
0.0152785 0.0670783 -0.0301683 
0.0133556 0.0680995 -0.031167 
0.0123127 0.0680855 -0.0309968 
0.011299 0.0680138 -0.0308902 
0.0101017 0.0680026 -0.0311778 
0.00840892 0.0681404 -0.0318796 
0.00652559 0.0681249 -0.0327934 
0.00480501 0.0682969 -0.0325886 
0.00284992 0.0683735 -0.032768 
-0.00179104 0.0683638 -0.0342225 
-0.00287532 0.0684955 -0.0343889 
-0.00730333 0.0684909 -0.0356311 
-0.00922125 0.0674801 -0.0360697 
-0.0172664 0.0667634 -0.0375711 
-0.0194584 0.0663965 -0.0375643 
-0.0204061 0.0650902 -0.0362848 
-0.0227275 0.067823 -0.0363138 
-0.0251501 0.0672591 -0.0346696 
-0.0310247 0.0360207 0.0516179 
-0.0234427 0.0349039 0.0524108 
-0.0349157 0.0666034 -0.0154735 
-0.034897 0.0638193 -0.0137888 
-0.0386796 0.0665198 -0.0149234 
-0.0448683 0.0660173 -0.0152218 
-0.0497098 0.0663843 -0.0131666 
-0.0505711 0.0664357 -0.0123344 
-0.0516738 0.0662685 -0.0118653 
-0.0527563 0.0660916 -0.0113692 
-0.0541874 0.0662615 -0.0102496 
-0.0558327 0.0660266 -0.0101836 
-0.0591705 0.0662484 -0.00886445 
-0.0624853 0.0662071 -0.00773962 
-0.0647112 0.064498 -0.00561928 
-0.0686178 0.0663176 -0.00422752 
-0.0831086 0.117739 -0.00276432 
-0.0651705 0.173543 -0.0605241 
-0.0520107 0.145674 -0.00127437 
-0.0570241 0.142109 -0.00237086 
-0.0814577 0.111207 0.0448359 
-0.012065 0.177705 -0.0292801 
-0.0146748 0.172461 -0.0250015 
-0.0665356 0.156039 -0.0523246 
-0.0545599 0.153617 -0.00267805 
-0.036136 0.1652 -0.0145716 
-0.0541497 0.129459 -0.00562061 
-0.0489699 0.108442 -0.0190573 
-0.0475978 0.107349 -0.0188549 
-0.0546459 0.111363 -0.0174328 
-0.0640056 0.170731 -0.0610953 
0.0274996 0.0681056 -0.0230034 
0.026003 0.0681427 -0.0235289 
0.0236629 0.0688946 -0.0252773 
0.0221563 0.069252 -0.0268596 
0.0204053 0.0693293 -0.0281114 
0.0191014 0.0693233 -0.0285253 
0.0171154 0.0694333 -0.0295272 
0.0146923 0.0695976 -0.0306452 
0.0132616 0.0696437 -0.0310208 
0.0123785 0.0695056 -0.031848 
0.011263 0.0696114 -0.0314841 
0.0100632 0.0693992 -0.0316926 
0.0083886 0.0695684 -0.0325625 
0.0063931 0.0697186 -0.0331465 
0.00324173 0.0697952 -0.0335424 
0.00220849 0.0697946 -0.0334922 
0.000605757 0.0696619 -0.0344751 
-0.00122535 0.0698542 -0.0347582 
-0.00474695 0.0691048 -0.0355912 
-0.0109166 0.069764 -0.0367992 
-0.0118743 0.070126 -0.0377538 
-0.0136972 0.0671545 -0.0374461 
-0.0157191 0.0663678 -0.0377552 
-0.0157292 0.0700001 -0.0385105 
-0.0596508 0.134858 -0.00636729 
-0.0362428 0.170362 -0.013848 
-0.0651798 0.162555 -0.0583309 
-0.0680187 0.118309 -0.00842058 
-0.0347515 0.06809 -0.0171834 
-0.035553 0.0681946 -0.0159381 
-0.0359649 0.0668488 -0.0156188 
-0.0384377 0.0678858 -0.0152045 
-0.0396504 0.0657151 -0.0145459 
-0.0423407 0.0673783 -0.0155855 
-0.0484564 0.0660146 -0.013542 
-0.0485753 0.0680034 -0.0139082 
-0.049645 0.0679538 -0.0134536 
-0.0507386 0.0677491 -0.0133959 
-0.0516776 0.0678289 -0.0129656 
-0.0526323 0.0680392 -0.0127163 
-0.0559017 0.0677931 -0.0127766 
-0.0583048 0.0668675 -0.0110028 
-0.0597413 0.0674613 -0.0111745 
-0.0637893 0.0673263 -0.00902609 
-0.0649595 0.0676857 -0.00793297 
-0.0672361 0.0673961 -0.00618168 
0.00248915 0.111655 -0.0204275 
-0.0641338 0.127849 -0.00889344 
-0.037171 0.165342 -0.0135237 
-0.0563453 0.110176 -0.0178001 
-0.0529903 0.145829 -0.000945032 
-0.0750553 0.139843 -0.00673831 
-0.0329613 0.171744 -0.0153366 
-0.0630669 0.106926 -0.0165622 
-0.0648747 0.106855 -0.0147122 
-0.0660503 0.106823 -0.0144651 
-0.0673614 0.104801 -0.0140877 
-0.0578439 0.132474 -0.00652261 
-0.0785178 0.0691478 0.0139988 
-0.076127 0.136961 -0.00641823 
-0.0838788 0.129868 -0.00302385 
-0.0519245 0.108395 -0.0191035 
-0.0663929 0.126932 -0.00924938 
0.00946099 0.0710359 -0.0327682 
0.00522719 0.0708601 -0.0336919 
0.00244852 0.0713988 -0.034604 
0.000536303 0.0711264 -0.0349589 
-0.00195498 0.0707597 -0.0346801 
-0.00553472 0.0700687 -0.0363881 
-0.00818889 0.0705893 -0.0361731 
-0.00986068 0.0692655 -0.0362195 
-0.010786 0.0714084 -0.0374329 
-0.0119917 0.0711959 -0.0383157 
-0.0137548 0.0714442 -0.0381856 
-0.0185921 0.0703987 -0.0382027 
-0.0199969 0.0704057 -0.0385161 
-0.0267424 0.0707033 -0.0343845 
-0.0625829 0.119349 -0.00967216 
-0.0607845 0.118797 -0.00997131 
-0.0773032 0.107217 0.0348355 
-0.0368965 0.0694034 -0.0166839 
-0.0380425 0.0694046 -0.0157349 
-0.0463712 0.0666924 -0.0151618 
-0.0497469 0.0691941 -0.0146744 
-0.0506796 0.0694028 -0.014277 
-0.0541979 0.0680591 -0.0128624 
-0.0557013 0.0693661 -0.0143528 
-0.0569751 0.0696771 -0.0142923 
-0.059675 0.0692724 -0.0143932 
-0.0609434 0.0692856 -0.0136437 
-0.0628899 0.0688306 -0.0122629 
-0.0684694 0.0685414 -0.0067306 
-0.0696691 0.0680977 -0.00487264 
-0.0557276 0.142349 -0.00243955 
-0.0826421 0.131693 -0.00359679 
-0.00968248 0.177931 -0.029833 
-0.0395993 0.157886 -0.0110161 
-0.049522 0.0706537 0.0388616 
-0.055122 0.142715 -0.00143621 
-0.0208234 0.0361151 0.0537571 
-0.050728 0.150136 -0.0037332 
-0.0635158 0.134137 -0.00793217 
-0.0436071 0.155493 -0.00839127 
-0.034543 0.167493 -0.0147601 
-0.0860111 0.112247 0.0428973 
0.0280504 0.0708472 -0.0230054 
0.0260885 0.0711578 -0.0245927 
0.0238723 0.0716594 -0.0259654 
0.0191469 0.0712359 -0.0286534 
0.0140462 0.0716505 -0.030763 
0.0128075 0.0710039 -0.0313204 
0.0112869 0.0709779 -0.0323355 
0.0102017 0.0724392 -0.0320892 
0.00795623 0.0712397 -0.0328853 
4.24942e-005 0.0725467 -0.0357802 
-0.00282894 0.0717247 -0.0358155 
-0.00867858 0.0721302 -0.0376591 
-0.00972281 0.0728548 -0.0375562 
-0.0107577 0.0728051 -0.0378015 
-0.012612 0.0726958 -0.0380866 
-0.0141821 0.0728312 -0.0382721 
-0.0160238 0.0728568 -0.0386834 
-0.0187469 0.0727967 -0.0387572 
-0.0221104 0.0703563 -0.03838 
-0.023772 0.0717852 -0.0375221 
-0.0252111 0.0706653 -0.0358756 
-0.0651784 0.160737 -0.0579809 
-0.0567834 0.111684 -0.0168692 
0.00910341 0.10304 -0.0207546 
-0.0346787 0.0711728 -0.0183513 
-0.0356388 0.0701676 -0.0168426 
-0.0366249 0.071204 -0.0169189 
-0.0398289 0.0699878 -0.0168066 
-0.0444121 0.0696569 -0.0164222 
-0.0477331 0.0707919 -0.0155556 
-0.0486533 0.0702246 -0.0147533 
-0.0496413 0.0711171 -0.0148488 
-0.0515801 0.0706703 -0.0156599 
-0.0532571 0.0711939 -0.0152089 
-0.0551382 0.0711652 -0.0154468 
-0.0662565 0.0687994 -0.00986537 
-0.0676095 0.070519 -0.0103178 
-0.0685343 0.0705494 -0.00963034 
-0.0694891 0.0703457 -0.00718956 
-0.070802 0.0698769 -0.0068362 
0.00812671 0.102948 -0.0203909 
-0.0109941 0.177175 -0.0296789 
-0.0797404 0.0704868 0.0139957 
-0.0660404 0.0623597 0.0222846 
-0.058267 0.106557 -0.0182267 
0.0070009 0.102957 -0.0207509 
-0.0651378 0.176365 -0.0606373 
-0.0683017 0.15423 -0.0505158 
-0.0710506 0.0638757 0.0196967 
-0.0742848 0.110334 -0.00841839 
-0.021835 0.17745 -0.0217218 
-0.0769739 0.126531 -0.00787527 
-0.0859319 0.119766 -0.00168895 
-0.069852 0.137889 -0.00820149 
-0.0654061 0.166338 -0.0601131 
0.00588255 0.103038 -0.0218689 
0.0214232 0.0717762 -0.0272448 
0.0170253 0.0719019 -0.029927 
0.00674853 0.0732328 -0.0345042 
0.00298849 0.0731393 -0.0350198 
-0.00405383 0.0727618 -0.0355282 
-0.0064705 0.0726003 -0.0365179 
-0.00676338 0.0740088 -0.0368346 
-0.0107622 0.0742428 -0.0378725 
-0.0162597 0.0742978 -0.0390083 
-0.0228244 0.0739324 -0.0386517 
-0.0243675 0.0738566 -0.0372176 
-0.0283661 0.0737517 -0.0346993 
-0.0770008 0.107938 -0.00736677 
-0.0640046 0.160686 -0.0578082 
-0.0341832 0.0728838 -0.0201343 
-0.035847 0.0724843 -0.0182411 
-0.0367506 0.0724987 -0.0180526 
-0.037803 0.0718589 -0.0175428 
-0.0426386 0.0708511 -0.0179504 
-0.0437641 0.0714537 -0.0179281 
-0.0447537 0.072314 -0.0172045 
-0.0467244 0.0719696 -0.0164587 
-0.0476704 0.0723732 -0.0159278 
-0.0489673 0.0720677 -0.0158116 
-0.0514181 0.0723194 -0.0162209 
-0.0572761 0.0718357 -0.016702 
-0.0622575 0.0717018 -0.0148459 
-0.0653805 0.0707571 -0.0124079 
-0.0695013 0.0721543 -0.0102851 
-0.0705746 0.0718352 -0.00990101 
-0.0718047 0.0713464 -0.00772397 
-0.0731446 0.0709074 -0.00680584 
0.00304588 0.103598 -0.021991 
-0.0420905 0.160589 -0.0109812 
-0.0678425 0.176026 -0.0589335 
-0.0359841 0.163606 -0.014136 
-0.0370557 0.163707 -0.0137573 
-0.0494459 0.147714 -0.00283075 
-0.0719091 0.115025 -0.00784462 
-0.0609697 0.129846 -0.00758699 
-0.0654206 0.109367 -0.0131708 
-0.0300715 0.162474 -0.0152581 
-0.0849085 0.117185 -0.00063982 
-0.0715412 0.11659 -0.00805161 
-0.0240001 0.171061 -0.0195552 
0.000777913 0.100996 -0.0228823 
0.0239309 0.0741745 -0.0260943 
0.0186563 0.0744661 -0.0285321 
0.0171894 0.0750978 -0.0290671 
0.0115329 0.0747281 -0.0309334 
0.0110582 0.0752397 -0.0311416 
0.00953363 0.0741696 -0.032826 
0.0080777 0.0753819 -0.033484 
0.00289025 0.0754115 -0.0356047 
-0.000500718 0.0749009 -0.0359525 
-0.00247634 0.0751725 -0.0364213 
-0.00954544 0.0751882 -0.0376322 
-0.013112 0.0756039 -0.0385965 
-0.0173501 0.0757905 -0.039052 
-0.0203397 0.0741012 -0.0393857 
-0.02464 0.0756341 -0.0374787 
-0.0261812 0.0751506 -0.0369725 
-0.0395128 0.160609 -0.012384 
-0.0396811 0.167335 -0.0121869 
-0.0357558 0.073998 -0.018788 
-0.0394455 0.0724943 -0.0175698 
-0.045652 0.0741135 -0.0174116 
-0.0466732 0.0738865 -0.0167631 
-0.0490246 0.073764 -0.0165594 
-0.0520146 0.0734892 -0.0167797 
-0.0539679 0.0739964 -0.0170798 
-0.0566546 0.0739823 -0.0175461 
-0.0601583 0.0707206 -0.0152604 
-0.0623802 0.0733285 -0.0161257 
-0.0645598 0.073753 -0.0154871 
-0.0667182 0.0732906 -0.0148833 
-0.068222 0.0738492 -0.0136055 
-0.0694142 0.0730629 -0.0122846 
-0.0707393 0.0734567 -0.0111716 
-0.0729073 0.0729782 -0.00896356 
-0.074488 0.0726893 -0.00764196 
-0.00386436 0.103104 -0.0232907 
-0.00487576 0.103057 -0.0232878 
-0.0850933 0.126563 -0.0030413 
-0.0519809 0.144461 2.34802e-006 
-0.069982 0.153808 -0.0488883 
-0.0419575 0.159081 -0.0104532 
-0.023785 0.174093 -0.0203614 
-0.0615304 0.0353991 0.0438846 
-0.0575015 0.128202 -0.00700418 
-0.0745472 0.131426 -0.00772229 
-0.0359605 0.108972 -0.0200062 
-0.0724485 0.128455 -0.00920015 
0.0249401 0.0761682 -0.0255942 
0.0169496 0.076428 -0.0284362 
0.0149391 0.0750283 -0.0301846 
0.0142679 0.0765321 -0.0302574 
0.012299 0.0765739 -0.0307933 
0.0110235 0.0766804 -0.0311786 
0.0104282 0.0766574 -0.0325125 
0.00934682 0.0754065 -0.0334583 
0.0071094 0.0757367 -0.034583 
0.00472022 0.0756808 -0.0344569 
0.00306383 0.0771842 -0.0352006 
-0.00158234 0.077036 -0.0361072 
-0.00453358 0.0768271 -0.0374135 
-0.00575875 0.0769882 -0.0377462 
-0.00727577 0.0767015 -0.0371939 
-0.00901946 0.0771994 -0.0374073 
-0.0107587 0.0770596 -0.0381975 
-0.0135328 0.0767267 -0.0380135 
-0.0175212 0.0771022 -0.0388406 
-0.0235356 0.0761418 -0.0383813 
-0.0256461 0.0768651 -0.0365447 
-0.0293629 0.0759259 -0.0346871 
-0.056097 0.148701 -0.00208605 
-0.0361174 0.0754013 -0.0192988 
-0.0378437 0.0749978 -0.0185279 
-0.0438506 0.0748772 -0.0187728 
-0.0457982 0.0753845 -0.018156 
-0.0476332 0.0739616 -0.017275 
-0.0494936 0.0750716 -0.0180562 
-0.0532107 0.0754927 -0.0181545 
-0.0562881 0.075239 -0.0187658 
-0.0581472 0.0755615 -0.0183079 
-0.0605415 0.075083 -0.0175363 
-0.0635706 0.0753069 -0.01698 
-0.0655754 0.0750863 -0.0164008 
-0.0665567 0.0752011 -0.0153757 
-0.0685019 0.0751428 -0.0150402 
-0.0698343 0.075086 -0.0134366 
-0.073811 0.0745129 -0.00994306 
-0.0749021 0.0742901 -0.00840892 
-0.0604508 0.127958 -0.00767413 
-0.0784187 0.115927 -0.0054284 
-0.0640883 0.173947 -0.0613023 
-0.0318926 0.174313 -0.0153227 
-0.0708338 0.130954 -0.00837028 
-0.0139856 0.180806 -0.0277877 
-0.0173018 0.177629 -0.0249847 
-0.0572731 0.148611 -0.00177044 
-0.0724589 0.149635 -0.0391724 
-0.0457124 0.155404 -0.00764298 
-0.0228146 0.178863 -0.0212716 
0.0304168 0.0765195 -0.0215152 
0.000912002 0.113055 -0.0197519 
0.0222705 0.0762893 -0.0264054 
0.0204925 0.0763624 -0.0272765 
0.018645 0.0766173 -0.0278043 
0.0147219 0.0777864 -0.0300656 
0.0124798 0.0781346 -0.0308528 
0.0112932 0.0780414 -0.0319207 
0.00842404 0.0771593 -0.0341624 
-0.000358762 0.0779478 -0.036136 
-0.00439603 0.0783486 -0.0369664 
-0.00611798 0.0784899 -0.0375294 
-0.00776882 0.0784952 -0.037771 
-0.00930124 0.0782897 -0.037957 
-0.0141709 0.078527 -0.0381461 
-0.0169931 0.0784861 -0.0384069 
-0.0198779 0.0774981 -0.0388014 
-0.02448 0.07757 -0.0379235 
-0.0275147 0.0771143 -0.0357053 
-0.0284555 0.078846 -0.0352181 
-0.0694683 0.116504 -0.00841718 
-0.076679 0.130994 -0.0070462 
-0.0454367 0.161157 -0.00907364 
-0.0358609 0.076897 -0.0193311 
-0.0369659 0.0768011 -0.018945 
-0.0387375 0.0753879 -0.0183741 
-0.0433111 0.0767715 -0.0188481 
-0.0453705 0.0767919 -0.0184736 
-0.0470327 0.0756148 -0.0180023 
-0.0494856 0.0767857 -0.0180324 
-0.0537023 0.07684 -0.0193358 
-0.0561737 0.0767894 -0.0196127 
-0.0580368 0.0766055 -0.0193313 
-0.0713394 0.0764669 -0.0134048 
-0.072581 0.0754411 -0.0121826 
-0.0259811 0.035175 -0.0290076 
-0.0460177 0.157549 -0.00860756 
-0.0689438 0.178294 -0.0587197 
-0.0606602 0.107076 -0.0169488 
-0.0206653 0.102239 -0.0238527 
-0.0442131 0.163233 -0.00909949 
-0.0849661 0.127874 -0.00251559 
-0.0639538 0.117781 -0.00970982 
-0.0709174 0.111624 -0.00942568 
0.0308346 0.0782734 -0.0210763 
-0.0234034 0.10286 -0.0241098 
0.0263592 0.0737437 -0.0242079 
0.024035 0.0779803 -0.0256684 
0.0221055 0.0789809 -0.0261174 
0.0197753 0.0791915 -0.0274005 
0.0112136 0.0794812 -0.031801 
0.00923688 0.0788419 -0.0325273 
0.00847278 0.079597 -0.0339007 
0.00723844 0.07866 -0.0336089 
0.00127529 0.0795516 -0.0352869 
-0.000828473 0.0797465 -0.0357257 
-0.00184477 0.0791748 -0.0361833 
-0.012077 0.0784505 -0.0382303 
-0.0144885 0.0799724 -0.0390914 
-0.0156731 0.0787397 -0.0382164 
-0.017428 0.0800427 -0.0385415 
-0.0186886 0.0786251 -0.0390035 
-0.0219911 0.0784637 -0.0390524 
-0.00989178 0.10624 -0.0225516 
-0.0684009 0.155096 -0.0519266 
-0.0802233 0.138731 -0.00419882 
-0.0482071 0.161314 -0.00719311 
-0.0330887 0.166685 -0.0160738 
-0.035685 0.0783444 -0.0195235 
-0.0367423 0.0783555 -0.0194784 
-0.0387291 0.078322 -0.0190612 
-0.0400748 0.0756253 -0.0180057 
-0.0420359 0.0766271 -0.018982 
-0.0435637 0.0778415 -0.0197255 
-0.0482668 0.0786994 -0.0188556 
-0.0501168 0.0783417 -0.0188391 
-0.0527664 0.0783347 -0.0194547 
-0.0545721 0.0782683 -0.0196428 
-0.0564299 0.0782339 -0.0198704 
-0.0601041 0.0772987 -0.0187893 
-0.0686695 0.0765184 -0.0152417 
-0.0727325 0.0778134 -0.0129324 
-0.0740767 0.0762375 -0.0107669 
-0.0774631 0.076536 -0.00720696 
-0.0538647 0.144122 -0.00133867 
-0.0513991 0.156298 -0.00497986 
-0.0662713 0.178223 -0.0601377 
-0.0272391 0.102889 -0.0231109 
-0.011109 0.175652 -0.0291898 
-0.0303972 0.103113 -0.0227799 
-0.0698223 0.124577 -0.00840497 
-0.0564122 0.15466 -0.000632018 
-0.0500775 0.154431 -0.00525465 
-0.0719364 0.107164 -0.0107628 
-0.0512071 0.0647244 0.034389 
-0.0691125 0.120875 -0.00913974 
0.0319761 0.0796588 -0.0197321 
-0.0328267 0.102467 -0.0218058 
0.0249861 0.0805826 -0.0243246 
0.0199251 0.0803975 -0.0276654 
0.0171018 0.0797353 -0.0285335 
0.0147694 0.0795514 -0.0300542 
0.0127233 0.0798145 -0.0309344 
0.0079312 0.0808757 -0.0330373 
0.00472813 0.080418 -0.0342958 
0.000831573 0.0806428 -0.0358688 
-0.000761331 0.0810495 -0.0368355 
-0.00412967 0.0808665 -0.0368741 
-0.00645721 0.0814111 -0.0380219 
-0.00780374 0.0804391 -0.038331 
-0.0160964 0.0816646 -0.039027 
-0.0188674 0.0812533 -0.0391682 
-0.0209286 0.0803322 -0.0394272 
-0.0277818 0.0798987 -0.0364428 
-0.0360598 0.104209 -0.0205908 
-0.07755 0.139526 -0.00516662 
-0.0426372 0.108396 -0.0189577 
-0.0626051 0.110307 -0.0152036 
-0.0221715 0.170982 -0.0207451 
-0.0360602 0.0797606 -0.0213657 
-0.0370513 0.0795974 -0.0206284 
-0.0378895 0.0782216 -0.0195244 
-0.0398636 0.0797147 -0.0195714 
-0.0420273 0.0795261 -0.0199749 
-0.0464729 0.0784105 -0.0191474 
-0.0517846 0.0798116 -0.0201814 
-0.0547179 0.0799891 -0.0205466 
-0.056382 0.079564 -0.0206988 
-0.0595106 0.0787348 -0.0192752 
-0.0623689 0.0798273 -0.018951 
-0.0626418 0.078343 -0.0183314 
-0.066336 0.0766598 -0.0170085 
-0.0706082 0.0793885 -0.0150524 
-0.0394552 0.104147 -0.0202186 
-0.0410806 0.101172 -0.021209 
-0.0428878 0.105011 -0.0204995 
-0.0773788 0.0788741 -0.00799655 
-0.0602995 0.122568 -0.00878345 
-0.0430742 0.102937 -0.0213973 
-0.0410341 0.164432 -0.011887 
-0.015339 0.178312 -0.0273316 
-0.0771597 0.116299 0.0505797 
-0.0460084 0.10337 -0.0215512 
-0.0239026 0.168962 -0.0188957 
-0.0722039 0.139831 -0.00766532 
-0.0689531 0.140029 -0.00776575 
0.0334723 0.0813268 -0.0192335 
0.0316463 0.0812414 -0.0195314 
0.0279344 0.0787656 -0.0221667 
0.0230567 0.0806252 -0.0258026 
0.0186542 0.0813968 -0.0279914 
0.0126562 0.0821952 -0.0308844 
0.00668808 0.0817087 -0.0335258 
0.00379759 0.0821889 -0.034649 
0.00150787 0.0826036 -0.0353844 
-0.000770369 0.0826721 -0.0363859 
-0.00159685 0.0826078 -0.037056 
-0.00358408 0.0826887 -0.0374407 
-0.0052569 0.0828248 -0.0375993 
-0.00684034 0.0827277 -0.0380316 
-0.00981789 0.0814514 -0.0377114 
-0.0165465 0.0827737 -0.0395546 
-0.0186076 0.0827314 -0.0388075 
-0.0254293 0.0825444 -0.0375556 
-0.0267094 0.0806266 -0.0367455 
-0.0480371 0.103944 -0.02113 
-0.0524141 0.101776 -0.0211777 
-0.0297918 0.106033 -0.0219234 
-0.0365865 0.0814638 -0.0216338 
-0.0378148 0.0812273 -0.0210197 
-0.0383484 0.0809353 -0.019988 
-0.0453237 0.0815049 -0.019938 
-0.0480634 0.0793904 -0.0201902 
-0.0497921 0.0813018 -0.0205942 
-0.0544851 0.0810823 -0.0214288 
-0.0567146 0.0811619 -0.0211431 
-0.0586331 0.0806269 -0.0203594 
-0.0651043 0.0798759 -0.0180616 
-0.0634423 0.0768733 -0.0177142 
-0.0694437 0.079792 -0.0163721 
-0.072383 0.0802222 -0.0147714 
-0.0545007 0.102941 -0.0202927 
-0.0652026 0.13381 -0.00813872 
-0.0559238 0.103332 -0.019455 
-0.0757241 0.0802543 -0.0107148 
-0.0800843 0.121267 -0.00559771 
-0.0741825 0.11621 -0.00678972 
-0.0196537 0.179764 -0.0227303 
-0.0581017 0.101245 -0.0193949 
-0.0590875 0.10349 -0.0187902 
-0.0537569 0.146812 -0.00156664 
-0.0796845 0.131428 -0.00467411 
-0.0269195 0.16809 -0.0180085 
-0.0320536 0.168267 -0.01596 
-0.0640678 0.0614239 0.0225466 
0.0341339 0.0828261 -0.018359 
0.0296513 0.0818865 -0.0206654 
-0.0613846 0.103238 -0.0183081 
-0.067681 0.0621357 0.0211967 
-0.064161 0.102433 -0.0172415 
0.0229246 0.0830044 -0.0253416 
0.014325 0.0830859 -0.030285 
0.00973143 0.0815263 -0.0320239 
0.00795779 0.0835449 -0.0328546 
0.0050074 0.0838014 -0.033649 
0.00105829 0.0838908 -0.0351676 
-0.000383536 0.0839731 -0.0366932 
-0.00300617 0.0841346 -0.0376839 
-0.00522539 0.0841002 -0.0377502 
-0.00758705 0.0840948 -0.0376388 
-0.0098709 0.0842496 -0.0381495 
-0.0137593 0.0814821 -0.038885 
-0.0214805 0.0819788 -0.0387864 
-0.023145 0.0818758 -0.0380278 
-0.0267979 0.0839166 -0.0367164 
-0.0662968 0.15949 -0.0565582 
-0.0789021 0.138413 -0.00483075 
-0.0167236 0.170668 -0.0227186 
-0.0670396 0.102384 -0.0155821 
-0.0357891 0.0816349 -0.0224002 
-0.0369284 0.082615 -0.0226508 
-0.0377434 0.0827863 -0.0219008 
-0.0388575 0.0826617 -0.0214626 
-0.0403488 0.0823567 -0.0205955 
-0.0421163 0.0813189 -0.0200083 
-0.0461444 0.0830769 -0.0206638 
-0.0578103 0.0825976 -0.0212223 
-0.0610612 0.0816823 -0.0190058 
-0.0639434 0.0819215 -0.0191988 
-0.0689816 0.0822768 -0.0170472 
-0.0725622 0.0822208 -0.0156397 
-0.0739948 0.0821823 -0.014585 
-0.0780001 0.082083 -0.0105377 
-0.0706962 0.101943 -0.0136251 
-0.0725651 0.126603 -0.00902847 
-0.0718629 0.132024 -0.00785558 
-0.0431696 0.165905 -0.0102195 
-0.0323364 0.106252 -0.0209072 
-0.0739884 0.102465 -0.0126646 
-0.0736276 0.139945 -0.00707015 
-0.0662151 0.164062 -0.0584233 
-0.0652245 0.163919 -0.0590591 
-0.0574162 0.152775 -0.000809377 
-0.05464 0.146341 -0.00122687 
-0.0800921 0.129611 -0.00550007 
-0.0750205 0.103393 -0.0103985 
-0.0771601 0.102058 -0.0102485 
-0.0662558 0.12342 -0.00868716 
0.0334574 0.0852359 -0.0187387 
0.0307527 0.0829361 -0.0198951 
-0.0649345 0.130646 -0.00874726 
-0.0659011 0.112723 -0.0121339 
-0.0339911 0.105208 -0.0204137 
0.0211529 0.0850488 -0.0266831 
0.0190639 0.0838973 -0.0279387 
0.0168569 0.0853307 -0.028438 
0.015572 0.085816 -0.0294994 
0.00854448 0.0852423 -0.0321608 
0.00290722 0.0839236 -0.0347919 
-0.00111361 0.085378 -0.0366508 
-0.00832516 0.0855712 -0.0376541 
-0.0116582 0.0857126 -0.0390607 
-0.0155528 0.0851756 -0.0387538 
-0.0172126 0.0848237 -0.0387789 
-0.0188952 0.0850127 -0.0388983 
-0.0215299 0.0853754 -0.0380401 
-0.0255971 0.0849841 -0.0368059 
-0.0278448 0.0843058 -0.035589 
-0.0342952 0.106357 -0.0206913 
-0.0689495 0.114933 -0.0086963 
-0.0824976 0.124066 -0.00401964 
-0.0356326 0.0843976 -0.0223621 
-0.0373396 0.0840455 -0.0225616 
-0.0387904 0.0841657 -0.0219843 
-0.0437677 0.0836315 -0.0212011 
-0.0511397 0.0840141 -0.0218097 
-0.0521008 0.0831249 -0.0213499 
-0.054578 0.0832461 -0.0216861 
-0.0611916 0.0838614 -0.019275 
-0.0686652 0.180243 -0.0585553 
-0.0343315 0.171487 -0.0151201 
-0.0362581 0.105854 -0.0206723 
-0.0312656 0.0985587 -0.0228573 
0.0182082 0.100405 -0.0224312 
-0.0694718 0.133552 -0.00875891 
-0.0226741 0.0370594 0.0539433 
-0.0481925 0.157927 -0.00663627 
-0.0543903 0.156037 -0.00199417 
-0.0185769 0.168011 -0.0203285 
-0.0839465 0.126533 -0.0040599 
-0.077066 0.118098 -0.00700983 
-0.0570853 0.146295 -0.0017112 
-0.0791009 0.128717 -0.00637767 
-0.0204831 0.171287 -0.0207476 
-0.0535761 0.15168 -0.00311115 
0.0162519 0.0989511 -0.0230108 
-0.0124228 0.182964 -0.0282915 
0.0281105 0.0843019 -0.0214626 
0.0149113 0.0992406 -0.0227923 
-0.0335209 0.165034 -0.0156317 
0.0102073 0.11056 -0.018905 
-0.054152 0.0356004 0.0454333 
-0.0272368 0.176441 -0.0179852 
-0.0181633 0.173149 -0.0231663 
-0.0220649 0.172823 -0.0213059 
-0.0402132 0.108516 -0.0191887 
-0.0791092 0.126342 -0.00575054 
-0.0377663 0.104384 -0.0205189 
0.013408 0.0862702 -0.0310035 
0.0120496 0.0861361 -0.0312112 
0.0117873 0.0836746 -0.0306191 
0.00826542 0.0865637 -0.0326449 
0.00619387 0.0848996 -0.0329186 
0.00397388 0.0864301 -0.0339059 
0.000749737 0.086085 -0.0352463 
-0.00319179 0.0854997 -0.0372688 
-0.00899112 0.086605 -0.0374588 
-0.0815465 0.120378 -0.00471572 
-0.0723003 0.120103 -0.00820204 
-0.0795156 0.135394 -0.00475789 
-0.0130767 0.0875663 -0.0384905 
-0.0173523 0.0869179 -0.0386411 
-0.0230719 0.0860723 -0.0374621 
-0.0585568 0.12365 -0.00839358 
-0.0522152 0.10988 -0.018909 
-0.0631393 0.13722 -0.00729328 
-0.0821612 0.139264 -0.000418647 
-0.0544285 0.148826 -0.00229908 
-0.0525066 0.148999 -0.00253949 
-0.0355807 0.0858253 -0.0236295 
-0.0367647 0.0856524 -0.0220602 
-0.0382406 0.0856252 -0.0219786 
-0.0398245 0.0855529 -0.0218401 
-0.0408539 0.0843538 -0.0217165 
-0.0419255 0.0840628 -0.0209874 
-0.0480137 0.0834789 -0.0215625 
-0.0490818 0.084429 -0.0214471 
-0.0513069 0.0853416 -0.0213443 
-0.0562914 0.0853068 -0.0217654 
-0.0572787 0.0840312 -0.0209448 
-0.0586984 0.084874 -0.0208279 
-0.0605769 0.0859642 -0.0199564 
-0.0619192 0.086506 -0.0194587 
-0.0627893 0.0847935 -0.0188079 
-0.0646105 0.0865083 -0.0188693 
-0.0656405 0.0842836 -0.0190989 
-0.0680597 0.0854701 -0.0174956 
-0.070839 0.0838804 -0.016767 
-0.0736019 0.0840682 -0.0153492 
-0.0747834 0.0838956 -0.0140855 
-0.0727517 0.138547 -0.00703156 
-0.0753837 0.128622 -0.00787912 
-0.060922 0.120963 -0.00916051 
-0.0764287 0.120874 -0.00740036 
-0.0724424 0.123591 -0.00801765 
-0.0677 0.132854 -0.00889857 
-0.0219173 0.173888 -0.0212514 
-0.0315425 0.170099 -0.0166932 
-0.0662627 0.179781 -0.0601121 
-0.07443 0.118674 -0.00805241 
-0.0767275 0.0682443 0.0149141 
-0.052452 0.153504 -0.00394775 
-0.051247 0.152789 -0.00378913 
-0.0488724 0.152912 -0.00513914 
-0.0603463 0.131812 -0.00783021 
-0.0769446 0.128241 -0.00757518 
-0.0789365 0.119002 -0.00598564 
-0.0551076 0.035939 0.0466031 
-0.0555761 0.151925 -0.00200442 
-0.0800282 0.117773 -0.00471781 
-0.0672658 0.129921 -0.00927177 
0.0319606 0.0870539 -0.0194246 
0.0297896 0.0871209 -0.020741 
0.0252068 0.086696 -0.0237923 
-0.0194602 0.175664 -0.0232279 
-0.0398664 0.106489 -0.0206106 
-0.083866 0.122282 -0.00365632 
-0.0685376 0.136303 -0.00826683 
-0.0351648 0.168178 -0.0149393 
-0.0595665 0.114807 -0.0135511 
0.0141722 0.0882358 -0.0300047 
0.013302 0.0879778 -0.0308801 
0.0109191 0.0879608 -0.0315568 
0.00845983 0.0884456 -0.0320344 
0.00736751 0.0886724 -0.0326538 
0.00562213 0.0880496 -0.0329927 
0.00341877 0.0886997 -0.0335903 
0.00189356 0.0869186 -0.0339419 
-0.00148504 0.089683 -0.0354591 
-0.00147669 0.0877613 -0.0356905 
-0.00349018 0.0882988 -0.0358619 
-0.0054834 0.0885562 -0.0364617 
-0.00789714 0.0881902 -0.0365939 
-0.0816381 0.113091 -0.00185235 
-0.0815384 0.116625 -0.00267281 
-0.0299148 0.167982 -0.0173398 
-0.0180663 0.088792 -0.0381677 
-0.0200304 0.0866298 -0.0382398 
-0.0234967 0.088623 -0.0362648 
-0.0261081 0.0868877 -0.0360755 
-0.0268556 0.0875674 -0.0346969 
-0.0278556 0.0364958 0.0538923 
-0.0282487 0.16215 -0.0153382 
-0.0327088 0.0872673 -0.0252106 
-0.0338862 0.087095 -0.0249487 
-0.0353609 0.0867485 -0.0248081 
-0.0357953 0.0871956 -0.0241217 
-0.0367965 0.0871321 -0.0236193 
-0.0377332 0.0871545 -0.0226139 
-0.0393795 0.0870449 -0.0219744 
-0.0408803 0.0868645 -0.021674 
-0.041745 0.0870368 -0.0212513 
-0.042791 0.0869777 -0.0215991 
-0.0445452 0.0864163 -0.0218123 
-0.0462747 0.0875793 -0.021859 
-0.0485885 0.0893445 -0.0214669 
-0.0363566 0.0338747 -0.030423 
-0.0323317 0.0335137 -0.0298043 
-0.0307319 0.0336439 -0.0289714 
-0.0399931 0.0339787 -0.029172 
-0.0385201 0.0337244 -0.0296736 
-0.0381683 0.033673 -0.0288731 
-0.0338257 0.0333711 -0.0300706 
-0.0148253 0.0338849 -0.0240966 
-0.0132631 0.0338133 -0.0240268 
-0.010628 0.0340365 -0.0233653 
-0.00746098 0.0339554 -0.0230171 
-0.00412593 0.0339994 -0.0222451 
-0.000360336 0.0341518 -0.0214866 
0.00390967 0.03429 -0.0209563 
0.00485999 0.0336896 -0.0209267 
0.00700395 0.0339331 -0.02062 
0.0121525 0.0347761 -0.0195983 
0.0132135 0.0350763 -0.0194791 
-0.0414215 0.0340642 -0.0279348 
-0.0352623 0.0335839 -0.030393 
-0.0338586 0.0334457 -0.0259977 
-0.0319309 0.0338857 -0.0266627 
-0.0279261 0.0336684 -0.0265525 
-0.0269633 0.0338392 -0.0263884 
-0.0223052 0.0336813 -0.0255708 
-0.0210772 0.0333836 -0.0234362 
-0.0186911 0.0337583 -0.024775 
-0.015607 0.0337205 -0.0244202 
-0.00865581 0.0337729 -0.0231403 
-0.00182715 0.0336774 -0.0221685 
0.00153245 0.0339728 -0.0214952 
0.00727015 0.0339251 -0.0181788 
0.00962034 0.0343977 -0.0201146 
0.0123289 0.0342115 -0.0180175 
0.013609 0.0340961 -0.0176104 
0.0148566 0.0344801 -0.0176722 
0.0157639 0.0349944 -0.0174943 
-0.0434962 0.0339579 -0.0265266 
-0.0424972 0.0338916 -0.0262447 
-0.0359344 0.0336736 -0.0260283 
-0.0347426 0.0337753 -0.0251868 
-0.0288721 0.0338995 -0.0234162 
-0.024372 0.0335076 -0.0225794 
-0.0223086 0.0339696 -0.0220303 
-0.0192235 0.0340005 -0.0215346 
-0.017536 0.0338244 -0.0212324 
-0.0160477 0.0334509 -0.0209099 
-0.0148453 0.0335245 -0.0207379 
-0.00791151 0.0344155 -0.0195414 
-0.00549318 0.0339795 -0.0189357 
-0.00358765 0.0340945 -0.018892 
-0.000759889 0.034123 -0.0180446 
0.00384911 0.0344035 -0.0177692 
0.00848617 0.0344427 -0.0163243 
0.0118799 0.0342395 -0.0160184 
0.0137654 0.0340154 -0.0156558 
0.0151319 0.0341335 -0.0156176 
0.0160895 0.0348939 -0.0155719 
0.0169693 0.0354311 -0.0154772 
-0.0436479 0.034363 -0.0248437 
-0.0391016 0.033139 -0.0250314 
-0.0377015 0.0336804 -0.0232992 
-0.0340993 0.0338223 -0.0224831 
-0.032223 0.0337835 -0.0221086 
-0.0284941 0.0338763 -0.0216038 
-0.0264917 0.0342285 -0.0213711 
-0.0241246 0.0341017 -0.0208592 
-0.0193591 0.0340545 -0.0200566 
-0.01526 0.0340755 -0.0191856 
-0.0108886 0.0341641 -0.0182622 
-0.00757674 0.0347617 -0.018001 
-0.00388327 0.0342288 -0.0171882 
0.000678796 0.0346262 -0.0165578 
0.00425027 0.0349663 -0.0158643 
0.00653391 0.034722 -0.0151486 
0.00803514 0.0343122 -0.014807 
0.00932727 0.0345827 -0.0149275 
0.0107769 0.0343543 -0.0143914 
0.0129079 0.0345554 -0.0137566 
0.0143141 0.0341726 -0.0137451 
0.0153753 0.034478 -0.0136663 
0.0164868 0.0348069 -0.0136625 
-0.0826189 0.112304 0.0455065 
-0.0448353 0.0340003 -0.0230242 
-0.0438536 0.0335907 -0.0233801 
-0.0411275 0.0335736 -0.0255007 
-0.0360246 0.0334222 -0.0209263 
-0.0347238 0.0339743 -0.0211173 
-0.0334187 0.0341288 -0.0206795 
-0.0307066 0.0341662 -0.0203987 
-0.0251384 0.035182 -0.0201166 
-0.0196026 0.0352352 -0.0191972 
-0.0124366 0.0355207 -0.0181388 
-0.00156317 0.0357093 -0.016198 
-0.000142961 0.0354196 -0.0155084 
0.000952848 0.0356793 -0.0155413 
0.00274403 0.0357161 -0.0151699 
0.00855035 0.0346068 -0.0131742 
0.0095149 0.034335 -0.0128543 
0.0104731 0.0346181 -0.01258 
0.0114357 0.0344636 -0.0122445 
0.0176643 0.0346618 -0.0135983 
-0.0452585 0.034275 -0.0214451 
-0.03522 0.0339114 -0.0193229 
-0.0340898 0.0345743 -0.0195076 
-0.0328552 0.0349049 -0.0196071 
-0.0278541 0.0350559 -0.0204421 
-0.0261682 0.0356435 -0.0190126 
-0.0246273 0.0352687 -0.0199148 
-0.0207601 0.0354366 -0.0195038 
-0.0164336 0.0354666 -0.0185808 
-0.0116266 0.0354739 -0.0175189 
-0.00890632 0.035957 -0.0174119 
-0.00784713 0.0353571 -0.0166901 
-0.00353243 0.0358809 -0.0160285 
-0.00156876 0.036809 -0.0150251 
-3.30607e-005 0.0371256 -0.0152731 
0.00200005 0.037095 -0.0148315 
0.00422529 0.0351592 -0.0145708 
0.00780981 0.0353799 -0.0138064 
0.00760936 0.0361734 -0.0127998 
0.00855893 0.0358961 -0.0123727 
0.00906071 0.035242 -0.0116387 
0.00993566 0.0346858 -0.0111396 
0.0108135 0.0346378 -0.0106353 
0.0121645 0.0346375 -0.0107089 
0.0127387 0.0345267 -0.010003 
0.0139945 0.0344517 -0.011361 
0.0150442 0.0342207 -0.010037 
0.0181185 0.0350474 -0.011022 
-0.0463108 0.0345351 -0.0201093 
-0.045097 0.0338736 -0.0190824 
-0.0368717 0.0334914 -0.0192309 
-0.0367976 0.033877 -0.017764 
-0.035641 0.0345563 -0.0180142 
-0.0318911 0.0364021 -0.018982 
-0.0298746 0.0356697 -0.0192328 
-0.0272976 0.0365902 -0.0191774 
-0.025757 0.0373562 -0.018628 
-0.0234582 0.0374985 -0.0183581 
-0.0217151 0.0376858 -0.0181637 
-0.01891 0.0372831 -0.0174984 
-0.0175442 0.0374953 -0.0171844 
-0.012726 0.0378002 -0.0164336 
-0.00771165 0.0379852 -0.0156266 
-0.00325369 0.0380459 -0.014841 
-0.00221354 0.0381053 -0.014649 
-0.000442662 0.0383895 -0.0145874 
0.00225572 0.0382831 -0.0138914 
0.00412287 0.0378089 -0.0131228 
0.00612408 0.0374985 -0.0125215 
0.0072887 0.0369545 -0.0118452 
0.00823285 0.0367022 -0.0112768 
0.0101815 0.0345201 -0.00917948 
0.0110478 0.0343884 -0.00867361 
-0.0465897 0.0349339 -0.0188329 
-0.0460938 0.0336658 -0.0174213 
-0.0400304 0.0333214 -0.0177242 
-0.0387198 0.0340172 -0.0162884 
-0.0375612 0.0345298 -0.0164627 
-0.0362346 0.0353302 -0.0169032 
-0.0349617 0.0354769 -0.0179942 
-0.032185 0.0372821 -0.0177065 
-0.0301323 0.037743 -0.0181735 
-0.0280793 0.038133 -0.0178828 
-0.0245529 0.0385437 -0.0176267 
-0.0230879 0.0384854 -0.0172409 
-0.0221489 0.0382133 -0.0170148 
-0.0178711 0.0383764 -0.0160925 
-0.0137946 0.0388436 -0.0157789 
-0.0111792 0.0388887 -0.0153116 
-0.00797107 0.0386266 -0.0143691 
-0.00585964 0.038537 -0.0140664 
-0.00243301 0.0391836 -0.013848 
-0.00087335 0.0392596 -0.0133608 
0.0015949 0.0390136 -0.0127252 
0.00398067 0.0387782 -0.0120797 
0.00616008 0.038554 -0.0114604 
0.0072035 0.0379258 -0.0107333 
0.00821789 0.0375328 -0.0103218 
0.00974859 0.035823 -0.00966334 
0.0088131 0.0355737 -0.00853033 
0.00974305 0.0351699 -0.00752635 
0.0112447 0.0344069 -0.00662932 
0.0126827 0.0343317 -0.0080281 
0.0140785 0.0341114 -0.00753138 
0.0176447 0.0347557 -0.00749441 
0.0190021 0.0347099 -0.00621855 
-0.0794359 0.114089 0.0464839 
-0.0477208 0.0344967 -0.0165891 
-0.0469614 0.0334339 -0.015841 
-0.0443585 0.0337425 -0.0207056 
-0.0379545 0.0348279 -0.0150181 
-0.033371 0.0370606 -0.0162228 
-0.0322481 0.0383831 -0.0169598 
-0.0309679 0.0382732 -0.0168122 
-0.0289725 0.0388144 -0.0167708 
-0.0166599 0.0387158 -0.0144057 
-0.00813709 0.0391687 -0.0130319 
-0.00107765 0.0395596 -0.0117533 
0.00108923 0.039567 -0.0113003 
0.00680238 0.0384776 -0.00934365 
0.00727585 0.0375674 -0.00878435 
0.0181964 0.0346613 -0.00397465 
0.0192201 0.0347144 -0.00379153 
0.0202057 0.034955 -0.0035914 
-0.0482402 0.0338826 -0.014332 
-0.0401716 0.0337326 -0.015819 
-0.0398516 0.0345005 -0.0139729 
-0.0364424 0.0362178 -0.0152012 
-0.0350077 0.0373276 -0.0153626 
-0.0337232 0.0378685 -0.0152304 
-0.0326757 0.0386062 -0.015466 
-0.0314012 0.0383422 -0.0152311 
-0.0302132 0.0385045 -0.015028 
-0.0274101 0.0384983 -0.0162694 
-0.0223339 0.0390134 -0.0155512 
-0.0102951 0.0385722 -0.013202 
-0.00718766 0.0390331 -0.0126356 
-0.00596989 0.0391963 -0.0126618 
-0.00291671 0.0391432 -0.00998435 
-0.000365027 0.039106 -0.0112052 
0.00238672 0.0391022 -0.00912271 
0.00290737 0.0390067 -0.0106652 
0.00432348 0.0389151 -0.00930485 
0.00547526 0.0389265 -0.00847094 
0.00602415 0.0384273 -0.00782831 
0.00699293 0.0378366 -0.00732011 
0.0079045 0.0354487 -0.0062864 
0.00748142 0.0352873 -0.00432396 
0.00858958 0.0347297 -0.0046616 
0.0153962 0.0342863 -0.00384762 
0.0205084 0.0345731 -0.00173997 
0.021531 0.0347923 -0.00146273 
-0.051445 0.0337758 -0.0131566 
-0.0501126 0.0337784 -0.0127728 
-0.0483043 0.0334281 -0.0122532 
-0.0384889 0.0353917 -0.0136332 
-0.0355347 0.0375839 -0.0135029 
-0.0341558 0.0380803 -0.0136166 
-0.0334351 0.0387806 -0.013811 
-0.0167984 0.0389442 -0.0107762 
0.00289609 0.0395767 -0.00723784 
0.00429208 0.0388238 -0.00669443 
0.00537628 0.0383652 -0.0060239 
0.00603654 0.0358189 -0.00318894 
0.00665501 0.034699 -0.00244655 
0.0102894 0.0345355 -0.00236078 
0.0162764 0.0339587 -0.000885221 
0.0185134 0.0345034 6.19823e-006 
0.0197523 0.0347214 0.000235033 
0.0243524 0.036104 0.000488202 
0.0256899 0.0365594 2.14543e-005 
0.0281093 0.0367881 0.000219943 
0.0358783 0.0395466 -0.00111181 
-0.0537489 0.0342218 -0.0116923 
-0.0528345 0.0337705 -0.0115003 
-0.0518217 0.0336192 -0.0113255 
-0.0440663 0.0336091 -0.0134061 
-0.0413725 0.034045 -0.00964106 
-0.039613 0.0348684 -0.00993995 
-0.03739 0.0372607 -0.013146 
-0.0360455 0.0384125 -0.0122967 
-0.0320864 0.0382942 -0.0131198 
-0.0269745 0.0388766 -0.0118749 
-0.0258098 0.0384362 -0.0106901 
-0.0240805 0.0384013 -0.0133772 
-0.0238193 0.0382295 -0.00993086 
-0.0201651 0.0384913 -0.0119709 
-0.0121287 0.0392144 -0.0118127 
-0.00811471 0.0389837 -0.00807702 
0.000959089 0.039244 -0.00937429 
0.00481015 0.0349528 -0.00102967 
0.00812532 0.034187 -0.000209086 
0.00947391 0.0336862 0.000833919 
0.013018 0.0340299 0.00142958 
0.0145941 0.033861 0.00187974 
0.0162962 0.0343393 0.0018341 
0.0177572 0.0344296 0.00208785 
0.0188277 0.0346482 0.00225904 
0.0196936 0.0341627 0.00257158 
0.0208344 0.0345536 0.00265893 
0.0227244 0.0350384 0.000777287 
0.0230213 0.0345684 0.00284857 
0.0240591 0.0347262 0.00303146 
0.0250307 0.035149 0.00322771 
0.0269998 0.0354479 0.00299238 
0.0296334 0.03655 0.00291216 
0.0310714 0.0366242 0.00321049 
-0.0578089 0.0335483 -0.0107548 
-0.0566158 0.0334706 -0.010398 
-0.0548266 0.0340693 -0.0122791 
-0.0538623 0.0333874 -0.0100205 
-0.0527155 0.0338118 -0.00921446 
-0.0509566 0.0334508 -0.0103896 
-0.0467692 0.0338028 -0.0119643 
-0.0457076 0.0332665 -0.00980801 
-0.041164 0.0347712 -0.00784978 
-0.0383947 0.0366746 -0.00955967 
-0.0350805 0.0382222 -0.011929 
-0.0257076 0.0381833 -0.00761534 
-0.0204213 0.0382235 -0.00740974 
-0.0160703 0.0384709 -0.00913158 
-0.00988041 0.0388213 -0.00972208 
-0.00354371 0.0391713 -0.00757898 
-0.00094688 0.0389047 -0.00730528 
0.00357582 0.0388908 -0.0044778 
0.00280208 0.0381785 -0.00274005 
0.00543734 0.0378095 -0.0040793 
0.00388577 0.0343616 0.000919734 
0.00540866 0.0345215 1.01173e-005 
0.00586904 0.0340039 0.00140853 
0.0073591 0.0341774 0.00207945 
0.00889171 0.0345166 0.00232087 
0.0130284 0.034569 0.00288618 
0.0141961 0.0344653 0.00319061 
0.0153985 0.0353786 0.00258887 
0.0166208 0.03551 0.00275165 
0.0174193 0.0350722 0.00328383 
0.0188065 0.0345699 0.00372229 
0.0201413 0.0341188 0.00438589 
0.021091 0.0345318 0.00468022 
0.0221885 0.0346579 0.00476121 
0.0233215 0.0340762 0.00524486 
0.0300019 0.0356094 0.00559743 
0.0402825 0.0396321 0.0040812 
-0.0614472 0.0335535 -0.00933695 
-0.0604105 0.0335802 -0.00919749 
-0.0593584 0.0338799 -0.00867189 
-0.0585738 0.0335689 -0.0104357 
-0.0557573 0.0331784 -0.0079334 
-0.0517863 0.033444 -0.00904562 
-0.0486115 0.0337587 -0.0105052 
-0.0424061 0.0339637 -0.00791039 
-0.0417977 0.0336682 -0.00585024 
-0.037567 0.0383762 -0.00895046 
-0.0364858 0.0387414 -0.0088013 
-0.0287686 0.0386045 -0.0088976 
-0.0218387 0.0387016 -0.00859528 
-0.0210571 0.0386251 -0.00579413 
-0.0179482 0.0386803 -0.012002 
0.00102781 0.0387623 -0.00324242 
0.00142832 0.0388237 -0.00125957 
0.00202159 0.0379409 -0.000509004 
0.00328717 0.0359961 0.00052296 
0.00402574 0.0343787 0.00329235 
0.00500235 0.0341393 0.00360676 
0.0068314 0.0337762 0.00384021 
0.00818224 0.0345484 0.00389415 
0.00948883 0.035347 0.00351823 
0.0114449 0.0349562 0.00393707 
0.013978 0.0359229 0.00362672 
0.015384 0.0360117 0.0039643 
0.0168099 0.0357879 0.00433475 
0.0178743 0.0352512 0.00496404 
0.0189223 0.0354613 0.0051495 
0.0207921 0.0351711 0.00588338 
0.0217609 0.0349104 0.0062885 
0.0224175 0.0342977 0.00679431 
0.0255407 0.0346146 0.00522068 
0.0287821 0.0351019 0.0056418 
0.0304431 0.0353657 0.0075838 
0.0322684 0.0354449 0.00777163 
0.0374956 0.0377913 0.00490791 
-0.0701535 0.0664539 0.0264933 
-0.0640328 0.0336544 -0.00809469 
-0.0618892 0.0333712 -0.00770588 
-0.057896 0.0333525 -0.00720954 
-0.0518148 0.0334045 -0.00621832 
-0.0436519 0.033955 -0.00507697 
-0.0415105 0.0338873 -0.00391014 
-0.0380863 0.0384071 -0.00730417 
-0.0371263 0.0385159 -0.00684622 
-0.0361467 0.0378888 -0.00675825 
-0.0338942 0.0383218 -0.00939948 
-0.0160421 0.0389624 -0.00412531 
-0.0147323 0.0390379 -0.00400637 
-0.00592006 0.0391249 -0.00180556 
-0.00451111 0.0390103 -0.00374699 
-0.00341487 0.0391928 -0.00191059 
0.00190975 0.0351703 0.00275155 
0.00440652 0.0344716 0.0052619 
0.00557864 0.0344256 0.005316 
0.0077658 0.0342893 0.00550839 
0.00942988 0.0360213 0.00453653 
0.0186623 0.0361785 0.00628283 
0.019541 0.0359047 0.00664861 
0.0205934 0.0359892 0.00700042 
0.0211116 0.0351409 0.00764663 
0.0224497 0.0341839 0.00859357 
0.0238224 0.0345799 0.00883212 
0.0272027 0.0350837 0.005616 
0.0282457 0.0349687 0.00979722 
0.0329572 0.0354115 0.00955681 
0.0406869 0.0392689 0.0068491 
-0.0804548 0.112542 0.0455373 
-0.0667788 0.0337854 -0.00703469 
-0.0658292 0.0336022 -0.0069631 
-0.0643254 0.0339251 -0.00650422 
-0.0628873 0.0339198 -0.00771444 
-0.0600719 0.0332884 -0.0066856 
-0.057766 0.0330521 -0.00482731 
-0.0549343 0.0335089 -0.00429 
-0.050756 0.0331949 -0.00552457 
-0.0462462 0.0339474 -0.00420043 
-0.0428929 0.0337776 -0.00225698 
-0.0399668 0.0343899 -0.00210426 
-0.0368518 0.03875 -0.00503599 
-0.0303279 0.0380738 -0.00526821 
-0.026001 0.0385775 -0.00297984 
-0.00928054 0.0387484 -0.00237805 
-0.000340831 0.0389573 -0.00218889 
0.00014825 0.0378544 0.00122736 
8.0091e-005 0.0368995 0.0027155 
0.00143229 0.0348143 0.00463342 
0.00270501 0.0347178 0.00404406 
0.00454075 0.0342933 0.0071615 
0.00611295 0.0353816 0.00652333 
0.0216045 0.035238 0.0095283 
0.0234681 0.0347048 0.0102492 
0.024311 0.034692 0.0105771 
0.0252847 0.0342178 0.0094637 
0.0315162 0.0351183 0.0116332 
-0.0664677 0.0341329 -0.0050039 
-0.0534559 0.0331988 -0.00614789 
-0.0411234 0.0335786 -0.00162982 
-0.0411509 0.0340114 0.000201822 
-0.039653 0.0336179 0.000196872 
-0.035762 0.0383459 -0.00403279 
-0.0344888 0.0383934 -0.00267261 
-0.033129 0.0381814 -0.00340561 
-0.0300794 0.038598 -0.00274205 
-0.0284068 0.0385455 -0.00219595 
-0.0193831 0.0387941 -0.00499252 
-0.0142663 0.0382266 -0.000396709 
-0.00355871 0.0388963 0.00127725 
-0.000562366 0.0388978 0.00117926 
0.00318367 0.0339389 0.00695425 
0.00376667 0.0344041 0.00883174 
0.00488878 0.0338786 0.00914289 
0.0224458 0.0362874 0.0106526 
0.0238043 0.0351478 0.0120702 
0.0245021 0.0343142 0.0125716 
0.0260583 0.034479 0.0124232 
0.0344593 0.0355681 0.0122559 
0.0384189 0.0372606 0.0106795 
0.0416566 0.0392496 0.0117116 
0.0447553 0.0411988 0.00820307 
-0.0699176 0.0344175 -0.00471608 
-0.0689713 0.0340457 -0.0038442 
-0.0675878 0.0336436 -0.00504979 
-0.0612725 0.0334998 -0.00526631 
-0.0517546 0.0337552 0.000253602 
-0.0461586 0.0335576 0.000695976 
-0.0341253 0.0382536 -0.000825715 
-0.0313462 0.0381709 -0.000759611 
-0.0218504 0.0383373 -0.00355005 
-0.0161035 0.0383518 9.01982e-006 
-0.00619915 0.0384246 0.00172032 
-0.00475596 0.0389717 0.00316472 
-0.00160258 0.0377302 0.00550665 
-0.000938938 0.0368573 0.00659472 
-0.000399847 0.0356563 0.00589354 
-0.000224738 0.035114 0.008934 
0.0033729 0.0344142 0.010505 
0.0044162 0.0340183 0.0105902 
0.00525295 0.0340869 0.0112102 
0.0227297 0.0357415 0.0118892 
0.0233248 0.0354501 0.0133185 
0.0241601 0.0350852 0.013883 
0.0249741 0.0346489 0.0143888 
0.0362706 0.0369052 0.0132194 
0.0387663 0.0382042 0.0135485 
-0.0705571 0.152795 -0.0468087 
-0.0857715 0.114641 0.0463921 
-0.070702 0.0343727 -0.00280941 
-0.0697197 0.0338809 -0.00229608 
-0.065901 0.0331212 -0.0039265 
-0.059068 0.0337579 -0.0031281 
-0.0570837 0.033569 -0.00272658 
-0.0452232 0.0333368 0.00309931 
-0.0411743 0.0333391 0.00182882 
-0.0122003 0.03842 0.00291188 
-0.00897042 0.0384034 0.00285136 
-0.00296971 0.0382749 0.00615022 
-0.00196223 0.0369483 0.00873379 
0.000785923 0.0346302 0.00908769 
0.00356577 0.0340107 0.0125347 
0.00465862 0.0338114 0.0126269 
0.0054905 0.0340276 0.0131293 
0.0222541 0.0365841 0.0139799 
0.0227309 0.0356833 0.0147397 
0.023663 0.0354428 0.0154342 
0.0242109 0.0344959 0.016073 
0.0252983 0.034351 0.0163491 
0.0264003 0.034924 0.0153667 
0.0394484 0.0388959 0.0157175 
0.0458983 0.0415664 0.0121665 
0.048828 0.0431084 0.0119302 
-0.082996 0.115573 0.0480867 
-0.0710646 0.0346614 -0.00110355 
-0.0703804 0.0339162 -0.000572676 
-0.0689684 0.0333997 -0.00173721 
-0.0682933 0.0336767 9.63777e-005 
-0.0560502 0.0338626 0.00101874 
-0.0537458 0.033166 -0.000570541 
-0.0500274 0.0334586 0.00372032 
-0.0488714 0.0339592 0.000800088 
-0.0472011 0.0333259 0.00432714 
-0.0461781 0.0338065 0.00471348 
-0.0411506 0.0335775 0.00528732 
-0.0375554 0.0334218 0.00302632 
-0.035067 0.0334825 0.00542115 
-0.0331088 0.0382578 -0.000476845 
-0.0276743 0.038081 0.00169504 
-0.0209335 0.0385035 0.0043187 
-0.0194532 0.0382293 0.00350937 
-0.0166136 0.0386265 0.00614702 
-0.00800459 0.0382239 0.00605917 
-0.0040613 0.0388029 0.00636239 
-0.00300343 0.0379235 0.00903614 
-0.00079014 0.035839 0.00998176 
-0.000579763 0.034764 0.0119489 
0.00034711 0.03496 0.0129606 
0.0010729 0.034368 0.0134216 
0.00240843 0.0341336 0.0118842 
0.00494881 0.0337875 0.0145738 
0.00587835 0.0342154 0.0148705 
0.0217065 0.0366246 0.0159891 
0.0222734 0.0359869 0.0163602 
0.0226559 0.0349121 0.0170613 
0.0301097 0.0351139 0.0141684 
0.0309371 0.0356001 0.0167728 
0.0325875 0.0363048 0.0149129 
0.0380148 0.0383465 0.0161618 
0.0446394 0.0407721 0.0140905 
0.0456303 0.0414369 0.0160399 
-0.0719333 0.0344403 0.000339736 
-0.0710925 0.0339136 0.00095603 
-0.0633557 0.033706 -0.00221502 
-0.0538873 0.0333612 0.00224203 
-0.0499927 0.0337017 0.00559634 
-0.0488751 0.0336917 0.00595102 
-0.0478917 0.0332713 0.0061612 
-0.0467987 0.0339584 0.00614435 
-0.0457351 0.0340557 0.00638123 
-0.0446574 0.0337923 0.00656764 
-0.0426151 0.033658 0.00702032 
-0.0405303 0.0340317 0.00720535 
-0.0393953 0.0334226 0.0079117 
-0.0376072 0.0337323 0.00810703 
-0.0365419 0.0340643 0.00820379 
-0.029806 0.0384569 0.00113578 
-0.0265279 0.0384729 0.00512922 
-0.0241127 0.0385313 0.00155685 
-0.0194555 0.0385165 0.00649015 
-0.0130831 0.0381379 0.00703482 
-0.0107739 0.0382258 0.00636079 
-0.00914912 0.0385149 0.00645617 
-0.00456123 0.0380397 0.0102447 
-0.00266249 0.0375061 0.0111011 
-0.000764298 0.0359157 0.0137276 
-0.000515573 0.0347973 0.0142942 
0.000667406 0.0349669 0.0148951 
0.00155891 0.034608 0.0153121 
0.00387988 0.0340138 0.014463 
0.00540363 0.0338615 0.0164179 
0.00665411 0.0340921 0.0163766 
0.00746631 0.0343152 0.0166751 
0.0207013 0.0362457 0.0177062 
0.0215355 0.0359044 0.018219 
0.0221362 0.0349098 0.0192535 
0.0236166 0.0347327 0.0178946 
0.0260599 0.0354727 0.019186 
0.0274271 0.0357341 0.0195032 
0.042386 0.0400635 0.0166828 
0.0473967 0.0428769 0.0169619 
-0.0729147 0.0355961 0.00102697 
-0.0724738 0.0347889 0.00181917 
-0.0713126 0.0344133 0.00246468 
-0.0704665 0.0338138 0.00280578 
-0.0645744 0.0334674 0.00128949 
-0.0590136 0.0332915 0.00293211 
-0.0504812 0.0332267 0.00752743 
-0.0493393 0.033732 0.00743639 
-0.0481118 0.0338914 0.00744559 
-0.0470012 0.0348375 0.00697424 
-0.0456335 0.0346268 0.00743651 
-0.043555 0.0350719 0.00729673 
-0.0383948 0.0339729 0.00933902 
-0.0371702 0.0341118 0.00980566 
-0.0362409 0.0337385 0.0101732 
-0.0352941 0.0337385 0.0103528 
-0.0329702 0.0335387 0.00965322 
-0.0321445 0.033957 0.0108993 
-0.0177175 0.0383043 0.00797355 
-0.00329398 0.0382207 0.0128711 
-0.00270632 0.0374419 0.0132583 
-0.00207358 0.0367783 0.0142489 
-0.00113216 0.0358193 0.0152187 
0.000181211 0.0352947 0.0162319 
0.000810985 0.0344401 0.0167738 
0.00268769 0.0342401 0.0173893 
0.0046643 0.0340277 0.0181024 
0.00572673 0.0345274 0.018208 
0.0067006 0.0341108 0.0184908 
0.00810543 0.0348368 0.018135 
0.00912201 0.0344931 0.0183487 
0.010111 0.0348195 0.0185338 
0.0188897 0.0357916 0.0190759 
0.0194481 0.0350543 0.0200781 
0.0202511 0.0348704 0.0207367 
0.0220747 0.0349173 0.0210015 
0.0243775 0.0352054 0.0208188 
0.0302922 0.036105 0.0196055 
0.035668 0.037807 0.0194293 
0.0442143 0.0414874 0.0189601 
0.0460685 0.0422728 0.0190665 
0.0503625 0.0444855 0.0168868 
-0.0697753 0.114103 0.0506224 
-0.0723706 0.0357643 0.00259507 
-0.071772 0.0349069 0.00386598 
-0.0710559 0.034372 0.00437627 
-0.0674586 0.0332593 0.00450814 
-0.0606896 0.0335497 0.00416713 
-0.0551936 0.0333056 0.00618394 
-0.0519187 0.033208 0.00747343 
-0.0522215 0.0338395 0.00868707 
-0.0510283 0.0339771 0.00871995 
-0.049764 0.0341385 0.00874585 
-0.0485461 0.0350567 0.00823663 
-0.0470471 0.0354356 0.0082131 
-0.045819 0.0356318 0.0082968 
-0.0438498 0.0360395 0.00830326 
-0.0401138 0.0346624 0.00878741 
-0.0385544 0.0350797 0.0104879 
-0.0373403 0.0348031 0.0107466 
-0.0348288 0.034058 0.0121363 
-0.0338861 0.0336035 0.0124273 
-0.0305989 0.0338033 0.0124912 
-0.0164108 0.0380292 0.00904559 
-0.0107104 0.038593 0.0119021 
-0.00637929 0.0387584 0.0122207 
-0.00425686 0.038081 0.0122785 
-0.00380798 0.0386329 0.0143325 
-0.00299197 0.0380868 0.0148369 
-0.00212579 0.0377644 0.0153668 
-0.00136367 0.0371455 0.0160386 
-0.000195268 0.0361141 0.0170429 
0.000610116 0.035391 0.0179434 
0.00162334 0.0353635 0.0182714 
0.0021824 0.034571 0.0189212 
0.00378476 0.0348099 0.0193625 
0.00713608 0.0344611 0.0201945 
0.00938199 0.0346515 0.020353 
0.0104877 0.0353021 0.0203686 
0.0121884 0.0350109 0.0208368 
0.0133701 0.034334 0.0213148 
0.017484 0.0343937 0.0220734 
0.0251058 0.035869 0.0225829 
0.035153 0.0383583 0.0214228 
0.0484492 0.0438864 0.0188338 
-0.0844941 0.114598 0.0471569 
-0.0724445 0.0351863 0.00499246 
-0.0717247 0.0344829 0.00580147 
-0.0706421 0.0342577 0.0061786 
-0.0696854 0.0336644 0.00629882 
-0.0664791 0.0338247 0.00476197 
-0.0560109 0.0333161 0.00995647 
-0.0541118 0.0334348 0.0102569 
-0.0528108 0.0339328 0.0102933 
-0.0513015 0.034296 0.0100473 
-0.050029 0.0346662 0.00999645 
-0.048709 0.0360386 0.00911952 
-0.039342 0.0362302 0.0109204 
-0.0382997 0.0361254 0.0111173 
-0.0357658 0.0341513 0.0116007 
-0.0356993 0.0351809 0.0125832 
-0.0353838 0.0341642 0.013431 
-0.0343746 0.0341734 0.0139477 
-0.0328467 0.033702 0.0126501 
-0.0315585 0.0335317 0.0144413 
-0.0304372 0.0343726 0.0146916 
-0.0281142 0.0383494 0.00685707 
-0.0136179 0.0382229 0.0115968 
-0.00454563 0.0385863 0.0160514 
-0.00341555 0.0386763 0.0162309 
-0.00284342 0.0378024 0.0167293 
-0.00180839 0.0378971 0.0171273 
-0.00118239 0.0368707 0.0182103 
0.000381248 0.0362074 0.0190298 
0.00155217 0.0353037 0.0199864 
0.0028411 0.0352257 0.0204524 
0.00365841 0.0346641 0.0208802 
0.00512243 0.0346399 0.0207472 
0.00655838 0.0343118 0.0217705 
0.00811874 0.0343409 0.0204494 
0.00897509 0.0341331 0.0222847 
0.0169309 0.0344319 0.0237442 
0.0185837 0.034475 0.022206 
0.0236915 0.0349982 0.0237014 
0.0286484 0.0362599 0.0203253 
0.0407818 0.0404046 0.0211909 
0.044925 0.0426889 0.0214629 
0.0507309 0.0458244 0.0201067 
-0.0730518 0.0355619 0.00653015 
-0.071132 0.0347984 0.00749407 
-0.0707402 0.0339214 0.00821095 
-0.0658134 0.0340687 0.0086067 
-0.0598685 0.0330968 0.00594482 
-0.0535379 0.0333629 0.0121415 
-0.0525611 0.033489 0.0123711 
-0.0359454 0.0360508 0.0135469 
-0.0356484 0.0351066 0.0144055 
-0.034761 0.0345513 0.0153071 
-0.0344511 0.0335287 0.015947 
-0.0334133 0.034065 0.0143601 
-0.0243371 0.0379952 0.0125656 
-0.0212249 0.0379041 0.0089034 
-0.00651645 0.0384907 0.0150898 
-0.00301186 0.0386773 0.0179954 
-0.0024156 0.037924 0.0184507 
-0.00162646 0.0375273 0.0190045 
-0.000442128 0.037249 0.0199199 
0.00140182 0.036556 0.020611 
0.00453695 0.035109 0.0225622 
0.00598508 0.0345099 0.0232908 
0.00707218 0.0347696 0.023415 
0.0127556 0.0349229 0.0228895 
0.0155579 0.0343548 0.0252223 
0.0202943 0.0347585 0.0244566 
0.021974 0.0348676 0.0247485 
0.0259156 0.0357455 0.0211803 
0.0311409 0.0383353 0.0238969 
0.0370179 0.0397383 0.0247003 
0.0387655 0.0401532 0.0233747 
0.0435605 0.0423561 0.0233638 
0.0452074 0.0438134 0.0234685 
0.0487508 0.0444584 0.0217172 
-0.0681289 0.110291 0.0379483 
-0.0506915 0.0667715 0.0370018 
-0.0706761 0.03491 0.00923194 
-0.0700306 0.0344276 0.00975358 
-0.0691496 0.0341179 0.0101529 
-0.0678604 0.0338482 0.0101475 
-0.0664083 0.0337334 0.0108969 
-0.0573173 0.0334061 0.0110974 
-0.0551668 0.0338829 0.0124872 
-0.0541948 0.0335904 0.0136956 
-0.053211 0.0335918 0.0139865 
-0.0360316 0.0357644 0.0155448 
-0.0338195 0.0336932 0.0177805 
-0.0301389 0.0344824 0.016388 
-0.0289574 0.0355533 0.0173233 
-0.0265738 0.0381163 0.0158073 
-0.025614 0.0375517 0.0158526 
-0.0243439 0.037626 0.0151597 
-0.0228866 0.0383076 0.0114035 
-0.0144177 0.0380707 0.015851 
-0.0125699 0.0380879 0.0139712 
-0.0101059 0.0386649 0.0160694 
-0.00108274 0.0379889 0.020682 
-9.4998e-005 0.0378267 0.0210102 
0.000545876 0.0372148 0.0216889 
0.00757762 0.0347964 0.025129 
0.00928317 0.0351587 0.0255743 
0.00990253 0.0348314 0.0250492 
0.0131452 0.0350692 0.0259193 
0.0227562 0.0359706 0.0259192 
0.0251262 0.0371527 0.0256377 
0.0278795 0.0373994 0.024785 
0.02952 0.0385002 0.0251094 
0.0322369 0.0392352 0.0260511 
0.0400337 0.0410932 0.0248605 
0.0508419 0.0464408 0.0232076 
-0.0742972 0.0673755 0.0191183 
-0.0693795 0.0347435 0.0116258 
-0.0670677 0.034483 0.0121513 
-0.0649555 0.0339564 0.0129926 
-0.0624333 0.0336982 0.010911 
-0.0548088 0.0338821 0.01545 
-0.0540194 0.0333095 0.015848 
-0.0355724 0.0351214 0.0176422 
-0.034844 0.0346916 0.0185715 
-0.0333623 0.0339204 0.019545 
-0.0325219 0.0340358 0.0182806 
-0.0311649 0.0344926 0.0196551 
-0.0297255 0.0354447 0.0191501 
-0.0272513 0.0377954 0.017314 
-0.0248003 0.0382297 0.0175997 
-0.0221966 0.0375924 0.0180696 
-0.021071 0.0382495 0.0174186 
-0.0152952 0.0379258 0.0128655 
-0.0065435 0.0384468 0.02039 
-0.00312941 0.0382872 0.0199303 
-0.00184846 0.0383575 0.0203552 
-0.000469233 0.0384178 0.0221889 
0.000726628 0.0383693 0.0225586 
0.00277926 0.0378485 0.023452 
0.00298617 0.0360848 0.0218681 
0.00479433 0.0368188 0.024743 
0.00652165 0.0353829 0.0248327 
0.0105108 0.0353391 0.0273227 
0.01185 0.0348032 0.0279358 
0.0177529 0.0351679 0.0258685 
0.0205554 0.0349191 0.0289792 
0.0219721 0.0362785 0.0287004 
0.0245321 0.0374841 0.0281284 
0.0257781 0.0378033 0.0280793 
0.0271027 0.0383031 0.0277776 
0.0316377 0.040197 0.0271402 
0.0459822 0.0448374 0.025388 
-0.0758177 0.0673369 0.016013 
-0.0826949 0.10989 0.0383786 
-0.068672 0.0354403 0.0126488 
-0.0664443 0.0341602 0.0141589 
-0.0653332 0.0341913 0.0144355 
-0.0643317 0.0340596 0.0146244 
-0.0579884 0.0339379 0.0145013 
-0.0545536 0.03355 0.0172849 
-0.0540371 0.0327945 0.0180131 
-0.0359963 0.0358928 0.0192551 
-0.0354355 0.0349635 0.0202588 
-0.0347116 0.0345659 0.0207637 
-0.0306251 0.0351248 0.0211201 
-0.0205893 0.0377985 0.0202714 
-0.0191626 0.0378517 0.0188874 
-0.00547292 0.0386231 0.0210833 
1.07747e-005 0.0384812 0.0239614 
0.00117707 0.0384963 0.0242836 
0.00293684 0.0384163 0.0247505 
0.00477966 0.038025 0.0254539 
0.0092182 0.0359432 0.0272234 
0.0104342 0.0357739 0.0287057 
0.0116284 0.0357037 0.0291081 
0.0125646 0.0353254 0.0295242 
0.0134105 0.0351196 0.0294956 
0.0273562 0.0396017 0.02871 
0.0293663 0.0397883 0.0276907 
0.0333233 0.041144 0.0275188 
0.0353435 0.0418719 0.0276793 
0.0383535 0.0420024 0.0270404 
0.0381363 0.038919 0.00180702 
-0.0769328 0.112449 0.0471607 
-0.0656564 0.0348783 0.0155659 
-0.0644094 0.0344756 0.0164288 
-0.0622687 0.0342717 0.0164509 
-0.0587366 0.0339194 0.0174674 
-0.055261 0.0335012 0.0189535 
-0.0541302 0.0333802 0.0192562 
-0.036068 0.035167 0.0215018 
-0.0339728 0.034212 0.0216525 
-0.0334894 0.0340388 0.0227999 
-0.0323891 0.0341243 0.022922 
-0.0287447 0.0378729 0.0205923 
-0.0271013 0.0377734 0.0203064 
-0.0247126 0.0383212 0.0198025 
-0.0159654 0.0378903 0.0191114 
-0.00849061 0.038332 0.0184755 
0.00177595 0.0391653 0.025338 
0.00352104 0.0388795 0.0262703 
0.00500222 0.0385723 0.0267852 
0.00858671 0.0372451 0.0288006 
0.00973878 0.0364634 0.0296486 
0.0117989 0.0353489 0.0310404 
0.0201107 0.0354647 0.032623 
0.0206137 0.0358576 0.0314426 
0.0231561 0.0372581 0.0312427 
0.0253133 0.0380804 0.0301731 
0.026406 0.0398108 0.0305345 
0.0289485 0.0407347 0.0301624 
0.030452 0.0409681 0.0284924 
0.0320448 0.0415864 0.0285965 
0.0331297 0.042889 0.0287302 
0.0374598 0.0429885 0.0285324 
0.0408433 0.0437135 0.0273667 
0.0442621 0.0447155 0.026069 
0.0475386 0.0469739 0.0261405 
-0.090696 0.11572 0.0298356 
-0.052516 0.063918 0.0338654 
-0.0910255 0.114206 0.0332849 
-0.0863236 0.111175 0.0366986 
-0.058009 0.0639055 0.0319002 
-0.0758309 0.106021 0.0360547 
-0.0931446 0.117088 0.0235101 
-0.0487534 0.0716391 0.0401267 
-0.0496551 0.0718315 0.0396462 
-0.0624768 0.0345994 0.0182864 
-0.0601895 0.0341517 0.0169852 
-0.0588062 0.0336843 0.0197734 
-0.0569218 0.0331986 0.0183486 
-0.0557489 0.0337206 0.0203812 
-0.0536614 0.0337901 0.0207805 
-0.0363486 0.0353469 0.0225813 
-0.0359304 0.0348217 0.0239707 
-0.0353977 0.0338996 0.0243805 
-0.0315139 0.0342921 0.0237249 
-0.0284782 0.0380034 0.0227236 
-0.0194656 0.0381435 0.022787 
-0.017846 0.0384377 0.0226524 
-0.0157278 0.0386825 0.0246287 
-0.0142939 0.0383278 0.0235031 
0.00621003 0.0390236 0.0285285 
0.00769694 0.0384822 0.0293375 
0.00895648 0.0377076 0.0302082 
0.011076 0.0360877 0.0305065 
0.0109084 0.0365966 0.0318209 
0.0110541 0.0353525 0.032666 
0.0123648 0.0350348 0.0324078 
0.0147586 0.0345015 0.0306544 
0.0189744 0.0347874 0.0325671 
0.019374 0.0349398 0.0345821 
0.022509 0.0376919 0.0337042 
0.0244431 0.0387609 0.0330955 
0.0258988 0.0397872 0.0322192 
0.0272093 0.0406253 0.0318816 
-0.0489682 0.070219 0.0397627 
0.0328453 0.0442952 0.0297295 
0.0354418 0.0432224 0.0287968 
0.0399343 0.0447944 0.0296781 
0.042141 0.046745 0.0303251 
-0.0719937 0.0739132 0.0349752 
-0.0833064 0.111649 0.0440933 
-0.0898396 0.114203 0.0316755 
-0.0886726 0.113335 0.0329791 
-0.0899466 0.113288 0.0339845 
-0.0824473 0.110798 0.0307093 
-0.0581272 0.0608796 -0.00276726 
-0.0540563 0.0634755 0.0322739 
-0.0679217 0.111046 0.0392719 
-0.0739192 0.10706 0.0374024 
-0.0626049 0.0353093 0.0194865 
-0.0616767 0.0342732 0.0188833 
-0.0599543 0.0335371 0.019579 
-0.0576134 0.0342195 0.0209554 
-0.0546524 0.0334926 0.0226323 
-0.0528326 0.0336736 0.0213642 
-0.0383512 0.0351885 0.0243232 
-0.037277 0.0355635 0.0245949 
-0.0326147 0.0350688 0.0261273 
-0.0304893 0.0363523 0.0237724 
-0.0218135 0.0379884 0.024384 
-0.0204235 0.0382639 0.0254161 
-0.019475 0.0379548 0.0257265 
-0.0155714 0.0386439 0.0265562 
-0.0138217 0.0382209 0.0256555 
-0.0125971 0.0384547 0.0200379 
-0.00858415 0.0382729 0.0274226 
-0.00366443 0.0391089 0.0264693 
-8.21396e-005 0.0389719 0.0288345 
0.004887 0.0390342 0.0283521 
0.00632707 0.0389555 0.0302266 
0.00742039 0.0391715 0.0304123 
0.00850638 0.0390456 0.0307999 
0.00898971 0.0383296 0.0314819 
0.00954562 0.0374971 0.0322797 
0.00998594 0.0363252 0.0335134 
0.0103076 0.0350515 0.0345112 
0.0111983 0.0345066 0.0349463 
0.0132823 0.0346821 0.0329378 
0.0135834 0.0343919 0.0345374 
0.0198624 0.0358642 0.0359255 
0.0222077 0.0376811 0.0356328 
-0.0725765 0.0657751 0.020858 
-0.0716576 0.0760909 0.0373678 
-0.0354686 0.0368909 0.0463376 
0.038024 0.0451126 0.0308949 
0.0407295 0.0469001 0.0314226 
-0.079659 0.0705923 0.0161366 
-0.0781947 0.0693341 0.0177981 
-0.0731718 0.147878 -0.0247907 
-0.0615911 0.0615943 -0.00261772 
-0.060221 0.060416 -0.00102008 
-0.0591879 0.060382 -0.000513327 
-0.0581972 0.0598625 -0.000799278 
-0.0829204 0.0768469 0.0184242 
-0.0591379 0.0653537 0.0333401 
-0.0659023 0.112347 0.0411851 
-0.0625748 0.0348119 0.0215982 
-0.0520608 0.0335992 0.0248463 
-0.0428105 0.0340395 0.0265447 
-0.0418573 0.0337549 0.0269287 
-0.0407088 0.0336872 0.0268622 
-0.0370279 0.0341858 0.0259747 
-0.0293918 0.037956 0.02546 
-0.0277175 0.0379573 0.0238708 
-0.0228949 0.0377611 0.0221404 
-0.0211558 0.0383429 0.0271307 
-0.0120516 0.038853 0.0256776 
-0.00108187 0.0390952 0.0304521 
0.00123816 0.0391332 0.0292882 
0.00657735 0.0390705 0.03225 
0.00758173 0.0388072 0.0323725 
0.00822134 0.0382962 0.0330297 
0.00874539 0.0373283 0.0338458 
0.00853945 0.035181 0.0362984 
0.00954699 0.0350553 0.0365716 
0.0140467 0.03509 0.037331 
0.0166034 0.0350487 0.0358485 
0.0213914 0.0370929 0.0384211 
-0.072933 0.148091 -0.0312612 
-0.0722486 0.147889 -0.0265454 
-0.0827353 0.0799939 0.0283108 
-0.071985 0.148562 -0.035038 
-0.089634 0.113621 0.0416802 
-0.0695438 0.109852 0.0396218 
-0.0642515 0.0614942 -0.00127713 
-0.0632484 0.0615812 -0.000495898 
-0.0591842 0.0596443 0.00212172 
-0.0639991 0.0353741 0.0227488 
-0.0616235 0.034053 0.0213412 
-0.0550859 0.0341825 0.0253918 
-0.0510584 0.0334358 0.0251841 
-0.0506016 0.0334923 0.0268241 
-0.0462743 0.0334612 0.0277647 
-0.0434411 0.0338382 0.0282043 
-0.0423005 0.0338273 0.0283196 
-0.0413087 0.0345035 0.0282761 
-0.0385876 0.0341057 0.0272289 
-0.03419 0.0344198 0.0269254 
-0.0302819 0.0374008 0.0277029 
-0.0290121 0.0375271 0.0276525 
-0.0220964 0.038364 0.0279187 
-0.0201437 0.0383068 0.0278651 
-0.0186505 0.0385732 0.0269505 
-0.0175774 0.0381238 0.0283671 
-0.0159417 0.0387273 0.0284552 
-0.0064021 0.0387822 0.0302464 
-0.00548547 0.0387364 0.0287542 
0.00142182 0.0396601 0.0325717 
0.00313436 0.0393822 0.0331163 
0.00521907 0.0394647 0.0333291 
0.00629254 0.0395291 0.0331877 
0.0110207 0.0347719 0.0374284 
0.015961 0.0350394 0.0392631 
0.0176649 0.0352113 0.0384715 
0.0195553 0.0362095 0.0387845 
-0.0846165 0.077984 0.0178053 
-0.074269 0.0687422 0.0263137 
-0.0822017 0.0771266 0.0235435 
-0.0737008 0.14851 -0.0264438 
-0.0713061 0.14765 -0.0259937 
-0.0789735 0.108266 0.033419 
-0.0475521 0.0718137 0.0410058 
-0.0483161 0.0655222 0.0370441 
-0.0879301 0.112051 0.0343666 
-0.0894637 0.112001 0.0139064 
-0.0843109 0.111732 0.0443214 
-0.0826434 0.110374 0.0346086 
-0.0750993 0.108773 0.0390288 
-0.0827111 0.110231 0.0290309 
-0.0660128 0.0625723 -0.0010555 
-0.0610135 0.0596676 0.00161981 
-0.0599089 0.0596395 0.00327439 
-0.0593034 0.0588033 0.0044209 
-0.058294 0.0583233 0.00548832 
-0.0649391 0.0349427 0.0242975 
-0.0639029 0.0348295 0.0249429 
-0.0630917 0.0343419 0.0251697 
-0.0611071 0.0345085 0.0238722 
-0.0528092 0.0343887 0.0265015 
-0.0500601 0.0339171 0.0283228 
-0.0489368 0.0336982 0.027121 
-0.0428051 0.0347952 0.0294893 
-0.0360585 0.0339108 0.0287287 
-0.0340798 0.0345889 0.030334 
-0.0321278 0.035873 0.0280417 
-0.0240848 0.0383732 0.0289069 
-0.0171354 0.0385521 0.0311702 
-0.00417277 0.0391127 0.0328261 
-0.00264222 0.0391152 0.032458 
0.00313992 0.0397385 0.0348434 
0.00250175 0.0347203 0.0386773 
0.00621392 0.0347024 0.0380414 
0.0082986 0.0348522 0.0396502 
0.0100062 0.0349818 0.0388979 
0.0111998 0.0347753 0.0408868 
0.0153505 0.0352499 0.0410652 
0.0177571 0.0359878 0.0407628 
0.0198994 0.0366872 0.0404884 
-0.0850129 0.111345 0.0276897 
0.0325029 0.0384452 -0.000285484 
-0.0486994 0.0687997 0.0394095 
-0.0805841 0.108564 0.0310998 
-0.0768777 0.11755 0.0519584 
-0.0697705 0.0638465 0.0208786 
-0.0736484 0.0746611 0.0352981 
-0.0850937 0.110837 0.0410302 
-0.0711403 0.148338 -0.0344723 
-0.081743 0.110214 0.0367436 
-0.0682934 0.0635246 0.000513697 
-0.0665981 0.0628823 0.0012037 
-0.0637074 0.0605004 0.00276209 
-0.0630349 0.0602015 0.00388316 
-0.0586636 0.0585637 0.00688393 
-0.0783644 0.112445 0.046602 
-0.059209 0.0708951 0.0386612 
-0.049245 0.0344809 0.0300565 
-0.0438782 0.0340506 0.0299733 
-0.035231 0.0346785 0.0327874 
-0.0337964 0.0356585 0.0323264 
-0.0311553 0.0378453 0.0293858 
-0.0303757 0.038482 0.0307612 
-0.0290862 0.0381955 0.0301526 
-0.0265908 0.0379415 0.0299251 
-0.0199239 0.0383826 0.030681 
-0.0188315 0.0391682 0.0325086 
-0.0180302 0.0387352 0.0319003 
-0.0163348 0.0385726 0.0320772 
-0.0102939 0.0389467 0.0326335 
-0.00894231 0.0390755 0.0300152 
-0.00668053 0.0395254 0.0345432 
-0.00622119 0.039169 0.033834 
0.000658926 0.0391538 0.0343995 
-0.0015021 0.035134 0.0394475 
-0.000615802 0.0349913 0.0398976 
0.00261503 0.0346254 0.040742 
0.00671831 0.0343014 0.0406824 
0.00897864 0.0350509 0.0418819 
0.0108445 0.0347416 0.0423904 
0.014633 0.0355832 0.0421992 
0.0162791 0.0358025 0.0424063 
0.017562 0.0364606 0.0421111 
0.0188489 0.0377649 0.0419819 
-0.0832796 0.0779458 0.0209954 
-0.0700511 0.11346 0.0488759 
-0.0709131 0.1482 -0.0313636 
-0.074581 0.109372 0.0411261 
-0.0802055 0.109444 0.0342002 
-0.0534062 0.0696821 0.0381465 
-0.0774353 0.114115 0.0487569 
-0.0787204 0.108607 0.0349508 
-0.0727268 0.108551 0.0382171 
-0.0703699 0.110803 0.0420136 
-0.0741383 0.112064 0.0479568 
-0.0662912 0.0627623 0.0234192 
-0.0764349 0.106695 0.0352814 
-0.0654838 0.0615961 0.00123469 
-0.0805597 0.113706 0.0467194 
-0.0650674 0.034929 0.0281811 
-0.0640789 0.0344424 0.0274703 
-0.0589488 0.0339648 0.0282459 
-0.0529438 0.0341407 0.0278738 
-0.0515642 0.0340458 0.0281024 
-0.0505011 0.0343964 0.030886 
-0.0452911 0.0347308 0.0307801 
-0.044085 0.0340953 0.0328668 
-0.0417576 0.0342292 0.0303446 
-0.0407866 0.0343481 0.0337354 
-0.0363008 0.0343077 0.0327171 
-0.0347301 0.0345576 0.0345593 
-0.0324846 0.0370511 0.0327572 
-0.0299805 0.0382347 0.0326325 
-0.0260626 0.038633 0.0319152 
-0.0229333 0.0389738 0.0307021 
-0.0143641 0.0390426 0.0311688 
-0.00755944 0.0390369 0.0363443 
-0.00574754 0.0391157 0.0365389 
-0.00299952 0.039183 0.0355421 
-0.0048913 0.0352813 0.0406716 
-0.00331685 0.0349218 0.0411674 
-0.0023333 0.03452 0.0412334 
-0.00141462 0.0348848 0.0417177 
0.00145382 0.0343223 0.0410159 
0.00262668 0.0346738 0.0425246 
0.00371157 0.0348945 0.0426251 
0.00520919 0.0347154 0.0425238 
0.00744289 0.0348913 0.0433394 
0.00980978 0.0350362 0.0435311 
0.011113 0.0353762 0.0435611 
0.0132921 0.0358172 0.0435902 
0.0146065 0.0362284 0.0435094 
0.0158495 0.0367117 0.0430948 
0.0174607 0.0372628 0.043259 
-0.054145 0.0735168 0.0409747 
-0.0788367 0.0800004 0.0335669 
-0.0660484 0.0677792 0.032935 
-0.0718858 0.147543 -0.0304605 
-0.0747976 0.10536 0.0361633 
-0.0896513 0.115226 0.0291319 
-0.0736828 0.108469 0.0379527 
-0.0923627 0.1144 0.0178244 
-0.0753649 0.11459 0.0506174 
-0.0892851 0.114171 0.0298013 
-0.0714384 0.108768 0.0382245 
-0.0742438 0.0701246 0.0279356 
-0.0761571 0.113737 0.049389 
-0.0718077 0.113772 0.0500339 
-0.0689494 0.0626994 0.00307977 
-0.065002 0.0609882 0.00360797 
-0.0647065 0.0607422 0.00560383 
-0.064022 0.0602907 0.00683815 
-0.0597859 0.0592582 0.0060955 
-0.059556 0.0584501 0.00821408 
-0.0567 0.0576972 0.00975985 
-0.0565961 0.0573743 0.0107782 
-0.0554824 0.0573084 0.0111254 
-0.0657565 0.0350117 0.0296221 
-0.0617881 0.0340811 0.0286362 
-0.0570538 0.0343899 0.0267056 
-0.0552201 0.0347191 0.0300424 
-0.0458533 0.0345361 0.0305521 
-0.0444773 0.0348071 0.0344541 
-0.0402293 0.0341457 0.0324503 
-0.0356448 0.0340354 0.0364688 
-0.030967 0.038071 0.0324327 
-0.0280084 0.0382957 0.0330284 
-0.0177594 0.0392149 0.03574 
-0.0113923 0.0392368 0.0373801 
-0.00888293 0.0394639 0.037597 
-0.00891858 0.0350631 0.0414621 
-0.00817342 0.0343832 0.0419257 
-0.00698495 0.0346519 0.0420459 
-0.00408611 0.034775 0.0429191 
-0.00166586 0.0347176 0.0434028 
0.000163234 0.0343969 0.0437923 
0.00237998 0.0345628 0.0440476 
0.00431703 0.034562 0.044423 
0.00666263 0.0348474 0.0447057 
0.00856244 0.0357151 0.0446263 
0.00972989 0.035444 0.0449028 
0.0110825 0.0358431 0.0449053 
0.013327 0.0368541 0.044467 
0.0163078 0.0390924 0.0437619 
-0.0861534 0.111745 0.040657 
-0.0478336 0.0675166 0.0392445 
-0.0797876 0.111265 0.0451492 
-0.0648609 0.0803499 0.0426143 
-0.0769788 0.071652 0.0247114 
-0.0524527 0.0722541 0.0398897 
-0.0568536 0.0679153 0.0373981 
-0.0903091 0.11535 0.0433699 
-0.0900366 0.113018 0.0386782 
-0.0782763 0.107157 0.0325109 
-0.0778227 0.108694 0.037027 
-0.0628183 0.074804 0.0406496 
-0.0797154 0.115944 0.0484859 
-0.0264446 0.0350574 0.0517736 
-0.0739835 0.0671862 0.00161603 
-0.0733546 0.065986 0.0026361 
-0.0707445 0.0633672 0.00330978 
-0.0685516 0.0615289 0.00687882 
-0.0671804 0.0603798 0.00902065 
-0.0630443 0.0585293 0.0110177 
-0.0611115 0.058834 0.0114748 
-0.0587332 0.0576552 0.0127309 
-0.05681 0.0576732 0.0133696 
-0.0817676 0.115568 0.0478163 
-0.0665893 0.0349082 0.0310785 
-0.0652053 0.0345204 0.0313601 
-0.0523749 0.0347844 0.0323966 
-0.0514618 0.0347876 0.0348317 
-0.0501149 0.0348049 0.0334855 
-0.041463 0.0344543 0.0367073 
-0.036543 0.0345063 0.0371943 
-0.0351045 0.0341779 0.038233 
-0.0289676 0.038329 0.0359576 
-0.0280656 0.0385487 0.0362554 
-0.0267598 0.0385481 0.0363762 
-0.0252477 0.0386753 0.0356386 
-0.0223218 0.0388729 0.0352117 
-0.0191847 0.0392876 0.0352403 
-0.0157165 0.0388055 0.0370592 
-0.0144358 0.0394488 0.0384656 
-0.012204 0.0394905 0.0387138 
-0.0126549 0.0349336 0.042511 
-0.0117089 0.0350701 0.0429693 
-0.00966515 0.035177 0.0433347 
-0.00450755 0.0345939 0.0445219 
-0.00258808 0.0348005 0.0450613 
-0.000343561 0.0350083 0.0452416 
0.00171461 0.0354622 0.0453223 
0.00381734 0.0355568 0.0455186 
0.00494786 0.0355791 0.0456652 
0.0060739 0.0359067 0.0456188 
0.00720671 0.0364012 0.045296 
0.00850727 0.0368923 0.0451417 
0.00982194 0.0374277 0.0447918 
0.0113339 0.0383514 0.0448681 
-0.08206 0.0784697 0.0282978 
-0.0716179 0.11072 0.0443092 
-0.0705917 0.147627 -0.0278262 
-0.088949 0.112369 0.0349629 
-0.0888077 0.114397 0.026545 
-0.0630118 0.0619524 0.0246982 
-0.0800808 0.107733 0.0303275 
-0.0796656 0.108972 0.0383828 
-0.0787804 0.115508 0.0494143 
-0.086114 0.112802 0.0302289 
-0.076649 0.108397 0.037583 
-0.0719584 0.11223 0.0490933 
-0.0899908 0.115927 0.0268662 
-0.077167 0.110008 0.0430849 
-0.0784231 0.113663 0.0469715 
-0.0730659 0.0656906 0.0032338 
-0.0722179 0.0650603 0.00434139 
-0.0709937 0.0630877 0.0061905 
-0.0699374 0.0622732 0.00826693 
-0.0661072 0.0603174 0.0111138 
-0.0644155 0.0599029 0.0112773 
-0.0614988 0.0582949 0.0133856 
-0.0663917 0.0355928 0.0323618 
-0.0660996 0.0349126 0.0329913 
-0.0653541 0.0343543 0.0334146 
-0.0635797 0.0343741 0.0330256 
-0.0611926 0.0340055 0.0314261 
-0.0548034 0.0348818 0.0342198 
-0.0517495 0.0342248 0.0365785 
-0.0456402 0.0347883 0.0375758 
-0.0449774 0.0345779 0.035689 
-0.0399665 0.0348293 0.0383319 
-0.0383647 0.0341615 0.037678 
-0.034369 0.0344637 0.03694 
-0.0246534 0.0389639 0.037974 
-0.0225714 0.038977 0.0386438 
-0.0173952 0.0392705 0.0395316 
-0.0152367 0.0392604 0.0398665 
-0.0155047 0.0346159 0.0439195 
-0.0122446 0.0349547 0.0447226 
-0.00768922 0.0346196 0.044349 
-0.00674299 0.0346608 0.0458726 
-0.00509419 0.0345721 0.0461874 
-0.00321018 0.0351588 0.0462942 
-0.0016597 0.0352813 0.0464382 
0.000219807 0.0355661 0.0465266 
0.00132409 0.0358772 0.0464514 
0.00252884 0.0363526 0.0461396 
0.00379491 0.0368089 0.0459557 
0.00515724 0.0373259 0.0459997 
0.00682308 0.0385486 0.0458095 
-0.0777838 0.113224 0.0476312 
-0.0840689 0.113201 0.0464416 
-0.0763702 0.0772547 0.032969 
-0.0915101 0.115599 0.0239081 
-0.0859504 0.113357 0.0450487 
-0.0840744 0.111177 0.02987 
-0.0727926 0.109031 0.0395378 
-0.0804669 0.0789491 0.0303595 
-0.0853082 0.111646 0.0333864 
-0.0590655 0.0619828 0.0265502 
-0.0755022 0.0678017 0.00364835 
-0.0758424 0.0673852 0.00600517 
-0.0740638 0.0654291 0.00625228 
-0.0720424 0.0637234 0.00835081 
-0.0703088 0.0617027 0.0102577 
-0.0687289 0.0605994 0.0116589 
-0.0672531 0.060194 0.012342 
-0.0649466 0.0594974 0.0132224 
-0.0636612 0.058806 0.0143457 
-0.0577022 0.0579025 0.0162819 
-0.0747639 0.113084 0.0489782 
-0.0661738 0.0356157 0.0342933 
-0.0660973 0.0345641 0.0348675 
-0.0648145 0.0346529 0.0352489 
-0.0573646 0.0345998 0.0336863 
-0.0426899 0.0347032 0.0394087 
-0.0410252 0.0351112 0.0403915 
-0.0395231 0.0343563 0.0406333 
-0.0377989 0.0344142 0.0409017 
-0.0360359 0.0350035 0.0405818 
-0.0243085 0.035163 0.0436603 
-0.0221445 0.034966 0.0442381 
-0.0105134 0.0344371 0.0469154 
-0.0085365 0.0349853 0.0470307 
-0.00592925 0.0353024 0.0473291 
-0.00350657 0.0354752 0.0476259 
-0.00230633 0.0358631 0.0475508 
-0.00116396 0.0362169 0.0474235 
0.000206658 0.0371101 0.0467191 
-0.0830963 0.113948 0.0474192 
-0.0517579 0.0692583 0.0382078 
-0.0751807 0.117286 0.0528786 
-0.0892972 0.114753 0.0276664 
-0.0856947 0.112671 0.0284761 
-0.0768411 0.0725007 0.0275097 
-0.0718132 0.0678008 0.0270938 
-0.0651512 0.0658948 0.0315566 
-0.0764938 0.107948 0.0360487 
-0.0498188 0.0690861 0.0386259 
-0.0589596 0.0627194 0.0279061 
-0.0761406 0.070013 0.0251124 
-0.051613 0.0666181 0.0364352 
-0.068908 0.148415 -0.0343507 
-0.0506513 0.0706812 0.0385371 
-0.0809275 0.0764206 0.0254488 
-0.056788 0.0689664 0.0383958 
-0.0571495 0.0616401 0.0263271 
-0.075986 0.0738721 0.0306017 
-0.0740669 0.0653407 0.00809651 
-0.0723453 0.0637655 0.0103067 
-0.0705621 0.0620957 0.0116813 
-0.069613 0.061544 0.0126946 
-0.0666555 0.0360682 0.035388 
-0.066433 0.0351135 0.0362515 
-0.0653971 0.0348021 0.0367218 
-0.0639798 0.0347004 0.0368536 
-0.0562222 0.0343924 0.0381448 
-0.0471686 0.0347201 0.0373563 
-0.0460946 0.0344951 0.0403174 
-0.0451227 0.0349624 0.0401461 
-0.0442503 0.0343807 0.0414587 
-0.0426113 0.0346613 0.0415202 
-0.0406848 0.0348363 0.0417761 
-0.03896 0.0350922 0.0422139 
-0.0380258 0.0347687 0.0425736 
-0.0368957 0.0351521 0.0426269 
-0.0359731 0.0348618 0.0430582 
-0.035164 0.034345 0.0434055 
-0.0317951 0.0343426 0.0405942 
-0.0268 0.035074 0.0434045 
-0.0201314 0.0351682 0.0451332 
-0.0146658 0.0344919 0.0461624 
-0.0133964 0.034961 0.0476211 
-0.0112323 0.0350376 0.0482007 
-0.00943274 0.0351174 0.0484613 
-0.00830141 0.0351565 0.0487521 
-0.0071309 0.0355522 0.0486929 
-0.00605168 0.0356974 0.0487492 
-0.00487891 0.0361892 0.0485887 
-0.0035577 0.0366639 0.0485071 
-0.0799833 0.0714404 0.0180505 
-0.0748174 0.107247 0.0369693 
-0.070278 0.148353 -0.0358794 
-0.0766808 0.0701518 0.0217283 
-0.0842405 0.110116 0.0378373 
-0.0756202 0.11104 0.0464215 
-0.0768582 0.110205 0.0446276 
-0.0902716 0.112763 0.0164087 
-0.0639003 0.0695088 0.0359759 
-0.0818372 0.0765692 0.0217477 
-0.0912586 0.113797 0.0199004 
-0.076393 0.0689881 0.0200314 
-0.0529364 0.0678727 0.0369808 
-0.0741512 0.0680045 0.0209972 
-0.0882792 0.111898 0.0373853 
-0.0889676 0.112011 0.0189 
-0.0528765 0.0657092 0.0350574 
-0.070728 0.074569 0.0364577 
-0.0714451 0.0662392 0.0226855 
-0.0682131 0.0647425 0.0252161 
-0.0677812 0.0658514 0.0275264 
-0.0756587 0.0676424 0.00766639 
-0.0659522 0.0729692 0.0381955 
-0.0725256 0.06411 0.0116577 
-0.0713504 0.0632194 0.0127374 
-0.0682576 0.0610701 0.0136719 
-0.0662548 0.0597282 0.0154136 
-0.0593063 0.0581488 0.0166542 
-0.0585093 0.0585705 0.0185329 
-0.0655966 0.0355251 0.0378598 
-0.0647507 0.0352228 0.0383167 
-0.0636832 0.0350044 0.03864 
-0.0618288 0.0343273 0.037335 
-0.059797 0.0345139 0.0323542 
-0.0539499 0.0347379 0.0361487 
-0.0509048 0.034876 0.0415578 
-0.0471905 0.0347856 0.0424411 
-0.0447313 0.0353454 0.0425494 
-0.0434594 0.0355176 0.0426358 
-0.0413474 0.0357657 0.0427124 
-0.0401075 0.0359718 0.0428378 
-0.0380091 0.0359251 0.0432694 
-0.0371661 0.035509 0.0439874 
-0.0356733 0.0347812 0.0447791 
-0.0346121 0.0349246 0.0450362 
-0.0249223 0.0351247 0.0454852 
-0.0177687 0.0347132 0.0478621 
-0.0164354 0.034739 0.0488059 
-0.0148453 0.035374 0.0491068 
-0.0125769 0.0349718 0.0495221 
-0.0109238 0.0352578 0.0496314 
-0.00979541 0.0361924 0.0492405 
-0.00859991 0.0362774 0.0494003 
-0.00737765 0.0367207 0.0491637 
-0.00638247 0.0375506 0.0485962 
-0.0651895 0.0648887 0.027956 
-0.0844233 0.117632 0.0489285 
-0.0635011 0.0630558 0.0264033 
-0.0691102 0.0789215 0.0404556 
-0.0804168 0.0746921 0.0202364 
-0.0677743 0.0677193 0.0307887 
-0.0695124 0.112501 0.0467387 
-0.087949 0.116058 0.0460178 
-0.0886096 0.113975 0.044232 
-0.0829719 0.076157 0.0153495 
-0.0628441 0.0652255 0.0313764 
-0.0853343 0.110414 0.0372808 
-0.0699409 0.0697439 0.0328183 
-0.0811688 0.080755 0.0312456 
-0.078441 0.110231 0.0443471 
-0.0757901 0.107368 0.0367366 
-0.0591643 0.0664001 0.0350915 
-0.0581727 0.0737656 0.0414842 
-0.0588327 0.0631164 0.0294251 
-0.0639295 0.0736268 0.0394469 
-0.0810865 0.073484 0.00271687 
-0.0790318 0.071232 0.00584641 
-0.077781 0.0698442 0.00712388 
-0.0544564 0.0623524 0.0301307 
-0.0742781 0.0653089 0.0106263 
-0.0709956 0.0627597 0.0144569 
-0.0640154 0.0598841 0.0161152 
-0.0618357 0.0589222 0.0174988 
-0.0584025 0.0593096 0.0212163 
-0.0535379 0.0623487 0.030748 
-0.0829464 0.110512 0.0323247 
-0.0660267 0.0359662 0.0389104 
-0.065193 0.0356709 0.0395299 
-0.0643995 0.0352512 0.0400869 
-0.0634791 0.0346159 0.0405075 
-0.0606443 0.0344445 0.041542 
-0.0539123 0.0348624 0.0429222 
-0.051758 0.0348294 0.0431489 
-0.0504914 0.0343324 0.04364 
-0.0485451 0.0351454 0.0435253 
-0.0465161 0.0349695 0.0438258 
-0.0449915 0.0355168 0.0439287 
-0.0439319 0.0359077 0.0439228 
-0.0427322 0.0365756 0.043603 
-0.0423549 0.0367989 0.0437308 
-0.0816226 0.113343 0.0462973 
-0.0874533 0.112244 0.040942 
-0.0375756 0.036435 0.0448595 
-0.0367011 0.0359688 0.0453543 
-0.0359215 0.0354319 0.0461942 
-0.0338276 0.035138 0.0465176 
-0.0329509 0.0352174 0.0469713 
-0.0286176 0.0347845 0.046618 
-0.0233561 0.0348699 0.048439 
-0.0217815 0.0346559 0.048777 
-0.0200553 0.035223 0.0497699 
-0.0189716 0.0345173 0.0502117 
-0.0169151 0.0352609 0.0502484 
-0.0157731 0.0353856 0.050355 
-0.013699 0.0359914 0.050208 
-0.0123016 0.0361441 0.0504146 
-0.0110251 0.0365648 0.0503541 
-0.00993447 0.0372869 0.0495277 
-0.0743247 0.11091 0.0457201 
-0.069997 0.147617 -0.0321324 
-0.067606 0.112907 0.0455012 
-0.0830009 0.11738 0.0490258 
-0.0816165 0.109685 0.031443 
-0.0816988 0.0749236 0.0182673 
-0.0720198 0.0687976 0.0293453 
-0.0766065 0.114763 0.0509471 
-0.0505108 0.0694768 0.0379539 
-0.0790036 0.0755109 0.0275186 
-0.0794743 0.0741178 0.0240322 
-0.0779267 0.0761583 0.0307696 
-0.0733506 0.0727598 0.0329412 
-0.0715737 0.149081 -0.0364424 
-0.0640553 0.0774635 0.0411147 
-0.0868047 0.112186 0.0249729 
-0.0743963 0.0715079 0.0309553 
-0.0607249 0.0680419 0.0356434 
-0.0873149 0.111472 0.0221735 
-0.0881937 0.114313 0.0291517 
-0.054975 0.0652884 0.0352506 
-0.0738429 0.110504 0.0435524 
-0.080493 0.109219 0.0380767 
-0.0752575 0.0686692 0.0235697 
-0.0887822 0.11247 0.0401073 
-0.0800161 0.0721183 0.00664273 
-0.076968 0.0691904 0.00920846 
-0.0762036 0.068103 0.0119622 
-0.0756925 0.0669268 0.0113348 
-0.075799 0.0678328 0.0132729 
-0.0743826 0.065567 0.0125956 
-0.0728282 0.0642502 0.0131387 
-0.0747424 0.0659745 0.0151129 
-0.0731526 0.0649611 0.0160724 
-0.0720895 0.0636573 0.0167646 
-0.0706395 0.0624701 0.0180423 
-0.0678846 0.0604931 0.0154414 
-0.0678415 0.0617757 0.0192767 
-0.0670858 0.0616479 0.0192767 
-0.0657195 0.0614913 0.0200933 
-0.0632819 0.0602747 0.0193028 
-0.0632908 0.0609471 0.0216351 
-0.0620755 0.060552 0.0216106 
-0.0585155 0.0606513 0.0231077 
-0.0703056 0.0717172 0.0348379 
-0.0867047 0.111275 0.0391519 
-0.0780727 0.0720318 0.0221237 
-0.0643336 0.0361497 0.0409005 
-0.0639726 0.0353952 0.0416923 
-0.0628617 0.0351169 0.042202 
-0.061028 0.0345984 0.0428312 
-0.0574104 0.0346677 0.043628 
-0.0545787 0.0344999 0.044287 
-0.0527711 0.0351001 0.0445667 
-0.0507922 0.0350496 0.0448286 
-0.0726091 0.110944 0.0467998 
-0.0901527 0.112847 0.036235 
-0.0475085 0.0353757 0.0450426 
-0.0806382 0.110494 0.0417578 
-0.054442 0.0675261 0.036991 
-0.083494 0.111146 0.0425333 
-0.0596699 0.072613 0.0401965 
-0.0770245 0.105088 0.0348516 
-0.0507876 0.0717359 0.039544 
-0.0643916 0.068206 0.0340132 
-0.069326 0.0724399 0.036628 
-0.0734115 0.0675415 0.0234708 
-0.0348297 0.0363729 0.0472604 
-0.0341231 0.0358936 0.0475398 
-0.0333525 0.0355994 0.0480494 
-0.0325577 0.0353472 0.0484915 
-0.0312372 0.0353132 0.0488964 
-0.0297989 0.0347086 0.0495332 
-0.0283231 0.0346164 0.0496708 
-0.0267112 0.0345728 0.049243 
-0.025649 0.0353088 0.0504323 
-0.0231048 0.03522 0.0508878 
-0.0196597 0.0349727 0.051483 
-0.0183032 0.0355654 0.0514446 
-0.0467025 0.147801 -0.00337031 
-0.0692793 0.149899 -0.0401411 
-0.0610951 0.167673 -0.0596741 
-0.0689441 0.150661 -0.0423654 
-0.0685014 0.142052 -0.00983928 
-0.0100302 0.175781 -0.0290719 
-0.0633159 0.145279 -0.0100817 
-0.0638686 0.143847 -0.00943018 
-0.0647969 0.148562 -0.0291217 
-0.0171793 0.160403 -0.0116374 
-0.0650167 0.143663 -0.0112954 
-0.00988551 0.171761 -0.0268925 
-0.0636168 0.145754 -0.013044 
-0.0510641 0.145284 -0.00110572 
-0.0664762 0.140305 -0.0078431 
-0.0708029 0.143975 -0.0149369 
-0.0643688 0.150896 -0.0317505 
-0.0476769 0.144576 0.00435636 
-0.0648579 0.144613 -0.0131165 
-0.0135601 0.16218 -0.0138542 
-0.0639039 0.159438 -0.0564773 
-0.0662134 0.15191 -0.0437883 
-0.0662041 0.144987 -0.0176919 
-0.069569 0.150191 -0.0430331 
-0.0339365 0.152871 -0.00480791 
-0.0708892 0.144644 -0.0182387 
-0.0673912 0.152954 -0.0476348 
-0.0430868 0.147201 0.000874774 
-0.022725 0.157456 -0.00764621 
-0.0650523 0.144135 -0.0141358 
-0.0666881 0.153015 -0.0467697 
-0.0675269 0.149526 -0.0381565 
-0.0308451 0.154121 -0.00685172 
-0.0506331 0.141392 0.00162225 
-0.0447021 0.147495 -0.00259071 
-0.0507866 0.139791 0.00164885 
-0.0621151 0.162822 -0.0544223 
-0.0613285 0.169819 -0.0609108 
-0.0489322 0.150261 -0.00420995 
-0.0140092 0.169411 -0.0228361 
-0.0088938 0.171356 -0.0257994 
-0.0635141 0.161899 -0.0584363 
-0.0124578 0.17049 -0.0252616 
-0.0688234 0.151042 -0.0444117 
-0.067843 0.145526 -0.0221642 
-0.0648678 0.146618 -0.0209695 
-0.0695957 0.141094 -0.0085445 
-0.0620706 0.139901 -0.00667382 
-0.0466127 0.145318 0.00276389 
-0.0683539 0.15189 -0.0463155 
-0.0659489 0.144413 -0.0148059 
-0.0131201 0.164476 -0.0182241 
-0.0494549 0.144179 0.00173882 
-0.0478802 0.148119 -0.00365751 
-0.0674931 0.146147 -0.0245808 
-0.0684902 0.141227 -0.00809943 
-0.063592 0.148251 -0.0240104 
-0.0661287 0.157911 -0.0555314 
-0.0717216 0.146162 -0.0213233 
-0.0122409 0.168873 -0.0231344 
-0.0151685 0.16057 -0.01191 
-0.0653615 0.144857 -0.0170059 
-0.0632274 0.16359 -0.0594798 
-0.0623197 0.153563 -0.0312063 
-0.010237 0.168231 -0.0234927 
-0.0685434 0.147833 -0.0314403 
-0.0624785 0.167626 -0.0612076 
-0.0541542 0.141235 -0.00101533 
-0.0624054 0.142915 -0.00601442 
-0.0644609 0.146917 -0.0199571 
-0.0650792 0.14721 -0.0239615 
-0.0704516 0.149333 -0.0386117 
-0.0245219 0.159072 -0.0122892 
-0.0105093 0.165173 -0.0197326 
-0.072006 0.145497 -0.0181707 
-0.0692074 0.145444 -0.0203391 
-0.00930283 0.174122 -0.028727 
-0.0380713 0.152752 -0.00684076 
-0.0711828 0.148925 -0.0391791 
-0.0103055 0.17146 -0.0270421 
-0.0611687 0.16836 -0.060687 
-0.0237317 0.157033 -0.005378 
-0.0686006 0.149406 -0.0394442 
-0.0645125 0.149249 -0.0274005 
-0.0668105 0.15184 -0.044927 
-0.0644204 0.145315 -0.0151212 
-0.0650955 0.14531 -0.0159882 
-0.0430616 0.148449 -0.00300322 
-0.0425758 0.147811 -0.00189427 
-0.0203383 0.164515 -0.0169026 
-0.02546 0.164609 -0.0166014 
-0.00975763 0.172826 -0.0281984 
-0.0664535 0.153691 -0.0486181 
-0.0654172 0.146452 -0.0219297 
-0.0185362 0.159042 -0.00972909 
-0.0628615 0.16305 -0.0591673 
-0.0653851 0.139704 -0.00751389 
-0.0295235 0.157504 -0.0118759 
-0.0630194 0.143866 -0.00852886 
-0.0623263 0.162842 -0.0581734 
-0.0265852 0.155397 -0.00506476 
-0.0612839 0.144412 -0.00500069 
-0.0646537 0.149534 -0.0310251 
-0.0153848 0.161628 -0.0142546 
-0.0660012 0.152894 -0.0458229 
-0.0537777 0.137651 -0.00116687 
-0.061651 0.166045 -0.060523 
-0.0629158 0.160793 -0.0515239 
-0.0698153 0.144995 -0.0178118 
-0.0701543 0.146731 -0.0237758 
-0.0703095 0.142793 -0.0103839 
-0.0638688 0.146981 -0.0189285 
-0.0531878 0.139885 -0.000161702 
-0.026861 0.161387 -0.0147694 
-0.064853 0.146211 -0.0179088 
-0.0511866 0.147353 -0.00185068 
-0.0496004 0.14549 -0.000623331 
-0.0189287 0.163624 -0.0163077 
-0.0284333 0.155896 -0.00849094 
-0.0677344 0.150891 -0.0437184 
-0.0714402 0.144332 -0.0156742 
-0.0501635 0.144263 0.00105143 
-0.0635402 0.147793 -0.0208714 
-0.0671409 0.151099 -0.0427072 
-0.0675185 0.151858 -0.0456903 
-0.0629432 0.144109 -0.00712907 
-0.0692986 0.145955 -0.0233574 
-0.0107923 0.165892 -0.0210788 
-0.0670252 0.154883 -0.0509281 
-0.0106165 0.174495 -0.0287492 
-0.0638721 0.153727 -0.0360778 
-0.0692092 0.142695 -0.0104681 
-0.0674279 0.140731 -0.00797582 
-0.0696417 0.148722 -0.0378916 
-0.0715302 0.150091 -0.0417743 
-0.062645 0.147506 -0.0148232 
-0.0655873 0.147001 -0.0249696 
-0.0115024 0.173751 -0.0277689 
-0.062357 0.145557 -0.00545329 
-0.0423337 0.150516 -0.0053016 
-0.01013 0.169065 -0.0250876 
-0.0642182 0.142381 -0.00880075 
-0.0670118 0.151622 -0.0415408 
-0.0185335 0.160239 -0.0126078 
-0.0133778 0.16529 -0.0199413 
-0.039673 0.151202 -0.00557259 
-0.0643932 0.148124 -0.0254915 
-0.0252431 0.162385 -0.0150094 
-0.0709697 0.143794 -0.0128188 
-0.0503267 0.146341 -0.00216407 
-0.045112 0.150715 -0.00501148 
-0.0542499 0.140007 -0.00202459 
-0.0437327 0.15023 -0.00493561 
-0.0513902 0.138422 0.00126875 
-0.0713264 0.146252 -0.0240137 
-0.0484948 0.147306 -0.0024507 
-0.0667386 0.141466 -0.00925226 
-0.0722557 0.14475 -0.0158191 
-0.0294131 0.155272 -0.00761114 
-0.0652686 0.156404 -0.0532507 
-0.066014 0.154921 -0.0491399 
-0.0651285 0.142675 -0.00928596 
-0.0315812 0.158404 -0.0123627 
-0.0654663 0.145499 -0.0198721 
-0.049379 0.143055 0.0033529 
-0.0640609 0.144533 -0.0123065 
-0.0484251 0.145064 0.000529924 
-0.0646832 0.147612 -0.0230295 
-0.0694186 0.147324 -0.0290343 
-0.027974 0.155276 -0.00364287 
-0.0671551 0.144024 -0.0155607 
-0.0698677 0.147089 -0.0262367 
-0.0682005 0.144994 -0.0198308 
-0.0713087 0.150957 -0.043741 
-0.039976 0.152145 -0.00666498 
-0.066324 0.152931 -0.0419119 
-0.0685662 0.145566 -0.0229213 
-0.0503764 0.142842 0.00152599 
-0.0626026 0.15209 -0.0281643 
-0.0675162 0.139034 -0.00803852 
-0.0501959 0.141697 0.00282559 
-0.0243904 0.158236 -0.0102524 
-0.0660521 0.143603 -0.0124501 
-0.0629775 0.142673 -0.00707365 
-0.0631226 0.16064 -0.0570858 
-0.0471434 0.145387 0.00108061 
-0.0257645 0.156177 -0.00817255 
-0.0725434 0.143554 -0.0104211 
-0.0674693 0.147565 -0.0299913 
-0.0297546 0.154435 -0.00538462 
-0.063024 0.150283 -0.0236312 
-0.063193 0.149303 -0.022207 
-0.012912 0.163164 -0.0167857 
-0.0701235 0.143002 -0.0127293 
-0.0470432 0.149845 -0.00430661 
-0.0692211 0.144025 -0.0163022 
-0.0611829 0.171922 -0.0621147 
-0.0660906 0.146221 -0.0231317 
-0.0633608 0.150055 -0.0267784 
-0.0668176 0.145704 -0.0212338 
-0.063445 0.14673 -0.0147196 
-0.0639001 0.146175 -0.0167771 
-0.0635907 0.15866 -0.0482889 
-0.0614368 0.170073 -0.0617557 
-0.0637085 0.145341 -0.0142032 
-0.0172468 0.165737 -0.0190547 
-0.0275881 0.157545 -0.0111431 
-0.0676175 0.141804 -0.00942665 
-0.0179872 0.159252 -0.0104381 
-0.0629592 0.149405 -0.0188078 
-0.0260146 0.155559 -0.00641231 
-0.0150928 0.167548 -0.0207138 
-0.0633167 0.141215 -0.00704981 
-0.0515531 0.142773 0.000909621 
-0.022097 0.161299 -0.0141458 
-0.045378 0.146309 0.00298786 
-0.0633294 0.148208 -0.0195839 
-0.0636566 0.142588 -0.0078927 
-0.0636677 0.144723 -0.0112688 
-0.0627699 0.153226 -0.0337493 
-0.0267479 0.159424 -0.0126288 
-0.00945917 0.169168 -0.0242898 
-0.0479968 0.144061 0.00338143 
-0.0415743 0.154276 -0.0088471 
-0.0654475 0.157557 -0.0545931 
-0.0506816 0.148232 -0.00299217 
-0.0651288 0.153972 -0.0423732 
-0.0699924 0.14936 -0.0411766 
-0.0470952 0.146234 -0.00103316 
-0.0205717 0.159625 -0.012674 
-0.00926918 0.170279 -0.0258574 
-0.0619606 0.164727 -0.0584456 
-0.0390117 0.149297 -0.00213869 
-0.0407818 0.149563 -0.00409587 
-0.0190609 0.16125 -0.0137724 
-0.0681919 0.144601 -0.0167454 
-0.0636961 0.147476 -0.0176407 
-0.0625785 0.161371 -0.055966 
-0.0527 0.142195 -0.000431431 
-0.0388875 0.150072 -0.00439291 
-0.0461766 0.146154 -0.000851253 
-0.0615034 0.146386 -0.0042651 
-0.0165335 0.163619 -0.0162886 
-0.034468 0.154032 -0.00763379 
-0.0324476 0.153256 -0.00497731 
-0.0655995 0.155084 -0.0461214 
-0.0673443 0.150369 -0.0403628 
-0.0656894 0.150372 -0.0341555 
-0.0660782 0.147778 -0.0283052 
-0.0345133 0.152052 -0.00263059 
-0.0474837 0.146786 -0.00236452 
-0.020965 0.158229 -0.00822724 
-0.0641552 0.143544 -0.0105024 
-0.0625789 0.146812 -0.0135326 
-0.0670886 0.153213 -0.0496039 
-0.0522705 0.142926 0.00029143 
-0.066458 0.142601 -0.0112982 
-0.0241196 0.161528 -0.0144953 
-0.0647747 0.158758 -0.0554308 
-0.0681695 0.150306 -0.0415759 
-0.0637195 0.158718 -0.0549845 
-0.0650916 0.147709 -0.0271845 
-0.0416788 0.149466 -0.00462515 
-0.0314981 0.156358 -0.0104333 
-0.0355749 0.156237 -0.0102319 
-0.0659755 0.153863 -0.047564 
-0.0650063 0.141503 -0.00789566 
-0.0661402 0.151188 -0.0380504 
-0.0558107 0.138179 -0.00392321 
-0.0358137 0.152047 -0.00488538 
-0.06525 0.15713 -0.051969 
-0.0648948 0.153023 -0.0396695 
-0.0657385 0.155749 -0.0510407 
-0.0662541 0.149458 -0.0333844 
-0.0637343 0.149835 -0.0291619 
-0.0713966 0.143263 -0.0103826 
-0.0283891 0.159909 -0.0137549 
-0.0648246 0.15164 -0.0351775 
-0.0643403 0.154972 -0.0408648 
-0.0655444 0.14834 -0.0304062 
-0.032738 0.154371 -0.00732524 
-0.0684041 0.152699 -0.0480459 
-0.0684469 0.147362 -0.027267 
-0.0606325 0.171231 -0.0610034 
-0.0642519 0.147841 -0.0219492 
-0.0672907 0.148419 -0.0323831 
-0.032852 0.156756 -0.0107524 
-0.0663687 0.146937 -0.0260307 
-0.0667941 0.144644 -0.0186079 
-0.0225783 0.162953 -0.0151873 
-0.0446553 0.146409 -0.000563297 
-0.045738 0.148047 -0.00275217 
-0.0274016 0.155037 -0.00472613 
-0.0510281 0.144532 0.000606718 
-0.0629473 0.15166 -0.0295383 
-0.070395 0.151604 -0.0451179 
-0.066228 0.154688 -0.0503896 
-0.0112162 0.166935 -0.0224395 
-0.0637606 0.158508 -0.0450139 
-0.0221642 0.157962 -0.00904663 
-0.0632748 0.14603 -0.0118082 
-0.0648284 0.15992 -0.0566834 
-0.0634769 0.152002 -0.0321414 
-0.067425 0.143154 -0.0132431 
-0.0672997 0.148775 -0.0350726 
-0.022711 0.157163 -0.00653333 
-0.0703793 0.150903 -0.0433166 
-0.0310519 0.153787 -0.00356766 
-0.0383151 0.154854 -0.00974387 
-0.0550448 0.057294 0.0169943 
3 5776 5775 5455 
3 4391 10654 6529 
3 5671 5672 5695 
3 6600 3863 6465 
3 3290 3231 3315 
3 7246 3701 7304 
3 7246 1390 3701 
3 3701 1390 3847 
3 3847 3865 4362 
3 4272 4017 4467 
3 4118 4205 4165 
3 3701 3724 7305 
3 3918 1476 4307 
3 4441 3918 4307 
3 4175 4082 3883 
3 4694 4695 4719 
3 3924 4001 3927 
3 3329 3949 4029 
3 1476 4352 3697 
3 4352 4015 3697 
3 4015 3993 3955 
3 3697 4015 3955 
3 3993 4358 3763 
3 3955 3993 3763 
3 275 1518 3698 
3 6542 6541 6495 
3 3763 4358 3990 
3 5871 10990 5513 
3 11070 11078 10939 
3 3941 4069 4116 
3 3383 625 4286 
3 6145 3445 5807 
3 6550 5999 6507 
3 6185 6186 6216 
3 5999 3379 6507 
3 9535 9571 9570 
3 3231 3290 3889 
3 3802 3803 3833 
3 5522 5564 5563 
3 1711 903 3713 
3 4507 4399 4247 
3 4261 4484 4420 
3 3869 3943 3942 
3 4023 4121 4120 
3 4421 4486 4485 
3 4484 4421 4485 
3 4161 4307 4122 
3 10955 10879 10920 
3 6542 6590 6541 
3 3810 5423 4099 
3 5099 3932 4388 
3 6304 6345 6344 
3 4213 4310 3286 
3 6190 5865 6269 
3 4390 3296 4389 
3 4390 4389 2131 
3 359 5493 985 
3 3717 5016 3758 
3 4482 4420 4483 
3 3716 3717 3758 
3 3788 3873 3858 
3 4225 4363 4507 
3 6110 3952 6107 
3 4118 4305 4205 
3 5574 4413 4301 
3 6649 9425 9454 
3 4388 3932 5214 
3 6339 6340 6375 
3 3707 3999 3986 
3 5653 5654 5684 
3 4780 5140 5164 
3 6195 5780 6168 
3 4206 4420 4305 
3 4988 1518 712 
3 3921 5703 6588 
3 10194 10343 10256 
3 3563 3258 532 
3 4416 4422 4411 
3 1390 3865 3847 
3 3979 3980 4165 
3 6097 6127 6096 
3 3718 4022 4016 
3 4484 4485 984 
3 4483 4484 984 
3 4420 4484 4483 
3 5016 4801 3758 
3 40 3958 328 
3 4133 4010 4061 
3 10990 10945 5513 
3 6458 6495 6420 
3 5434 5749 6367 
3 6341 6377 6376 
3 10880 10911 11012 
3 630 908 532 
3 6301 6302 6341 
3 2416 2794 2390 
3 3865 4382 4362 
3 4362 4382 4463 
3 11131 11117 10879 
3 5776 6110 5775 
3 6355 6004 10894 
3 3686 3703 3691 
3 6589 3921 6588 
3 7305 3724 1273 
3 4354 4400 4403 
3 9719 7657 7627 
3 4463 3918 4441 
3 3763 3990 4088 
3 3918 4352 1476 
3 3994 4161 3849 
3 3819 4437 4055 
3 4503 4439 4379 
3 1428 4154 4361 
3 4135 4133 4061 
3 4373 4178 4321 
3 3755 3837 3836 
3 2002 3898 4327 
3 4535 4446 7183 
3 1476 3697 4105 
3 4438 4506 4037 
3 3700 1552 78 
3 4037 4161 3994 
3 4006 4241 3927 
3 4049 4006 3927 
3 1510 3724 4223 
3 5393 5361 4150 
3 4084 3873 4230 
3 4403 4400 4514 
3 3697 3955 4105 
3 4319 3957 4015 
3 4352 4319 4015 
3 3957 4035 3993 
3 3866 3867 3978 
3 7417 1736 7553 
3 1439 1474 1517 
3 10369 10368 10318 
3 7757 7758 7650 
3 6547 2655 6388 
3 6129 6156 6128 
3 6097 6129 6128 
3 7305 1273 7248 
3 6540 6589 6588 
3 3619 5434 6367 
3 6257 6302 6301 
3 10205 10323 10322 
3 4015 3957 3993 
3 3993 4035 4358 
3 4105 3955 3763 
3 4403 4503 4518 
3 3975 4040 3985 
3 11057 2316 3033 
3 487 5008 5032 
3 4505 4441 4307 
3 3624 6624 6400 
3 4423 4264 3940 
3 10989 7109 7108 
3 4439 4178 4373 
3 4518 4503 4379 
3 4379 4439 4373 
3 4341 4403 4342 
3 4306 4403 4341 
3 4403 4518 4342 
3 1553 1267 1474 
3 1510 1553 4535 
3 4040 4403 4306 
3 4263 3765 4210 
3 685 192 374 
3 3966 4049 3927 
3 4297 4296 3884 
3 3884 4342 4510 
3 4040 4306 3985 
3 1474 1267 3975 
3 1267 4040 3975 
3 905 11057 2944 
3 4719 4720 4743 
3 4463 4441 4505 
3 4017 5210 4345 
3 5214 5099 5212 
3 9719 9756 7658 
3 537 3759 4227 
3 3836 3837 3867 
3 1736 1737 7420 
3 3867 3903 3979 
3 3801 4476 3762 
3 3975 4302 4300 
3 4302 4296 4300 
3 4300 4296 4297 
3 4296 4342 3884 
3 1630 3521 3522 
3 4357 4362 4463 
3 7929 11137 9018 
3 6056 6057 6097 
3 6156 6155 6128 
3 10319 10318 10284 
3 3624 3259 6624 
3 11107 11062 11114 
3 4510 4373 476 
3 687 3789 4020 
3 3764 4020 4360 
3 10873 11119 3132 
3 3994 3849 4037 
3 3847 4362 4357 
3 3935 4103 4034 
3 6456 6455 6417 
3 4343 4493 4277 
3 3978 3979 4164 
3 5701 5739 5700 
3 6516 9085 8442 
3 4177 3850 4320 
3 4039 4177 3882 
3 3762 537 4227 
3 4535 4534 4533 
3 10043 10115 10072 
3 4036 3705 3956 
3 3718 4016 908 
3 3840 3869 3942 
3 3701 3847 3972 
3 4227 4225 4507 
3 10965 8891 10841 
3 5806 3929 5770 
3 6550 6602 6428 
3 6041 3853 6006 
3 4446 4533 7184 
3 6851 7355 7267 
3 1394 908 630 
3 3691 3715 3685 
3 4043 3510 3966 
3 1394 630 1395 
3 3863 6190 6465 
3 4746 318 4881 
3 318 1199 4881 
3 11055 3597 10899 
3 5080 5169 402 
3 4848 5080 402 
3 4476 537 3762 
3 4299 4300 4248 
3 4515 4248 4516 
3 4516 4248 4039 
3 5999 6550 6599 
3 9002 7736 7730 
3 5806 5770 6074 
3 3513 1630 2368 
3 5621 5622 5653 
3 3758 4801 3870 
3 10877 10931 10935 
3 4801 4911 3870 
3 602 3728 520 
3 3804 3868 3839 
3 4178 3816 4321 
3 5444 5411 5380 
3 3692 3693 3716 
3 6701 5475 6995 
3 4039 4510 4177 
3 77 1470 4407 
3 6202 6428 5773 
3 6105 6077 5749 
3 6507 3379 5751 
3 739 981 1017 
3 7031 9119 9063 
3 3791 6529 4285 
3 4006 2131 4241 
3 5183 403 897 
3 403 708 4746 
3 897 403 4746 
3 708 319 318 
3 4746 708 318 
3 319 1516 1199 
3 318 319 1199 
3 1516 823 321 
3 1199 1516 321 
3 1268 402 740 
3 823 1268 740 
3 5314 6705 5339 
3 10836 11127 11064 
3 4227 3759 4226 
3 3688 3693 3692 
3 3687 3688 3692 
3 6432 5584 5616 
3 4490 3764 4360 
3 10889 10836 11086 
3 3998 3996 4135 
3 4377 3996 3998 
3 4407 2901 77 
3 4062 687 4020 
3 3941 3977 1428 
3 4082 4247 4131 
3 5593 5592 5563 
3 3296 3315 4389 
3 194 1998 4711 
3 981 739 708 
3 403 981 708 
3 708 739 319 
3 301 4848 402 
3 1268 301 402 
3 301 1237 4848 
3 4824 5283 5284 
3 1303 4761 5196 
3 3902 3939 4299 
3 4269 4130 3648 
3 3652 3443 3651 
3 6465 6190 6269 
3 5672 8013 8057 
3 3259 3548 4291 
3 4115 4203 3766 
3 3979 4165 4164 
3 4485 4486 1022 
3 4376 4377 3998 
3 6097 6098 6129 
3 151 194 4711 
3 4727 4707 38 
3 6217 6258 6257 
3 5472 4101 5428 
3 6418 6419 6456 
3 8418 8522 8599 
3 5381 5444 5380 
3 3996 4133 4135 
3 4513 4468 456 
3 1017 772 739 
3 4549 981 403 
3 772 320 319 
3 739 772 319 
3 866 1516 319 
3 320 866 319 
3 866 906 823 
3 1516 866 823 
3 1304 1268 823 
3 906 1304 823 
3 1268 1165 301 
3 1165 1237 301 
3 1165 1303 1237 
3 3121 3140 3156 
3 3368 3640 3152 
3 6302 6303 6342 
3 5840 6164 6114 
3 3625 3866 3590 
3 6302 6342 6341 
3 6341 6342 6377 
3 4291 6448 4394 
3 6421 6458 6420 
3 3766 3922 3780 
3 4438 4037 4178 
3 4361 4203 4115 
3 5450 5451 5489 
3 4477 1394 1333 
3 3759 4225 4226 
3 6495 6494 6457 
3 10703 6156 6129 
3 6964 6872 6861 
3 5741 5740 5702 
3 3534 2030 3693 
3 4446 4535 4533 
3 11092 11018 10846 
3 3921 4001 3924 
3 6259 6258 6217 
3 8492 8546 609 
3 4285 6529 10265 
3 8981 9032 8980 
3 1439 1517 1438 
3 4985 4964 385 
3 1055 822 772 
3 1017 1055 772 
3 822 1713 320 
3 772 822 320 
3 320 1713 866 
3 1304 682 1268 
3 1268 682 1165 
3 1303 4946 4761 
3 4511 4502 4946 
3 3418 3571 3626 
3 3140 3198 3156 
3 2102 3368 3274 
3 3491 2102 3274 
3 6259 6303 6258 
3 4616 4288 9196 
3 10072 10238 10071 
3 4394 6448 6201 
3 4382 4464 4463 
3 1509 1466 1464 
3 4297 3884 4248 
3 5909 3507 5939 
3 4494 4495 603 
3 4533 4445 4332 
3 8123 9049 8432 
3 8092 7845 8140 
3 4991 5893 5178 
3 8788 8883 8787 
3 9179 9073 9120 
3 10590 1265 1301 
3 6164 5895 6231 
3 4602 18 4669 
3 864 822 1055 
3 822 864 1713 
3 3 866 1713 
3 266 906 866 
3 3 266 866 
3 266 2749 906 
3 906 2749 1304 
3 1304 2749 682 
3 682 1163 1165 
3 1163 773 1165 
3 1165 773 1303 
3 773 1432 1303 
3 187 4946 1303 
3 3274 3368 3152 
3 4464 4012 3918 
3 4463 4464 3918 
3 3918 3729 4352 
3 3729 4319 4352 
3 9123 7002 9064 
3 3299 2102 3491 
3 3654 3653 3610 
3 3062 3260 3020 
3 3098 3415 3389 
3 371 1024 713 
3 4342 4518 4379 
3 4300 4297 4248 
3 7184 4332 7362 
3 4229 4039 3882 
3 5477 6174 5777 
3 9160 8550 9105 
3 4510 476 4177 
3 1553 1439 4534 
3 4535 1553 4534 
3 8145 8187 8186 
3 9522 9595 9488 
3 7972 8018 8017 
3 8384 8423 8530 
3 1234 1352 1055 
3 1265 1234 1055 
3 1352 1236 1055 
3 1236 864 1055 
3 1513 1713 864 
3 1236 1513 864 
3 1513 1591 3 
3 1713 1513 3 
3 1591 2708 266 
3 3 1591 266 
3 1591 2098 2708 
3 266 2708 2749 
3 2749 1946 682 
3 682 1946 1163 
3 1432 187 1303 
3 4511 4946 187 
3 3020 3098 3389 
3 7971 7972 8017 
3 4118 4206 4305 
3 3472 3527 3471 
3 4065 4417 3514 
3 10074 10116 10073 
3 2951 2950 9424 
3 713 3700 3960 
3 6110 6107 5775 
3 4379 4373 4510 
3 3408 3454 3433 
3 4533 4532 4445 
3 4229 3882 4176 
3 6495 6541 6494 
3 10115 10238 10072 
3 6493 6494 6539 
3 273 3884 4510 
3 1868 1590 1551 
3 11113 10966 11055 
3 10601 10641 10969 
3 8060 8059 8017 
3 8018 8060 8017 
3 8060 8188 8097 
3 8546 8492 8694 
3 10590 1133 1265 
3 1265 1133 1234 
3 1236 1591 1513 
3 347 346 316 
3 1946 2842 1163 
3 1163 820 773 
3 820 1432 773 
3 3510 3395 4004 
3 3037 7800 10590 
3 8637 8729 8728 
3 11112 8700 9205 
3 3527 3526 3471 
3 3640 3513 3152 
3 4905 1022 5171 
3 1022 1631 1351 
3 1631 1022 4905 
3 5352 4884 5107 
3 10863 3115 11051 
3 8059 8060 8097 
3 11032 6889 11119 
3 755 1024 1023 
3 3939 3975 4299 
3 3975 4300 4299 
3 4515 4516 4229 
3 4054 4513 4504 
3 10971 3280 11089 
3 6420 6495 6419 
3 4176 3882 3881 
3 4081 3991 4036 
3 6430 6385 6603 
3 6041 6006 5746 
3 10898 8075 8108 
3 4248 3884 273 
3 4996 1520 1478 
3 8524 9044 10898 
3 8097 8188 8187 
3 7947 7990 8947 
3 9055 7884 9040 
3 8695 8546 8694 
3 8477 8583 8476 
3 7065 1132 1133 
3 1132 1387 1133 
3 1387 651 1234 
3 1133 1387 1234 
3 1234 651 1352 
3 651 1236 1352 
3 1236 1714 1591 
3 6731 9039 6730 
3 1591 1714 2098 
3 3598 3596 3542 
3 347 369 346 
3 369 368 346 
3 296 315 314 
3 10741 4604 4577 
3 1432 3989 187 
3 187 3989 4511 
3 10210 10250 10169 
3 11067 3511 3484 
3 3002 2975 8593 
3 6505 6269 6426 
3 3527 3577 3526 
3 2368 1630 3522 
3 7042 3218 3202 
3 6600 6505 6594 
3 6964 6856 6872 
3 3653 3652 3610 
3 11099 11042 10994 
3 5551 5552 5580 
3 1023 1024 371 
3 3724 3972 4223 
3 7184 4533 4332 
3 4533 1438 4532 
3 6588 6587 6539 
3 4516 4039 4229 
3 8578 8629 8628 
3 10921 11037 11036 
3 11123 11097 10982 
3 9328 9360 9359 
3 5747 6041 5746 
3 6550 6467 6602 
3 1520 1561 1560 
3 8188 8224 8223 
3 8187 8188 8223 
3 9207 9208 6059 
3 8833 8834 8880 
3 7065 1133 7800 
3 760 854 806 
3 109 1818 1845 
3 1127 1128 1191 
3 1583 1584 1623 
3 369 394 368 
3 394 2104 2103 
3 497 549 548 
3 768 977 1506 
3 261 262 296 
3 6828 7250 7320 
3 971 1089 1012 
3 820 1238 1432 
3 1432 1238 3989 
3 11126 11076 10924 
3 8195 8231 7009 
3 8068 3125 3102 
3 3522 2731 4000 
3 3202 3218 3242 
3 5796 8221 5827 
3 8195 3158 3125 
3 3641 10872 3484 
3 1423 1503 1422 
3 6680 8195 7009 
3 933 817 755 
3 5493 5530 985 
3 3802 3833 2743 
3 3992 4069 3991 
3 1273 3724 1510 
3 5680 5999 6599 
3 8224 8302 8269 
3 4302 4306 4342 
3 4306 4341 4342 
3 3952 5807 6107 
3 8694 9102 7839 
3 11112 9205 10949 
3 1139 1170 5213 
3 4636 4577 4604 
3 4884 5146 3870 
3 3882 4177 4320 
3 6494 6588 6539 
3 10723 5005 5006 
3 1563 1520 4996 
3 1562 1561 1520 
3 1563 1562 1520 
3 1562 1602 1601 
3 1561 1562 1601 
3 8223 8224 8269 
3 1423 1422 1381 
3 5242 6157 5115 
3 179 180 220 
3 8881 8930 8880 
3 8344 8309 5828 
3 1131 1132 7065 
3 1463 1387 1132 
3 1131 1463 1132 
3 1433 651 1387 
3 1463 1433 1387 
3 651 1097 1236 
3 1236 1097 1714 
3 1097 2855 1714 
3 1193 2741 1229 
3 1844 1873 109 
3 1545 1546 1583 
3 225 226 261 
3 262 315 296 
3 3102 3072 7894 
3 576 577 603 
3 8485 8993 10951 
3 11094 10856 11096 
3 7226 7013 6869 
3 3202 3217 3183 
3 3546 3485 3465 
3 3217 3202 3242 
3 5381 5380 4662 
3 399 372 326 
3 422 398 372 
3 5489 5523 5488 
3 399 422 372 
3 2922 1345 1841 
3 4061 4250 3992 
3 6215 6256 6255 
3 1476 4105 3879 
3 4223 3972 4354 
3 1273 1510 4535 
3 3290 3117 3889 
3 3985 4306 4302 
3 4276 4299 4515 
3 10660 5990 10560 
3 4776 1170 5184 
3 4776 1140 1170 
3 1140 1171 1170 
3 1170 1171 1240 
3 1357 1479 1276 
3 8657 8075 9044 
3 1564 1563 4996 
3 1479 1564 4996 
3 1563 1602 1562 
3 11063 10839 11095 
3 1424 1423 1383 
3 8269 8268 8222 
3 1433 2916 1097 
3 651 1433 1097 
3 1125 1126 1159 
3 1546 1584 1583 
3 418 442 417 
3 226 262 261 
3 184 226 225 
3 71 72 142 
3 42 72 1794 
3 72 105 142 
3 10903 8887 11074 
3 72 71 1794 
3 10993 10861 10956 
3 1756 42 1794 
3 2855 1097 2348 
3 1292 3099 3339 
3 3124 3183 3142 
3 10042 10070 10112 
3 3007 3006 2991 
3 3485 2368 3465 
3 1548 1586 1547 
3 1548 1547 1503 
3 1696 427 1695 
3 1586 1585 1547 
3 269 326 325 
3 1050 1161 1128 
3 5777 6174 6139 
3 4307 1476 3879 
3 1474 3975 3939 
3 4534 1439 4533 
3 1439 1438 4533 
3 4276 4515 3846 
3 1171 1140 4776 
3 1171 1202 1240 
3 1358 1276 1240 
3 1358 1357 1276 
3 1603 1602 1563 
3 1564 1603 1563 
3 298 348 347 
3 570 569 548 
3 3634 10876 3135 
3 7892 10987 10941 
3 3596 2762 3593 
3 1551 2332 1868 
3 3542 3596 3112 
3 101 141 100 
3 1506 977 1467 
3 3072 3071 3044 
3 3596 3523 2762 
3 11033 10972 10906 
3 6624 4240 6565 
3 10836 10986 11127 
3 3600 3274 3546 
3 3274 3485 3546 
3 10872 3641 10943 
3 3124 3142 3092 
3 7803 3007 2991 
3 269 270 326 
3 351 399 326 
3 230 231 269 
3 11088 10846 11054 
3 6156 6186 6155 
3 6456 6457 6494 
3 5690 3400 4473 
3 6340 6376 6375 
3 4354 4346 4400 
3 1273 4535 7248 
3 7248 4535 7183 
3 6376 6418 6375 
3 3975 3985 4302 
3 984 4485 1351 
3 6732 11032 11039 
3 10782 6096 6095 
3 1203 1202 1171 
3 1202 1277 1240 
3 1277 1358 1240 
3 1604 1603 1564 
3 10237 10236 10201 
3 10964 11132 11090 
3 231 270 269 
3 270 271 351 
3 807 855 854 
3 416 440 439 
3 415 416 439 
3 1930 1954 265 
3 498 497 471 
3 367 418 366 
3 263 262 227 
3 105 106 143 
3 74 106 73 
3 43 74 42 
3 106 105 73 
3 1756 43 42 
3 74 73 42 
3 10950 10947 11072 
3 1661 110 3708 
3 3648 3626 3647 
3 7894 3044 3006 
3 3007 7894 3006 
3 10186 231 230 
3 261 260 224 
3 3473 3500 3447 
3 4463 4505 4462 
3 4353 4357 4462 
3 4357 4463 4462 
3 1998 5597 5046 
3 3931 5809 5808 
3 5019 5138 10970 
3 4776 4990 5048 
3 1203 1277 1202 
3 1396 1479 1357 
3 1358 1396 1357 
3 1396 1480 1479 
3 1480 1564 1479 
3 1605 1604 1564 
3 11139 11006 10886 
3 705 734 733 
3 734 765 733 
3 569 621 568 
3 2155 2229 1693 
3 1793 67 66 
3 295 343 311 
3 566 594 618 
3 342 341 311 
3 1383 1423 1382 
3 497 498 550 
3 498 528 550 
3 297 315 262 
3 368 367 346 
3 347 316 297 
3 368 2103 367 
3 807 808 856 
3 856 930 972 
3 471 470 442 
3 443 418 2103 
3 10942 10916 10838 
3 110 2588 3708 
3 3473 3528 3500 
3 3611 3654 3578 
3 4130 4075 3525 
3 3579 3611 3578 
3 2597 811 2554 
3 4382 4398 4464 
3 4012 870 3918 
3 870 4504 3729 
3 3918 870 3729 
3 4506 4161 4037 
3 4302 4342 4296 
3 6367 4393 6632 
3 1135 2975 3002 
3 5452 4742 5490 
3 910 986 4871 
3 4871 986 1026 
3 986 1027 1026 
3 1027 1062 1061 
3 1026 1027 1061 
3 10941 7108 7162 
3 1062 1141 1061 
3 5048 1241 1203 
3 1307 1277 1203 
3 1241 1307 1203 
3 1307 1358 1277 
3 1307 1359 1358 
3 1397 1396 1358 
3 1359 1397 1358 
3 1397 1480 1396 
3 1605 1564 1480 
3 1605 1635 1974 
3 765 810 764 
3 765 764 733 
3 391 392 416 
3 417 441 440 
3 8930 8929 8880 
3 9613 9544 2990 
3 418 393 366 
3 979 505 1347 
3 390 415 414 
3 618 619 644 
3 2032 348 317 
3 1339 1383 1338 
3 528 597 550 
3 367 366 346 
3 347 297 263 
3 263 297 262 
3 2457 811 858 
3 264 347 263 
3 735 2457 767 
3 767 2457 858 
3 679 2398 735 
3 596 2287 647 
3 2398 679 647 
3 2287 2398 647 
3 7803 2991 2992 
3 3611 3655 3654 
3 2845 2711 2660 
3 2711 2845 2070 
3 3465 4090 4233 
3 4504 4318 4319 
3 3729 4504 4319 
3 4319 4318 3957 
3 3957 4034 4035 
3 4034 4158 4035 
3 4158 4251 4035 
3 9779 9816 9815 
3 10446 911 910 
3 910 911 986 
3 1307 1308 1359 
3 416 417 440 
3 896 812 2876 
3 10857 10920 11062 
3 9444 9462 9443 
3 974 2675 1050 
3 7733 3009 7856 
3 1349 4402 1467 
3 807 856 855 
3 343 342 311 
3 619 673 644 
3 1295 1296 1338 
3 1383 1382 1338 
3 265 264 227 
3 316 346 297 
3 811 2597 858 
3 414 438 413 
3 466 465 437 
3 2816 1130 1192 
3 1130 1193 1192 
3 5737 5767 10274 
3 1192 1193 1229 
3 363 362 341 
3 7320 7505 6977 
3 3285 3168 3368 
3 11101 10928 10996 
3 4908 5743 5742 
3 3847 4357 4353 
3 4277 4423 3940 
3 3757 3840 3756 
3 3296 3290 3315 
3 4161 4122 3849 
3 9945 9944 9913 
3 10828 10827 10745 
3 778 827 10446 
3 10446 827 911 
3 911 940 986 
3 940 1028 986 
3 986 1028 1027 
3 1028 1063 1062 
3 1027 1028 1062 
3 1063 1141 1062 
3 1141 1242 5048 
3 1242 1241 5048 
3 1242 1278 1241 
3 1278 1307 1241 
3 1278 1309 1308 
3 1307 1278 1308 
3 1360 1359 1308 
3 1309 1360 1308 
3 1360 1397 1359 
3 1521 1480 1397 
3 1480 1565 1605 
3 8930 8978 8929 
3 440 441 468 
3 1541 1622 2091 
3 3526 3609 3550 
3 327 1912 1937 
3 1232 2884 1345 
3 1013 1090 973 
3 1503 1547 1546 
3 1547 1585 1546 
3 1226 1260 1259 
3 67 101 66 
3 10999 10881 10905 
3 1296 1339 1338 
3 144 143 106 
3 297 346 315 
3 264 263 227 
3 3062 3134 11068 
3 1930 265 185 
3 1299 1342 1341 
3 3840 3868 3784 
3 2832 1344 1343 
3 1499 1541 2091 
3 11020 10935 11073 
3 3071 3092 3070 
3 2851 2754 2469 
3 8872 8871 8826 
3 4400 4506 4438 
3 8870 8031 9102 
3 1394 1395 1333 
3 4416 4411 3874 
3 6221 6220 10256 
3 5704 5776 5455 
3 11028 10887 3456 
3 1029 1064 1063 
3 1028 1029 1063 
3 1142 1141 1063 
3 1064 1142 1063 
3 1398 1397 1360 
3 1398 1521 1397 
3 1521 1565 1480 
3 1521 2652 1565 
3 229 268 267 
3 362 361 341 
3 1691 1692 190 
3 268 324 267 
3 183 225 224 
3 678 647 679 
3 2990 9666 9613 
3 6343 6342 6303 
3 1262 1296 1295 
3 1584 1585 1911 
3 764 763 732 
3 1699 1700 428 
3 1189 1225 1224 
3 9735 9734 9675 
3 5809 4147 5808 
3 5703 3921 3924 
3 5457 683 4433 
3 3545 3445 3810 
3 5512 5551 5550 
3 3968 6501 5839 
3 11083 10867 11103 
3 7662 7661 9470 
3 8654 9168 9154 
3 9348 2954 2953 
3 8395 8347 8348 
3 714 779 10771 
3 10454 714 10771 
3 10771 779 778 
3 912 827 778 
3 779 912 778 
3 912 911 827 
3 912 987 911 
3 987 940 911 
3 987 1028 940 
3 1028 987 1029 
3 1172 1242 1141 
3 1142 1172 1141 
3 1242 1279 1278 
3 1310 1309 1278 
3 1279 1310 1278 
3 1361 1360 1309 
3 1310 1361 1309 
3 1361 1398 1360 
3 1521 1669 2652 
3 1130 2816 2817 
3 1699 1658 1627 
3 227 262 226 
3 1261 1262 1294 
3 2223 577 555 
3 1460 1501 1459 
3 1580 1653 1652 
3 972 1090 1089 
3 526 547 569 
3 144 227 143 
3 141 181 180 
3 10551 5224 10394 
3 623 647 678 
3 2091 1654 1653 
3 812 598 529 
3 812 529 2876 
3 704 731 760 
3 1745 2314 188 
3 11090 11132 10996 
3 3640 3603 3515 
3 6494 6540 6588 
3 6216 6217 6257 
3 4223 4354 4040 
3 6056 6097 6096 
3 1825 5925 6516 
3 10530 10529 10422 
3 779 828 912 
3 1030 1029 987 
3 1065 1064 1029 
3 1030 1065 1029 
3 1065 1099 1142 
3 1064 1065 1142 
3 1243 1242 1172 
3 1243 1279 1242 
3 1398 1361 1310 
3 1522 1637 1521 
3 1637 1669 1521 
3 1668 1669 1715 
3 222 223 258 
3 546 568 545 
3 1543 1582 1581 
3 346 345 315 
3 99 100 139 
3 1343 1386 1385 
3 1579 1580 1652 
3 71 70 1794 
3 524 525 544 
3 1884 229 228 
3 3142 3182 3123 
3 3427 7387 3403 
3 1264 445 770 
3 2637 1093 1054 
3 1093 1162 1054 
3 1162 1134 1054 
3 1162 1232 1134 
3 1232 1231 1134 
3 10831 10456 10830 
3 101 102 141 
3 1335 1336 1379 
3 363 364 390 
3 5434 6105 5749 
3 4165 3980 4118 
3 1390 1471 3865 
3 7389 8055 6816 
3 9198 8995 8091 
3 9043 9044 8524 
3 714 780 779 
3 779 780 828 
3 780 871 828 
3 828 871 912 
3 871 941 912 
3 941 987 912 
3 988 1030 987 
3 941 988 987 
3 1066 1065 1030 
3 1066 1099 1065 
3 1173 1172 1142 
3 1172 1173 1243 
3 1280 1279 1243 
3 1280 1311 1310 
3 1279 1280 1310 
3 1362 1398 1310 
3 1311 1362 1310 
3 1362 1399 1398 
3 1399 1521 1398 
3 11085 3020 3260 
3 1421 1458 1379 
3 260 313 259 
3 1192 1229 1228 
3 6753 6752 9099 
3 11109 11140 11083 
3 678 705 677 
3 142 182 181 
3 1693 2229 193 
3 596 570 549 
3 1386 1426 1425 
3 3069 3068 3043 
3 221 222 258 
3 6431 6005 4722 
3 449 479 448 
3 478 507 2167 
3 448 447 422 
3 1546 1502 1460 
3 10895 10976 11133 
3 3443 3153 3650 
3 141 140 100 
3 2990 2989 9666 
3 1503 1546 1460 
3 645 732 674 
3 2457 2398 2421 
3 353 2437 1893 
3 3972 3847 4354 
3 5472 4049 4186 
3 4413 4471 4470 
3 3082 3362 11066 
3 4013 4022 3795 
3 3865 4398 4382 
3 3801 3762 3852 
3 4398 4404 4464 
3 4893 4937 334 
3 7723 7692 7724 
3 7140 7200 6929 
3 3564 10711 714 
3 780 829 871 
3 829 913 871 
3 871 913 941 
3 913 942 941 
3 942 1031 988 
3 941 942 988 
3 1031 1030 988 
3 1067 1066 1030 
3 1031 1067 1030 
3 1100 1099 1066 
3 1067 1100 1066 
3 1100 1143 1142 
3 1099 1100 1142 
3 1143 1173 1142 
3 1312 1311 1280 
3 1312 1363 1362 
3 1311 1312 1362 
3 1363 1399 1362 
3 1522 1521 1399 
3 1637 1670 1669 
3 1669 1670 1716 
3 1592 2581 1716 
3 10900 11057 3033 
3 1227 1261 1260 
3 734 766 765 
3 1582 1623 2155 
3 1381 1422 1380 
3 294 311 360 
3 1385 1386 1425 
3 479 478 448 
3 1013 1127 1090 
3 2214 498 2185 
3 1129 1192 1161 
3 1050 1129 1161 
3 2155 1693 1622 
3 142 183 182 
3 1380 1421 1379 
3 108 107 75 
3 1421 1460 1458 
3 1295 1338 1337 
3 390 391 416 
3 901 571 500 
3 3517 3542 3112 
3 4721 81 4744 
3 4464 4404 4012 
3 4012 4504 870 
3 4022 4024 3795 
3 3852 3762 4227 
3 8399 8276 11100 
3 8560 8545 8352 
3 8793 8989 5050 
3 9109 8229 4783 
3 10711 742 714 
3 742 741 780 
3 714 742 780 
3 741 781 780 
3 780 781 829 
3 913 943 942 
3 943 989 1031 
3 942 943 1031 
3 989 1032 1031 
3 1068 1067 1031 
3 1032 1068 1031 
3 1068 1101 1100 
3 1067 1068 1100 
3 1100 1101 1143 
3 1143 1174 1173 
3 1174 1244 1243 
3 1173 1174 1243 
3 1244 1313 1280 
3 1243 1244 1280 
3 1313 1312 1280 
3 1670 1717 1716 
3 1717 1592 1716 
3 1652 1690 1689 
3 142 184 183 
3 1337 1381 1380 
3 645 620 595 
3 1550 1659 1589 
3 11069 10981 11075 
3 11059 10986 8801 
3 971 972 1089 
3 2875 598 1508 
3 1501 1543 1542 
3 229 267 228 
3 676 675 621 
3 1336 1380 1379 
3 224 223 182 
3 183 224 182 
3 571 1302 500 
3 449 448 422 
3 5736 5737 5766 
3 6420 6419 6377 
3 11131 8744 11117 
3 10950 10999 10947 
3 48 4721 4669 
3 82 81 4721 
3 48 82 4721 
3 985 5530 712 
3 4711 4769 114 
3 4318 4034 3957 
3 4024 3801 3852 
3 4471 817 933 
3 9085 8900 8892 
3 8189 8190 8225 
3 6571 6189 6630 
3 9153 7838 9042 
3 6926 9040 7884 
3 8315 9160 9105 
3 742 782 781 
3 741 742 781 
3 781 782 829 
3 829 914 913 
3 914 990 943 
3 913 914 943 
3 943 990 989 
3 990 1033 1032 
3 989 990 1032 
3 1033 1069 1068 
3 1032 1033 1068 
3 1068 1069 1101 
3 1244 1245 1313 
3 1312 1313 1363 
3 1481 1399 1363 
3 1399 1481 1522 
3 1638 1637 1522 
3 1638 1670 1637 
3 1717 1593 1592 
3 1596 1593 1718 
3 193 349 768 
3 6893 3526 3550 
3 732 704 674 
3 3527 3528 3577 
3 3579 3578 3577 
3 568 567 545 
3 1190 1226 1225 
3 1692 1691 1654 
3 71 142 104 
3 675 732 645 
3 8871 6250 8826 
3 8185 8269 8184 
3 507 530 2200 
3 360 311 341 
3 7042 7167 7041 
3 8269 8302 8301 
3 6909 1430 3886 
3 423 449 399 
3 4346 4348 4400 
3 32 48 18 
3 4669 18 48 
3 4470 4471 933 
3 4226 4225 4227 
3 1477 3763 4085 
3 3840 3942 3868 
3 8696 10991 10952 
3 10886 11006 10922 
3 9406 2953 2952 
3 4783 8229 8994 
3 9198 8141 8995 
3 10621 10678 10620 
3 10393 742 10711 
3 742 783 782 
3 783 830 829 
3 782 783 829 
3 829 830 914 
3 914 944 990 
3 944 1033 990 
3 1069 1102 1101 
3 1175 1143 1101 
3 1102 1175 1101 
3 1143 1175 1174 
3 1175 1246 1244 
3 1174 1175 1244 
3 1244 1246 1245 
3 1245 1281 1313 
3 1281 1363 1313 
3 1638 1671 1670 
3 1671 1718 1717 
3 1670 1671 1717 
3 2775 1593 1596 
3 1717 1718 1593 
3 392 393 417 
3 389 414 388 
3 393 392 365 
3 105 143 142 
3 1505 1589 1461 
3 437 436 412 
3 568 621 567 
3 1659 1699 1627 
3 1294 4113 1261 
3 1700 812 896 
3 366 393 365 
3 296 314 313 
3 1297 1298 1340 
3 555 577 576 
3 569 568 546 
3 312 364 343 
3 7024 10904 6987 
3 1344 1263 1345 
3 364 363 343 
3 482 2120 509 
3 3209 3228 3208 
3 1422 1421 1380 
3 1195 1231 1344 
3 10908 11050 11065 
3 3968 6425 6501 
3 19 18 9 
3 9 18 4602 
3 19 32 18 
3 32 49 48 
3 3005 9837 9795 
3 10846 11018 11001 
3 10854 11040 10848 
3 423 450 449 
3 4066 4067 4206 
3 4067 4119 4206 
3 3763 4088 4085 
3 4155 3879 1477 
3 4105 3763 1477 
3 4122 4307 4155 
3 3879 4105 1477 
3 8543 8638 8542 
3 8553 8554 8699 
3 11011 10857 11062 
3 10226 10225 8348 
3 715 742 10393 
3 831 783 742 
3 831 830 783 
3 831 872 914 
3 830 831 914 
3 872 915 944 
3 914 872 944 
3 915 1034 944 
3 944 1034 1033 
3 1070 1069 1033 
3 1034 1070 1033 
3 1070 1102 1069 
3 1144 1175 1102 
3 1144 1176 1175 
3 1175 1176 1246 
3 1245 1246 1281 
3 1281 1314 1363 
3 1363 1314 1481 
3 1440 1523 1481 
3 1481 1523 1522 
3 1522 1523 1638 
3 438 437 413 
3 257 258 294 
3 672 673 703 
3 1300 1343 1385 
3 1425 1426 1505 
3 1505 1550 1589 
3 1589 1659 1627 
3 370 369 348 
3 428 1700 896 
3 478 479 507 
3 1689 1688 1687 
3 1092 2881 2880 
3 553 480 450 
3 553 530 480 
3 1134 1231 2881 
3 574 573 552 
3 1054 1134 1092 
3 574 600 599 
3 11045 3420 3280 
3 573 574 599 
3 2387 1705 1201 
3 8301 8302 8337 
3 1500 1501 1542 
3 9 1809 19 
3 32 33 49 
3 5539 5499 5500 
3 1231 1263 1344 
3 115 151 4711 
3 626 600 538 
3 3675 3691 3674 
3 4399 4068 4123 
3 386 410 385 
3 4608 4578 5131 
3 4609 4608 5131 
3 10371 10424 10321 
3 8056 8239 8238 
3 8238 8239 8557 
3 11080 11116 10868 
3 688 784 715 
3 10393 688 715 
3 784 742 715 
3 784 831 742 
3 784 832 831 
3 873 872 831 
3 832 873 831 
3 916 915 872 
3 873 916 872 
3 945 1034 915 
3 916 945 915 
3 1103 1102 1070 
3 1103 1176 1144 
3 1102 1103 1144 
3 1246 1282 1281 
3 1282 1315 1314 
3 1281 1282 1314 
3 1315 1441 1481 
3 1314 1315 1481 
3 1481 1441 1440 
3 1440 1441 1523 
3 1523 1566 1638 
3 1566 1606 1638 
3 1638 1606 1671 
3 1671 1719 1718 
3 2392 2882 1597 
3 1718 1719 1597 
3 181 222 221 
3 180 181 221 
3 525 545 544 
3 270 351 326 
3 760 806 730 
3 732 762 731 
3 107 144 106 
3 1089 1126 1125 
3 770 861 814 
3 3487 3304 3397 
3 770 445 861 
3 3457 3598 3542 
3 4198 1258 1225 
3 464 465 524 
3 225 261 224 
3 571 901 2209 
3 1382 1381 1337 
3 389 388 362 
3 613 626 1290 
3 1424 1503 1423 
3 365 392 364 
3 441 469 468 
3 3382 3430 3357 
3 1595 2476 7527 
3 3096 3115 3283 
3 5361 2844 4150 
3 2569 2832 1300 
3 342 363 341 
3 1589 1549 1504 
3 1502 1544 1543 
3 33 1863 49 
3 10973 10915 10878 
3 11001 10854 10848 
3 2881 1231 1195 
3 115 1973 151 
3 195 194 151 
3 1973 195 151 
3 3765 4309 4210 
3 1705 4520 1201 
3 10098 487 8897 
3 8031 8091 9205 
3 9557 9486 9485 
3 688 743 784 
3 874 873 832 
3 874 916 873 
3 945 991 1034 
3 1104 1103 1070 
3 1104 1177 1176 
3 1103 1104 1176 
3 1177 1204 1246 
3 1176 1177 1246 
3 1204 1247 1246 
3 1316 1282 1246 
3 1247 1316 1246 
3 1316 1315 1282 
3 1400 1441 1315 
3 1316 1400 1315 
3 1400 1482 1441 
3 1441 1482 1523 
3 1482 1566 1523 
3 1606 1672 1671 
3 1672 1719 1671 
3 4032 3550 3525 
3 1424 1425 1461 
3 1589 1504 1461 
3 227 226 184 
3 1659 1700 1699 
3 1232 1263 1231 
3 314 344 313 
3 548 569 547 
3 1338 1382 1337 
3 69 103 102 
3 68 69 102 
3 3090 3122 3089 
3 931 930 857 
3 810 809 764 
3 392 417 416 
3 468 469 526 
3 11001 10848 11136 
3 5448 5487 5447 
3 3168 3492 1991 
3 3393 3339 3345 
3 3115 3440 3283 
3 677 705 733 
3 261 296 260 
3 1462 2184 1550 
3 571 2797 1302 
3 1627 1626 1588 
3 1973 152 197 
3 3732 3838 3755 
3 3755 3838 3837 
3 3837 3838 3903 
3 5807 3445 3545 
3 4193 2585 2574 
3 8897 5032 514 
3 7648 7687 7762 
3 7893 8745 8594 
3 689 785 743 
3 688 689 743 
3 743 785 784 
3 833 832 784 
3 785 833 784 
3 918 874 832 
3 833 918 832 
3 917 916 874 
3 918 917 874 
3 946 945 916 
3 917 946 916 
3 945 946 991 
3 1071 1034 991 
3 1071 1070 1034 
3 1071 1104 1070 
3 1177 1178 1204 
3 1317 1316 1247 
3 1364 1400 1316 
3 1317 1364 1316 
3 1364 1442 1400 
3 1442 1482 1400 
3 1482 1524 1566 
3 1524 1607 1566 
3 1607 1639 1606 
3 1566 1607 1606 
3 1606 1639 1672 
3 1639 1673 1672 
3 1672 1673 1719 
3 1998 194 5026 
3 470 469 442 
3 596 647 623 
3 3366 2690 3440 
3 295 313 343 
3 11083 11113 11138 
3 365 364 312 
3 4058 1458 1420 
3 676 677 733 
3 1229 1297 1296 
3 1696 1697 427 
3 4376 1470 774 
3 1194 774 1470 
3 10967 5898 10946 
3 11051 3115 3096 
3 2438 10884 11051 
3 322 3347 3211 
3 372 2042 350 
3 186 185 144 
3 10886 10922 10921 
3 70 71 104 
3 1864 83 1917 
3 83 116 115 
3 1917 83 115 
3 4299 4248 4515 
3 3240 3262 2225 
3 197 233 196 
3 4353 4462 4348 
3 3847 4353 4346 
3 4307 3879 4155 
3 11085 11105 10860 
3 487 5032 8897 
3 11123 11118 11084 
3 9154 9168 8824 
3 8477 8476 8427 
3 5953 8382 8421 
3 7620 6694 8494 
3 8152 8721 8193 
3 657 690 689 
3 689 690 785 
3 917 918 946 
3 1035 1071 991 
3 1035 1105 1071 
3 1071 1105 1104 
3 1105 1178 1177 
3 1104 1105 1177 
3 1178 1205 1204 
3 1248 1247 1204 
3 1205 1248 1204 
3 1318 1317 1247 
3 1248 1318 1247 
3 1318 1364 1317 
3 1401 1442 1364 
3 1442 1524 1482 
3 1524 1525 1607 
3 1607 1640 1639 
3 1640 1673 1639 
3 1720 1719 1673 
3 10967 11139 10840 
3 388 413 412 
3 1426 1462 1505 
3 1462 1550 1505 
3 1335 1379 4108 
3 526 569 546 
3 1049 1127 1013 
3 141 142 181 
3 1628 1703 1660 
3 10997 11088 10843 
3 313 365 312 
3 1652 1653 1690 
3 372 350 325 
3 1554 1347 1264 
3 326 372 325 
3 1189 1190 1225 
3 11052 10958 11045 
3 352 400 373 
3 1967 352 327 
3 373 400 423 
3 932 2371 2209 
3 931 857 810 
3 9452 2948 7629 
3 1194 22 774 
3 2849 1015 904 
3 7111 7110 3324 
3 230 269 325 
3 268 230 325 
3 83 117 116 
3 117 153 152 
3 198 197 152 
3 153 198 152 
3 234 233 197 
3 198 234 197 
3 4346 4353 4348 
3 1736 4416 3874 
3 4010 4250 4061 
3 3445 5423 3810 
3 10881 10929 11120 
3 1553 1510 1267 
3 10244 10326 10243 
3 5058 514 5032 
3 8428 8477 8427 
3 8743 10849 11129 
3 9924 4582 9882 
3 787 785 690 
3 787 786 833 
3 785 787 833 
3 786 875 833 
3 875 918 833 
3 875 919 918 
3 919 946 918 
3 946 992 991 
3 991 992 1035 
3 1105 1179 1178 
3 1179 1206 1205 
3 1178 1179 1205 
3 1249 1248 1205 
3 1206 1249 1205 
3 1249 1318 1248 
3 1401 1364 1318 
3 1401 1443 1442 
3 1443 1483 1524 
3 1442 1443 1524 
3 1526 1525 1524 
3 1483 1526 1524 
3 1608 1607 1525 
3 1526 1608 1525 
3 1608 1640 1607 
3 1673 1721 1720 
3 1721 2341 1720 
3 142 143 184 
3 72 73 105 
3 594 619 618 
3 761 807 854 
3 343 363 342 
3 3528 3527 3500 
3 69 70 103 
3 189 230 268 
3 575 552 530 
3 553 575 530 
3 575 574 552 
3 601 600 574 
3 1228 1262 1261 
3 10639 6099 6058 
3 1703 2342 2180 
3 2808 2008 1194 
3 1194 77 2901 
3 1194 2008 22 
3 22 1389 774 
3 1389 3713 774 
3 10159 10158 10115 
3 4662 4661 4625 
3 1162 2884 1232 
3 103 104 142 
3 2424 2425 2459 
3 50 118 83 
3 1864 50 83 
3 83 118 117 
3 117 154 153 
3 199 198 153 
3 154 199 153 
3 235 234 198 
3 199 235 198 
3 277 4850 234 
3 235 277 234 
3 6458 6496 6495 
3 10870 10975 10923 
3 3837 3903 3867 
3 1510 4040 1267 
3 4305 4420 4355 
3 8916 8967 8821 
3 690 657 658 
3 691 690 658 
3 716 787 690 
3 691 716 690 
3 787 875 786 
3 1106 1035 992 
3 1035 1106 1105 
3 1106 1180 1179 
3 1105 1106 1179 
3 1207 1206 1179 
3 1180 1207 1179 
3 1207 1250 1249 
3 1206 1207 1249 
3 1250 1319 1318 
3 1249 1250 1318 
3 1319 1365 1401 
3 1318 1319 1401 
3 1365 1402 1401 
3 1402 1444 1443 
3 1401 1402 1443 
3 1484 1483 1443 
3 1444 1484 1443 
3 1567 1526 1483 
3 1484 1567 1483 
3 1567 1608 1526 
3 1641 1640 1608 
3 1609 1641 1608 
3 1674 1673 1640 
3 1641 1674 1640 
3 1673 1674 1721 
3 1721 1722 2341 
3 10977 10997 10843 
3 2581 2722 1997 
3 1263 1232 1345 
3 10975 11098 10923 
3 1427 1506 1465 
3 190 193 1348 
3 193 768 1348 
3 70 104 103 
3 703 704 760 
3 1460 1459 1458 
3 3455 3486 3239 
3 5471 3886 2317 
3 2091 1622 1654 
3 68 102 67 
3 1341 1385 1384 
3 392 391 364 
3 704 732 731 
3 296 313 260 
3 520 538 601 
3 929 971 1012 
3 22 2008 1389 
3 1389 1514 3713 
3 5616 6424 6432 
3 1865 50 1864 
3 155 154 117 
3 118 155 117 
3 200 199 154 
3 155 200 154 
3 236 235 199 
3 200 236 199 
3 278 277 235 
3 236 278 235 
3 278 4890 277 
3 10867 10918 11082 
3 10843 11088 10842 
3 3041 3305 10963 
3 4420 4482 4481 
3 10262 659 658 
3 659 691 658 
3 834 787 716 
3 834 875 787 
3 834 876 875 
3 948 919 875 
3 876 948 875 
3 947 946 919 
3 948 947 919 
3 993 992 946 
3 947 993 946 
3 993 1106 992 
3 1107 1145 1180 
3 1106 1107 1180 
3 1208 1207 1180 
3 1207 1208 1250 
3 1250 1320 1319 
3 1320 1404 1365 
3 1319 1320 1365 
3 1404 1403 1402 
3 1365 1404 1402 
3 1445 1444 1402 
3 1403 1445 1402 
3 1567 1484 1444 
3 1445 1567 1444 
3 1567 1609 1608 
3 1722 1721 1674 
3 1722 975 1014 
3 1228 1296 1262 
3 768 1506 1427 
3 6867 6865 9101 
3 1126 1160 1159 
3 9267 9288 9266 
3 483 2180 2026 
3 1660 1703 1702 
3 1703 2180 483 
3 1465 1506 4459 
3 1501 1502 1543 
3 108 186 107 
3 1348 768 1427 
3 353 2008 2437 
3 2008 353 1389 
3 1431 147 1514 
3 1389 1431 1514 
3 147 1711 3713 
3 1514 147 3713 
3 3958 5244 903 
3 2229 349 193 
3 3517 3112 3061 
3 733 764 732 
3 1865 51 50 
3 50 51 118 
3 279 278 236 
3 1553 1474 1439 
3 4342 4379 4510 
3 1517 1474 3902 
3 4355 4420 4481 
3 3902 4299 4276 
3 632 692 659 
3 10262 632 659 
3 659 692 691 
3 717 716 691 
3 692 717 691 
3 717 834 716 
3 994 993 947 
3 948 994 947 
3 1036 1106 993 
3 994 1036 993 
3 1036 1072 1106 
3 1106 1072 1107 
3 1107 1146 1145 
3 1208 1180 1145 
3 1146 1208 1145 
3 1208 1251 1250 
3 1250 1251 1320 
3 1485 1445 1403 
3 1404 1485 1403 
3 1485 1567 1445 
3 1610 1609 1567 
3 1642 1641 1609 
3 1610 1642 1609 
3 1641 1642 1674 
3 1674 1723 1722 
3 1096 975 1722 
3 1723 1096 1722 
3 3116 3423 3490 
3 3699 3462 6766 
3 11143 11080 11025 
3 11127 10975 10870 
3 1379 1458 4058 
3 930 974 1013 
3 1541 1542 1622 
3 1542 1581 1622 
3 10185 189 229 
3 7641 7680 7679 
3 570 646 569 
3 11018 11139 10865 
3 8650 10964 11090 
3 857 930 856 
3 898 1554 1689 
3 229 189 268 
3 526 527 547 
3 544 594 566 
3 1542 1543 1581 
3 313 312 343 
3 2832 1343 1300 
3 25 1472 147 
3 147 1472 1711 
3 10898 10931 10877 
3 3855 6310 6356 
3 1690 898 1689 
3 1427 1347 1554 
3 1228 1229 1296 
3 1500 1542 1541 
3 1865 1833 51 
3 119 118 51 
3 119 156 118 
3 118 156 155 
3 201 200 155 
3 156 201 155 
3 201 236 200 
3 1474 3939 3902 
3 10480 10479 10373 
3 3555 8899 8949 
3 633 718 692 
3 632 633 692 
3 692 718 717 
3 744 834 717 
3 718 744 717 
3 744 835 834 
3 877 876 834 
3 835 877 834 
3 877 948 876 
3 1072 1108 1107 
3 1107 1108 1146 
3 1209 1208 1146 
3 1208 1209 1251 
3 1251 1366 1320 
3 1320 1366 1404 
3 1486 1485 1404 
3 1527 1567 1485 
3 1486 1527 1485 
3 1527 1610 1567 
3 863 904 1015 
3 863 504 503 
3 904 863 503 
3 10905 10958 11052 
3 10136 10137 146 
3 442 441 417 
3 1586 1625 1624 
3 11041 10980 11078 
3 11107 11011 11062 
3 10954 11042 11022 
3 1693 193 190 
3 2675 974 931 
3 977 1388 1467 
3 1701 1628 1660 
3 415 439 438 
3 363 389 362 
3 414 413 388 
3 2051 2782 25 
3 2674 25 1431 
3 1434 1636 1711 
3 1472 1434 1711 
3 1711 1636 903 
3 1636 328 903 
3 7111 3324 3303 
3 6141 6435 6310 
3 10896 10939 10855 
3 6269 6352 6356 
3 1550 2184 1659 
3 1499 1500 1541 
3 11031 11071 11006 
3 51 1867 119 
3 119 157 156 
3 202 201 156 
3 157 202 156 
3 237 236 201 
3 202 237 201 
3 237 279 236 
3 3764 4062 4020 
3 3853 5599 6006 
3 7296 3669 7408 
3 1517 3902 1091 
3 10444 583 633 
3 633 693 718 
3 693 719 718 
3 719 745 744 
3 718 719 744 
3 745 788 835 
3 744 745 835 
3 788 836 835 
3 878 877 835 
3 836 878 835 
3 949 948 877 
3 878 949 877 
3 949 994 948 
3 1036 1073 1072 
3 1073 1109 1108 
3 1072 1073 1108 
3 1147 1146 1108 
3 1109 1147 1108 
3 1147 1209 1146 
3 1209 1252 1251 
3 1252 1366 1251 
3 1486 1404 1366 
3 1611 1676 1642 
3 1610 1611 1642 
3 1676 1675 1674 
3 1642 1676 1674 
3 1675 1724 1723 
3 1674 1675 1723 
3 1096 863 1015 
3 11043 11092 10992 
3 3099 1164 3487 
3 2989 3043 9717 
3 400 424 423 
3 424 508 450 
3 423 424 450 
3 508 553 450 
3 268 325 324 
3 1420 1458 1499 
3 1434 1052 1636 
3 1472 2782 1434 
3 1052 1051 1636 
3 1051 40 328 
3 1636 1051 328 
3 3958 3698 5021 
3 6432 6103 6517 
3 6104 3855 6356 
3 6218 6259 6217 
3 1659 1701 1700 
3 2206 2409 2009 
3 1458 1500 1499 
3 5737 5736 5699 
3 2812 2849 2873 
3 119 158 157 
3 158 202 157 
3 237 305 279 
3 279 305 4891 
3 305 4958 4891 
3 4485 1022 1351 
3 583 634 633 
3 634 660 633 
3 633 660 693 
3 660 719 693 
3 719 746 745 
3 837 788 745 
3 746 837 745 
3 837 836 788 
3 920 878 836 
3 837 920 836 
3 920 949 878 
3 920 950 949 
3 950 994 949 
3 994 1073 1036 
3 1073 1074 1109 
3 1148 1147 1109 
3 1252 1209 1147 
3 1148 1252 1147 
3 1283 1366 1252 
3 1283 1405 1366 
3 1366 1405 1486 
3 1405 1487 1486 
3 1487 1528 1527 
3 1486 1487 1527 
3 1528 1611 1610 
3 1527 1528 1610 
3 1724 1096 1723 
3 3182 3201 3200 
3 3649 3609 3650 
3 220 221 257 
3 575 601 574 
3 812 2026 598 
3 974 1049 1013 
3 497 548 527 
3 1347 505 445 
3 259 313 295 
3 6303 6302 6258 
3 1053 11 1051 
3 1052 1053 1051 
3 1051 11 40 
3 9204 4579 5131 
3 5555 5620 5585 
3 3561 2738 3460 
3 5620 5651 4869 
3 10982 11097 10919 
3 3100 1970 3086 
3 1700 2026 812 
3 1867 52 119 
3 52 120 119 
3 119 120 158 
3 203 202 158 
3 238 237 202 
3 203 238 202 
3 238 329 305 
3 237 238 305 
3 305 329 4958 
3 329 375 4958 
3 375 429 4958 
3 429 489 5060 
3 489 534 5060 
3 534 559 5123 
3 559 611 583 
3 5123 559 583 
3 583 611 634 
3 660 720 719 
3 719 720 746 
3 789 837 746 
3 789 838 837 
3 838 879 920 
3 837 838 920 
3 879 921 920 
3 951 950 920 
3 921 951 920 
3 995 994 950 
3 951 995 950 
3 995 1075 1073 
3 994 995 1073 
3 1073 1075 1074 
3 1110 1109 1074 
3 1075 1110 1074 
3 1110 1148 1109 
3 1148 1284 1252 
3 1284 1283 1252 
3 1283 1284 1405 
3 1405 1446 1487 
3 1446 1529 1487 
3 1487 1529 1528 
3 1529 1612 1611 
3 1528 1529 1611 
3 1611 1612 1676 
3 1676 1725 1724 
3 1675 1676 1724 
3 976 1096 1724 
3 976 863 1096 
3 672 703 730 
3 1595 7381 3521 
3 5622 5621 5558 
3 1420 1499 2409 
3 183 184 225 
3 2580 2396 2668 
3 8180 11091 11074 
3 1469 232 40 
3 11 1469 40 
3 232 510 5 
3 40 232 5 
3 6600 6594 6001 
3 10883 10932 11048 
3 10736 10737 10738 
3 35 53 52 
3 34 35 52 
3 121 120 52 
3 53 121 52 
3 159 158 120 
3 121 159 120 
3 158 159 203 
3 238 306 329 
3 306 375 329 
3 429 490 489 
3 489 490 534 
3 749 720 660 
3 720 747 746 
3 747 789 746 
3 839 838 789 
3 880 879 838 
3 839 880 838 
3 880 952 921 
3 879 880 921 
3 921 952 951 
3 996 995 951 
3 952 996 951 
3 996 1037 1075 
3 995 996 1075 
3 1037 1076 1075 
3 1076 1148 1110 
3 1075 1076 1110 
3 1284 1321 1405 
3 1321 1447 1405 
3 1405 1447 1446 
3 1446 1447 1529 
3 1529 1613 1612 
3 1613 1643 1676 
3 1612 1613 1676 
3 1643 1725 1676 
3 1515 976 1724 
3 976 4491 863 
3 3550 3609 3649 
3 3148 3147 7948 
3 3371 3416 3517 
3 6889 6291 3606 
3 810 857 809 
3 1579 1578 1540 
3 525 546 545 
3 140 180 179 
3 597 2287 596 
3 258 295 294 
3 1499 2091 2409 
3 1627 1658 1626 
3 20 819 232 
3 1667 2580 1469 
3 819 556 510 
3 232 819 510 
3 148 3698 510 
3 556 148 510 
3 5626 4827 4849 
3 6380 6379 6343 
3 5322 5346 5345 
3 6467 6386 6602 
3 36 54 53 
3 35 36 53 
3 54 122 121 
3 53 54 121 
3 121 122 159 
3 203 239 238 
3 239 306 238 
3 306 330 375 
3 330 405 375 
3 375 405 429 
3 405 491 429 
3 429 491 490 
3 490 560 534 
3 534 560 559 
3 560 584 611 
3 559 560 611 
3 611 721 634 
3 721 660 634 
3 721 749 660 
3 749 748 747 
3 720 749 747 
3 748 790 789 
3 747 748 789 
3 790 839 789 
3 839 881 880 
3 881 953 952 
3 880 881 952 
3 953 997 952 
3 952 997 996 
3 1077 1037 996 
3 997 1077 996 
3 1037 1077 1076 
3 1111 1148 1076 
3 1077 1111 1076 
3 1111 1181 1148 
3 1181 1284 1148 
3 1181 1210 1284 
3 1210 1253 1321 
3 1284 1210 1321 
3 1253 1367 1321 
3 1367 1406 1447 
3 1321 1367 1447 
3 1406 1488 1447 
3 1447 1488 1529 
3 1488 1568 1529 
3 1529 1568 1613 
3 1568 1643 1613 
3 1725 1515 1724 
3 10903 11074 10948 
3 1692 1693 190 
3 6187 10703 6188 
3 545 567 594 
3 595 620 594 
3 438 439 466 
3 1698 1697 1658 
3 10576 10621 10575 
3 2580 20 1469 
3 4 2 556 
3 819 4 556 
3 2 935 148 
3 556 2 148 
3 935 1552 148 
3 3033 3373 10900 
3 3063 3438 3415 
3 5443 5482 5442 
3 6496 6542 6495 
3 4439 4438 4178 
3 37 55 54 
3 36 37 54 
3 54 55 122 
3 122 160 159 
3 159 160 203 
3 239 330 306 
3 376 405 330 
3 490 491 560 
3 584 721 611 
3 791 790 748 
3 749 791 748 
3 840 839 790 
3 791 840 790 
3 840 922 881 
3 839 840 881 
3 881 922 953 
3 953 1038 997 
3 1038 1077 997 
3 1181 1111 1077 
3 1322 1253 1210 
3 1322 1367 1253 
3 1367 1407 1406 
3 1407 1489 1488 
3 1406 1407 1488 
3 1489 1530 1568 
3 1488 1489 1568 
3 1530 1643 1568 
3 1643 1726 1725 
3 1726 419 1515 
3 1725 1726 1515 
3 419 1464 976 
3 1515 419 976 
3 976 1464 1429 
3 1464 1466 1429 
3 9666 2989 9717 
3 3171 3199 3198 
3 3098 3020 11085 
3 1585 1586 1624 
3 10959 10955 10857 
3 1588 1587 1549 
3 674 704 673 
3 65 100 99 
3 221 258 257 
3 2248 2167 507 
3 363 390 389 
3 1697 1698 2280 
3 621 645 595 
3 2862 819 20 
3 79 934 935 
3 2 79 935 
3 934 78 1552 
3 935 934 1552 
3 3058 4005 3627 
3 3446 10910 10993 
3 10973 10927 10915 
3 56 84 122 
3 55 56 122 
3 122 84 160 
3 160 204 203 
3 203 204 239 
3 280 330 239 
3 204 280 239 
3 377 376 330 
3 406 405 376 
3 406 491 405 
3 535 560 491 
3 535 584 560 
3 584 661 721 
3 694 750 721 
3 750 749 721 
3 792 791 749 
3 841 840 791 
3 792 841 791 
3 840 841 922 
3 922 1038 953 
3 1038 1112 1077 
3 1077 1112 1181 
3 1112 1149 1181 
3 1149 1182 1181 
3 1182 1210 1181 
3 1322 1448 1367 
3 1448 1407 1367 
3 1448 1489 1407 
3 1448 1570 1489 
3 1570 1569 1530 
3 1489 1570 1530 
3 1530 1569 1643 
3 1569 1644 1643 
3 1643 1644 1726 
3 1466 1509 3907 
3 3266 3241 3200 
3 3201 3266 3200 
3 3604 11005 824 
3 1588 1626 1587 
3 1226 1227 1260 
3 1191 1227 1226 
3 620 619 594 
3 185 227 144 
3 10940 10866 11081 
3 439 467 466 
3 294 295 311 
3 1698 428 2280 
3 1587 1626 1586 
3 2704 907 934 
3 79 2704 934 
3 907 45 78 
3 934 907 78 
3 15 14 3700 
3 45 15 78 
3 11082 10978 11011 
3 3680 3690 3684 
3 160 161 204 
3 354 330 280 
3 354 377 330 
3 377 406 376 
3 492 491 406 
3 492 535 491 
3 722 750 694 
3 793 792 749 
3 750 793 749 
3 842 841 792 
3 793 842 792 
3 842 923 922 
3 841 842 922 
3 923 954 1038 
3 922 923 1038 
3 954 998 1038 
3 998 1039 1038 
3 1039 1078 1112 
3 1038 1039 1112 
3 1078 1113 1112 
3 1113 1150 1149 
3 1112 1113 1149 
3 1149 1150 1182 
3 1211 1210 1182 
3 1254 1322 1210 
3 1211 1254 1210 
3 1254 1285 1322 
3 1285 1408 1322 
3 1408 1448 1322 
3 1645 1644 1569 
3 1570 1645 1569 
3 1645 1727 1726 
3 1644 1645 1726 
3 1727 860 419 
3 1726 1727 419 
3 419 860 1464 
3 3651 3650 3609 
3 3013 3012 2978 
3 6495 6457 6419 
3 3382 3431 3430 
3 3511 3486 3455 
3 1049 1128 1127 
3 4459 3851 979 
3 1657 1658 1696 
3 1626 1658 1657 
3 972 930 973 
3 620 674 619 
3 854 971 895 
3 979 1057 505 
3 401 424 400 
3 1626 1657 1656 
3 1229 2741 1297 
3 1625 1626 1656 
3 2768 2816 1129 
3 867 397 45 
3 907 867 45 
3 397 14 15 
3 45 397 15 
3 3700 1662 3960 
3 3484 3511 3455 
3 2948 9451 2949 
3 4467 4017 4345 
3 4770 162 161 
3 162 240 204 
3 161 162 204 
3 204 240 280 
3 240 281 280 
3 281 354 280 
3 457 406 377 
3 457 492 406 
3 492 515 535 
3 515 585 535 
3 585 584 535 
3 585 661 584 
3 661 722 694 
3 721 661 694 
3 751 750 722 
3 844 793 750 
3 751 844 750 
3 843 842 793 
3 844 843 793 
3 924 923 842 
3 843 924 842 
3 955 954 923 
3 924 955 923 
3 999 998 954 
3 955 999 954 
3 999 1040 1039 
3 998 999 1039 
3 1040 1079 1078 
3 1039 1040 1078 
3 1114 1113 1078 
3 1079 1114 1078 
3 1114 1151 1150 
3 1113 1114 1150 
3 1150 1151 1182 
3 1286 1211 1182 
3 1286 1254 1211 
3 1408 1490 1448 
3 1490 1570 1448 
3 1614 1645 1570 
3 1571 1614 1570 
3 1346 1464 860 
3 1346 1509 1464 
3 1266 3907 1509 
3 3118 3277 3592 
3 3495 3514 3277 
3 6769 7003 5474 
3 1697 2280 427 
3 1127 1191 1160 
3 704 703 673 
3 448 478 477 
3 65 66 100 
3 1259 4198 1225 
3 526 546 468 
3 1657 1696 1695 
3 1656 1657 1695 
3 27 397 867 
3 27 13 14 
3 397 27 14 
3 3960 1662 191 
3 14 13 3700 
3 2419 2273 2341 
3 163 205 240 
3 162 163 240 
3 378 377 354 
3 378 457 377 
3 430 492 457 
3 430 493 492 
3 516 515 492 
3 493 516 492 
3 516 585 515 
3 723 722 661 
3 882 924 843 
3 844 882 843 
3 882 956 924 
3 956 955 924 
3 956 1000 999 
3 955 956 999 
3 1000 1041 1040 
3 999 1000 1040 
3 1080 1079 1040 
3 1041 1080 1040 
3 1080 1115 1114 
3 1079 1080 1114 
3 1114 1115 1151 
3 1151 1212 1182 
3 1212 1286 1182 
3 1286 1285 1254 
3 1368 1408 1285 
3 1286 1368 1285 
3 1368 1409 1408 
3 1409 1490 1408 
3 1677 1645 1614 
3 1677 1727 1645 
3 1677 1728 1727 
3 1728 860 1727 
3 860 1728 1346 
3 1346 1266 1509 
3 3610 3651 3609 
3 577 4494 603 
3 644 673 672 
3 1658 1697 1696 
3 497 550 549 
3 567 595 594 
3 1691 898 1690 
3 1302 2941 1349 
3 1297 2741 1298 
3 12 191 1662 
3 13 12 1662 
3 1265 1055 1301 
3 3924 3927 3822 
3 3782 3755 3836 
3 4805 163 162 
3 10991 10889 11086 
3 240 241 281 
3 331 354 281 
3 331 355 354 
3 355 378 354 
3 457 493 430 
3 635 661 585 
3 635 723 661 
3 795 751 722 
3 723 795 722 
3 794 844 751 
3 795 794 751 
3 883 882 844 
3 958 956 882 
3 883 958 882 
3 958 957 956 
3 957 1001 1000 
3 956 957 1000 
3 1001 1041 1000 
3 1041 1115 1080 
3 1116 1152 1151 
3 1115 1116 1151 
3 1152 1213 1212 
3 1151 1152 1212 
3 1212 1323 1286 
3 1323 1368 1286 
3 1531 1570 1490 
3 1531 1571 1570 
3 1615 1614 1571 
3 1615 1677 1614 
3 1677 1729 1728 
3 3123 3122 3090 
3 395 396 2106 
3 2022 2043 401 
3 1298 1299 1341 
3 439 440 467 
3 467 546 525 
3 10530 10576 10529 
3 1298 1341 1340 
3 4320 3881 3882 
3 597 596 550 
3 6 1665 191 
3 12 6 191 
3 371 713 484 
3 6638 3458 3459 
3 4458 3878 2758 
3 3878 4086 2758 
3 303 3718 908 
3 9299 9298 9275 
3 241 242 281 
3 431 378 355 
3 431 457 378 
3 562 493 457 
3 458 562 457 
3 562 516 493 
3 561 585 516 
3 562 561 516 
3 561 635 585 
3 662 695 635 
3 695 723 635 
3 845 844 794 
3 795 845 794 
3 845 883 844 
3 1002 1001 957 
3 958 1002 957 
3 1042 1041 1001 
3 1002 1042 1001 
3 1042 1116 1115 
3 1041 1042 1115 
3 1116 1117 1152 
3 1183 1213 1152 
3 1255 1323 1212 
3 1213 1255 1212 
3 1323 1369 1368 
3 1449 1409 1368 
3 1369 1449 1368 
3 1449 1490 1409 
3 1678 1677 1615 
3 1678 1729 1677 
3 706 1728 1729 
3 706 1233 1346 
3 1728 706 1346 
3 1346 1233 1266 
3 425 451 508 
3 424 425 508 
3 143 227 184 
3 224 260 223 
3 181 182 222 
3 763 809 808 
3 1336 1337 1380 
3 66 101 100
[truncated: 354,312 more chars]
