# Supplementary material for: Point Set Denoising Using Bootstrap-Based Radial Basis Function
Source: PLoS One. 2016 Jun 17;11(6):e0156724. doi: 10.1371/journal.pone.0156724 (PMC4912139; doi:10.1371/journal.pone.0156724)
Supplement: S3 Dataset — Data is used in preparation of Fig 5. (OFF) [file pone.0156724.s003.off]

OFF
11146 22174 66522 
-0.0322507 0.174425 -0.00196848 
-0.0788784 0.0935626 -0.0104611 
-0.0406114 0.166595 0.00312814 
-0.0754383 0.127431 0.0534815 
-0.0406484 0.165147 0.0034109 
-0.0434701 0.166843 0.00414558 
-0.0344665 0.171252 -0.000744752 
-0.0305802 0.178827 -0.00549734 
-0.0284752 0.178603 -0.00612649 
-0.0551388 0.0398318 0.0463482 
-0.0133089 0.161992 -0.0116438 
-0.0433521 0.163899 0.0057706 
-0.0352814 0.171458 0.000631179 
-0.0364153 0.171442 0.000993356 
-0.0374971 0.171422 0.00117879 
-0.0384849 0.171072 0.000639651 
0.0178289 0.0928094 0.0487897 
0.00713854 0.131987 0.0165685 
-0.0562472 0.041596 0.0469522 
-0.0541241 0.0411969 0.0462773 
-0.0414312 0.163784 0.00462416 
-0.0416273 0.0409057 0.0426489 
-0.0501247 0.157779 0.00904834 
-0.0301136 0.179448 -0.00546844 
-0.0233864 0.157551 -0.00319516 
-0.0466913 0.159162 0.00730897 
-0.00802278 0.112878 0.0415488 
-0.0367241 0.169649 0.000447468 
-0.027415 0.18034 -0.00708749 
-0.0256072 0.180149 -0.00894888 
-0.0594738 0.155923 0.00639135 
-0.0622828 0.154385 0.0055755 
-0.0551144 0.0424263 0.0453615 
-0.0534826 0.04293 0.0462662 
-0.0426878 0.0422423 0.0421096 
-0.0415273 0.0423723 0.0424554 
-0.0404332 0.042408 0.042232 
-0.0395107 0.0422348 0.0413496 
-0.0286046 0.0434573 0.0514857 
-0.0262187 0.0433249 0.0524838 
-0.0441524 0.165183 0.0045593 
-0.00962828 0.0428971 0.0489788 
0.00376562 0.0426578 0.0462904 
0.00678369 0.0426135 0.0459306 
0.00838025 0.0426534 0.0445156 
-0.0383957 0.169935 0.00226748 
-0.0609773 0.15508 0.00593682 
0.0188499 0.121602 0.031034 
-0.0561045 0.0441535 0.0457739 
-0.0538266 0.0438907 0.0449459 
-0.0481405 0.0435459 0.0427304 
-0.0459871 0.0436639 0.0428075 
-0.0425343 0.0438792 0.0419872 
-0.0414315 0.0438742 0.0424158 
-0.0406679 0.0436038 0.0412874 
-0.0395855 0.0434621 0.0406048 
-0.0383546 0.0434352 0.0406259 
-0.0274945 0.0446715 0.0508114 
-0.0265477 0.0447866 0.0512729 
-0.0256941 0.0450367 0.0523148 
-0.0251974 0.0436057 0.0529563 
-0.0232143 0.0448607 0.0528512 
-0.0164957 0.0446587 0.0515465 
-0.0131693 0.0446003 0.0502816 
-0.00773742 0.0445345 0.0487892 
-0.00500297 0.0442317 0.0469461 
-0.00346463 0.0443115 0.0472448 
-0.00239041 0.044243 0.047137 
-0.00128536 0.0441709 0.0465947 
0.00042756 0.0444111 0.045561 
0.00150208 0.0439795 0.0464914 
0.00251562 0.0441812 0.0460805 
0.00343323 0.0440883 0.0453202 
0.00449078 0.0441822 0.0462311 
0.00646697 0.044191 0.0454894 
0.00780801 0.0439263 0.0456761 
0.00968354 0.04372 0.0454724 
-0.0515576 0.154897 0.0109503 
-0.0394947 0.169386 0.00134388 
-0.0393946 0.166828 0.00349324 
0.047277 0.0687511 0.0238387 
-0.0575188 0.0454033 0.0436396 
-0.055982 0.0448579 0.0434815 
-0.0499448 0.0453589 0.0429053 
-0.0384787 0.0448813 0.0400993 
-0.0283905 0.0458659 0.0498534 
-0.0283424 0.0457516 0.0510533 
-0.0244727 0.0461224 0.0515787 
-0.0233321 0.0458234 0.0516614 
-0.0220349 0.0464691 0.0527528 
-0.0205796 0.0460279 0.0519474 
-0.0189208 0.0459764 0.0514658 
-0.0166078 0.0458897 0.050511 
-0.0147486 0.0457025 0.0495843 
-0.0126506 0.0461822 0.0495157 
-0.0110648 0.0459847 0.0482383 
-0.00947862 0.0458624 0.0483877 
-0.00849307 0.0457807 0.047655 
-0.00652425 0.0459074 0.0467831 
-0.00545041 0.0458465 0.0468915 
-0.00452873 0.0455647 0.0474718 
-0.0025028 0.0456469 0.0474412 
-0.00109994 0.0456954 0.0471237 
0.000502486 0.0457397 0.0472414 
0.00138145 0.0453582 0.0481939 
0.00371818 0.0461172 0.0482845 
0.00617096 0.0457587 0.048676 
0.00742219 0.0459506 0.047737 
0.00833854 0.0459955 0.0466922 
0.00934679 0.0458396 0.0457873 
-0.0678873 0.145967 0.0426125 
-0.0302123 0.091881 -0.0255016 
-0.0255826 0.181395 -0.00938572 
-0.0451488 0.127977 0.0194351 
-0.0556546 0.0466028 0.0420682 
-0.0521128 0.0461726 0.0418854 
-0.0505479 0.0460908 0.0410986 
-0.0487138 0.0465063 0.04102 
-0.0464551 0.0451033 0.0414463 
-0.0445613 0.0454364 0.0420151 
-0.0425732 0.0461906 0.0411089 
-0.0416252 0.0452594 0.0412393 
-0.0406184 0.0452015 0.0406682 
-0.02774 0.0477533 0.0500053 
-0.0259643 0.0477076 0.0505817 
-0.0244244 0.0471326 0.0504389 
-0.0232 0.0472913 0.05068 
-0.0206733 0.0469467 0.050397 
-0.0188017 0.0470924 0.0501301 
-0.0155108 0.0475792 0.0494959 
-0.0144643 0.0473143 0.0486152 
-0.0134131 0.0473366 0.0488132 
-0.0125832 0.0471868 0.0476209 
-0.0115478 0.0473367 0.0471173 
-0.0104933 0.0471748 0.047759 
-0.00948724 0.0471648 0.0480578 
-0.00856699 0.0471178 0.047227 
-0.00754172 0.0467587 0.0484572 
-0.00650373 0.0469811 0.048528 
-0.00548579 0.0476587 0.0482214 
-0.0044587 0.0474529 0.0488289 
-0.00256906 0.0475221 0.049078 
0.00203454 0.0477853 0.0493933 
0.00470518 0.0471775 0.0502892 
0.00701586 0.0469604 0.049884 
-0.066362 0.148313 0.0394399 
0.0335121 0.0455215 0.0298285 
-0.0475014 0.160797 0.00737631 
-0.0415422 0.16804 0.00262813 
-0.0256745 0.183264 -0.0101355 
-0.0245209 0.183479 -0.010129 
-0.0534691 0.0480982 0.0401747 
-0.0505058 0.0473091 0.0393978 
-0.0495341 0.0479743 0.03969 
-0.0484464 0.0472554 0.0390173 
-0.0471165 0.0475555 0.0390543 
-0.0455912 0.0479114 0.0401737 
-0.0444603 0.0475794 0.0394216 
-0.0437205 0.0472571 0.0405683 
-0.0408843 0.0480679 0.0402506 
-0.0390293 0.0467953 0.0393804 
-0.037362 0.0472848 0.0402563 
-0.0364912 0.0477313 0.0394447 
-0.0356045 0.0481067 0.0400583 
-0.0260325 0.0493419 0.049158 
-0.024416 0.0491518 0.0497533 
-0.0233556 0.048353 0.0491032 
-0.0205614 0.0483682 0.0487222 
-0.0194366 0.0491989 0.0489489 
-0.018394 0.0489154 0.0485584 
-0.0174913 0.0486122 0.0479135 
-0.016438 0.0484428 0.0470316 
-0.0153722 0.048587 0.0473204 
-0.0143386 0.0485964 0.0474504 
-0.013688 0.0485453 0.0488276 
-0.0124876 0.0488016 0.0485273 
-0.0109844 0.0487643 0.0489154 
-0.00951632 0.0487572 0.0497261 
-0.00792526 0.0489716 0.0501765 
-0.00559892 0.0492104 0.0496249 
-0.00388869 0.0492477 0.0505154 
-0.00242068 0.0484403 0.0510017 
-0.000485552 0.0486754 0.0510936 
0.00101541 0.0490502 0.0515291 
0.00338172 0.0485171 0.0517994 
0.00868723 0.0484757 0.0506341 
0.00948117 0.0472058 0.0491695 
-0.0742435 0.145114 0.043327 
-0.063199 0.148407 0.0378596 
0.0380154 0.0470933 0.0311901 
0.000711549 0.112723 0.041692 
-0.0355353 0.17256 -0.000555082 
-0.0225372 0.183089 -0.0116783 
0.0033288 0.112999 0.0414074 
-0.0534819 0.0494197 0.0374333 
-0.0525109 0.0491428 0.0380354 
-0.0515049 0.0492437 0.0377681 
-0.0505824 0.0492669 0.0374498 
-0.0493988 0.0485664 0.0372486 
-0.048604 0.0492381 0.0383635 
-0.0472399 0.0491919 0.0385723 
-0.0454814 0.0491304 0.0389614 
-0.0437123 0.0491055 0.0392075 
-0.0419453 0.0495198 0.0399752 
-0.0380597 0.0492197 0.038971 
-0.0354373 0.0488937 0.0385634 
-0.00676627 0.101301 0.0458176 
-0.0259683 0.04935 0.0461909 
-0.0236579 0.0500768 0.0470792 
-0.0225118 0.0492444 0.0460875 
-0.0214162 0.0495481 0.046331 
-0.0205537 0.0499396 0.0464938 
-0.0196578 0.0500741 0.0470406 
-0.0184669 0.0498545 0.0465883 
-0.0173825 0.0498772 0.0463706 
-0.0155038 0.0500072 0.0480119 
-0.0143806 0.0501827 0.0485504 
-0.0127719 0.0501306 0.0503216 
-0.0108554 0.0505442 0.0501816 
-0.0090136 0.0502129 0.0507727 
-0.00627792 0.0503027 0.0517921 
-0.00382038 0.05046 0.0521959 
-0.00203035 0.0507518 0.0526457 
-0.000547074 0.0507252 0.0526466 
0.000442567 0.0507479 0.0518532 
0.00181665 0.050596 0.0520763 
0.00349376 0.0504883 0.0525839 
0.00509229 0.0503023 0.0527462 
0.0333063 0.0485866 0.0307618 
0.0339697 0.0468543 0.031276 
0.0389498 0.048495 0.0316243 
0.0405194 0.0485709 0.0319147 
-0.0423868 0.165371 0.00482952 
-0.0501298 0.0497052 0.0358911 
-0.0492973 0.0501525 0.0363872 
-0.0488736 0.0506962 0.0376831 
-0.0461338 0.0505655 0.0382413 
-0.0439775 0.0506835 0.0395255 
-0.0423373 0.0508045 0.0399885 
-0.0395777 0.0505764 0.0393258 
-0.0364642 0.0495033 0.0393459 
-0.0344951 0.0505539 0.0383846 
-0.0334458 0.0503232 0.0379458 
-0.0254318 0.0506776 0.0432907 
-0.024517 0.0510162 0.043231 
-0.0233869 0.0508635 0.0433888 
-0.0225089 0.0510718 0.0442181 
-0.0210664 0.0509256 0.0444718 
-0.0200674 0.0510257 0.0451379 
-0.0193049 0.0512397 0.0461173 
-0.0185704 0.0513195 0.0473542 
-0.0176821 0.0512147 0.0483822 
-0.016447 0.0499759 0.0473179 
-0.015488 0.0515379 0.0489557 
-0.0142342 0.0518551 0.049088 
-0.0136907 0.0515343 0.0505747 
-0.00706822 0.0516525 0.0526129 
-0.00551077 0.0516759 0.0534958 
-0.00150341 0.0517941 0.054493 
-0.000246726 0.0517347 0.054637 
0.000564106 0.0518927 0.0535038 
0.00137775 0.0524748 0.0523979 
0.00411945 0.0517499 0.0540325 
0.00529573 0.0520386 0.0525891 
0.00749763 0.0516345 0.0522401 
0.00866685 0.0508888 0.052037 
-0.0755081 0.128849 0.0529615 
0.0344586 0.0500105 0.0310577 
0.0359624 0.0489979 0.0311108 
0.0389652 0.0498077 0.0327507 
0.040849 0.0497278 0.0328235 
0.0425907 0.0498388 0.0327865 
-0.070357 0.115852 0.0525297 
-0.00331678 0.128338 0.0270198 
-0.0154193 0.160391 -0.00938455 
-0.0413091 0.170617 0.00142128 
0.0157448 0.123791 0.0296891 
-0.0480391 0.0514734 0.0361618 
-0.047911 0.0520584 0.0378552 
-0.0447269 0.0515966 0.038268 
-0.0381123 0.0519865 0.0394541 
-0.0345128 0.0520867 0.038479 
-0.0324964 0.0517189 0.0371831 
-0.0242289 0.0520193 0.0411646 
-0.0229425 0.0525715 0.0440271 
-0.0216712 0.0524958 0.0449579 
-0.0209202 0.0524644 0.0464442 
-0.0164453 0.0531019 0.0496584 
-0.0155922 0.0528456 0.0504043 
-0.0146641 0.0527782 0.0508035 
-0.0124752 0.0519744 0.0510658 
-0.0101378 0.0520855 0.0515335 
-0.00810913 0.0525188 0.0520471 
-0.00741084 0.0532394 0.0532703 
-0.00527846 0.0533826 0.0539108 
-0.0016136 0.0535511 0.0544451 
0.00148403 0.0536517 0.0530733 
0.00556305 0.0533283 0.0534432 
0.00851574 0.0532317 0.052374 
0.00958794 0.0531592 0.0523867 
-0.0226758 0.113417 0.0373609 
-0.078318 0.134526 0.0508707 
-0.0265201 0.115307 0.0336868 
-0.0688828 0.15912 -0.00710599 
-0.0451343 0.129505 0.0194531 
-0.0432068 0.0521326 0.0384587 
-0.0410944 0.0528734 0.0401854 
-0.0304849 0.0530526 0.0363244 
-0.0176033 0.0531966 0.0492858 
-0.0135028 0.0536374 0.0503349 
-0.0116055 0.0522383 0.0507186 
-0.00407749 0.0547421 0.0540674 
-0.000592182 0.054989 0.0543255 
-0.000381907 0.0536431 0.0546575 
0.00158542 0.0550887 0.0531893 
0.00440007 0.0532643 0.0541574 
0.00644028 0.054727 0.052714 
0.00956257 0.0546341 0.0528897 
-0.0805545 0.125942 0.0527244 
-0.078762 0.126007 0.0532625 
-0.077518 0.125891 0.053242 
-0.0805434 0.128859 0.0530143 
-0.0618798 0.155331 -0.0175611 
-0.0304986 0.177229 -0.00446812 
0.0355502 0.0512427 0.0315314 
0.0370129 0.0506781 0.0315346 
0.040283 0.0516136 0.0317284 
0.0439833 0.0518627 0.0326244 
-0.0455064 0.165585 0.00542977 
-0.0425221 0.0530586 0.0394181 
-0.0394774 0.0532665 0.0387824 
-0.0336353 0.0532896 0.0370966 
-0.0310162 0.0536732 0.0362886 
-0.0295334 0.0545591 0.0366931 
-0.0285329 0.0545686 0.0365369 
-0.0797743 0.169234 -0.0390907 
-0.01549 0.0549676 0.0508737 
-0.0145156 0.0551626 0.0512843 
-0.0115881 0.0556119 0.0527106 
-0.0103505 0.055627 0.0528976 
-0.00808346 0.0558621 0.0527865 
-0.00536802 0.0560666 0.054171 
-0.00335728 0.0563708 0.0543785 
-0.0015445 0.0550983 0.0545826 
0.00167951 0.0560691 0.0546503 
0.00257334 0.0562754 0.0530742 
0.00578737 0.0562646 0.0526572 
0.00736529 0.0558136 0.0526356 
0.00859586 0.0561481 0.0526575 
0.00438336 0.113787 0.0403983 
0.0375911 0.0540711 0.0316335 
0.0421826 0.0521254 0.0331929 
0.0454242 0.0538569 0.033084 
-0.0476973 0.157557 0.0081911 
-0.0371559 0.0539746 0.0391601 
-0.0341076 0.0560691 0.038137 
-0.0314609 0.055917 0.0374833 
-0.0305887 0.0560096 0.0361717 
-0.0295144 0.0559619 0.0366376 
-0.0361118 0.175627 -0.00686613 
-0.0066485 0.0563597 0.0539571 
-0.00549736 0.0576165 0.0541587 
-0.00451343 0.0575965 0.0534578 
-0.00337657 0.0575104 0.0536225 
7.83706e-005 0.057664 0.0544706 
0.00147205 0.0574551 0.0550362 
0.00264338 0.0575814 0.0539293 
0.00551189 0.0575248 0.0534853 
0.00649041 0.0575717 0.0532279 
0.0083946 0.0577118 0.0528174 
0.0102472 0.0575767 0.0521514 
-0.0335659 0.175491 -0.00343765 
0.0385733 0.0554465 0.0321027 
0.0441829 0.0549536 0.0322302 
-0.0225439 0.184799 -0.0121964 
-0.0420932 0.0568527 0.0396547 
-0.0393922 0.0574206 0.0404082 
-0.0376722 0.0573904 0.0406315 
-0.0354738 0.0577223 0.0388255 
-0.0295022 0.0573831 0.036933 
-0.0285488 0.0562784 0.0366281 
-0.0241864 0.124563 -0.000656475 
-0.0162874 0.0589915 0.0509219 
-0.0150552 0.0583195 0.0516963 
-0.0145041 0.0587945 0.0518753 
-0.010874 0.0580062 0.0540279 
-0.00907337 0.058905 0.055534 
-0.00749247 0.0590469 0.0550755 
-0.00458119 0.059179 0.0539406 
-0.0034999 0.0590532 0.0537852 
-0.00227826 0.0592865 0.0537356 
-0.000289965 0.0592244 0.0545604 
0.00149047 0.0590847 0.0551607 
0.00298791 0.058903 0.0557224 
0.00739334 0.0590819 0.0532495 
0.00941406 0.0590222 0.05209 
0.0104893 0.0589502 0.0518122 
-0.0374089 0.1698 0.00174741 
0.0383285 0.0568452 0.0305652 
0.0411849 0.0554321 0.0315511 
0.0464613 0.0558849 0.0325752 
0.0473206 0.0567968 0.0313095 
-0.0798987 0.132399 0.0520917 
-0.0796223 0.123001 0.0514965 
-0.0606478 0.152157 0.0337908 
-0.0396866 0.059091 0.0407846 
-0.0380175 0.0591918 0.0402747 
-0.0285622 0.0588172 0.0371335 
-0.0157053 0.0599986 0.0529294 
-0.0113047 0.0605719 0.0540863 
-0.00971158 0.0602142 0.0554973 
-0.00657697 0.0607062 0.0552342 
-0.00548116 0.0605536 0.0550594 
-0.00444244 0.0601098 0.055724 
-0.00352369 0.0608318 0.0543301 
-0.00248056 0.0605228 0.0554552 
-0.00111067 0.0606762 0.0558696 
0.00271323 0.0604148 0.0566076 
0.00554333 0.0602278 0.0555121 
-0.0391289 0.11417 0.0335695 
-0.0533222 0.144738 0.0244843 
0.0395495 0.0582569 0.0305876 
0.0398864 0.0571214 0.0305046 
0.0451455 0.0583432 0.031322 
0.0465445 0.0584192 0.0320834 
0.0475846 0.0583688 0.0317953 
-0.0904762 0.126873 0.00502624 
0.0104642 0.112688 0.0394444 
0.0130149 0.113679 0.0388091 
-0.0423062 0.0594878 0.040263 
-0.0354165 0.060444 0.0403832 
-0.0295697 0.0586025 0.0362637 
-0.0152222 0.0618359 0.0525883 
-0.0112794 0.062016 0.054384 
-0.0100037 0.0617115 0.0563701 
-0.00796441 0.0619906 0.0561324 
-0.00617627 0.0617177 0.0563946 
-0.00452944 0.0621119 0.0553794 
-0.00354835 0.0618279 0.0559435 
-0.00234178 0.0622289 0.0553998 
-0.00117245 0.0619765 0.0566659 
0.00256503 0.061978 0.0573269 
0.00548701 0.061944 0.0566518 
0.00632644 0.0619334 0.0548492 
-0.0148453 0.119293 0.03535 
-0.00563875 0.120115 0.0383065 
-0.00844808 0.120548 0.0357636 
0.0406904 0.0597713 0.030745 
0.0414154 0.0593793 0.0296545 
0.0412673 0.0581797 0.0316755 
0.0451743 0.0599319 0.0320925 
0.0476805 0.0598943 0.0319358 
0.049029 0.0596509 0.0311749 
-0.0573072 0.0613394 0.024471 
-0.0534143 0.0609232 0.0280665 
0.0144566 0.125026 0.0302077 
-0.0326817 0.125583 0.0196846 
-0.034684 0.0594327 0.038896 
-0.0327345 0.0618122 0.0379748 
-0.0296302 0.0616523 0.0382444 
-0.028447 0.0608096 0.0378148 
-0.0166286 0.0608777 0.0527257 
-0.0157821 0.0630011 0.054006 
-0.00964048 0.0632327 0.055681 
-0.00761716 0.0633484 0.0560692 
-0.00453941 0.0631693 0.0568621 
-0.00351205 0.0635453 0.0558598 
-0.00191759 0.0635711 0.0565234 
-4.47899e-005 0.0633648 0.0563361 
0.00255497 0.0634895 0.0572574 
0.00459969 0.0633939 0.0561702 
0.0064191 0.0633718 0.0554513 
-0.0872283 0.121064 -0.00217907 
-0.0118265 0.120066 0.0367808 
-0.00712231 0.121081 0.036339 
-0.0345234 0.126974 0.00300125 
-0.00787588 0.125471 0.0313496 
0.0404107 0.0609645 0.029556 
0.0416809 0.0612245 0.030211 
0.042498 0.0608701 0.029348 
0.0436205 0.0607885 0.0298112 
0.0485364 0.061148 0.030796 
0.0501128 0.0611706 0.0305532 
0.0183808 0.112327 0.037106 
-0.0333777 0.174618 -0.00118825 
-0.0294302 0.17731 -0.00492688 
-0.0527109 0.0622383 0.0317216 
-0.0517483 0.0624667 0.0330879 
-0.0698632 0.155757 0.00137145 
-0.0425109 0.0625014 0.0411735 
-0.0411144 0.0623422 0.0411642 
-0.0392853 0.0615667 0.0410929 
-0.0369087 0.0615039 0.0405998 
-0.03498 0.0633995 0.0412554 
0.00643644 0.125698 0.0323673 
-0.0153869 0.0645385 0.0531285 
-0.0142742 0.064553 0.052764 
0.00521965 0.0646838 0.0567092 
0.00851809 0.064735 0.0555443 
-0.0780726 0.17475 -0.0493514 
0.00648689 0.119866 0.0372185 
-0.0210884 0.11491 0.0374149 
-0.0181504 0.187833 -0.0187935 
-0.0468575 0.120313 0.0272701 
-0.0455965 0.120399 0.0272053 
-0.00326317 0.12137 0.0374866 
0.0197603 0.107643 -0.0156858 
0.0415669 0.0623899 0.0291109 
0.0467341 0.0603352 0.0311429 
0.0506907 0.06264 0.0301977 
-0.0423499 0.167046 0.00434719 
-0.0789105 0.162402 -0.0259701 
-0.0626203 0.150717 -0.00473265 
-0.0304239 0.0898284 -0.0243902 
-0.050607 0.0639593 0.0353712 
-0.036508 0.0648505 0.0413988 
-0.035145 0.0646462 0.0411465 
-0.0294715 0.064023 0.0377343 
-0.0284951 0.0632587 0.0375692 
-0.0273758 0.0620816 0.0373086 
0.0472704 0.0678588 0.025492 
-0.0154682 0.0661473 0.0532217 
-0.0143848 0.0660616 0.0531167 
-0.013374 0.0659516 0.05351 
-0.00524098 0.0647924 0.0565679 
-0.00260834 0.0650387 0.0567355 
0.00067262 0.0655452 0.0562979 
0.00356164 0.0650091 0.0571622 
0.00807589 0.0656263 0.0546342 
0.014047 0.118215 0.0366236 
0.0427585 0.0626257 0.0290831 
0.049783 0.0633457 0.0296336 
-0.0643013 0.157916 -0.0106799 
-0.0417648 0.0885287 -0.0218208 
-0.0421392 0.0660013 0.0417058 
-0.0377679 0.0656882 0.0425012 
-0.0310639 0.0648309 0.0381826 
-0.0740324 0.155219 0.00119826 
0.0451202 0.0683032 0.0246495 
-0.0164985 0.0663223 0.0536224 
-0.0134017 0.0675462 0.0531285 
-0.0125004 0.0673488 0.0540476 
-0.0109334 0.0673689 0.0548539 
-0.00983225 0.0674709 0.0547881 
-0.00605726 0.0670248 0.0564007 
-0.00179705 0.0674776 0.0573328 
-0.00120937 0.065063 0.0571486 
0.00254265 0.0675423 0.0563268 
0.00416349 0.0675075 0.0564941 
0.00554313 0.0673103 0.055964 
0.00651239 0.0674233 0.0552044 
-0.0699123 0.154494 0.0298433 
0.0435206 0.0649581 0.027091 
0.0458569 0.0627944 0.0299717 
0.0484663 0.0638953 0.0289966 
0.0523777 0.0651784 0.0281465 
-0.0412176 0.167021 0.00435014 
0.0176201 0.12266 0.0316932 
-0.0313587 0.0911021 -0.0253523 
-0.0417506 0.0678359 0.0408814 
-0.0398933 0.0664984 0.042318 
-0.0331486 0.0666033 0.0406042 
-0.0329889 0.0648612 0.0397011 
-0.0275883 0.0669409 0.0391569 
-0.0144727 0.0683678 0.0550078 
-0.00852689 0.068922 0.0556551 
-0.00573767 0.0688463 0.0557435 
-0.00147961 0.0689583 0.0567948 
0.000373735 0.069047 0.0563092 
0.00237347 0.0688349 0.0551994 
0.00465364 0.0688944 0.0552885 
0.00759153 0.118339 0.0369057 
-0.0340827 0.177462 -0.00744419 
0.0432814 0.0662186 0.0260385 
0.0445977 0.0663851 0.0264867 
0.0462394 0.0654942 0.0273277 
0.0499959 0.0660952 0.0274732 
0.0520519 0.066351 0.0271461 
-0.0786343 0.174973 -0.0480595 
0.00904477 0.127767 0.026997 
-0.0691512 0.162349 -0.0111479 
-0.00415358 0.104297 -0.0222517 
0.00904236 0.10438 -0.020134 
-0.0438913 0.0689402 0.0419231 
-0.037593 0.0680947 0.0421069 
-0.0359794 0.0665092 0.0407144 
-0.0284073 0.0680597 0.0385498 
0.0306812 0.118952 0.021989 
-0.0153358 0.0680994 0.0550158 
-0.0145978 0.0702 0.0541892 
-0.0134861 0.0699224 0.0540642 
-0.0125943 0.0686811 0.0546181 
-0.0114092 0.0689939 0.0545216 
-0.00991933 0.07034 0.0557841 
-0.00281798 0.0690182 0.0569777 
-0.00137886 0.0702348 0.0575028 
0.00689996 0.0687399 0.0559457 
0.00871884 0.0675037 0.0547448 
0.0153344 0.11764 0.0351894 
0.0431756 0.0676634 0.0255994 
0.0446246 0.0678926 0.0256626 
0.0455315 0.0673111 0.024989 
0.0484325 0.0667036 0.0268086 
0.0509891 0.0677579 0.0261434 
-0.0573408 0.0617153 0.0259458 
-0.0582368 0.157438 0.00699787 
0.01651 0.122068 0.0323742 
-0.0687688 0.16039 -0.0109858 
-0.07276 0.116497 -0.00710115 
-0.0360387 0.167353 -0.0141302 
-0.0428296 0.088325 -0.0222435 
-0.0418811 0.0691323 0.0413954 
-0.0293032 0.0677259 0.0394254 
0.0446118 0.0707918 0.0248484 
-0.0154828 0.0715771 0.0553587 
-0.0136232 0.0715099 0.0550748 
-0.0113893 0.0715172 0.0565915 
-0.00857815 0.0716762 0.0577665 
-0.00624984 0.0717973 0.0579841 
-0.00318348 0.0720912 0.0576565 
-0.0015104 0.0718657 0.0575685 
0.00114091 0.0712579 0.0561346 
0.00255628 0.0708312 0.0567608 
0.00539456 0.0704986 0.0557284 
0.0330435 0.116274 0.0230144 
-0.0843809 0.108942 0.00448646 
0.044334 0.0690325 0.0243969 
-0.00879244 0.168061 -0.0195936 
0.0524637 0.0689073 0.0248438 
-0.0653794 0.155772 -0.00915096 
-0.0649493 0.159089 -0.0114596 
-0.0438525 0.0883025 -0.0226458 
-0.046455 0.0719228 0.0414394 
-0.044758 0.0709185 0.0419993 
-0.0432696 0.070541 0.0418566 
-0.034041 0.0684047 0.0419492 
-0.0304821 0.0694189 0.0399361 
-0.0283737 0.0715689 0.0396127 
-0.0169575 0.0707252 0.0547121 
-0.0144849 0.073084 0.0551191 
-0.012527 0.0725039 0.0565892 
-0.0104749 0.0733806 0.0572873 
-0.00846468 0.0731499 0.0581951 
-0.00658693 0.0732223 0.0588891 
-0.00495862 0.073137 0.0591642 
0.000282609 0.0724725 0.0568194 
0.0037252 0.0712106 0.0552734 
0.00639006 0.0722931 0.0567484 
-0.0174992 0.11545 0.0379125 
-0.0157143 0.117125 0.0377011 
-0.0144702 0.116814 0.0376899 
-0.0722566 0.121361 0.0531649 
-0.0385765 0.12793 0.00263824 
-0.0439211 0.129648 0.0140263 
-0.0538121 0.0883098 -0.0226006 
-0.0519965 0.0883897 -0.0216494 
-0.0523074 0.073467 0.0412467 
-0.050764 0.0733284 0.0418667 
-0.0486608 0.0732353 0.0417554 
-0.0475487 0.0730911 0.0420468 
-0.0430716 0.0728013 0.04246 
-0.0366016 0.0716975 0.0424034 
-0.0315411 0.0711758 0.0403282 
-0.029584 0.0728884 0.0398206 
-0.028304 0.0733714 0.0404238 
-0.0165908 0.0733755 0.0554051 
-0.0154177 0.0746678 0.0552487 
-0.011615 0.0744845 0.0572539 
-0.0106243 0.0744714 0.0573805 
-0.00958049 0.0745187 0.0576266 
-0.00838848 0.0744845 0.0569247 
-0.00669426 0.0744836 0.0579495 
-0.00486972 0.0746287 0.0581611 
-0.00294736 0.0735223 0.0593343 
-0.00142831 0.0743639 0.0578635 
0.00170397 0.0735688 0.0571803 
0.00272053 0.0738445 0.0570123 
0.00341249 0.0743763 0.055652 
0.00460919 0.074324 0.0573585 
0.00635725 0.0745142 0.0569418 
-0.0198175 0.117365 0.0366483 
-0.0163963 0.116697 0.0367303 
-0.0759519 0.133188 0.0523936 
-0.0896343 0.140674 0.0291635 
-0.0259799 0.0929287 -0.0296945 
-0.0237721 0.184985 -0.0120205 
-0.0945292 0.120007 0.0242714 
-0.0582383 0.152231 0.031918 
-0.053317 0.0751459 0.041495 
-0.0515234 0.0747673 0.042727 
-0.0500988 0.0751762 0.0421065 
-0.0475749 0.0746447 0.0428293 
-0.0465058 0.0733859 0.0416289 
-0.0443437 0.0738576 0.0418527 
-0.037928 0.0744946 0.0426635 
-0.0326829 0.074723 0.0414284 
-0.0305091 0.0740704 0.0396896 
-0.0297013 0.0744272 0.040948 
-0.0287984 0.0744577 0.0413197 
-0.0137449 0.0750788 0.0569455 
-0.0104521 0.0759569 0.0564882 
-0.00954227 0.0759284 0.0574118 
-0.00856876 0.0759011 0.0577854 
-0.00305732 0.0761641 0.0594679 
-0.00113033 0.0759499 0.0586657 
0.00417089 0.0759882 0.0566473 
-0.0328343 0.116556 0.0328928 
0.0064243 0.115299 0.0392469 
-0.0795274 0.12455 0.0521189 
-0.0620991 0.035956 0.0431256 
0.0409805 0.0900797 -0.0087338 
-0.074514 0.164145 -0.0357725 
-0.0387177 0.17475 -0.00370938 
-0.0355539 0.174354 -0.00222638 
-0.0590317 0.0760127 0.0422206 
-0.0545298 0.0763751 0.0423185 
-0.0482126 0.0762231 0.0424112 
-0.0465462 0.0761824 0.0420358 
-0.0455427 0.0744014 0.0418511 
-0.0434313 0.0751349 0.0422555 
-0.0418597 0.0761796 0.0424851 
-0.0391974 0.0736523 0.041915 
-0.0360815 0.0758759 0.0420672 
-0.0346847 0.0752492 0.0410857 
-0.0298994 0.0757995 0.0416005 
-0.0174156 0.0770904 0.0551543 
-0.0153722 0.0774015 0.0559572 
-0.0101881 0.0777623 0.0570905 
-0.00842658 0.0773793 0.0572739 
-0.00770998 0.0764679 0.0574234 
-0.00537946 0.0766439 0.0581924 
-0.000934961 0.0774113 0.0585027 
0.000395552 0.0759308 0.0574938 
0.0025128 0.0761588 0.056208 
0.00402481 0.077332 0.0557591 
0.00652717 0.0760163 0.0566489 
-0.0312141 0.116046 0.0318873 
-0.0105708 0.117118 0.0393596 
-0.0145201 0.118299 0.0371012 
-0.0785381 0.12453 0.0523156 
-0.0804311 0.130224 0.0525739 
-0.0573957 0.0778416 0.0428593 
-0.0567763 0.0764082 0.0436894 
-0.0524289 0.0773442 0.0423941 
-0.0454747 0.0774952 0.0427442 
-0.044456 0.0775651 0.04174 
-0.0429316 0.0775599 0.0431119 
-0.0414853 0.0776456 0.0429672 
-0.0404797 0.0776333 0.0428243 
-0.0401662 0.0767401 0.0423392 
-0.0378165 0.0774115 0.0420438 
-0.0356613 0.0776675 0.0418464 
-0.0317284 0.076781 0.0413629 
-0.0305864 0.0773798 0.0412039 
-0.0662358 0.162649 -0.018632 
-0.0326888 0.177095 -0.00587009 
-0.0164962 0.0787589 0.0566021 
-0.0143685 0.0781437 0.0559143 
-0.0116188 0.0769726 0.0576862 
-0.00752166 0.0788145 0.057253 
-0.00367859 0.0775642 0.0589947 
-0.00207152 0.0787019 0.0586612 
0.000692515 0.0777677 0.0584744 
0.0015387 0.0787179 0.0572731 
0.00226409 0.0786934 0.0562398 
0.00335824 0.0787113 0.0555403 
0.0045328 0.0785926 0.0564417 
0.00597178 0.0785736 0.0554152 
0.00388648 0.115604 0.040318 
-0.00749813 0.115657 0.040544 
-0.00536995 0.118101 0.0380675 
-0.0126012 0.11784 0.0371502 
-0.077633 0.124352 0.0530039 
-0.0751331 0.140996 0.0481882 
-0.0511248 0.158587 0.00958902 
-0.0812069 0.0964759 -0.00771233 
-0.0266143 0.180311 -0.00780925 
-0.043333 0.171171 -0.00497809 
-0.0630225 0.0784715 0.0427043 
-0.0615683 0.0783061 0.0420851 
-0.0586006 0.0783542 0.0432608 
-0.0574232 0.0792248 0.043671 
-0.0565606 0.0790735 0.0444156 
-0.0554548 0.0793249 0.0436778 
-0.052715 0.0787987 0.043835 
-0.0506994 0.0778479 0.0430305 
-0.0494218 0.0793185 0.0434405 
-0.0488683 0.0777505 0.0432117 
-0.0445148 0.078982 0.0415231 
-0.041695 0.0790192 0.0431326 
-0.0405033 0.0790435 0.0427037 
-0.0395289 0.079008 0.0432892 
-0.038516 0.0790552 0.0426556 
-0.0374964 0.0789704 0.0427586 
-0.034571 0.0789664 0.0416046 
-0.0328905 0.078044 0.0409155 
-0.0307174 0.078823 0.0417985 
-0.0348255 0.176797 -0.00630391 
-0.0310869 0.17764 -0.00520288 
-0.0187996 0.0802551 0.057182 
-0.0175331 0.0801927 0.0567709 
-0.0165052 0.0802403 0.0566447 
-0.0154862 0.0796787 0.0573896 
-0.0131686 0.0793347 0.0568391 
-0.0107716 0.0793733 0.0572101 
-0.00903891 0.0796315 0.0575718 
-0.00584557 0.0792998 0.057456 
-0.000831685 0.0795758 0.0574044 
0.000476948 0.0800963 0.0571492 
0.00176619 0.0802859 0.0571238 
0.00377829 0.0798854 0.0563426 
0.00804759 0.0800734 0.0552961 
0.0151409 0.115931 0.0375504 
-0.0310045 0.11366 0.0342711 
-0.00639571 0.115308 0.0406836 
-0.01213 0.115302 0.0391983 
-0.0264602 0.116394 0.0322057 
-0.0323924 0.177753 -0.00711221 
-0.0261959 0.117693 0.0310354 
-0.0414475 0.165268 0.00431466 
-0.0723207 0.139803 0.0474645 
-0.0459718 0.122219 0.0275123 
-0.0765315 0.124521 0.0530437 
-0.0789273 0.129297 0.0531982 
-0.0268046 0.155249 -0.00347331 
-0.0264346 0.182937 -0.0104123 
-0.0433366 0.126016 0.0203873 
-0.0631385 0.0807109 0.0427746 
-0.060461 0.0801613 0.0424231 
-0.056696 0.0802404 0.0444741 
-0.055489 0.0805243 0.0449847 
-0.0544341 0.0803166 0.0455343 
-0.0525861 0.080289 0.044988 
-0.0514706 0.080549 0.0439524 
-0.0475706 0.0786002 0.0429238 
-0.0453772 0.0792911 0.0427325 
-0.0445894 0.080463 0.0416369 
-0.0438147 0.0798285 0.0421358 
-0.04256 0.0804029 0.0426291 
-0.0406687 0.0805389 0.0425446 
-0.0393605 0.0804837 0.0421503 
-0.0384718 0.0804891 0.0430167 
-0.0375074 0.0804353 0.0433861 
-0.0365044 0.0804405 0.0432096 
-0.0360267 0.079389 0.0428181 
-0.0333617 0.0801553 0.0422923 
-0.0317411 0.0790414 0.0418064 
-0.0307487 0.0802911 0.0422876 
-0.0844818 0.109078 0.023352 
-0.019033 0.0814259 0.0580616 
-0.0174016 0.0813902 0.0582638 
-0.0164976 0.0815163 0.057509 
-0.00649965 0.0802309 0.0578976 
-0.00549837 0.0814578 0.0570814 
-0.00376699 0.0813496 0.0579845 
-0.00232556 0.0814634 0.0570829 
0.000529335 0.0809995 0.0574246 
0.00271852 0.0816152 0.0561808 
0.00585945 0.0799814 0.0556229 
-0.0256423 0.115801 0.0339428 
-0.0369002 0.11592 0.0330717 
-0.00693865 0.117697 0.038345 
-0.0147158 0.162225 -0.0104665 
-0.0455737 0.118712 0.0288362 
-0.0754864 0.124603 0.052864 
0.00243644 0.123521 0.0333537 
-0.0769319 0.127453 0.0537774 
-0.0371771 0.168311 0.0024213 
-0.0759892 0.148564 -0.00770173 
-0.0765706 0.155132 0.0266904 
-0.02788 0.124019 0.0181721 
-0.0596643 0.081219 0.0438037 
-0.0544912 0.08202 0.0451874 
-0.0534533 0.0820099 0.0453052 
-0.0525038 0.0819761 0.044734 
-0.0484096 0.0817754 0.0440498 
-0.0470027 0.0819006 0.0436041 
-0.0455836 0.0818949 0.0429034 
-0.0443701 0.0816128 0.0430672 
-0.0424667 0.0817546 0.0416749 
-0.0414797 0.0817874 0.0423751 
-0.0405125 0.0818103 0.0429936 
-0.0353182 0.0817661 0.0437307 
-0.0333967 0.081729 0.0427206 
-0.0325202 0.0812065 0.0420831 
-0.0314236 0.0818239 0.0423275 
-0.030658 0.0816771 0.0418971 
-0.0195825 0.0828461 0.0572961 
-0.0154154 0.0816491 0.0566965 
-0.0145518 0.0824509 0.0578065 
-0.0118249 0.0814648 0.0584578 
-0.0102166 0.0817818 0.0576769 
-0.00835038 0.0822627 0.0584831 
-0.00651698 0.0825013 0.0566192 
-0.0053686 0.0828495 0.0564853 
-0.00424338 0.0828338 0.0565644 
0.012732 0.115167 0.0366538 
-0.0806546 0.122934 0.0511591 
-0.00181918 0.114411 0.0417929 
-0.0227186 0.116162 0.0356149 
-0.00932397 0.116252 0.0399927 
0.00693136 0.117042 0.0387282 
-0.0281624 0.116408 0.0317265 
-0.0471886 0.164642 0.00566281 
-0.0463513 0.119504 0.0291329 
-0.00874758 0.169635 -0.0237553 
-0.0773787 0.129225 0.0527918 
-0.0384389 0.16833 0.00265261 
-0.0674309 0.158745 -0.00843071 
-0.0679365 0.162731 -0.013774 
-0.0655964 0.0827735 0.0438381 
-0.0633914 0.0825068 0.0433507 
-0.061073 0.0810531 0.0433854 
-0.0583364 0.0831286 0.0442458 
-0.055884 0.0820169 0.0453661 
-0.0544988 0.0834091 0.044895 
-0.0529607 0.0834818 0.0442216 
-0.0514891 0.0832553 0.0452384 
-0.0513131 0.082013 0.0441971 
-0.04928 0.0833213 0.0439877 
-0.0434698 0.0818606 0.0425664 
-0.0425077 0.0832952 0.0415844 
-0.0388946 0.0820904 0.0438051 
-0.0374958 0.0824036 0.0437562 
-0.0365144 0.0826676 0.0441399 
-0.0183611 0.0830994 0.0575031 
-0.0175049 0.0837108 0.0580526 
-0.0164684 0.0837242 0.0578542 
-0.0155337 0.0843059 0.0566282 
-0.00556094 0.0841036 0.0577141 
0.00214756 0.0841826 0.0574929 
0.00494998 0.0837182 0.0569729 
0.0114873 0.115435 0.0379993 
-0.031647 0.178802 -0.00626825 
-0.0395112 0.168061 0.00239414 
-0.0403622 0.1686 0.0035268 
-0.0695753 0.161202 -0.00859003 
-0.0696258 0.159691 -0.00762842 
-0.069565 0.165521 -0.0174248 
-0.0681813 0.164108 -0.0163743 
-0.0630384 0.084898 0.0438609 
-0.0595684 0.0843525 0.0445851 
-0.0584988 0.0846839 0.0442549 
-0.0574658 0.0847504 0.0439575 
-0.055485 0.0841322 0.0451573 
-0.0533275 0.0847298 0.0451707 
-0.0499764 0.0850249 0.045221 
-0.0474561 0.08471 0.0453117 
-0.0460489 0.0842213 0.0449756 
-0.044548 0.0839055 0.0433987 
-0.0433808 0.0846105 0.0434598 
-0.0425156 0.084621 0.0425258 
-0.0414601 0.0834556 0.0424992 
-0.0397147 0.0835085 0.0428431 
-0.0374488 0.0847362 0.0443272 
-0.0362792 0.0847794 0.044353 
-0.0357815 0.0844154 0.04297 
-0.0343835 0.084615 0.0430829 
-0.0336008 0.0838649 0.0420573 
-0.0324949 0.0839902 0.0413014 
-0.0315435 0.0832253 0.0417981 
-0.0302798 0.0845755 0.0423611 
-0.065314 0.177753 -0.060519 
-0.0175034 0.0855649 0.0569658 
-0.0165262 0.0855891 0.0568411 
-0.0155035 0.0856247 0.0568179 
-0.0128494 0.0847442 0.056848 
-0.0114166 0.0853874 0.0569324 
-0.00863223 0.0847269 0.0580489 
-0.00794356 0.0846712 0.0567186 
-0.00651556 0.084504 0.0573523 
-0.00394587 0.0840882 0.0580533 
-0.00231368 0.0843039 0.0570176 
-0.00118991 0.0856273 0.0571535 
0.00433373 0.0857289 0.0578285 
-0.0475917 0.115937 0.0315288 
-0.0409865 0.118496 0.0316866 
0.00555596 0.116811 0.0382168 
-0.0160916 0.117774 0.0358789 
-0.00332128 0.121916 0.0356942 
-0.0243558 0.181956 -0.00935478 
-0.0784449 0.123207 0.0514196 
-0.0704952 0.161775 -0.0109042 
-0.0714652 0.160328 -0.00913744 
-0.0719255 0.166297 -0.0192956 
-0.0369048 0.175094 -0.00561417 
-0.0652738 0.0854242 0.0449031 
-0.061645 0.0847331 0.0450442 
-0.0595719 0.0862449 0.043898 
-0.0574864 0.0861606 0.0444312 
-0.0563986 0.0849001 0.0440951 
-0.0515305 0.0863466 0.0452698 
-0.0492419 0.0862602 0.046123 
-0.0472957 0.0862573 0.0457148 
-0.0434298 0.086212 0.0439917 
-0.042583 0.0860159 0.0423798 
-0.0414161 0.0859774 0.0419089 
-0.0406603 0.0853679 0.0435688 
-0.0374933 0.0861162 0.0439421 
-0.0364793 0.0861152 0.0437146 
-0.035332 0.0860717 0.0434841 
-0.0345425 0.0860386 0.0425483 
-0.0335126 0.0860168 0.0422488 
-0.0325505 0.0856603 0.0429812 
-0.0314657 0.086114 0.0424194 
-0.0302588 0.0862271 0.0430081 
-0.018939 0.0856896 0.0571903 
-0.0174954 0.0870465 0.0569223 
-0.012549 0.0869936 0.056699 
-0.0115932 0.0871003 0.0575145 
-0.00980663 0.0862682 0.0572202 
-0.00667167 0.0868435 0.0565292 
-0.00531825 0.0864996 0.0568443 
0.00127256 0.0857064 0.0566371 
-0.0484311 0.11673 0.0323449 
-0.0465184 0.117511 0.0303342 
-0.0170435 0.117109 0.036227 
-0.0777261 0.123054 0.0523827 
-0.0313954 0.175813 -0.00329749 
0.0386342 0.106597 0.00268676 
0.0387175 0.101147 -0.00630032 
-0.0863681 0.0926163 0.00131568 
-0.0739295 0.16547 -0.0186859 
-0.0324327 0.176435 -0.00486372 
-0.0354654 0.17579 -0.00485878 
-0.0779059 0.156803 -0.0189601 
-0.0665525 0.0873335 0.0444904 
-0.065045 0.0875886 0.0454783 
-0.0635026 0.0875029 0.044716 
-0.0616641 0.0877534 0.0450328 
-0.0596656 0.0875521 0.0453077 
-0.0585103 0.0873226 0.0446979 
-0.0574907 0.0875561 0.0444865 
-0.0559419 0.0877336 0.04518 
-0.0538432 0.0865084 0.0460058 
-0.0498007 0.0875838 0.0451768 
-0.0449423 0.0877786 0.0441815 
-0.0414822 0.0874136 0.0423285 
-0.0385984 0.0860812 0.043386 
-0.0375694 0.0874359 0.0432883 
-0.0366174 0.0873811 0.0423652 
-0.0345019 0.0874812 0.0426845 
-0.0334309 0.0875798 0.0427006 
-0.0324471 0.0875704 0.043253 
-0.0316212 0.0873039 0.0442283 
-0.030352 0.0876197 0.0433698 
-0.0293249 0.0863339 0.0445259 
-0.011505 0.0885104 0.0571715 
-0.00864849 0.0875262 0.0568458 
0.00352101 0.0872203 0.0566577 
0.00674183 0.0874309 0.0562391 
-0.0444859 0.163786 0.00552022 
-0.0445154 0.162271 0.00595228 
-0.0434639 0.162291 0.00582239 
0.0194007 0.0877503 0.0488616 
-0.0757804 0.122734 0.0526972 
-0.0284893 0.180262 -0.00685883 
-0.00726643 0.122329 0.0354803 
-0.0170882 0.121956 0.0331655 
-0.0633584 0.153211 -0.00592032 
-0.0860973 0.117216 0.00101936 
-0.0662601 0.0888477 0.0437006 
-0.0646824 0.0889583 0.0442296 
-0.0635874 0.0889897 0.0456477 
-0.061658 0.0889709 0.0461869 
-0.0605487 0.0890632 0.045127 
-0.0595527 0.0890251 0.0448062 
-0.0584719 0.0889507 0.0448036 
-0.0575007 0.0890151 0.0444257 
-0.055843 0.0890555 0.0443219 
-0.0541905 0.0892022 0.0442628 
-0.0511657 0.0884227 0.0457619 
-0.0457553 0.0891457 0.0447603 
-0.0440923 0.0880894 0.0428892 
-0.0433718 0.0888588 0.0430699 
-0.0427173 0.0882126 0.0417328 
-0.0415784 0.0887624 0.0433493 
-0.0405342 0.0873706 0.0433643 
-0.0375693 0.0889758 0.042726 
-0.036451 0.0890365 0.0425124 
-0.0355012 0.0888928 0.0432676 
-0.0320691 0.0884051 0.0442029 
-0.0304387 0.0889902 0.0433634 
-0.0296214 0.0889575 0.0444215 
0.0131508 0.130621 0.0124299 
-0.0168526 0.0879585 0.0561469 
-0.0134296 0.0889316 0.0572772 
-0.011456 0.0900627 0.0566251 
-0.00947597 0.0896463 0.0576683 
-0.00444672 0.0874874 0.0564386 
-0.000718141 0.0885159 0.0566148 
0.00610032 0.131405 0.0189903 
0.0187699 0.0894369 0.0491904 
0.0203625 0.0862295 0.0490437 
-0.0187698 0.119581 0.0344071 
0.0359708 0.108519 -0.00299203 
-0.0461785 0.115324 0.0329077 
-0.0702601 0.123391 0.0533798 
-0.0816828 0.155338 0.0173935 
-0.0595161 0.0903415 0.0452967 
-0.0584783 0.0903722 0.0454917 
-0.056942 0.0904855 0.0449274 
-0.0550026 0.0902845 0.0457272 
-0.0535804 0.0903977 0.0443012 
-0.0523755 0.0903886 0.0448218 
-0.0496702 0.0890984 0.0447987 
-0.0480117 0.0880422 0.0451038 
-0.0475902 0.0905575 0.0439591 
-0.0452726 0.0904248 0.0436689 
-0.0441643 0.0899655 0.0424723 
-0.0424895 0.0902726 0.0429957 
-0.040534 0.0903474 0.043353 
-0.0385342 0.089021 0.0434054 
-0.0375253 0.0901164 0.0442745 
-0.0365281 0.0901462 0.0440577 
-0.0353278 0.0899455 0.0439105 
-0.0339429 0.0895924 0.0442717 
-0.0333792 0.0901848 0.0451215 
-0.0305704 0.0903302 0.0445009 
-0.029505 0.0903571 0.0441379 
-0.0154477 0.0906994 0.0569317 
-0.0129231 0.0914019 0.0571256 
-0.0114996 0.0911349 0.0563346 
-0.0102687 0.0914413 0.0569513 
-0.00773212 0.0904052 0.0577063 
-0.00586972 0.0910065 0.0562453 
-0.0028832 0.0909324 0.055597 
0.00219008 0.0895127 0.0560389 
0.00516089 0.090766 0.0555979 
0.00784515 0.0895602 0.0548011 
0.0111413 0.0908931 0.0531379 
-0.0700091 0.117462 0.0527236 
-0.0719259 0.117522 0.0533214 
-0.0732759 0.117729 0.05252 
0.0194928 0.0898485 0.0482212 
-0.00985217 0.177147 -0.0274528 
-0.0127817 0.121119 0.0345121 
-0.0106845 0.165152 -0.0177836 
0.0239919 0.123964 0.0180824 
-0.0715139 0.0910233 0.041364 
-0.0693655 0.0915819 0.0416882 
-0.0637358 0.0907106 0.0453931 
-0.0611414 0.0916175 0.044795 
-0.0568469 0.0918108 0.0449244 
-0.0546002 0.0917915 0.0445791 
-0.0474709 0.0917496 0.0438531 
-0.0460854 0.0916088 0.0436986 
-0.0447372 0.0916632 0.0423741 
-0.0414571 0.0910239 0.0420821 
-0.0385251 0.0917254 0.0435756 
-0.0376154 0.0917419 0.0442026 
-0.0358649 0.0919502 0.0437947 
-0.034098 0.0914651 0.0446465 
-0.0296603 0.0917479 0.0440114 
-0.0284868 0.0917844 0.0443714 
-0.0273796 0.0917961 0.0446669 
-0.0141535 0.0919974 0.0552072 
-0.0124811 0.0929063 0.0566371 
-0.00946983 0.0922429 0.055541 
-0.00602609 0.0925192 0.0567825 
-0.000697596 0.0924775 0.05626 
0.00649668 0.0915492 0.0544679 
0.0210725 0.0903916 0.0487527 
-0.0746153 0.135838 0.0498485 
-0.0493889 0.144764 0.00938447 
-0.0770157 0.135813 0.0509685 
0.0210135 0.126006 0.0231482 
-0.0871324 0.092709 0.00331941 
-0.0758886 0.153862 0.00198605 
-0.0917699 0.11599 0.0323589 
-0.0706422 0.0911325 0.0426283 
-0.0686002 0.0920768 0.0417212 
-0.0607936 0.093157 0.0450939 
-0.0585321 0.0931212 0.0445979 
-0.0565451 0.0931741 0.0444147 
-0.0554641 0.0921033 0.0457008 
-0.053408 0.0921531 0.0444032 
-0.0521797 0.0922151 0.0447265 
-0.0503777 0.0920686 0.0439856 
-0.0495567 0.0918096 0.0446217 
-0.0488675 0.0919263 0.0437236 
-0.0400813 0.0924729 0.0419262 
-0.0371421 0.093273 0.0435455 
-0.0326457 0.092861 0.0446595 
-0.0305449 0.0930405 0.0450096 
-0.0286038 0.0933192 0.0438697 
-0.0273158 0.0932166 0.0442983 
-0.0263698 0.0931137 0.0446855 
-0.0157434 0.0940413 0.054967 
-0.00601482 0.0936305 0.0556012 
-0.00181126 0.0939732 0.0556453 
0.00182439 0.0942788 0.0556011 
0.00731053 0.0918586 0.0537509 
0.0114068 0.0928281 0.0519735 
-0.0508414 0.156523 0.0106929 
0.0184053 0.0933926 0.0475241 
-0.0232332 0.118412 0.0332251 
-0.00860263 0.167934 -0.0207378 
-0.0304027 0.175783 -0.00411571 
-0.080287 0.127488 0.0522296 
0.0224724 0.125496 0.0209248 
0.0363137 0.109798 0.0237255 
-0.0681846 0.093794 0.0428225 
-0.0675416 0.0928582 0.0428108 
-0.0520415 0.0944626 0.0437595 
-0.0505026 0.0946268 0.0446014 
-0.0495039 0.0946468 0.0448615 
-0.0484453 0.094651 0.0449858 
-0.0464297 0.0943788 0.0436165 
-0.0453852 0.0940137 0.0432107 
-0.040409 0.0947183 0.0425646 
-0.0372879 0.0944738 0.0430039 
-0.0354011 0.093276 0.044147 
-0.0340364 0.0942526 0.0450592 
-0.0317404 0.0946275 0.0444405 
-0.0298516 0.0947317 0.0447447 
-0.0285033 0.0945593 0.0455006 
-0.0273466 0.0945743 0.0458342 
-0.0264796 0.0948274 0.0451564 
-0.0254482 0.0944287 0.0443769 
-0.0145392 0.095702 0.0540672 
-0.0138164 0.0941598 0.0554498 
-0.011042 0.0945858 0.0558821 
-0.00845805 0.0949029 0.0557528 
-0.00676359 0.0954788 0.0551582 
-0.00341944 0.0949139 0.0541017 
-0.000198662 0.0956861 0.0548235 
0.00262192 0.0939878 0.054156 
0.008231 0.095497 0.0523032 
0.00993683 0.094564 0.0520377 
0.0245039 0.123455 0.0212785 
0.0196596 0.0922802 0.0484204 
0.0215759 0.0932054 0.0480049 
-0.0328647 0.117261 0.0310305 
-0.073717 0.120397 0.0530813 
-0.0324475 0.175761 -0.00287076 
-0.0735532 0.123514 0.05325 
-0.0789604 0.138279 0.0484976 
-0.0713923 0.143293 0.0445587 
0.0104432 0.13146 0.0153234 
-0.0698836 0.0948937 0.0428275 
-0.0642263 0.0952693 0.0427999 
-0.0620824 0.0941805 0.0445749 
-0.0587324 0.0948765 0.0447712 
-0.0564977 0.0946056 0.0449039 
-0.0560686 0.0967158 0.044209 
-0.0540429 0.09523 0.0443126 
-0.0523371 0.0957627 0.0433799 
-0.050576 0.0960775 0.0446943 
-0.0494984 0.0960281 0.044498 
-0.0485389 0.0958829 0.0438973 
-0.046049 0.0957696 0.0429607 
-0.0435229 0.0934468 0.0427809 
-0.0406133 0.0959702 0.042932 
-0.0373252 0.0959286 0.0440751 
-0.033397 0.0958805 0.0437669 
-0.0299248 0.0960895 0.0457792 
-0.0265288 0.0961522 0.0441109 
-0.00613212 0.0962142 0.0536937 
-0.00116845 0.0967846 0.0537926 
0.000968016 0.0970728 0.0539229 
0.00471757 0.0963612 0.0521503 
0.00690436 0.0966083 0.0515822 
0.0196979 0.0958626 0.0468695 
-0.00464897 0.118264 0.0392904 
-0.0757592 0.119831 0.0531977 
-0.0345287 0.119333 0.0299668 
-0.00454669 0.131594 0.0137939 
-0.0784346 0.132217 0.0524687 
-0.0923592 0.115954 0.0352247 
-0.0706301 0.113028 -0.00885822 
0.024404 0.124261 0.0238626 
-0.0362095 0.127102 -0.00151702 
-0.00537675 0.130974 0.00513778 
-0.0306689 0.124831 -0.000160693 
0.0153502 0.129755 0.0151196 
-0.07094 0.0964691 0.0423592 
-0.0665281 0.0970544 0.0426833 
-0.0633552 0.0975457 0.0433517 
-0.0610262 0.0974842 0.0435429 
-0.0590087 0.0975434 0.0436292 
-0.0546709 0.097202 0.0431343 
-0.053486 0.0972669 0.0429047 
-0.0434332 0.0967015 0.0423332 
-0.041693 0.0944796 0.0415393 
-0.0364102 0.0971753 0.0423422 
-0.0356656 0.0948478 0.0433311 
-0.0323432 0.0962913 0.0448888 
-0.0290358 0.0970162 0.0450435 
0.0446843 0.0707209 0.0232575 
0.0453709 0.0699019 0.0235502 
0.0459667 0.0688243 0.0233719 
-0.0487262 0.141705 0.00937211 
-0.00563622 0.0982486 0.0527624 
0.00535084 0.0980394 0.0510141 
0.00628344 0.097234 0.0496286 
0.00823137 0.096851 0.050474 
0.00859645 0.0976504 0.0493482 
0.00979902 0.0983434 0.0492545 
0.0118382 0.0974128 0.0479803 
0.0140305 0.097574 0.0481381 
-0.0761168 0.119692 0.0519004 
0.00792007 0.120576 0.0357846 
-0.0774551 0.14193 0.0465183 
-0.0772103 0.131442 0.0520729 
-0.0265918 0.181488 -0.00881468 
0.0312 0.116822 0.0245891 
-0.064837 0.0974874 0.0427378 
-0.0644336 0.0986061 0.0419719 
-0.0634785 0.0988847 0.0429915 
-0.0612863 0.0989222 0.0432893 
-0.0594792 0.098847 0.0430887 
-0.0577982 0.0988441 0.0434609 
-0.0567159 0.0972623 0.042888 
-0.0544179 0.0988138 0.0433305 
-0.0534471 0.0988808 0.0434432 
-0.0525019 0.0988542 0.0436753 
-0.0513987 0.0983802 0.0442312 
-0.0503052 0.0980442 0.0445658 
-0.0482648 0.0987546 0.0442168 
-0.0467428 0.0983608 0.0426274 
-0.0414772 0.0979267 0.0426942 
-0.0391 0.0963494 0.0426289 
-0.0328815 0.0984015 0.0437279 
-0.0313375 0.0985649 0.0445354 
-0.0284113 0.098574 0.0427303 
-0.0272733 0.0986248 0.0431816 
-0.0262282 0.0987883 0.0434325 
-0.0252181 0.098818 0.0438075 
-0.0243946 0.0988501 0.0444096 
-0.0234014 0.0988091 0.0441789 
-0.0224937 0.098856 0.0447075 
-0.021491 0.0988066 0.0443335 
-0.0638675 0.158354 -0.0164825 
-0.00934196 0.172745 -0.0274465 
0.00344081 0.0986229 0.0491093 
0.00447814 0.098936 0.0486815 
0.005551 0.0995061 0.0486647 
0.00654017 0.0991848 0.0483091 
0.00749124 0.0988709 0.0479271 
0.00888912 0.0993235 0.0487775 
0.0109142 0.0992302 0.0482067 
0.0124423 0.0990048 0.0475848 
0.0150442 0.0984704 0.0473066 
0.0183474 0.0951979 0.0473015 
0.02116 0.0966644 0.046672 
-0.0345693 0.117952 0.0313064 
-0.00175928 0.118674 0.0395473 
4.41319e-005 0.114384 0.0409315 
0.00698181 0.122781 0.0351704 
-0.0343632 0.12697 0.0042384 
-0.0722923 0.163585 -0.0145425 
-0.073477 0.1217 0.0536685 
-0.0497946 0.0926986 -0.0217553 
0.0259217 0.122038 0.0242475 
0.0184976 0.127012 0.0189126 
0.0168171 0.127777 0.017663 
-0.0683685 0.0990286 0.0413134 
-0.0668919 0.0992676 0.0421801 
-0.0648102 0.1003 0.0426677 
-0.0629059 0.100045 0.0426903 
-0.0614599 0.0998712 0.0419117 
-0.0595161 0.10018 0.0428456 
-0.0558949 0.0995325 0.0429521 
-0.0508695 0.100211 0.0430075 
-0.0483885 0.100428 0.043256 
-0.0447893 0.097786 0.0429712 
-0.0402826 0.0982597 0.041992 
-0.0348742 0.0987949 0.0426333 
-0.0330968 0.0998854 0.0425083 
-0.0302494 0.0996424 0.044216 
-0.0295389 0.100105 0.042975 
-0.0273401 0.100193 0.0429291 
-0.0264825 0.100226 0.0439654 
-0.0227806 0.100446 0.0443347 
-0.0207299 0.100368 0.044352 
-0.0145219 0.100321 0.0443868 
-0.0115403 0.100429 0.0448189 
-0.0104744 0.100302 0.0451106 
0.00351658 0.100302 0.0462372 
0.0044458 0.100721 0.0466777 
0.00559532 0.099918 0.0463415 
0.00643831 0.100665 0.0472707 
0.00778329 0.100091 0.0474487 
0.010501 0.100403 0.0478417 
0.0125465 0.100537 0.0480374 
0.0172041 0.100703 0.046777 
-0.0720456 0.118916 0.053238 
0.00533731 0.120001 0.0355368 
-0.048727 0.159269 0.00803136 
-0.0198676 0.126593 0.00626554 
0.0208797 0.126272 0.0212758 
-0.0689884 0.163533 -0.0139654 
-0.0672359 0.161538 -0.0145868 
-0.0660402 0.160353 -0.0124021 
-0.0641408 0.158778 -0.0133252 
-0.0662951 0.101244 0.0407283 
-0.06486 0.1013 0.041927 
-0.0609053 0.101254 0.0418249 
-0.0579618 0.101399 0.0420284 
-0.052549 0.100453 0.0426285 
-0.0495553 0.1005 0.0422359 
-0.048478 0.101922 0.0426081 
-0.047758 0.10113 0.0411755 
-0.0466557 0.100341 0.0423244 
-0.0429554 0.100382 0.0423506 
-0.0405906 0.100847 0.0403403 
-0.039459 0.101374 0.0404639 
-0.0365448 0.0993847 0.0426262 
-0.0354383 0.100238 0.0415462 
-0.0284895 0.101206 0.0428157 
-0.0275869 0.101623 0.0434936 
-0.0250511 0.100255 0.0438557 
-0.0184203 0.10066 0.0444322 
-0.0104974 0.101719 0.0442305 
-0.00949471 0.101293 0.0433322 
-0.00840491 0.101348 0.0434642 
-0.00758575 0.101908 0.0444264 
-0.031023 0.174277 -0.00302439 
-0.000445698 0.101515 0.0441728 
0.00114312 0.101617 0.0443695 
0.00470615 0.101261 0.0446784 
0.0055392 0.101667 0.0456728 
0.0070317 0.101572 0.0462607 
0.011064 0.101718 0.047044 
0.0127162 0.101503 0.0468843 
0.0156957 0.101898 0.0465841 
-0.000860985 0.11697 0.0397029 
-0.0548992 0.154221 0.022809 
-0.0407654 0.120193 0.030175 
0.0361464 0.105399 -0.00498784 
-0.0475762 0.159255 0.00795719 
-0.0740039 0.142364 0.0456759 
-0.069294 0.12093 0.0538802 
-0.0443077 0.160974 0.00713133 
0.00626842 0.129169 0.0268817 
0.0292276 0.11998 0.0240025 
0.012456 0.129552 0.0168454 
0.00714049 0.131029 0.0127795 
0.00360238 0.131255 0.0108328 
-0.054639 0.10131 0.0417944 
-0.0534179 0.100932 0.0414913 
-0.0509852 0.102449 0.0409159 
-0.0494701 0.102708 0.0408038 
-0.048603 0.103126 0.0415113 
-0.0474747 0.102773 0.0409057 
-0.0420578 0.102506 0.0420743 
-0.0414524 0.101616 0.0411652 
-0.0379996 0.101035 0.041313 
-0.0330041 0.10146 0.0414192 
-0.0314761 0.100904 0.0435642 
-0.0263052 0.101539 0.042728 
-0.0245679 0.103092 0.0436212 
-0.0215465 0.101993 0.0447313 
-0.0199719 0.10215 0.0432277 
-0.0175002 0.103007 0.0435339 
-0.0155018 0.103038 0.043384 
-0.00873425 0.102908 0.0436442 
0.00269528 0.101238 0.0438391 
0.00346029 0.103167 0.0440228 
0.00460752 0.103396 0.0443576 
0.0112529 0.103268 0.0468024 
0.0167105 0.103347 0.045907 
-0.0698073 0.119178 0.0524759 
-0.0389262 0.118661 0.0314629 
0.000282978 0.119756 0.0387272 
-0.038999 0.120867 0.0291366 
0.0043295 0.120619 0.036162 
0.0334086 0.114072 0.0248148 
-0.0426869 0.163717 0.00453716 
-0.0525417 0.156156 0.0101725 
-0.0248681 0.125771 0.00540481 
-0.0464147 0.160947 0.00759051 
-0.0629018 0.149573 -0.00615076 
0.00101979 0.132178 0.0161104 
-0.032592 0.12571 0.000815012 
-0.0254184 0.122691 0.0244651 
-0.0262472 0.11998 0.0292558 
-0.0737844 0.103215 0.0380407 
-0.0682814 0.102021 0.0404963 
-0.0653909 0.103071 0.0416362 
-0.0556443 0.100916 0.0427828 
-0.0523108 0.104235 0.0409531 
-0.0495131 0.104327 0.0403977 
-0.0485722 0.104478 0.040956 
-0.0463496 0.103949 0.0415274 
-0.0448526 0.104269 0.0415685 
-0.0434359 0.104563 0.0418632 
-0.0402642 0.103658 0.0404019 
-0.0398059 0.10327 0.0393892 
-0.0348619 0.104219 0.0406779 
-0.0313228 0.103299 0.0412967 
-0.027884 0.10316 0.0425424 
-0.0227107 0.102859 0.0436428 
-0.021311 0.104643 0.0435408 
-0.0189124 0.103122 0.0431624 
-0.0170987 0.103639 0.0430399 
-0.0154534 0.104349 0.0426301 
-0.0144923 0.104419 0.0432284 
0.00104872 0.104165 0.0439254 
0.00307722 0.104153 0.0423023 
0.00453264 0.104112 0.0425682 
0.00550833 0.104383 0.042961 
0.00781149 0.10301 0.0455973 
0.0109619 0.104681 0.0450227 
0.0140453 0.103441 0.0465893 
0.00329134 0.117648 0.0393275 
-0.0896454 0.119936 0.00323874 
0.0162775 0.119604 0.0347427 
-0.0373996 0.119898 0.0299193 
-0.00472032 0.130746 0.00991278 
0.0338525 0.114366 0.0231905 
-0.0848275 0.106513 0.000773797 
-0.0744758 0.126013 0.0531967 
-0.048477 0.160893 0.00771548 
-0.0410571 0.114939 0.0336871 
-0.0791012 0.127433 0.0537445 
0.00230859 0.131846 0.0157674 
-0.0413745 0.171891 -0.000182624 
-0.0737283 0.105465 0.0376852 
-0.0721428 0.104981 0.0371784 
-0.061457 0.104061 0.041367 
-0.0573251 0.104569 0.0410784 
-0.0540049 0.10598 0.0403863 
-0.0506324 0.104405 0.0404032 
-0.0505031 0.105548 0.0394406 
-0.0496067 0.105891 0.0402014 
-0.0449017 0.105441 0.040627 
-0.0434867 0.10528 0.0402717 
-0.0422307 0.105499 0.0395968 
-0.0394714 0.105618 0.0389153 
-0.0341779 0.105326 0.0388579 
-0.0294326 0.102883 0.0416153 
-0.0266029 0.104811 0.0419029 
-0.0184822 0.105083 0.0422117 
-0.0165115 0.10447 0.0426981 
-0.0165372 0.105814 0.0425193 
-0.015614 0.10587 0.0430571 
-0.0144093 0.105801 0.0428653 
-0.0113247 0.103896 0.0442126 
-0.00707088 0.105889 0.0436282 
0.00098944 0.105642 0.0425572 
0.00343863 0.105818 0.0425701 
0.00454652 0.10584 0.0424748 
0.00554501 0.105844 0.0422141 
0.00653018 0.105844 0.0422105 
0.00748046 0.105726 0.0421742 
0.00840857 0.106108 0.0429348 
0.00957103 0.105484 0.0429672 
0.0106958 0.105867 0.04372 
0.014955 0.105298 0.0441235 
0.0237174 0.105864 0.0400019 
-0.0404943 0.169906 0.00197019 
-0.000314665 0.131143 0.0103217 
-0.00364768 0.115402 0.0402817 
-0.0898327 0.140714 0.0231331 
0.0255761 0.123564 0.0204618 
-0.0646652 0.154916 -0.0066461 
-0.0357906 0.173847 -0.0111016 
0.0240935 0.121966 0.0260022 
-0.0725315 0.106927 0.0371663 
-0.0715105 0.106935 0.0369419 
-0.0707565 0.106829 0.0380228 
-0.0700911 0.106174 0.0381528 
-0.0678721 0.106399 0.0377228 
-0.0641797 0.107544 0.0389319 
-0.0526153 0.106687 0.0393392 
-0.0468568 0.105857 0.0401069 
-0.0402362 0.106572 0.0394908 
-0.0386521 0.105724 0.038008 
-0.0377434 0.105193 0.0389363 
-0.0352689 0.10726 0.0387749 
-0.0319391 0.107078 0.0402942 
-0.0275132 0.104732 0.0416123 
-0.0204648 0.10689 0.0425473 
-0.0175579 0.10725 0.0424352 
-0.0133127 0.106239 0.0428851 
-0.00803988 0.107242 0.0436833 
-0.00649714 0.107279 0.0440851 
-0.00471455 0.107274 0.0436692 
-0.00257561 0.105989 0.0447735 
0.00348384 0.107165 0.0426185 
0.00512465 0.106983 0.0414093 
0.00646675 0.106874 0.0408625 
0.00747201 0.107453 0.041917 
0.00856357 0.107445 0.0417176 
0.00953285 0.107236 0.0414639 
0.0105072 0.107174 0.0415014 
0.0114515 0.107504 0.0423608 
0.0127439 0.106297 0.0424769 
0.02183 0.106997 0.0398758 
-0.0741552 0.127338 0.0526391 
-0.0579285 0.1138 0.0363824 
-0.0567084 0.113963 0.0350617 
0.0172988 0.127191 0.0196838 
0.0405136 0.10016 -0.0030342 
-0.0553667 0.113978 0.0359761 
-0.0545664 0.113928 0.0349743 
-0.0661582 0.155757 -0.00745924 
0.0175512 0.126352 0.0247184 
0.019323 0.125121 0.0235881 
-0.0714896 0.108235 0.0375624 
-0.0701115 0.10809 0.0378101 
-0.0684814 0.108194 0.0380996 
-0.0665715 0.108414 0.0377922 
-0.0662575 0.107235 0.0393052 
-0.0528462 0.108208 0.038349 
-0.0507522 0.107632 0.0395877 
-0.0494053 0.107987 0.0389986 
-0.0481097 0.108052 0.0385097 
-0.0457374 0.108095 0.0395071 
-0.043485 0.107488 0.0399184 
-0.0427007 0.107104 0.0392571 
-0.0414322 0.107865 0.0392673 
-0.0361141 0.108629 0.0382027 
-0.0327403 0.10866 0.0391461 
-0.027444 0.108021 0.0393655 
-0.0248353 0.104436 0.0420343 
-0.0164739 0.107724 0.0422214 
-0.0145492 0.107793 0.0431714 
-0.0105892 0.107323 0.0439491 
-0.00917779 0.108883 0.0438825 
0.00145934 0.107799 0.0433776 
0.00636796 0.108449 0.0406152 
0.00851702 0.108681 0.0409174 
0.00960698 0.108799 0.0408122 
0.0111287 0.108121 0.0397862 
0.0131383 0.108588 0.0409006 
0.0205619 0.108287 0.0391438 
0.0284108 0.11815 0.0272619 
0.0423336 0.100108 0.000836875 
-0.0726476 0.160722 -0.00882879 
-0.0659433 0.118071 -0.00933096 
-0.0704373 0.109648 0.0376902 
-0.067612 0.10991 0.0371009 
-0.0645915 0.109814 0.0381847 
-0.0455876 0.162416 0.00592156 
-0.0592297 0.10826 0.0391878 
-0.0541803 0.108346 0.0399502 
-0.0515596 0.108457 0.0381763 
-0.0501609 0.109851 0.0377239 
-0.0481802 0.109689 0.037999 
-0.0459595 0.109699 0.0382658 
-0.0399618 0.109688 0.0374833 
-0.0384722 0.109035 0.0370459 
-0.0373957 0.10919 0.0366839 
-0.0290383 0.10877 0.0394606 
-0.0255879 0.108741 0.0403841 
-0.0248487 0.107002 0.0407453 
-0.0185416 0.108989 0.0422448 
-0.0170625 0.109793 0.0406785 
-0.0114947 0.109265 0.042717 
-0.00429716 0.108601 0.0432168 
-0.00168886 0.109443 0.0433915 
1.25258e-005 0.109137 0.042466 
-0.0101365 0.118584 0.0380309 
0.00919025 0.10967 0.0395391 
0.0105695 0.110041 0.0403686 
0.0116326 0.109536 0.0391089 
0.0150081 0.108655 0.0410124 
0.0198171 0.109471 0.0385241 
-0.0699378 0.14579 0.0422626 
-0.0365471 0.17243 -0.000698865 
-0.0162383 0.115195 0.0383954 
-0.0441746 0.126676 0.0199437 
-0.0344326 0.172785 -0.000750612 
-0.0316677 0.125583 0.00370675 
-0.0422579 0.162318 0.00554556 
-0.0615742 0.11106 0.0370187 
-0.0604733 0.111042 0.0370754 
-0.0574238 0.111318 0.0371766 
-0.0541301 0.110955 0.0367679 
-0.0528043 0.110608 0.037805 
-0.0507026 0.111216 0.0366814 
-0.04732 0.111529 0.0377587 
-0.0435234 0.111158 0.0370964 
-0.0425805 0.110235 0.0384979 
-0.0354268 0.110293 0.0374704 
-0.0322927 0.109273 0.0372436 
-0.026895 0.110494 0.0381979 
-0.0257175 0.110616 0.0386496 
-0.0220697 0.112053 0.0383011 
-0.0195918 0.112833 0.0399486 
-0.0188038 0.11081 0.0401126 
-0.0153636 0.111542 0.041103 
-0.013469 0.110205 0.0421858 
-0.00987226 0.111043 0.042968 
-0.0070931 0.109902 0.0438049 
-0.00631586 0.112625 0.0423895 
-0.00515895 0.111165 0.0426939 
-0.00291008 0.111851 0.0427241 
-0.00178934 0.112528 0.0423708 
0.000350925 0.11122 0.0420174 
0.00245829 0.111068 0.0428421 
-0.0199852 0.121292 0.0316586 
0.00924367 0.111237 0.0396135 
0.0104246 0.111168 0.0389394 
0.0114825 0.111216 0.039033 
0.012587 0.111385 0.0387033 
0.0142249 0.110313 0.0401833 
0.0151864 0.113044 0.0382035 
0.0188596 0.108044 0.0392284 
0.0181474 0.110474 0.0381314 
0.0206924 0.111183 0.0383839 
-0.0770901 0.157157 -0.0167221 
0.0392069 0.107292 0.0235197 
-0.0344341 0.174145 -0.00165743 
-0.0313405 0.177612 -0.00370949 
-0.0669023 0.156768 -0.00744855 
-0.0449166 0.0927775 -0.0223654 
-0.0286834 0.0928847 -0.0247643 
-0.0468727 0.161834 0.00613472 
-0.0335439 0.172728 -0.00167201 
-0.0765486 0.126077 0.0523434 
-0.0722268 0.126456 0.0521115 
-0.0616515 0.112536 0.0361797 
-0.0602054 0.112485 0.0364312 
-0.0568337 0.112369 0.0354329 
-0.0550122 0.112719 0.0364523 
-0.0529721 0.113494 0.0349081 
-0.0505612 0.113088 0.0346162 
-0.0490708 0.112681 0.0360112 
-0.0475046 0.113587 0.0349694 
-0.0462286 0.113005 0.0356013 
-0.0437386 0.113495 0.035582 
-0.0411037 0.112246 0.0367074 
-0.0392969 0.111722 0.0351446 
-0.0370601 0.111934 0.0356331 
-0.0355401 0.115736 0.0324173 
-0.0334222 0.112007 0.0350228 
-0.029415 0.112183 0.0352772 
-0.0273864 0.114393 0.0349037 
-0.0261511 0.114202 0.0357742 
-0.0796507 0.136817 -0.00352838 
-0.0727751 0.17523 -0.0518388 
-0.0486757 0.034475 0.0448077 
-0.0287762 0.125781 0.00507886 
-0.0265079 0.125877 0.00486825 
-0.0161199 0.0376473 0.0513409 
-0.0563904 0.0869571 -0.0218751 
-0.00844525 0.0380201 0.0484859 
-0.00346694 0.0382383 0.0470454 
0.018349 0.0393975 0.0437243 
-0.0595265 0.0940031 -0.0190933 
-0.0482979 0.12115 0.029877 
-0.0613272 0.148129 0.0362422 
-0.0490301 0.0361541 0.0459417 
-0.0451746 0.0361731 0.0453403 
-0.0439341 0.0362257 0.044796 
-0.0224018 0.0387813 0.0545457 
-0.0205357 0.037507 0.0542346 
-0.0121705 0.0379846 0.0508363 
-0.0104118 0.0382868 0.049232 
-0.00522883 0.0383069 0.0482605 
-0.00153179 0.0382602 0.0465527 
0.00281303 0.0384855 0.0459043 
0.00301188 0.0414279 0.0460447 
0.0106184 0.0392429 0.0447227 
0.014822 0.038101 0.0439233 
-0.030273 0.154124 -0.00374323 
-0.0631731 0.166838 -0.0602391 
-0.0547338 0.142404 0.0294098 
-0.0357776 0.127294 0.00187519 
-0.0531925 0.0375855 0.046818 
-0.0486763 0.0375428 0.0456131 
-0.0460869 0.0377119 0.0448747 
-0.0453077 0.0376944 0.0439405 
-0.0435737 0.0377479 0.0448318 
0.0301073 0.116858 0.0268025 
-0.015572 0.039573 0.0521307 
-0.00460014 0.040384 0.047739 
-0.00102061 0.0410388 0.0468409 
0.00846723 0.0410776 0.0452055 
0.0129451 0.0420404 0.0448318 
0.0157484 0.042078 0.0443357 
0.0179437 0.0420682 0.0432937 
0.0194474 0.0423241 0.0426614 
0.021241 0.0398403 0.0416701 
0.0228126 0.0420425 0.041449 
0.0239725 0.042023 0.0402286 
-0.0534272 0.0944392 -0.0220818 
-0.0498181 0.0941887 -0.0216523 
-0.057133 0.143926 0.0315459 
0.0316043 0.114542 0.0277887 
-0.0548053 0.0386854 0.0467462 
-0.0529415 0.0388933 0.0470301 
-0.0510829 0.0375238 0.0467852 
-0.0233597 0.0416651 0.0536492 
-0.0223119 0.0411661 0.0543498 
-0.0167434 0.0418365 0.052827 
-0.0113474 0.0418664 0.0504447 
-0.00731274 0.042209 0.0483923 
-0.00477039 0.0430363 0.0483951 
-0.00234253 0.0426378 0.0478729 
0.000651575 0.0428801 0.0469042 
-0.0639144 0.11093 0.0369808 
0.010917 0.0431471 0.0445263 
0.0161032 0.0435574 0.0446973 
0.0173165 0.0434885 0.0434425 
0.0194933 0.0435894 0.0432831 
0.0250152 0.0436142 0.0399343 
0.0251748 0.0422342 0.0386847 
-0.06554 0.112858 0.0385916 
-0.0779764 0.156852 -0.0179149 
-0.0350991 0.0929329 -0.0235297 
-0.0508362 0.092716 -0.0214617 
-0.0485823 0.0953971 -0.0220346 
-0.0518317 0.0941694 -0.0217329 
-0.0583069 0.0955066 -0.0216378 
-0.0528457 0.0401842 0.0474291 
-0.0512259 0.0403577 0.0465902 
-0.0503681 0.0376888 0.0463449 
-0.0457868 0.0405187 0.0442895 
-0.0445403 0.0400887 0.043662 
-0.0422746 0.0395114 0.0430361 
-0.0234366 0.043418 0.0544231 
-0.0208723 0.0429215 0.0533755 
-0.0165665 0.0430975 0.0513919 
0.0102881 0.044624 0.0443646 
0.0113634 0.0446292 0.0440673 
0.0128452 0.0445905 0.044217 
0.0164793 0.0449048 0.0432242 
0.0187136 0.0451396 0.0438021 
0.0246401 0.044921 0.0390093 
-0.0519624 0.0869751 -0.0208977 
-0.029056 0.0944953 -0.024818 
-0.0508365 0.0942161 -0.0212104 
-0.0459934 0.0939628 -0.0212069 
-0.00132733 0.105264 0.0438254 
-0.0519067 0.0416676 0.0456667 
-0.0505519 0.0417972 0.0458221 
-0.0492107 0.0414772 0.0441172 
-0.0628233 0.110846 0.0365974 
-0.0452908 0.0424692 0.0433148 
-0.0559481 0.138143 0.0313647 
-0.0417101 0.156782 0.006603 
-0.0399533 0.156423 0.00505391 
-0.0216819 0.0441129 0.0530662 
-0.0201925 0.04498 0.0529445 
-0.0424038 0.155132 0.00714834 
0.0403814 0.0981059 -0.00409076 
0.0219748 0.0980627 0.0461517 
-0.0186982 0.185675 -0.0173021 
-0.0590453 0.149779 0.0356827 
0.0103575 0.0461356 0.0463191 
0.0109056 0.0460622 0.0453441 
0.0116449 0.0459906 0.0446661 
0.0123905 0.0461934 0.0437473 
0.013539 0.0461109 0.0437289 
0.0145364 0.0462248 0.0432288 
0.0156043 0.0462457 0.042862 
0.0168097 0.0461978 0.0437877 
0.0181505 0.0464189 0.0429449 
0.0204686 0.0450428 0.042016 
0.0236714 0.0439341 0.0409821 
0.0258663 0.0455858 0.0379171 
0.02598 0.0449245 0.0367196 
0.0292287 0.043534 0.0317791 
0.0311802 0.0446831 0.0304583 
0.0203252 0.107107 0.0406028 
-0.0454117 0.155155 0.00814006 
-0.0624025 0.139448 0.0374729 
0.0216045 0.105813 0.0401283 
-0.0523732 0.0429472 0.0460769 
-0.0512959 0.0434668 0.0438485 
-0.0473525 0.0426234 0.0443376 
0.0225149 0.106004 0.0397264 
-0.0444398 0.0438695 0.043319 
0.02509 0.105975 0.0389685 
0.0281065 0.106259 0.0381636 
-0.0117978 0.164086 -0.0138686 
-0.0574073 0.142379 0.032298 
-0.0233792 0.182849 -0.0111421 
0.0103852 0.047145 0.0476123 
0.0141151 0.047626 0.0447298 
0.0151229 0.0471857 0.0446455 
0.0160526 0.0473334 0.0441693 
0.0182356 0.0475679 0.042751 
0.0192234 0.0476175 0.0416049 
0.0210324 0.0477652 0.0407084 
0.023368 0.0476136 0.0403926 
0.025314 0.0466295 0.0382862 
0.0281167 0.045316 0.0349404 
0.0321777 0.047362 0.0321753 
0.0322581 0.0469838 0.0305136 
0.0418244 0.0481868 0.0322065 
0.0427344 0.0484155 0.0314292 
0.0453912 0.0485619 0.0300768 
0.0517906 0.0477698 0.0238508 
-0.0571904 0.148181 0.0314062 
-0.0434675 0.155074 0.00721574 
-0.0444416 0.155114 0.00762249 
-0.0526653 0.043975 0.0442796 
-0.0460913 0.156665 0.00874316 
-0.0317132 0.165391 -0.00516565 
-0.0335533 0.165127 -0.00481903 
-0.0147141 0.16402 -0.0109117 
-0.0192388 0.16117 -0.00518312 
-0.020174 0.16108 -0.00474104 
0.0113053 0.0490578 0.0477563 
0.0122329 0.0487613 0.0473696 
0.0130878 0.0475705 0.0462174 
0.0196808 0.048861 0.0422786 
0.0213858 0.048953 0.0413693 
0.0226849 0.049057 0.0397397 
0.0244902 0.0491697 0.0390459 
0.0265716 0.0489548 0.0390116 
0.0282446 0.0485135 0.037737 
-0.0599957 0.122637 0.0421619 
-0.0608096 0.126681 0.040911 
0.0258471 0.0930594 0.0458384 
0.00762685 0.10886 0.0411897 
0.0441639 0.0495837 0.0320905 
0.0448213 0.0499296 0.0307414 
0.0491821 0.0487335 0.0261031 
-0.0191131 0.158296 -0.00841476 
0.0258029 0.101187 0.0409103 
-0.0517299 0.0454329 0.0435984 
-0.0544857 0.139653 0.0293996 
-0.0632136 0.146638 0.0378323 
-0.0453022 0.156346 0.00667192 
-0.0345807 0.165377 -0.00296175 
-0.0352511 0.157929 0.0031173 
-0.0342179 0.157919 0.00257708 
-0.0431268 0.159306 0.00421131 
-0.0375905 0.159252 0.00146691 
-0.0373188 0.160834 0.000259603 
-0.016492 0.181541 -0.020861 
-0.0289922 0.160648 -0.00200184 
-0.0580101 0.149762 0.0347979 
0.010349 0.0503287 0.0507234 
0.0168751 0.0492544 0.0434897 
0.0181096 0.0488939 0.0431705 
0.0208253 0.0507204 0.0422024 
0.0241537 0.0505365 0.0399648 
0.0247727 0.0506824 0.0390315 
0.0295338 0.0482671 0.0368668 
0.0445828 0.0509523 0.0327538 
0.0453011 0.0511433 0.0319248 
0.0464837 0.0508581 0.0316407 
0.0480514 0.0498886 0.0300484 
0.0520716 0.0507608 0.0263808 
-0.0488322 0.147644 0.0113457 
-0.0173309 0.159424 -0.00789681 
-0.0304493 0.169741 -0.00732236 
-0.0865305 0.0954417 0.00124307 
-0.0743221 0.13394 0.0514074 
-0.0645134 0.147053 0.0392663 
-0.0432107 0.156776 0.00606141 
-0.0199459 0.159949 -0.00608191 
-0.0378521 0.162297 -0.000450308 
-0.0369967 0.162243 -0.00100413 
-0.0379491 0.161062 0.0011719 
-0.0487842 0.149247 0.0115196 
0.0106188 0.0528343 0.0522692 
0.0119405 0.0510621 0.0505076 
0.0146899 0.050555 0.0473405 
0.0160847 0.0513496 0.045638 
0.0181463 0.0515373 0.0466384 
0.0193522 0.0523886 0.0454644 
0.0205829 0.0520181 0.0449809 
0.0214796 0.0523347 0.0433001 
0.0236362 0.0512775 0.0416521 
0.0271692 0.0510064 0.039184 
0.0283263 0.0520733 0.0389348 
0.0294399 0.051746 0.037088 
0.0325647 0.0492704 0.0336893 
0.0452514 0.0526512 0.0317217 
0.0502658 0.0515043 0.0282758 
0.05329 0.0525349 0.0266044 
0.0559984 0.0517674 0.0234707 
-0.00696746 0.100506 0.0440778 
-0.00918321 0.169634 -0.0217486 
-0.0518337 0.0476427 0.0387105 
-0.0659234 0.109383 0.0372268 
-0.0684514 0.113833 0.0501223 
-0.0404618 0.156707 0.00638039 
0.03801 0.0993178 -0.00838677 
-0.0382982 0.162402 0.00059082 
-0.0153706 0.179224 -0.0212706 
-0.0678566 0.119934 0.0529088 
0.0142224 0.0528322 0.0492768 
0.0155443 0.053401 0.0481191 
0.017314 0.0536783 0.0469538 
0.0193614 0.0535189 0.0471958 
0.0205807 0.053343 0.0465895 
0.0217633 0.0536135 0.0449678 
0.0234388 0.0532456 0.0436313 
0.0244825 0.0520517 0.0402123 
0.0297906 0.0495849 0.0360213 
0.0343452 0.0505573 0.0330017 
0.0432498 0.0907239 -0.00415188 
0.046834 0.0528429 0.0313697 
0.0501657 0.0534092 0.0301155 
0.0525227 0.0540411 0.0281456 
0.0558362 0.0539336 0.0237677 
-0.0393038 0.160682 0.000833309 
-0.0611615 0.115372 0.0377697 
-0.0541748 0.0493963 0.0369894 
-0.0550845 0.116684 0.0351628 
-0.0123981 0.165653 -0.0130688 
-0.0420239 0.150878 0.00473709 
-0.0601626 0.150864 0.0347012 
-0.0385241 0.156742 0.00599843 
-0.031518 0.160938 -0.00164131 
-0.00868172 0.105421 0.0443401 
-0.0248885 0.180242 -0.0105244 
-0.0217992 0.160973 -0.00449059 
-0.0487298 0.156933 0.00913787 
-0.0049648 0.10488 0.0435067 
0.00667462 0.114146 0.0405541 
0.0105322 0.0549674 0.0516969 
0.0118964 0.0544026 0.0521234 
0.014336 0.0549145 0.0493095 
0.0187173 0.0549896 0.04822 
0.0203599 0.0551245 0.0474505 
0.0216886 0.0550245 0.0457437 
0.025206 0.0540522 0.0420371 
0.0300977 0.0545633 0.0390431 
0.0312732 0.0537355 0.0378606 
0.0359745 0.0538533 0.0319462 
-0.0573277 0.119767 0.0398352 
0.0480095 0.0553022 0.0320835 
0.049829 0.0553308 0.0310248 
0.0543857 0.0545682 0.0270967 
-0.0371948 0.157959 0.00379558 
0.0181779 0.115471 0.0359378 
-0.0552227 0.146688 0.0291324 
-0.0372443 0.163787 0.000165699 
-0.0336727 0.166808 -0.00343487 
-0.0752621 0.179277 -0.0530531 
-0.0625343 0.138119 0.0359064 
0.0109508 0.0562412 0.0533867 
0.0118657 0.056278 0.0520416 
0.0151184 0.0564293 0.0498885 
0.0154944 0.0558914 0.0486495 
0.0164574 0.055899 0.0483584 
0.0236394 0.0555674 0.0429725 
0.0251059 0.0564753 0.0431583 
0.0263952 0.0558334 0.0422505 
0.0284156 0.0551056 0.0400177 
0.0344713 0.0547491 0.0345423 
0.0377274 0.0559749 0.0318721 
0.0487641 0.0567604 0.0315705 
0.0508157 0.0566703 0.0303017 
0.0569378 0.0552647 0.0240806 
-0.00513283 0.102756 0.0443311 
-0.0588434 0.148249 0.0359523 
-0.0269565 0.157129 -0.00255357 
-0.0245373 0.156411 -0.00388137 
-0.0171645 0.175849 -0.0169587 
-0.0455647 0.157992 0.00770185 
-0.0131261 0.163749 -0.0116277 
-0.0402492 0.160942 0.00294363 
-0.027569 0.159336 -0.000228152 
-0.0639748 0.136654 0.0378918 
-0.0569147 0.136823 0.0332073 
-0.0506423 0.126823 0.0323874 
0.0118309 0.0574159 0.0515471 
0.0190452 0.0572408 0.0484963 
0.0200551 0.0569544 0.0484937 
0.0212284 0.057053 0.0477263 
0.0225753 0.0567799 0.0462107 
0.0283951 0.0579907 0.0409013 
0.0329766 0.0570447 0.0382614 
0.0486044 0.0582511 0.0307848 
0.0531723 0.0563185 0.0289797 
0.0542964 0.0570761 0.0268374 
-0.0189991 0.180288 -0.0177456 
-0.0129669 0.163712 -0.0128825 
-0.0278116 0.169765 -0.00892381 
-0.0526233 0.115511 0.0344407 
-0.0563601 0.145427 0.0321753 
-0.024835 0.158423 -0.00275656 
-0.0819747 0.108835 -0.000183166 
-0.0600476 0.138162 0.0342533 
-0.0454985 0.151761 0.00786664 
-0.0486263 0.121164 0.0311228 
0.00856191 0.0590786 0.0525586 
-0.0361486 0.152551 0.000723764 
0.014481 0.0576894 0.0492834 
0.0162673 0.0584916 0.0487391 
0.0203409 0.059187 0.0487612 
0.020977 0.0592091 0.0478071 
0.0230383 0.0590241 0.0470495 
0.0241969 0.0575983 0.0439221 
0.0268074 0.0588967 0.0430822 
0.0312986 0.0582963 0.0391306 
0.0353625 0.057468 0.0358888 
0.0366967 0.0583962 0.0336762 
0.0388344 0.0589453 0.0313931 
-0.00146635 0.106662 0.0432975 
-0.0636704 0.123849 0.0471634 
-0.0627713 0.124172 0.0451927 
0.0516362 0.059168 0.0293238 
0.0573013 0.0577889 0.024834 
0.0587974 0.0581631 0.0227885 
-0.0551759 0.136929 0.0320959 
-0.0733108 0.129135 0.0518357 
-0.0564519 0.146924 0.0322259 
-0.0356354 0.165293 -0.0025365 
-0.0345231 0.159343 0.00206722 
0.0445987 0.0911879 0.00174797 
0.00660564 0.0595539 0.0540494 
0.0079474 0.0606355 0.0535002 
0.00886837 0.0604872 0.0530281 
0.00966904 0.0605258 0.0523597 
0.010686 0.0604046 0.0521683 
0.0115886 0.0601338 0.0520909 
0.0126661 0.0602337 0.0517202 
0.0139861 0.0602705 0.0502575 
0.0179608 0.0601413 0.0491162 
0.0194686 0.059858 0.0487354 
0.0244109 0.0594959 0.0456016 
0.0247374 0.060481 0.0443555 
0.0275148 0.0600871 0.0440529 
0.0295951 0.0604415 0.0415884 
0.0371902 0.0575349 0.0318658 
0.0395336 0.0602857 0.0306197 
0.0405497 0.0603961 0.0305897 
0.0520413 0.0609243 0.0302158 
0.0542753 0.0597535 0.0281245 
0.0553042 0.0603541 0.026684 
0.0569148 0.0609863 0.0249658 
0.0585791 0.0606388 0.0235425 
-0.0634297 0.136549 0.0365597 
-0.0573203 0.146845 0.0328986 
-0.0830189 0.108819 0.00142123 
-0.0472635 0.12242 0.0281216 
-0.0395136 0.16229 0.000648404 
-0.0358727 0.15956 0.0024728 
-0.0881372 0.103147 0.00937738 
-0.0441399 0.148098 0.00468208 
0.00861906 0.0614074 0.0552853 
0.00903191 0.0620869 0.0535856 
0.010119 0.0618121 0.0531563 
0.0126599 0.061711 0.0515134 
0.0172982 0.0611805 0.0500977 
0.0191944 0.0618422 0.0488046 
0.0211765 0.0609466 0.0477468 
0.0227922 0.061107 0.0476572 
0.0236039 0.0620636 0.0448176 
0.0323193 0.0614073 0.0395783 
0.0337427 0.0603934 0.0394349 
0.035607 0.0599443 0.0373206 
-0.060963 0.128202 0.0406458 
0.0530919 0.0618145 0.0281601 
0.0558757 0.062033 0.0275235 
0.0587853 0.0616999 0.0224399 
-0.0289523 0.159614 9.95193e-005 
-0.0241292 0.175905 -0.0124457 
-0.0289062 0.171149 -0.00941412 
-0.0330444 0.159531 0.00246729 
-0.0544368 0.138357 0.0305327 
-0.060884 0.118482 0.0399069 
0.00431851 0.109904 0.0414082 
-0.0166363 0.184188 -0.020446 
0.0104509 0.0631473 0.0537344 
0.0122057 0.0619018 0.0523958 
0.0152581 0.0616711 0.0511844 
0.0185706 0.0631713 0.0496848 
0.0193328 0.0631121 0.0488604 
0.0202087 0.0632924 0.0479735 
0.0342256 0.0630773 0.038495 
0.0378379 0.0608389 0.0354227 
0.0396823 0.0634789 0.0327216 
0.0397962 0.0621456 0.030629 
0.0404862 0.0625457 0.0296201 
-0.0614551 0.136378 0.0352785 
-0.0619265 0.135208 0.0368252 
-0.0626639 0.135295 0.037497 
-0.0635902 0.135164 0.038007 
0.0518438 0.062482 0.0292682 
0.0575206 0.0624705 0.0248531 
-0.0640223 0.135357 0.0392021 
-0.010618 0.167095 -0.0158579 
-0.0169022 0.159445 -0.00894158 
-0.0136998 0.16797 -0.0162757 
-0.0451983 0.147588 0.00637747 
-0.0876843 0.113231 0.0071628 
0.0203772 0.113416 0.0374827 
-0.0312962 0.15953 0.00205881 
-0.061293 0.142627 0.0361052 
-0.0167219 0.16122 -0.00693554 
0.0178909 0.104983 0.0430751 
0.00955557 0.0631188 0.0548723 
0.0104132 0.0645054 0.0536554 
0.0113805 0.0635551 0.0531622 
0.0124895 0.0642868 0.0533518 
0.0143125 0.064161 0.0527919 
0.0154959 0.0644549 0.0520241 
0.016638 0.0635665 0.0511318 
0.0196002 0.0645282 0.0492267 
0.0200895 0.0645124 0.0482096 
0.0209835 0.064491 0.0477448 
0.0226634 0.0645759 0.0466839 
0.024254 0.0636514 0.0449928 
0.02765 0.0625039 0.0444313 
0.0303809 0.0635276 0.0419942 
0.0307601 0.0625364 0.0406102 
0.0415631 0.0639845 0.0284308 
0.0424767 0.0641835 0.0278641 
0.024378 0.107033 0.0385405 
0.0554467 0.0643714 0.0274822 
0.0564116 0.0641756 0.0250881 
0.0579846 0.064857 0.0239216 
-0.00357018 0.102716 0.0444748 
0.0270371 0.107778 0.0385352 
-0.058841 0.146771 0.0358483 
0.0101956 0.115855 0.0381342 
0.0283128 0.107252 0.0364286 
-0.0403173 0.159522 0.00303326 
-0.0415571 0.159195 0.00267534 
-0.0485798 0.118412 0.0313596 
0.00967436 0.0660666 0.0538601 
0.011339 0.0658968 0.0528224 
0.0133807 0.0657903 0.0530585 
0.0337353 0.0642347 0.0400359 
0.0366006 0.064473 0.038035 
0.0392515 0.0649702 0.0327326 
0.0413482 0.0655968 0.0281438 
0.0421054 0.0655428 0.0273826 
0.0398319 0.105504 0.0215275 
0.0540096 0.065561 0.0262814 
0.0569433 0.0659839 0.0235975 
0.0588976 0.0662041 0.0226305 
-0.0193264 0.162477 -0.00705691 
-0.0182937 0.162516 -0.00729348 
-0.0888815 0.09298 0.0136715 
0.00534524 0.111364 0.0411866 
-0.0640319 0.144827 0.0379535 
-0.0698633 0.143238 0.0446182 
-0.0625592 0.142357 0.0373 
-0.0463669 0.124223 0.0268988 
0.0193613 0.12042 0.0323772 
-0.01604 0.160995 -0.00784879 
-0.0503356 0.150936 0.0132479 
-0.0660719 0.118418 0.0517952 
0.0106197 0.0673894 0.0537532 
0.0151526 0.0667458 0.0517858 
0.0194507 0.0658224 0.0492181 
0.0220878 0.065986 0.0475844 
0.0274278 0.0657697 0.0442731 
0.0289691 0.0665928 0.0419663 
0.030976 0.0665393 0.0419308 
0.0322329 0.0661143 0.0404556 
0.0350348 0.0653139 0.0394752 
0.0400632 0.067196 0.0330188 
0.0403341 0.0641261 0.0295561 
-0.0528241 0.122642 0.0371294 
-0.0501453 0.150639 0.0116906 
0.0556778 0.0665503 0.0249215 
-0.0650361 0.120066 0.0486212 
-0.0608106 0.14692 0.0373511 
-0.0726213 0.132516 0.050907 
-0.0680831 0.118785 0.0518839 
-0.0178163 0.159308 -0.0066259 
-0.0672859 0.117426 0.0511208 
0.0144653 0.0663758 0.0527188 
0.0156683 0.0681749 0.0511638 
0.0183917 0.0684439 0.0501853 
0.0209275 0.0676296 0.0479325 
0.0220061 0.0663128 0.0461254 
0.0241874 0.0671027 0.0442082 
0.0270393 0.0685793 0.0425944 
0.0359918 0.066461 0.037427 
0.0393561 0.0668158 0.0345415 
0.0396925 0.068498 0.0319328 
0.042618 0.0665531 0.0274544 
-0.0573765 0.148304 0.0326118 
-0.031642 0.166736 -0.00607373 
0.0102203 0.105811 -0.0200594 
-0.0626718 0.126871 0.0423777 
-0.0508295 0.117043 0.0335356 
-0.029279 0.165583 -0.00582423 
-0.0595749 0.146871 0.0368429 
-0.0625892 0.136613 0.0359355 
-0.070043 0.135733 0.0480215 
-0.0635092 0.112218 0.037937 
0.0207058 0.105274 0.0423605 
0.0111035 0.113418 0.0380144 
-0.0572124 0.145192 0.0331374 
-0.0265407 0.178769 -0.00702243 
-0.0691827 0.109749 0.037908 
-0.0703802 0.131767 0.0495816 
-0.0468236 0.125329 0.0289217 
-0.060302 0.116991 0.0390111 
0.00816069 0.0710882 0.0553833 
0.0125752 0.0673718 0.0542474 
0.0147191 0.0688197 0.0529505 
0.0254383 0.07012 0.0435775 
0.0284959 0.0699517 0.0414961 
0.029799 0.069966 0.0409092 
0.0308465 0.0697369 0.0419314 
0.0320296 0.0700135 0.0411633 
0.0334384 0.0681081 0.0399623 
0.0352643 0.0698549 0.0387777 
0.0418241 0.067591 0.0288974 
0.0430105 0.0695757 0.0255705 
-0.0130363 0.172424 -0.0202458 
0.0255438 0.103398 0.0407393 
-0.0119707 0.166825 -0.0158126 
-0.0586176 0.120821 0.0398015 
-0.00300487 0.100775 0.0446194 
-0.0116211 0.165613 -0.0139022 
-0.0296231 0.175719 -0.00464413 
-0.0429392 0.149506 0.00482196 
0.0380092 0.0956602 0.0345494 
0.023789 0.103395 0.0415595 
-0.0627817 0.11237 0.0371475 
-0.0301372 0.162818 -0.00286091 
-0.0325702 0.158091 0.00262768 
-0.0381382 0.163599 0.00118221 
-0.0484343 0.125413 0.0299615 
-0.0605642 0.149678 0.035677 
-0.0642908 0.112174 0.0386389 
-0.00852759 0.169583 -0.0227624 
0.0372786 0.110136 0.00268558 
-0.0617346 0.117408 0.0405636 
-0.0645251 0.113991 0.0420815 
0.0154435 0.0703102 0.0522423 
0.017365 0.0712888 0.0515308 
0.0186183 0.0707623 0.0504484 
0.0243857 0.0709732 0.0455331 
0.0256666 0.0711843 0.0443569 
0.029782 0.0713028 0.0418108 
0.0310231 0.0713368 0.0414838 
0.0318702 0.0713723 0.0407893 
0.0330307 0.0703755 0.0405875 
0.0421162 0.0696895 0.0271729 
-0.0174252 0.179996 -0.0190112 
0.0240571 0.104931 0.04034 
0.0243808 0.104369 0.0389468 
0.0293509 0.103261 0.0372466 
-0.0298315 0.169614 -0.00843956 
-0.00471176 0.101025 0.0443624 
-0.00579704 0.101417 0.0450777 
-0.0102659 0.165392 -0.0156221 
-0.0114922 0.165491 -0.0150069 
-0.0135041 0.165586 -0.0126446 
-0.0144481 0.165374 -0.0121992 
-0.0497036 0.115585 0.0334713 
0.0218747 0.112058 0.0366587 
-0.016295 0.162499 -0.00905716 
-0.0481259 0.126653 0.0277203 
-0.0486901 0.126258 0.0318328 
-0.0357482 0.163742 -0.00268845 
0.0287821 0.113694 0.0327809 
-0.0692674 0.124232 0.052577 
0.0106802 0.071148 0.0550985 
0.0116214 0.0724609 0.0540493 
0.0134799 0.0711072 0.0538198 
0.0152857 0.0727261 0.052462 
0.0164056 0.0726663 0.0518473 
0.017563 0.072544 0.0519881 
0.0196546 0.0703416 0.0491713 
0.0214138 0.0719875 0.0489341 
0.0230617 0.0707774 0.0473133 
0.026878 0.0715602 0.0430185 
0.0308385 0.0725593 0.0421487 
0.0323476 0.072838 0.0411679 
0.0339065 0.0718511 0.0389722 
0.0356953 0.0705001 0.0368658 
0.0383536 0.0697473 0.0343116 
0.0412123 0.070726 0.0317999 
0.0414918 0.0718075 0.0292773 
0.0438832 0.0721176 0.0253908 
-0.0762713 0.17489 -0.050157 
0.0425642 0.100479 0.00443637 
-0.0503901 0.121133 0.0329 
-0.0850225 0.107775 0.0240625 
0.0109424 0.11662 0.0368472 
-0.0246907 0.161085 -0.00247683 
-0.0221825 0.174884 -0.013203 
-0.0199323 0.157744 -0.00650171 
0.0264415 0.104936 0.0394305 
-0.0469569 0.152002 0.00999033 
0.0153354 0.120544 0.034205 
0.0298197 0.114013 0.0306212 
-0.0218182 0.159867 -0.00280387 
0.0143762 0.0726069 0.0541861 
0.0156496 0.0740613 0.0525284 
0.0166405 0.0740329 0.0522055 
0.0182524 0.0728498 0.0517453 
0.0210149 0.0738918 0.0505928 
0.0267556 0.0736406 0.0454109 
0.0295131 0.0736764 0.0430786 
0.0377932 0.106325 0.025258 
-0.0502965 0.130966 0.0297028 
-0.0177513 0.168095 -0.0142826 
-0.0497607 0.146365 0.0104868 
-0.0509614 0.146324 0.0118259 
-0.0540211 0.115386 0.0338186 
0.0272221 0.0987577 0.0428452 
-0.0207866 0.158027 -0.00569284 
-0.059767 0.144772 0.0364827 
-0.0438091 0.160511 0.00558164 
-0.062198 0.129036 0.042013 
0.00864777 0.07456 0.0561735 
0.0112121 0.0747973 0.0547333 
0.0129193 0.0747599 0.0537527 
0.015201 0.0744439 0.0533213 
0.0157593 0.0756447 0.0525173 
0.0194759 0.0743214 0.0515657 
0.0235323 0.0743375 0.0476988 
0.0333524 0.0747357 0.0402791 
0.0341871 0.0747485 0.0394921 
0.0361372 0.073766 0.0389063 
-0.0673591 0.133494 0.0461725 
-2.63879e-005 0.103049 0.044179 
-0.0375173 0.150281 0.00160431 
-0.036167 0.160566 -0.000250737 
-0.0413984 0.155098 0.00681391 
-0.0398388 0.155157 0.00593725 
-0.0385578 0.154996 0.00497223 
-0.0476736 0.145618 0.0087158 
-0.0487128 0.146128 0.0098708 
-0.0215469 0.157833 -0.00426516 
-0.0477014 0.121014 0.027605 
-0.050454 0.116773 0.0321692 
-0.0271444 0.160791 -0.00177192 
0.0111106 0.0767283 0.054934 
0.0122192 0.0766974 0.0544718 
0.0134985 0.0766579 0.055062 
0.0145198 0.076691 0.0538927 
0.0162631 0.0768796 0.0533245 
0.0222829 0.0764312 0.0501122 
0.0247203 0.0769113 0.0486008 
0.0250414 0.0763839 0.0469162 
0.0254805 0.0753879 0.0464021 
0.0271749 0.0764362 0.0463776 
0.0284071 0.0758556 0.0450921 
0.0313295 0.0753807 0.0434535 
0.0373151 0.0754853 0.0376181 
0.0384157 0.0740628 0.0339388 
0.0431428 0.0750472 0.0268852 
-0.0129299 0.166884 -0.0145685 
-0.0474397 0.15513 0.00962798 
-0.0456094 0.146755 0.00440332 
-0.0460363 0.146487 0.00541089 
-0.04755 0.146666 0.00698093 
-0.0583502 0.13971 0.0335418 
-0.0562925 0.139338 0.0313064 
-0.0631785 0.133722 0.0385857 
-0.0640286 0.133753 0.0391736 
-0.0647293 0.13375 0.0400569 
-0.0591094 0.140975 0.0336261 
-0.0546009 0.140971 0.029119 
-0.0160064 0.163788 -0.0108217 
-0.0419178 0.15796 0.00420187 
-0.0784988 0.160979 -0.0249761 
-0.0475261 0.12119 0.0290201 
0.0277618 0.113797 0.0330678 
-0.0688233 0.131475 0.0480988 
-0.0488943 0.121346 0.0324435 
-0.0702888 0.135148 0.0495695 
-0.0518489 0.131265 0.0332378 
0.00880849 0.077349 0.0562661 
0.0134939 0.0780221 0.0546604 
0.0156845 0.0781761 0.0544092 
0.017659 0.0780524 0.0536537 
0.0185633 0.0767311 0.0526375 
0.0266131 0.0782568 0.0463057 
0.03176 0.0775489 0.0431084 
0.0326839 0.0761345 0.0420587 
0.0350144 0.0778424 0.040251 
0.0360086 0.0776351 0.0393219 
0.0386081 0.0769324 0.0349063 
0.0404289 0.0745802 0.0308092 
-0.0279434 0.174677 -0.00668983 
-0.0366146 0.165625 -0.00226526 
0.027801 0.104699 0.0372441 
-0.0623066 0.139485 0.0360837 
-0.0605582 0.139469 0.0351442 
-0.060747 0.139633 0.0334022 
-0.0616358 0.134023 0.0384972 
0.0396406 0.099328 -0.00640472 
-0.0751726 0.144364 -0.00698974 
-0.0123822 0.176621 -0.0228467 
-0.0276021 0.178599 -0.0068659 
-0.0412565 0.161357 0.00271477 
-0.042848 0.157903 0.00461278 
-0.0586628 0.144434 0.0342964 
-0.0666056 0.130375 0.0454035 
-0.0539668 0.121542 0.0362602 
-0.0245059 0.159724 -0.00224342 
-0.0386271 0.159416 0.0019305 
-0.0506875 0.122788 0.0329816 
-0.0628961 0.113835 0.0392411 
-0.0618797 0.122392 0.0448727 
-0.0690507 0.11587 0.0510479 
0.0115946 0.0789975 0.0541916 
0.0192453 0.0797418 0.0529838 
0.0196865 0.0791828 0.0510976 
0.0228759 0.0784304 0.0492702 
0.0240861 0.0791608 0.0487774 
0.0257671 0.0790448 0.0487315 
0.0286711 0.0789038 0.0447704 
0.0428166 0.0770006 0.0266808 
0.0447748 0.0780425 0.0232846 
-0.049378 0.119827 0.0322104 
-0.0331533 0.162651 -0.00222036 
-0.0314382 0.174342 -0.00473899 
-0.0336911 0.16679 -0.00491317 
-0.00656409 0.102005 0.0431827 
-0.0632454 0.139443 0.0384928 
-0.056509 0.134835 0.034018 
-0.0582026 0.133996 0.0361697 
-0.0425578 0.153597 0.00750184 
0.0356158 0.09681 0.0360904 
-0.0316977 0.168281 -0.00605227 
0.0238053 0.116299 0.0324141 
-0.0561554 0.122709 0.0400419 
-0.0833547 0.112642 0.000671012 
-0.0296906 0.164099 -0.00491141 
-0.0552064 0.143857 0.0293436 
-0.0580787 0.146726 0.0335741 
-0.0467957 0.146643 0.00623131 
-0.0585609 0.118448 0.0390309 
-0.0480579 0.149327 0.00975879 
-0.0614162 0.116344 0.0394053 
-0.0686594 0.117369 0.0515653 
-0.0533094 0.116696 0.0351553 
0.0256482 0.0971666 0.0444979 
-0.0580931 0.132721 0.0376236 
0.00970062 0.0804609 0.0545137 
0.0119703 0.0807234 0.0548229 
0.0147995 0.080001 0.0541392 
0.0196412 0.0808504 0.0513414 
0.0214822 0.0808844 0.0504867 
0.0231177 0.0809715 0.0495839 
0.0270272 0.079929 0.0455205 
0.0327753 0.0807578 0.0422704 
0.0358876 0.0799017 0.0393002 
0.0427251 0.0782385 0.0281537 
0.038849 0.102996 0.0275181 
-0.0295255 0.167105 -0.00650287 
-0.0550763 0.143839 0.0307897 
-0.0624753 0.113861 0.0376398 
-0.0659826 0.115944 0.0473837 
-0.0363281 0.162124 -0.00183936 
-0.037196 0.156567 0.00475619 
-0.0185889 0.160931 -0.00648409 
-0.0198913 0.177787 -0.016515 
-0.0502868 0.131826 0.0309224 
-0.0577374 0.128612 0.038256 
-0.0604131 0.121203 0.0420777 
-0.0805542 0.115349 0.0468887 
-0.0502466 0.149241 0.0120787 
0.02798 0.103341 0.0387396 
-0.0626318 0.118075 0.0414893 
-0.00989673 0.16813 -0.0187534 
-0.0576156 0.116978 0.037881 
-0.0632028 0.115264 0.0414017 
0.0101449 0.0819405 0.0554813 
0.0114052 0.0818973 0.053361 
0.0125245 0.0819255 0.0531482 
0.0188479 0.0810598 0.0516685 
0.0206223 0.0822634 0.0511608 
0.0222111 0.0823533 0.0507007 
0.0246939 0.0810628 0.0487929 
0.0284911 0.0822072 0.0447606 
0.0291377 0.0821821 0.0439757 
0.0298593 0.0812734 0.0442077 
0.0307229 0.0802112 0.042775 
0.0341645 0.0800274 0.0410878 
0.0364568 0.0778632 0.0368818 
0.0425904 0.0817401 0.0301662 
-0.0755656 0.17784 -0.0532375 
0.0149081 0.0964484 0.0492467 
-0.052214 0.116818 0.0330737 
-0.0904459 0.119962 0.00413139 
-0.0401681 0.160717 0.0015199 
-0.0667781 0.114412 0.046576 
0.0231164 0.11898 0.03164 
0.0318116 0.101172 0.037523 
0.0350945 0.111884 0.0265303 
0.0225795 0.113822 0.0352397 
-0.067883 0.116123 0.0496595 
0.0197808 0.1173 0.0344539 
-0.0416747 0.162315 0.00454466 
-0.0601888 0.113657 0.0370592 
-0.0614135 0.113591 0.0376288 
-0.0675535 0.114032 0.0487026 
-0.0327988 0.168259 -0.00541298 
0.0209043 0.119 0.0334444 
-0.0584401 0.148273 0.0344659 
-0.0668266 0.141784 0.0422612 
-0.0663861 0.146742 0.039688 
-0.035798 0.156642 0.00430855 
-0.0373212 0.165055 -0.000300234 
-0.0231166 0.159515 -0.00317856 
-0.0625853 0.137972 0.0373681 
0.0242319 0.108458 0.0384903 
-0.0596448 0.12804 0.0396325 
-0.0627571 0.119641 0.04576 
-0.0196358 0.158108 -0.00751791 
0.00755657 0.0815531 0.0561595 
0.0115463 0.0833765 0.0536942 
0.0127753 0.0832636 0.0538458 
0.0134217 0.0832528 0.0526271 
0.015963 0.0831258 0.0528355 
0.0171917 0.0802088 0.0524218 
0.0271738 0.108932 0.0375901 
0.0191667 0.0829645 0.0506548 
0.0231187 0.08374 0.0500564 
0.0260152 0.0819304 0.0462294 
0.0284306 0.083545 0.0446893 
0.029863 0.0835133 0.0432374 
0.0334157 0.0829779 0.0414856 
0.0352229 0.0830374 0.0403353 
0.0399567 0.0819344 0.0345647 
0.040619 0.081774 0.0322621 
0.0239568 0.0978603 0.0453869 
-0.0534185 0.137945 0.0274641 
0.0304263 0.104433 0.0354389 
-0.0457737 0.124066 0.0261587 
0.028027 0.108839 0.0365221 
0.0324624 0.104657 0.0352213 
-0.0203575 0.180479 -0.0160735 
0.0295802 0.109457 0.0357556 
-0.0671141 0.111187 0.0376826 
-0.0608627 0.122659 0.0433409 
-0.064747 0.141682 0.0405842 
0.0313394 0.107624 0.0353211 
-0.0617256 0.12006 0.043868 
-0.0229543 0.181679 -0.0104735 
-0.0295847 0.153422 -0.00454381 
-0.0174541 0.181679 -0.0185003 
-0.0657844 0.11819 0.0489922 
-0.0640091 0.119837 0.0465625 
-0.0640888 0.117121 0.0456985 
0.0340519 0.10723 0.0301388 
0.00879169 0.0844528 0.056362 
0.0108584 0.0845507 0.0548767 
0.0125192 0.0847499 0.0533889 
0.0154704 0.0848187 0.0509955 
0.0184192 0.0853364 0.0500837 
0.0379815 0.10567 0.0280287 
0.0219292 0.0848503 0.0502645 
0.0225442 0.0846708 0.0486037 
0.0242745 0.0849621 0.0484682 
0.0255824 0.0843188 0.0481026 
0.0277607 0.0844502 0.0453646 
0.0287187 0.0835036 0.043518 
0.0325468 0.0843334 0.0418136 
0.0335215 0.0849009 0.0415271 
0.0362103 0.082565 0.0382951 
-0.0171325 0.162766 -0.00736213 
-0.0900878 0.0988268 0.0179756 
-0.0496426 0.11835 0.0317217 
-0.0612369 0.11972 0.0427578 
-0.0626759 0.109361 0.0371409 
-0.0379354 0.157978 0.00463966 
0.0274735 0.0942219 0.0436657 
-0.0884695 0.140485 0.0124042 
-0.0686473 0.139509 0.0462345 
-0.0492044 0.123479 0.0314567 
0.0316754 0.108494 0.0325847 
-0.0115544 0.168516 -0.016906 
-0.0268464 0.167026 -0.00836732 
-0.0633363 0.141957 0.0387892 
-0.0520607 0.124489 0.034183 
-0.0341752 0.156842 0.00270721 
-0.0379646 0.166077 0.00126936 
-0.0212301 0.184088 -0.0136566 
-0.0664574 0.133893 0.042588 
-0.0131989 0.181785 -0.0229214 
-0.0445157 0.157823 0.00572822 
-0.0325719 0.170726 -0.00362849 
-0.0611486 0.119903 0.0415366 
-0.0564096 0.126318 0.0393047 
-0.0260207 0.157957 -0.000656973 
-0.0359345 0.158022 0.00405582 
-0.0464835 0.157932 0.00812729 
0.00773207 0.0859046 0.0564489 
0.00986014 0.086084 0.0554208 
0.0137634 0.0845986 0.0520774 
-0.0649803 0.121762 0.0483319 
0.0219796 0.0862755 0.0490369 
0.0232995 0.0861647 0.0476423 
0.0270855 0.0852542 0.0462332 
0.0285917 0.0861952 0.043298 
0.0357809 0.0853222 0.0394875 
0.0385278 0.0856662 0.0347221 
-0.025981 0.162416 -0.00485278 
-0.0518504 0.11542 0.0335951 
-0.0563126 0.118578 0.0390608 
-0.0691167 0.127536 0.0511732 
-0.0395111 0.159498 0.00241829 
-0.0395245 0.149982 0.00358542 
-0.0231993 0.167191 -0.0101008 
-0.0697397 0.14069 0.0456106 
-0.068632 0.138733 0.0449879 
-0.0360969 0.152655 0.0025041 
-0.0597512 0.13653 0.0339982 
0.029883 0.0996146 0.0410793 
0.0261065 0.110044 0.036306 
-0.0303147 0.16076 -0.0020932 
-0.066738 0.132481 0.043732 
-0.0659537 0.110823 0.037863 
0.0449132 0.0862076 3.16133e-005 
-0.062861 0.14103 0.0372985 
0.0243035 0.114501 0.0334158 
-0.0389213 0.16651 0.00206984 
-0.0178216 0.184582 -0.018427 
-0.0172108 0.177977 -0.0189359 
0.0189067 0.118688 0.0343874 
-0.074522 0.129133 0.0522065 
-0.0503304 0.124165 0.0324616 
-0.0436565 0.152042 0.00645249 
-0.0300069 0.168234 -0.00728342 
-0.0540579 0.136568 0.0298531 
-0.0544744 0.134808 0.0328875 
-0.0610408 0.144816 0.0362978 
-0.0212629 0.159667 -0.00452398 
0.00995051 0.0874732 0.0554267 
0.0115339 0.0872776 0.0538322 
0.0121265 0.0864999 0.0537048 
0.0143305 0.0865239 0.0520757 
0.0171652 0.0867642 0.0497797 
0.0184927 0.0873553 0.0497955 
-0.0590232 0.115729 0.0365339 
0.0258667 0.0860978 0.0467213 
0.0296032 0.0857463 0.0427082 
0.0314575 0.0837462 0.0419672 
0.0320366 0.086324 0.0430393 
0.0334109 0.0871483 0.0421166 
0.0370801 0.0863041 0.0363755 
0.0422064 0.0858056 0.0290587 
0.0433278 0.0852619 0.0272498 
0.0405686 0.104645 0.00208767 
0.0377015 0.085111 -0.0154121 
-0.0323111 0.16978 -0.00613786 
-0.0247476 0.159614 -0.00100227 
0.0367079 0.0969457 0.0340904 
-0.0204038 0.164005 -0.00938518 
-0.0443991 0.153617 0.00751568 
-0.0506927 0.147839 0.0117956 
-0.0196746 0.165922 -0.0117767 
-0.0696963 0.134629 0.0471312 
0.012664 0.096065 0.0493018 
-0.0418374 0.153702 0.006062 
-0.0149155 0.183161 -0.0223667 
-0.0125467 0.17058 -0.0180175 
-0.0666176 0.144684 0.0424222 
-0.0653247 0.124245 0.0495102 
0.0267893 0.111325 0.0346341 
-0.0207714 0.161796 -0.00689406 
-0.0750496 0.131314 0.0528385 
-0.0649848 0.110973 0.0372704 
-0.0616415 0.140957 0.0370613 
-0.0741007 0.174936 -0.0511336 
-0.0323256 0.156215 0.000350006 
-0.0256513 0.178365 -0.00815424 
-0.0371981 0.163876 -0.00150982 
0.0238716 0.102093 0.0420139 
0.00951155 0.123841 0.0338872 
-0.0463344 0.125229 0.0242356 
-0.0594005 0.125387 0.0408051 
-0.0610849 0.125592 0.0425081 
-0.0250503 0.169871 -0.0106782 
-0.0479959 0.144512 0.00650516 
-0.0545904 0.12428 0.039067 
-0.0653269 0.138941 0.0408455 
-0.0181775 0.176915 -0.017001 
0.0370963 0.102819 0.0295668 
-0.0580509 0.138157 0.0328842 
0.010147 0.0885639 0.0540032 
0.0122249 0.0887855 0.0540666 
0.0134905 0.088449 0.0532001 
0.0161388 0.0869923 0.0503712 
0.0174295 0.0887168 0.0499164 
0.0178427 0.088647 0.0486875 
-0.0671844 0.137971 0.0444435 
-0.0564979 0.115583 0.0354088 
-0.047824 0.124075 0.0289346 
0.0247928 0.0872729 0.0485918 
0.0284507 0.0865551 0.0445297 
0.0318727 0.0887612 0.0427956 
0.035058 0.0885068 0.0386423 
0.0415047 0.0857597 0.0321002 
-0.0450146 0.159344 0.00715376 
-0.0667564 0.126886 0.0495406 
-0.024354 0.178431 -0.0120322 
-0.0217573 0.178681 -0.0133037 
0.0221809 0.099434 0.044764 
-0.0224434 0.172719 -0.0144167 
-0.00999523 0.167006 -0.016875 
-0.0601349 0.148069 0.03576 
-0.0230591 0.160981 -0.00334711 
-0.0929164 0.119333 0.0246105 
-0.0610267 0.124211 0.0431522 
-0.0339545 0.170933 -0.00157235 
-0.048 0.147543 0.0102014 
-0.0547757 0.118124 0.0375679 
-0.0400532 0.151965 0.00447795 
0.00948968 0.120999 0.0366105 
-0.0657895 0.120081 0.051598 
-0.0616005 0.145063 0.0381877 
-0.0573986 0.125535 0.0401496 
-0.0255497 0.174694 -0.0105805 
-0.0621657 0.132475 0.0391946 
-0.0678018 0.141548 0.0448503 
-0.0322721 0.163653 -0.00444543 
-0.0408762 0.157939 0.00390876 
-0.0127423 0.179671 -0.0231715 
-0.0195859 0.184319 -0.0160483 
-0.0488 0.152946 0.0102844 
-0.0226789 0.168338 -0.0116366 
-0.0562689 0.132077 0.0352652 
-0.0623122 0.125652 0.0440674 
-0.0479916 0.119772 0.0302312 
-0.0623671 0.116964 0.0433693 
-0.0522053 0.126868 0.0342224 
0.0198081 0.103116 0.0437109 
0.0111888 0.0896853 0.0535598 
0.0124399 0.0906361 0.0527784 
0.0133011 0.0899965 0.0526653 
0.0143087 0.0895024 0.0526273 
0.0154441 0.0899975 0.0508228 
0.0167091 0.0899863 0.0507658 
-0.0456881 0.147888 0.00794879 
-0.0567693 0.115136 0.0371757 
0.0229765 0.0879703 0.0491286 
0.0266928 0.0893855 0.045304 
0.0287141 0.0879569 0.0431452 
0.0319362 0.0903644 0.0433747 
0.033067 0.0894624 0.0419125 
0.0327509 0.110493 0.0292229 
-0.0762974 0.150009 -0.0079751 
-0.0295505 0.159573 0.00132021 
0.0168529 0.0947967 0.0476887 
0.0161856 0.0937988 0.0483958 
0.0149385 0.0931956 0.0506737 
0.0285045 0.0931323 0.0442703 
-0.0343524 0.153636 0.000479961 
0.0333068 0.0967803 0.0393291 
-0.0450635 0.153525 0.00904492 
0.036261 0.110428 0.0268954 
-0.0180067 0.182069 -0.0171172 
-0.0851519 0.112321 0.00355243 
-0.0724406 0.135555 0.0489343 
-0.0660371 0.142145 0.0418016 
-0.0930785 0.118913 0.0153985 
-0.0257973 0.168352 -0.0100011 
-0.0519615 0.129397 0.0328438 
-0.0599339 0.124184 0.0421532 
-0.0666613 0.121581 0.0506236 
-0.047863 0.118383 0.0306629 
-0.0542826 0.118907 0.035565 
-0.0288109 0.172915 -0.0084536 
0.0291285 0.100958 0.0410795 
-0.0250013 0.17198 -0.0122894 
0.0249699 0.112893 0.0353927 
-0.0703028 0.126999 0.0527944 
-0.0164887 0.170212 -0.0156809 
-0.0558066 0.129659 0.037812 
-0.0606456 0.142059 0.0355478 
-0.0291526 0.156333 -0.000343436 
-0.0549824 0.145597 0.0298973 
-0.0213282 0.183379 -0.0118393 
-0.041005 0.163845 0.00379758 
-0.0391252 0.158132 0.00489034 
0.0421671 0.0966639 0.0239253 
-0.0683359 0.143712 0.0441737 
-0.0600821 0.142811 0.0345758 
-0.0643858 0.125487 0.0469538 
0.0309363 0.1128 0.0314168 
0.0339383 0.0970633 0.0368019 
0.0366406 0.093398 0.0366003 
-0.0713337 0.129185 0.0511374 
-0.0488222 0.11973 0.031023 
-0.0482244 0.119445 0.0287969 
-0.0257805 0.173493 -0.0119042 
0.0142035 0.120225 0.0351963 
0.0123437 0.119942 0.0357103 
0.0137763 0.0914931 0.052173 
0.0156497 0.091409 0.0513245 
0.0160485 0.0911362 0.0498071 
0.0179941 0.0910633 0.0489701 
0.0184023 0.091605 0.0477738 
-0.0550325 0.115403 0.0359824 
-0.0106043 0.169206 -0.0182033 
0.0226612 0.0922932 0.0471413 
0.0250648 0.090669 0.047073 
0.0279039 0.0914365 0.0444564 
0.0294433 0.090685 0.0431742 
0.030846 0.091915 0.0434789 
0.0334052 0.0925947 0.0412705 
0.0345872 0.093026 0.0388769 
0.0360292 0.0905274 0.0390087 
0.0374704 0.0911116 0.0375433 
0.0388297 0.0901125 0.0348348 
0.0392386 0.0935362 0.0334795 
0.0400242 0.0888308 0.0336212 
0.0408596 0.0924351 0.0298593 
-0.0492634 0.128639 0.0291673 
-0.0644457 0.144029 0.0391082 
0.030881 0.0931354 0.04143 
-0.015075 0.173202 -0.0182061 
-0.0505975 0.15247 0.0122365 
-0.0564167 0.148398 0.0305079 
0.0383939 0.0957554 0.0314953 
0.0299867 0.100379 0.0395384 
0.0350991 0.100563 0.034063 
-0.0533544 0.144645 0.0225288 
-0.0512701 0.118293 0.032781 
-0.0181105 0.17381 -0.0163079 
-0.067283 0.124391 0.0519957 
-0.0528479 0.124427 0.0368164 
-0.045785 0.122549 0.026407 
-0.0202606 0.170241 -0.0141819 
-0.0498936 0.128521 0.0322143 
-0.0650918 0.126879 0.0471744 
-0.0568573 0.124153 0.0397593 
-0.0685999 0.122972 0.0531913 
-0.0875334 0.0954951 0.00444608 
-0.059854 0.11996 0.0412586 
-0.0525972 0.11832 0.0336195 
-0.0561486 0.141092 0.0304905 
-0.0654178 0.145128 0.0402106 
0.0192053 0.101262 0.0459152 
-0.0675921 0.129886 0.0483898 
-0.0700239 0.130014 0.0503198 
0.0228269 0.112253 0.0354145 
-0.0219254 0.171559 -0.0133285 
0.0376622 0.0963804 -0.00910622 
-0.0598564 0.140986 0.0344815 
-0.0117302 0.164243 -0.0150755 
-0.0141134 0.176107 -0.020003 
-0.0292274 0.1581 0.00132317 
-0.0587794 0.142364 0.0340271 
-0.0583904 0.143007 0.0329668 
0.0293921 0.0967999 0.0416012 
-0.0616693 0.129761 0.0401294 
-0.0649885 0.132662 0.0425705 
-0.0620033 0.138184 0.0347997 
0.0244177 0.0946458 0.0454886 
-0.0341997 0.163839 -0.00255917 
0.0115843 0.12215 0.0338687 
0.00949121 0.122858 0.0354979 
-0.0620858 0.143798 0.0378106 
-0.0702393 0.0950717 -0.016033 
-0.00909049 0.169662 -0.0247492 
-0.0621196 0.15993 -0.0326538 
-0.0429476 0.0953493 -0.0221029 
-0.082903 0.141497 0.00262572 
0.0212805 0.0356109 -0.00177804 
0.0212191 0.0356886 -0.00277365 
0.0208798 0.0354753 -0.00386575 
0.0199374 0.0359711 -0.00455294 
0.0195518 0.0353076 -0.00680053 
0.0193121 0.0353861 -0.00778405 
0.0189097 0.0353771 -0.00973589 
0.0177284 0.0360179 -0.01337 
0.0169108 0.0348328 -0.0168083 
-0.0741268 0.0951489 -0.015111 
-0.0447685 0.0953164 -0.02163 
-0.0728005 0.147272 -0.0287702 
-0.0619012 0.161543 -0.0340781 
-0.00678699 0.106028 -0.0235698 
-0.0605466 0.0953174 -0.0181505 
0.0211087 0.0373327 -0.00257776 
0.0217713 0.037543 -0.00357016 
0.0210884 0.0372558 -0.00469392 
0.0201245 0.0368764 -0.00684046 
0.0199361 0.0368589 -0.00976681 
0.0183896 0.0372404 -0.0144073 
0.017858 0.0369623 -0.0165411 
0.0157808 0.0368547 -0.0192981 
0.0147237 0.0367829 -0.0203641 
0.0204463 0.0380021 0.0411984 
0.020671 0.0395701 0.0407445 
0.0220839 0.0390193 0.038106 
-0.00949771 0.177253 -0.0284664 
-0.0695872 0.128292 -0.00879962 
0.0207399 0.0390769 -0.00745756 
0.0195557 0.0382952 -0.0109743 
0.0167613 0.037201 -0.0172631 
0.0151452 0.0383633 -0.0203481 
0.0223429 0.0404055 0.0401314 
0.0237228 0.0409507 0.0375286 
0.0242406 0.0396161 0.0347447 
0.0256486 0.0409846 0.033841 
-0.072515 0.144238 -0.0129091 
0.0388902 0.087005 -0.0145752 
-0.0102653 0.178608 -0.0275692 
-0.041368 0.0955699 -0.0224812 
0.0484188 0.0425151 0.00718235 
0.0467189 0.042948 0.00506583 
0.0444347 0.0423586 0.00275695 
0.0416237 0.0410829 0.00222117 
0.0230494 0.0403961 -0.00647163 
0.0226025 0.0401884 -0.00805528 
0.0207665 0.0404401 -0.0103288 
0.0192106 0.0384013 -0.0166189 
0.017428 0.0386538 -0.0190807 
-0.0104088 0.165043 -0.016579 
-0.06163 0.160061 -0.0360327 
0.0255507 0.0419564 0.0370285 
0.0266562 0.0424716 0.0357201 
-0.00917649 0.178823 -0.0291236 
0.0399241 0.0850153 -0.0115692 
-0.0796078 0.10763 0.0321901 
0.0507728 0.0447353 0.0131761 
0.0477156 0.0448826 0.00309281 
0.0469151 0.0444691 0.00136802 
0.0453786 0.0446409 0.000573138 
0.0242998 0.0416952 -0.00691444 
0.023922 0.041487 -0.0080433 
0.0226776 0.0414299 -0.00950931 
0.0221674 0.0411478 -0.0112013 
0.019858 0.0404173 -0.0143791 
0.0183975 0.0406931 -0.0210408 
-0.00892602 0.168089 -0.0217458 
-0.0137182 0.0372225 0.0505715 
-0.0537137 0.142609 0.0279648 
-0.00852457 0.17571 -0.028162 
-0.0620639 0.175401 -0.0602789 
-0.0340203 0.151902 -9.79067e-005 
0.0529976 0.0464789 0.0135789 
0.0499787 0.0457614 0.00575781 
0.0494679 0.0448742 0.00423769 
0.0241198 0.0435782 -0.00901235 
0.0229777 0.0429966 -0.0111984 
0.0229627 0.0426267 -0.0129129 
0.022341 0.0429675 -0.0137827 
0.0215496 0.0434098 -0.0162448 
0.0210689 0.042745 -0.0188224 
0.0200795 0.0428407 -0.0204184 
0.0192404 0.0427671 -0.0218374 
-0.0345234 0.0354027 -0.0307501 
-0.00972963 0.16847 -0.0225584 
-0.0134697 0.162589 -0.0148279 
-0.00930984 0.170121 -0.0196568 
-0.0524886 0.147755 0.0179213 
-0.0749344 0.115696 0.0519256 
-0.00905561 0.175473 -0.0291972 
0.0407855 0.0876725 -0.0109832 
-0.0191224 0.0373355 0.0537086 
-0.00994811 0.166783 -0.0207378 
0.0533175 0.0476844 0.0178843 
0.0512948 0.0452009 0.0104475 
0.0503313 0.0458507 0.0022055 
0.0256937 0.0444986 -0.00731805 
0.0262976 0.0450966 -0.00894365 
0.0263013 0.0454794 -0.0124397 
0.0242702 0.0448523 -0.0136879 
0.0224496 0.0447764 -0.014563 
0.0219592 0.0449247 -0.0155994 
0.0221372 0.0444843 -0.0167567 
0.0212802 0.0446626 -0.0176126 
0.0215239 0.0444559 -0.0187492 
0.0206095 0.044534 -0.0194951 
0.0203768 0.0443877 -0.0207235 
0.0195033 0.044359 -0.0215137 
-0.0888522 0.135036 0.0316675 
-0.0925062 0.123058 0.0296852 
-0.0139486 0.162325 -0.0127684 
-0.0087301 0.171152 -0.0237415 
-0.049391 0.143227 0.0083907 
-0.0364417 0.151311 -0.000726647 
-0.0335114 0.15311 -0.0026247 
0.0552054 0.0486747 0.0194581 
0.0556575 0.0495595 0.0177773 
0.0546442 0.0485018 0.0153646 
0.0563421 0.0491595 0.0144596 
0.0562085 0.0487066 0.0114601 
0.0558477 0.049256 0.00660605 
0.0545206 0.0487546 0.00398711 
0.0524486 0.04925 0.00199378 
0.0507668 0.0489455 3.65166e-005 
0.0288185 0.0469338 -0.00746549 
0.0279563 0.0465988 -0.00898699 
0.0266054 0.0463384 -0.0156387 
0.0254702 0.0460349 -0.0170051 
0.0222821 0.0461916 -0.0176435 
0.0217114 0.045855 -0.0188419 
0.0213251 0.0458236 -0.0198375 
0.0205899 0.0458507 -0.0210367 
-0.062349 0.147286 -0.0112648 
-0.00933993 0.171408 -0.0245882 
-0.0522051 0.147857 0.0205993 
-0.052523 0.140515 0.0219437 
-0.0615525 0.157808 -0.0185541 
0.0558848 0.050284 0.0206434 
0.0562805 0.0513559 0.0183078 
0.0575489 0.0506932 0.0140086 
0.0565793 0.0512083 0.0110299 
0.0560004 0.051067 0.00729087 
0.0559694 0.0507941 0.00494393 
0.0541931 0.0507783 0.00296966 
0.0272871 0.0470406 -0.0124564 
0.0270123 0.0481751 -0.0164277 
-0.0630058 0.167849 -0.0461773 
-0.0431572 0.147395 0.00364082 
-0.0281996 0.0932136 -0.025552 
-0.0337574 0.152918 -0.00156432 
-0.0500421 0.143287 0.00942782 
0.0568032 0.0522934 0.0209045 
0.052334 0.0508159 0.000400357 
0.0487602 0.0489173 -0.00276764 
0.0311701 0.0484414 -0.00817312 
0.0296049 0.0482502 -0.00922344 
0.0306371 0.049375 -0.0117608 
0.0299579 0.0493019 -0.0132522 
0.0284612 0.0498273 -0.0149821 
0.027883 0.0493276 -0.0172756 
0.0358387 0.0966924 -0.0125499 
-0.0616696 0.169418 -0.058629 
-0.00853984 0.174107 -0.0268899 
-0.0487892 0.143022 0.00747986 
0.0429526 0.0844282 -0.00546274 
-0.0687366 0.0346486 -0.00418119 
-0.0420988 0.147369 0.00254685 
-0.0547218 0.147856 0.0276664 
-0.0879044 0.110054 0.011152 
-0.0610391 0.158432 -0.0286471 
0.0577013 0.0528345 0.0191294 
0.0588962 0.0524181 0.0142737 
0.0579265 0.0534529 0.0120811 
0.0581022 0.0528533 0.00779479 
0.0565392 0.0522784 0.00497942 
0.0542326 0.052111 6.41072e-005 
0.0526616 0.053404 -0.00149996 
-0.0905493 0.117336 0.00644059 
0.0302188 0.0509655 -0.0143892 
0.0291904 0.0508925 -0.016598 
0.0279369 0.0510233 -0.0182302 
-0.0579052 0.122154 -0.00907874 
-0.0481494 0.135457 0.00424825 
-0.0610393 0.171152 -0.0590367 
-0.0483654 0.13373 0.00702872 
-0.0392133 0.1495 0.000398904 
-0.00819398 0.172429 -0.027243 
-0.0535295 0.150869 0.0232747 
-0.0523699 0.140052 0.0265182 
0.0396218 0.100109 0.0280099 
0.058171 0.0541614 0.0222085 
0.059611 0.0551023 0.0131441 
0.0587207 0.0548305 0.0105024 
0.0554199 0.0522235 0.00326586 
-0.0914739 0.123446 0.00741837 
0.0310194 0.0511802 -0.0108904 
0.0301825 0.0524119 -0.0152643 
0.0290897 0.0523994 -0.0185721 
0.0276567 0.0523293 -0.0195607 
0.0263707 0.0522278 -0.0204141 
-0.0277245 0.121354 -0.00667102 
-0.0618664 0.152177 -0.0175695 
-0.0625279 0.170855 -0.049454 
0.0443165 0.0966775 0.00400367 
0.0455593 0.0903721 0.00509885 
-0.0625607 0.149396 -0.0101239 
0.0591174 0.0561345 0.0199373 
0.0588086 0.0548531 0.0165605 
0.0581335 0.0554439 0.00696572 
0.0538907 0.0537677 -0.0016229 
0.0327458 0.052262 -0.00928228 
0.0295581 0.0538799 -0.016275 
0.0290991 0.0538029 -0.018628 
0.0281215 0.0536789 -0.020055 
-0.0615926 0.158873 -0.0318371 
-0.053628 0.146312 0.0231827 
-0.0303503 0.0348671 0.0509555 
-0.0625458 0.156877 -0.0165682 
-0.0628968 0.158005 -0.0405545 
0.0436966 0.0890139 -0.00360432 
-0.0637105 0.151392 -0.00765032 
0.0591358 0.0577264 0.0209092 
0.0604549 0.0575061 0.010547 
0.031681 0.0544192 -0.0149245 
0.0289328 0.055472 -0.0187525 
0.027729 0.0551104 -0.0200391 
-0.0149559 0.106244 -0.0228924 
-0.0626799 0.152297 -0.0245658 
-0.0634496 0.159435 -0.0431379 
-0.0760181 0.149932 -0.012287 
-0.0293053 0.0349354 0.0511548 
-0.0625741 0.156932 -0.0155427 
-0.0627664 0.157406 -0.0148566 
0.059456 0.058197 0.00576549 
0.0578801 0.0594924 0.00385416 
0.034595 0.0562 -0.0111811 
0.0322655 0.0551604 -0.0135409 
0.0317161 0.0569851 -0.0145703 
0.0305178 0.0569037 -0.0155408 
0.0302247 0.056428 -0.0168531 
0.0280718 0.0566286 -0.0187434 
0.0251253 0.0550267 -0.0214358 
-0.0621816 0.147673 -0.00715727 
0.0432817 0.0938805 0.0231044 
-0.0618604 0.153773 -0.0144887 
-0.0282634 0.0354875 0.0511686 
-0.0623839 0.175465 -0.0567677 
-0.0874682 0.0953705 0.0033405 
0.0595081 0.0585102 0.01767 
0.0613561 0.0593368 0.0121839 
0.0611665 0.0607133 0.0104332 
0.0602424 0.0603317 0.00876841 
0.0595201 0.0609253 0.00551167 
0.0568348 0.0605849 0.000960291 
0.0383174 0.0589381 -0.00541346 
0.0354989 0.0565974 -0.00925226 
0.0324462 0.0580553 -0.0160321 
0.0303796 0.0583979 -0.0164426 
0.0298044 0.0579743 -0.0179749 
0.0281561 0.0581439 -0.0194187 
0.0261956 0.0560065 -0.022033 
0.025515 0.057366 -0.0233279 
-0.0617281 0.153818 -0.0156023 
-0.0619769 0.145979 -0.00669064 
-0.0510789 0.142773 0.016742 
-0.0889068 0.137904 0.0256404 
0.0588175 0.0594584 0.0210341 
0.0608983 0.0597441 0.0162844 
0.0587844 0.0612628 0.00285606 
0.0567464 0.0620799 0.000625071 
-0.0815495 0.107759 -0.002452 
-0.0678573 0.0952035 -0.0168376 
0.0382021 0.0598083 -0.00997357 
0.0373478 0.059987 -0.0112004 
0.0367942 0.0600176 -0.012319 
0.0354124 0.0590163 -0.0123739 
0.0334283 0.0595957 -0.016018 
0.0313521 0.0602668 -0.0170025 
0.0299356 0.0592484 -0.0193004 
0.0272163 0.0594912 -0.0211881 
0.0261727 0.0592583 -0.0226433 
0.0252015 0.0591175 -0.0236793 
-0.0853511 0.109088 0.00945042 
-0.0611358 0.156898 -0.0261289 
-0.0121908 0.163878 -0.0158014 
-0.0619331 0.156672 -0.0281357 
0.0429993 0.0625485 -0.00293928 
-0.0529205 0.142675 0.0199708 
-0.0611993 0.156885 -0.0245494 
-0.0614682 0.156824 -0.0235002 
-0.0623103 0.17062 -0.054157 
0.0584759 0.0643058 0.0220296 
0.0604872 0.0626984 0.00896272 
0.0571646 0.062677 0.00261253 
-0.0825852 0.10704 -0.00179304 
0.0400781 0.0608266 -0.0049018 
0.0397906 0.0603757 -0.00628869 
0.0388784 0.0612197 -0.00879509 
0.0376439 0.0615306 -0.0100065 
0.0351585 0.0614093 -0.0136237 
0.0320882 0.0610987 -0.017825 
0.0303779 0.0610449 -0.0186044 
0.0290638 0.0610093 -0.0198713 
0.027129 0.0608178 -0.02217 
-0.0937318 0.121868 0.0253928 
0.0427461 0.0895322 0.0259298 
-0.0628074 0.166053 -0.0465692 
-0.0100821 0.170809 -0.0219144 
-0.0492651 0.1371 0.0201298 
-0.0637909 0.156862 -0.0132704 
-0.0944846 0.122006 0.0198139 
-0.0359777 0.151091 -0.00164759 
0.042419 0.0983996 -0.00148283 
0.0601099 0.0646573 0.0209241 
0.0608614 0.064894 0.0184054 
0.0612349 0.0647432 0.0162003 
0.0616928 0.0634474 0.0110694 
0.060091 0.0627914 0.00702334 
0.0589697 0.0627041 0.00525087 
0.0582194 0.0643625 0.00316903 
-0.0858614 0.109248 0.0124462 
0.0371518 0.061789 -0.0117919 
0.0331562 0.0612864 -0.0153631 
0.0314366 0.0625176 -0.018653 
0.029907 0.0622497 -0.0204267 
0.0450562 0.0960056 0.0059319 
-0.093098 0.118614 0.0328971 
-0.0626252 0.166386 -0.0448964 
-0.0611417 0.160053 -0.0271723 
-0.0625663 0.159864 -0.0249253 
-0.0528257 0.144348 0.021261 
-0.061983 0.14831 -0.0136914 
-0.0618544 0.156819 -0.0191338 
-0.0478225 0.135539 0.0102366 
-0.0410088 0.149211 0.0036528 
-0.0760506 0.152958 -0.0108425 
0.0445102 0.088577 -0.00157457 
0.0592548 0.0667818 0.0205076 
0.0603934 0.0663858 0.0179483 
0.0613507 0.0660276 0.0130129 
0.0578633 0.0660729 0.00375533 
-0.0865652 0.109054 0.0107211 
-0.0904605 0.115929 0.0283017 
0.037078 0.0645182 -0.0113815 
0.0351335 0.0637626 -0.0137938 
0.0321643 0.0634984 -0.017409 
0.0295192 0.063796 -0.0203171 
-0.0867582 0.107571 0.0103417 
-0.0718917 0.180728 -0.0559217 
-0.087478 0.122644 -0.00222404 
0.0453808 0.0880478 0.000319854 
-0.0623678 0.170175 -0.0508438 
-0.0625883 0.161664 -0.0484254 
-0.0784815 0.174953 -0.0470441 
-0.0499383 0.137439 0.00500361 
-0.0501928 0.144781 0.0130464 
-0.00922833 0.166356 -0.0198056 
0.0591962 0.0676294 0.0187695 
0.0610148 0.0678072 0.0155842 
0.0610514 0.0678781 0.0124139 
0.0595784 0.0674531 0.0104203 
0.0583109 0.0671639 0.00629897 
0.0397596 0.0641504 -0.00905326 
0.0315677 0.0646627 -0.0186107 
0.0287809 0.0650602 -0.0198384 
-0.0714592 0.155394 -0.0471055 
-0.0860321 0.107617 0.0094101 
-0.0931891 0.119726 0.00994707 
-0.0628294 0.167538 -0.0483636 
-0.0622119 0.151951 -0.0102403 
-0.0616493 0.168214 -0.0511431 
-0.0626734 0.161604 -0.0450454 
-0.0716968 0.147339 -0.0281971 
-0.0332914 0.0354641 0.0499795 
-0.00860026 0.174117 -0.0278735 
-0.0502617 0.137863 0.00252456 
-0.0498616 0.072982 0.0404504 
-0.0620514 0.177313 -0.0596509 
-0.0776742 0.159792 -0.0238835 
0.0592367 0.0691747 0.0180558 
0.0594856 0.0687165 0.0148009 
0.0382896 0.0672056 -0.0110623 
0.0372379 0.0670107 -0.0130789 
0.0356328 0.0663732 -0.0157637 
0.0342227 0.0664253 -0.0166329 
0.0330469 0.0656746 -0.0176215 
0.0319319 0.0667503 -0.0189992 
0.0285933 0.0663589 -0.0211012 
-0.0855366 0.109098 0.00841674 
-0.0911141 0.118595 0.00536579 
-0.0499571 0.140952 0.0102141 
-0.0771884 0.16512 -0.0360346 
-0.0622807 0.155306 -0.0186443 
-0.0538334 0.144275 0.0285463 
-0.0531394 0.142301 0.0255758 
-0.0522359 0.13867 0.0236266 
-0.0485331 0.138178 0.0124367 
-0.0533155 0.14644 0.0197086 
-0.0622087 0.155267 -0.0166027 
-0.0637033 0.036708 0.042122 
-0.0338062 0.036225 0.0491696 
-0.0797621 0.10838 -0.00338883 
-0.0840255 0.108912 0.0258646 
0.0425151 0.0680966 -0.00277014 
0.0417959 0.0682734 -0.00741633 
0.0397786 0.0687334 -0.0107284 
0.0341197 0.0685888 -0.0157231 
0.0316083 0.068157 -0.0190665 
0.0292689 0.0681084 -0.0192684 
0.0290112 0.0665256 -0.01995 
0.0270107 0.0663293 -0.0227034 
-0.0856552 0.108932 0.00731721 
-0.0757794 0.163526 -0.0351862 
-0.00948127 0.169792 -0.0256164 
-0.0886058 0.120496 0.00213417 
-0.0629478 0.164536 -0.0420495 
-0.0622006 0.152421 -0.0156743 
-0.0394734 0.149743 0.00133745 
-0.0629479 0.162029 -0.0427423 
0.0451246 0.0908684 -0.00075258 
-0.0783297 0.111027 0.045732 
-0.0615066 0.161684 -0.0358764 
-0.0483997 0.137192 0.00782993 
-0.0622124 0.159867 -0.0382148 
-0.00954785 0.16689 -0.0224424 
0.0417151 0.0953944 -0.00546878 
-0.0895717 0.137835 0.0274988 
-0.0482986 0.13552 0.00737645 
-0.0537389 0.144308 0.0260606 
0.0412365 0.100038 0.0248579 
-0.0876291 0.145994 0.00881317 
0.032486 0.0691175 -0.0171847 
0.0315178 0.0695432 -0.0188894 
0.0288585 0.0693238 -0.021545 
-0.0853415 0.108909 0.00558522 
-0.0931159 0.119041 0.0379546 
-0.0891788 0.11845 0.00389785 
-0.0624322 0.153213 -0.0124461 
-0.0895847 0.121289 0.00324603 
-0.0757452 0.152769 -0.0128841 
-0.0317391 0.154185 -0.00035524 
-0.0489805 0.142877 0.00430586 
-0.0541225 0.146633 0.0281267 
-0.0100634 0.166919 -0.0216678 
-0.0490305 0.137373 0.0105406 
-0.00905647 0.166449 -0.0185564 
-0.0889933 0.0981096 0.0162741 
-0.051583 0.147726 0.0158034 
-0.0496631 0.140883 0.012755 
-0.0149326 0.160144 -0.0108607 
0.0417643 0.10179 0.0223037 
-0.0363067 0.175439 -0.00988828 
-0.0772581 0.113214 -0.00476033 
-0.0890555 0.137923 0.024016 
0.0437985 0.0708034 -0.00225863 
0.0427736 0.0713905 -0.00606134 
0.0388208 0.0689337 -0.0125768 
0.0370414 0.0702732 -0.0139481 
0.035158 0.0710662 -0.0154392 
-0.0927731 0.119837 0.0294028 
-0.0902019 0.122172 0.00483117 
-0.016246 0.159611 -0.0101579 
-0.0615438 0.166089 -0.0508261 
-0.0120502 0.1636 -0.0135678 
-0.0896076 0.112554 0.0219822 
-0.0871248 0.119652 -9.14166e-005 
-0.0292769 0.154349 -0.00152275 
-0.0494018 0.140204 0.00692224 
-0.0620781 0.156924 -0.0213355 
0.045825 0.0918505 0.0108501 
-0.052631 0.149306 0.0202091 
-0.0630928 0.150639 -0.0174275 
-0.0621772 0.153742 -0.0190441 
-0.0627024 0.15093 -0.0204559 
-0.0535901 0.147788 0.0260645 
0.04371 0.0967283 0.0219509 
-0.0634826 0.153094 -0.00911296 
-0.0884254 0.119197 0.00126486 
0.0441457 0.0723307 -0.000906795 
0.0397983 0.0710429 -0.0103262 
0.0328897 0.071289 -0.0188434 
0.0301146 0.0697715 -0.0193652 
0.0295762 0.071619 -0.0204752 
-0.0893032 0.13938 0.0241221 
-0.0917141 0.119867 0.0284069 
-0.0922 0.1198 0.0270504 
-0.0912383 0.120221 0.00724796 
-0.0618126 0.164565 -0.0443348 
-0.0290628 0.0363157 0.0518838 
-0.0308415 0.154061 -0.00249824 
-0.062264 0.147512 -0.00924258 
-0.0400161 0.14944 0.0024306 
0.0435295 0.0869075 -0.00534335 
-0.0687269 0.0625163 0.0192738 
0.0450032 0.0876906 0.00284925 
-0.0625213 0.159939 -0.0226462 
-0.09094 0.137738 0.0179421 
-0.0730604 0.145476 -0.0159593 
0.0430628 0.0728534 -0.00238631 
0.0387602 0.0731588 -0.0120311 
0.0358918 0.0736072 -0.0141571 
0.0329674 0.0721516 -0.0177542 
0.0290122 0.0736745 -0.0221808 
-0.0358893 0.121468 -0.00846669 
-0.0917308 0.112826 0.0141116 
-0.092439 0.121397 0.0297501 
-0.0618597 0.167831 -0.0556069 
-0.0118595 0.163972 -0.0173083 
-0.0497666 0.140124 0.00502813 
-0.0872305 0.111692 0.00811706 
-0.0857006 0.111639 0.00478221 
-0.0507918 0.149063 0.014221 
-0.0515038 0.149396 0.0154753 
-0.0100714 0.180159 -0.0298408 
-0.0682725 0.156616 -0.0532544 
-0.0369993 0.151341 0.000292175 
0.0418322 0.103913 0.00891192 
0.04359 0.0936905 0.0205365 
-0.0588939 0.0370878 0.046465 
-0.0624242 0.164369 -0.0498013 
-0.0523498 0.144747 0.0163985 
-0.0514572 0.138529 0.021187 
0.0454352 0.0756958 0.00226286 
0.0454488 0.0744202 0.000850622 
0.0423395 0.0740356 -0.00407808 
0.0419271 0.0720664 -0.00725898 
0.0374904 0.0757129 -0.0115033 
0.0368845 0.0753878 -0.0130602 
0.0352815 0.0754447 -0.0149222 
0.0328565 0.0747075 -0.0171814 
0.0313271 0.0743712 -0.0209425 
-0.0822902 0.0966099 -0.00651786 
0.0419106 0.0660554 -0.00180196 
-0.0677106 0.180135 -0.0585182 
-0.0858941 0.107668 0.0161033 
-0.0625463 0.165591 -0.0536672 
0.0437848 0.0990736 0.00644265 
-0.0614115 0.169449 -0.0559598 
-0.0496803 0.144678 0.0107752 
0.0445179 0.0872015 0.0248744 
-0.0534926 0.149147 0.0236621 
-0.0540742 0.149471 0.0262848 
0.0457679 0.093006 0.00463806 
0.0418914 0.0889553 -0.00766792 
-0.0781536 0.159672 -0.0229353 
-0.0741757 0.143847 -0.0101594 
-0.0624961 0.161749 -0.0302979 
-0.0487315 0.144668 0.00849063 
0.0423666 0.0908047 -0.00786748 
-0.0625457 0.163201 -0.0382475 
0.0442578 0.0901174 0.0226437 
0.0437657 0.0767068 -0.00143137 
0.0420532 0.0759822 -0.00524174 
0.040716 0.0768736 -0.00683199 
0.0394222 0.076946 -0.00995584 
0.038134 0.0773526 -0.0105399 
0.0368915 0.0770499 -0.0128009 
0.0326486 0.0765635 -0.0199394 
-0.0901257 0.113034 0.0108814 
-0.0944773 0.119833 0.0137088 
-0.0124219 0.16386 -0.0147325 
-0.0892053 0.095597 0.0138068 
-0.0616193 0.165942 -0.0571186 
0.00476627 0.0893692 -0.0331868 
0.0433936 0.098032 0.0018418 
-0.0621816 0.16164 -0.0266811 
0.0432382 0.0961736 -0.000740395 
-0.0507778 0.143116 0.0144666 
-0.0487904 0.14156 0.0080198 
-0.0863005 0.107669 0.0176132 
-0.0622038 0.150698 -0.0145836 
0.0430805 0.0981843 0.0164259 
0.0410601 0.102708 -0.000227895 
0.0424738 0.102798 0.00330794 
-0.0485599 0.145033 0.00533114 
-0.0616767 0.175189 -0.0590329 
0.0465944 0.0786535 0.0107995 
0.0459759 0.0772304 0.00412459 
0.0454228 0.0782206 -0.000112662 
0.0443637 0.0786974 -0.00220043 
0.0375454 0.0784986 -0.0128114 
0.035792 0.0781885 -0.0137761 
0.0343112 0.0774773 -0.0166415 
0.0335145 0.0775373 -0.0178181 
0.0324018 0.0781865 -0.0201989 
-0.0747428 0.179425 -0.054388 
-0.0159592 0.0356582 0.0518145 
-0.0633888 0.166143 -0.0418573 
-0.049884 0.138818 0.0190227 
-0.0517712 0.14284 0.0182006 
0.0426367 0.0940458 0.0251774 
-0.0729721 0.0643291 0.0185103 
-0.0500635 0.0358128 0.0461139 
-0.04911 0.141591 0.00631762 
-0.0507071 0.140131 0.019948 
-0.0319148 0.0350635 0.0505616 
-0.0900936 0.137868 0.0163051 
0.0442353 0.0988451 0.0105625 
-0.0833618 0.107712 0.0252441 
-0.0950297 0.122252 0.0234994 
0.0459306 0.0792654 0.0209766 
0.0467881 0.0778369 0.00723227 
0.0433501 0.0798272 -0.00482715 
0.0415186 0.0789891 -0.00604265 
0.0404593 0.0790844 -0.0084762 
0.0388581 0.078483 -0.0106551 
0.032923 0.0784518 -0.0187998 
-0.088486 0.0958082 0.0197519 
-0.0766613 0.150036 -0.00702458 
-0.0774177 0.164121 -0.0328315 
-0.0790854 0.112696 -0.00330511 
-0.0619065 0.0954655 -0.0190635 
-0.0513973 0.146374 0.0140525 
-0.0623375 0.161505 -0.0375171 
-0.0633136 0.155316 -0.011566 
-0.0597534 0.0741681 0.0420321 
-0.0729082 0.110484 0.0453807 
-0.0629337 0.147396 -0.00546798 
-0.0611089 0.154259 -0.023133 
-0.0630933 0.164101 -0.0398837 
-0.0529117 0.144538 0.0188713 
-0.0619349 0.155301 -0.0208856 
0.0450998 0.0946804 0.0158758 
-0.0693837 0.141384 -0.00902672 
-0.0700837 0.177797 -0.0562183 
0.041798 0.103472 0.0137047 
0.0441611 0.0811152 0.0236175 
0.0462267 0.079793 0.0193178 
0.0451459 0.0809818 0.00117033 
0.044183 0.081858 -0.00185222 
0.0429485 0.0813937 -0.00300746 
0.0427021 0.0818196 -0.00578627 
0.0411619 0.0809499 -0.00815832 
0.0373921 0.081615 -0.014005 
0.0357198 0.0813665 -0.0163039 
0.0345546 0.0797959 -0.0183844 
-0.0897837 0.093997 0.0201728 
-0.0369605 0.0459405 -0.0233064 
-0.079387 0.146255 -0.00116905 
-0.0774839 0.145882 -0.00375218 
-0.0936605 0.120056 0.0339129 
-0.0628964 0.164902 -0.034439 
-0.062729 0.15393 -0.028147 
-0.0623152 0.158526 -0.0276497 
-0.0489312 0.144969 0.00730809 
-0.0498451 0.140079 0.00280354 
-0.0522914 0.140257 0.0233403 
-0.0488046 0.142967 0.00564435 
-0.0614719 0.156632 -0.0345635 
-0.0498511 0.141633 0.00446142 
-0.0614821 0.158499 -0.0265192 
0.0454202 0.0920126 0.00781132 
0.0400466 0.104505 0.0248242 
-0.0617546 0.158455 -0.0227546 
0.0422866 0.0935282 -0.00385194 
-0.0279302 0.155773 -0.00264338 
-0.0619787 0.155552 -0.0141629 
-0.0611989 0.174027 -0.0607354 
0.0433334 0.0813632 0.0266252 
0.045704 0.0822902 0.0212469 
0.0464652 0.080942 0.00576087 
0.0460733 0.0832806 0.00345103 
0.0437553 0.083201 -0.00323538 
0.0417231 0.0864579 -0.00936489 
0.0413157 0.0843432 -0.00882769 
0.0397085 0.0819289 -0.011287 
0.0380884 0.0831872 -0.0146218 
0.0351212 0.0827346 -0.017175 
-0.0556751 0.124127 -0.00700246 
-0.0291159 0.091835 -0.0271726 
-0.0932564 0.128576 0.0134218 
-0.0771959 0.157005 -0.0144921 
-0.0469513 0.166861 -0.00673194 
-0.0736227 0.144335 -0.00767959 
-0.0892845 0.13796 0.0110302 
-0.0942732 0.12072 0.0165892 
-0.0624886 0.164819 -0.0382099 
0.0446398 0.0898705 0.0167326 
-0.0933232 0.122252 0.0280951 
-0.0623846 0.162892 -0.0405175 
-0.0606253 0.169088 -0.0574641 
-0.0627627 0.0362455 0.042507 
-0.0622261 0.15995 -0.0417576 
-0.0618899 0.145832 -0.00794461 
-0.053588 0.146275 0.0244246 
-0.00910464 0.17352 -0.0257923 
-0.0623319 0.155241 -0.0357724 
-0.0106317 0.175872 -0.0244736 
-0.0532142 0.142747 0.0236424 
-0.0628072 0.149448 -0.0119332 
-0.0614403 0.156099 -0.0317725 
0.0436273 0.0937771 -0.000502925 
-0.0618889 0.163113 -0.0488842 
-0.0471225 0.145317 0.00391401 
-0.0109642 0.172463 -0.0219081 
0.0451382 0.0844501 0.0247606 
0.045334 0.0865456 0.0225133 
0.0447478 0.0867843 0.0211305 
0.0463047 0.0834344 0.0186358 
0.0458501 0.0805086 0.0143339 
0.0459399 0.0821842 0.0094621 
0.046105 0.0863783 0.00763886 
0.0460486 0.0855269 0.0040094 
0.0454279 0.0847396 0.00207655 
0.0447663 0.0846838 0.00078366 
0.043796 0.0833213 8.29605e-005 
0.0444151 0.085473 -0.00318477 
-0.0626461 0.178276 -0.0598375 
-0.0636582 0.178737 -0.0597959 
-0.0916147 0.117647 0.031154 
-0.0370822 0.128023 0.00388102 
-0.0631247 0.176963 -0.0582639 
-0.0630563 0.178378 -0.0583554 
-0.063348 0.179642 -0.0586631 
-0.064604 0.179656 -0.0587683 
-0.0653 0.18046 -0.0593417 
-0.0926308 0.120826 0.036992 
-0.0638454 0.178909 -0.0571769 
-0.0647334 0.180265 -0.0575761 
-0.06659 0.180538 -0.0580672 
-0.0424435 0.129503 0.0036836 
-0.0667913 0.180628 -0.0568765 
-0.0679492 0.181406 -0.0573058 
-0.0858561 0.1228 -0.00282002 
-0.0626918 0.172863 -0.05469 
-0.0665005 0.18027 -0.0553473 
-0.0674356 0.181237 -0.0555581 
-0.068323 0.181709 -0.055931 
-0.0693934 0.180899 -0.0562503 
-0.0702935 0.180582 -0.056354 
-0.0451668 0.130354 0.0194272 
-0.0651025 0.177889 -0.0554514 
-0.0689809 0.18078 -0.0546743 
-0.0698871 0.181937 -0.0549902 
-0.0711283 0.181554 -0.0556003 
-0.0635584 0.175723 -0.053073 
-0.0676272 0.178787 -0.0533394 
-0.0704733 0.180769 -0.0538425 
-0.0715822 0.181367 -0.0541915 
-0.0726952 0.181073 -0.054703 
-0.0766154 0.158749 -0.0226512 
-0.0661511 0.176277 -0.0508569 
-0.0694714 0.180813 -0.0533886 
-0.0720258 0.181146 -0.0528184 
-0.0740258 0.18035 -0.0536776 
-0.0415263 0.123065 0.025382 
-0.0540905 0.154685 0.0150482 
-0.0436582 0.130037 0.00871998 
-0.0262856 0.122335 0.0240895 
-0.0432202 0.167676 0.00252253 
-0.0106603 0.18128 -0.0286769 
-0.0377612 0.172548 -0.000688235 
-0.0153102 0.128755 0.00633623 
-0.0654075 0.174514 -0.0505542 
-0.0713022 0.180374 -0.0525013 
-0.0741744 0.18053 -0.0521901 
-0.0528364 0.152697 0.0146093 
-0.0705506 0.154057 -0.0457666 
-0.0649435 0.153628 -0.00462769 
-0.067578 0.14874 0.0392298 
-0.0648019 0.150035 0.0381537 
-0.0112138 0.180059 -0.0272063 
-0.0111244 0.181503 -0.0273626 
-0.0110746 0.183179 -0.0278754 
-0.0488176 0.162022 0.00692663 
-0.0674436 0.176966 -0.0491912 
-0.0689644 0.179702 -0.05156 
-0.0731181 0.17959 -0.0509031 
-0.0747326 0.179848 -0.0509931 
-0.0694451 0.158961 -0.00583759 
-0.0131569 0.0974066 0.0509427 
-0.071023 0.159409 -0.00584462 
0.000173352 0.0978115 0.0520398 
0.0102721 0.130408 0.0186342 
-0.0142083 0.0967326 0.0522892 
-0.00925387 0.12983 0.00717246 
-0.0706061 0.156005 0.0258249 
0.016129 0.127207 0.0252729 
-0.0426869 0.126756 0.0191815 
0.0485385 0.0690212 0.0245545 
-0.027672 0.124198 0.0200909 
-0.0126093 0.183461 -0.0262462 
-0.0515266 0.134642 0.0288703 
-0.0649733 0.172654 -0.0483984 
-0.0660427 0.17382 -0.0471117 
-0.0675279 0.174105 -0.0470464 
-0.0672819 0.174454 -0.0481513 
-0.0732516 0.179077 -0.0491925 
-0.00314568 0.0987902 0.0506316 
-0.087877 0.123098 0.000571388 
-0.0635682 0.15282 0.0342085 
-0.0773356 0.152645 0.0333032 
-0.0862618 0.092658 0.00239967 
-0.00940816 0.0996782 0.0470028 
-0.0657324 0.156513 0.0250134 
-0.0430523 0.129475 0.00831557 
0.0128236 0.128779 0.02195 
-0.043726 0.12458 0.0214516 
0.0137033 0.124204 0.0321982 
-0.0922913 0.117506 0.00787354 
-0.069845 0.156178 0.00325607 
-0.0713133 0.156199 0.00379508 
-0.0134599 0.184723 -0.0255135 
-0.0144968 0.18501 -0.0257384 
-0.0656846 0.154409 -0.000152282 
-0.0719977 0.149817 0.0378679 
-0.0649635 0.170547 -0.0455655 
-0.0695061 0.17613 -0.0471612 
-0.0717245 0.177669 -0.0476072 
-0.0746744 0.178485 -0.0488682 
-0.0748449 0.155271 0.00248512 
0.0439732 0.0657008 0.000322749 
-0.0683515 0.155215 -0.00187399 
-0.0722761 0.15541 0.0015654 
-0.0282806 0.120216 0.0280135 
-0.0562588 0.153347 0.0288272 
-0.0609452 0.156353 0.0225418 
-0.0587547 0.153124 0.0314872 
0.0280059 0.116462 0.0309381 
-0.0431828 0.123426 0.0249854 
0.0259524 0.117964 0.0312345 
0.0239715 0.121056 0.0300593 
-0.0720985 0.113643 -0.00838132 
-0.0759048 0.150006 -0.00888723 
-0.076773 0.150215 -0.0100618 
-0.0786159 0.148568 -0.00351096 
-0.0518697 0.136829 0.0279364 
-0.0120127 0.181691 -0.0257848 
-0.013882 0.184544 -0.0241578 
-0.0147413 0.185583 -0.0244053 
-0.0150185 0.186663 -0.0246686 
-0.0601203 0.153096 0.0325655 
-0.0646007 0.155348 0.0246174 
-0.0633329 0.167907 -0.0431612 
-0.067141 0.173461 -0.0451472 
-0.0704809 0.175867 -0.0457261 
-0.0731827 0.177208 -0.0468249 
-0.0746852 0.177344 -0.0468901 
-0.0657308 0.15459 0.0307367 
-0.0713895 0.154393 0.0288632 
-0.0579862 0.15112 0.0333471 
-0.0844338 0.110138 0.026731 
-0.0861641 0.109268 0.013627 
-0.0878325 0.0927913 0.00533473 
-0.08145 0.154407 0.00969991 
-0.0553685 0.158865 0.00619441 
-0.0697245 0.156684 -0.00154726 
-0.0675685 0.162341 -0.0559495 
0.00976883 0.13033 0.0219598 
-0.0834972 0.108353 0.00232012 
-0.0703842 0.129657 -0.00845598 
-0.0914509 0.117483 0.0293882 
-0.0712693 0.15751 -0.00113638 
-0.0148003 0.185926 -0.0231255 
-0.0155439 0.186963 -0.0233542 
-0.0686133 0.174628 -0.04406 
-0.0632887 0.153708 0.0329058 
-0.0613925 0.153274 0.0324559 
-0.0930965 0.117378 0.0355105 
-0.0815953 0.143594 0.000386522 
-0.087013 0.108894 0.0156346 
-0.090479 0.139311 0.0164847 
-0.0725682 0.156942 -0.00283102 
-0.073918 0.156745 -0.00327666 
-0.0602147 0.15464 0.0280182 
-0.0671362 0.15544 0.0253986 
-0.0685936 0.154504 0.0296725 
-0.015263 0.123196 0.0303055 
-0.0930856 0.117125 0.0329842 
-0.0926134 0.114678 0.0159516 
-0.0523888 0.150652 0.0151356 
-0.0910927 0.142766 0.0231315 
-0.0757192 0.152535 -0.0139161 
-0.088959 0.0954346 0.007568 
-0.0909503 0.115081 0.0353342 
-0.0877994 0.0967732 0.0032595 
-0.0871637 0.0968644 0.00456205 
-0.0854451 0.0985828 0.000485957 
-0.0390869 0.125016 -0.00815473 
-0.083084 0.107602 -0.000357116 
-0.0917129 0.116514 0.0379254 
-0.0450822 0.125135 0.0225018 
-0.0440761 0.125589 0.0215012 
0.026321 0.119805 0.0275877 
-0.015018 0.186073 -0.0216928 
-0.0160998 0.186519 -0.0221631 
-0.086239 0.134992 0.0026913 
-0.0647845 0.168453 -0.0416208 
-0.0660859 0.169786 -0.0413611 
-0.0672801 0.171939 -0.04347 
-0.0690553 0.173766 -0.0416589 
-0.0726417 0.176267 -0.0445002 
0.0175277 0.125025 0.0269609 
-0.0667676 0.154407 0.0286887 
-0.0855113 0.096936 -0.000640673 
-0.0770359 0.15003 -0.00587367 
-0.0867754 0.108996 0.0173726 
0.00368358 0.129243 0.0270543 
-0.0175771 0.129061 0.0129466 
-0.054588 0.151939 0.0235383 
-0.0178543 0.123123 0.0289111 
-0.00826133 0.123799 0.0340005 
-0.00162318 0.12274 0.0348688 
-0.0712991 0.155917 0.00192368 
-0.0884364 0.134829 0.00584098 
-0.0778178 0.155253 -0.0169924 
-0.089522 0.148622 0.012462 
-0.0882887 0.0968556 0.00552774 
-0.0769807 0.0982087 -0.0107597 
-0.0762347 0.153423 0.0310604 
-0.043868 0.124896 0.0230952 
-0.0449329 0.127992 0.0213915 
-0.0160577 0.185378 -0.0207805 
-0.0162926 0.187114 -0.0208507 
-0.0892962 0.141952 0.0132328 
-0.0433504 0.127324 0.0187839 
-0.025815 0.126079 0.0106606 
-0.0638806 0.16671 -0.0393329 
-0.0647468 0.168584 -0.0387154 
-0.0717167 0.174884 -0.0435975 
-0.0745336 0.1755 -0.042303 
-0.0765338 0.177695 -0.0461657 
0.0229492 0.122309 0.0291314 
-0.0117752 0.0979577 0.0497538 
-0.0755078 0.155776 0.0275763 
-0.0287783 0.126283 0.00901113 
-0.0760711 0.179328 -0.0520895 
-0.0865789 0.109011 0.0183082 
-0.0305357 0.125831 0.00662572 
-0.0448917 0.125629 0.0242609 
-0.0244867 0.122705 0.025746 
-0.000991744 0.124278 0.0343258 
-0.00222593 0.124015 0.0333418 
-0.00297633 0.125391 0.0333762 
-0.0684145 0.15592 0.00251599 
-0.00396532 0.12921 0.026289 
-0.0428318 0.127452 0.0174367 
0.0371163 0.108251 4.20764e-006 
0.0119703 0.0906926 -0.0299656 
-0.0764916 0.150049 -0.0144977 
-0.0871854 0.110129 0.00848413 
-0.076074 0.0937936 -0.0131777 
-0.0867224 0.0985872 0.00190198 
-0.0273932 0.180311 -0.0147925 
-0.078906 0.168126 -0.0379474 
-0.0762715 0.111401 -0.00700392 
-0.0633162 0.0934438 -0.0189103 
-0.083173 0.15341 0.008215 
-0.0410897 0.128755 0.0122044 
-0.0623798 0.152685 0.0349462 
-0.0169592 0.18674 -0.019272 
-0.0779224 0.1512 0.0368186 
-0.0537412 0.153035 0.0219597 
0.00335398 0.130031 0.0219983 
-0.0674475 0.171085 -0.0402935 
-0.0698968 0.172486 -0.0399621 
-0.0723184 0.173673 -0.0403504 
-0.0367006 0.128636 0.00564658 
-0.0371871 0.121027 0.0281281 
-0.06768 0.150544 0.0384533 
0.0563588 0.0725819 0.00777688 
-0.0861233 0.0967627 0.000806106 
-0.0861395 0.106372 0.0196385 
-0.0428337 0.129028 0.0060657 
-0.0064692 0.100844 0.046864 
-0.0443551 0.128986 0.00463615 
-0.0478821 0.135794 0.0130703 
-0.0444023 0.128945 0.0175906 
-0.0437658 0.127874 0.0170353 
-0.0254387 0.125425 0.0192333 
0.0164846 0.123256 0.0309468 
-0.0815464 0.109202 0.0277554 
-0.0886433 0.0929781 0.0107211 
-0.0596665 0.153328 0.0310475 
-0.0270787 0.0910267 -0.031984 
-0.0890308 0.0941758 0.00883873 
-0.0546774 0.161196 0.00107899 
-0.0885427 0.0975873 0.00768175 
-0.08876 0.0968669 0.010078 
-0.0847717 0.141924 0.00403418 
-0.089378 0.137782 0.0123419 
-0.0904298 0.137844 0.0140962 
-0.0902567 0.135375 0.0241455 
-0.0855546 0.104895 0.0222696 
-0.0919015 0.117133 0.0283085 
-0.00978749 0.0967284 0.0531836 
-0.0330679 0.124618 0.0219279 
-0.0540046 0.160049 0.00668415 
-0.00472441 0.0995681 0.0512674 
-0.000896516 0.0988199 0.0506806 
0.000144639 0.131095 0.0184415 
-0.0465037 0.130594 0.0213629 
-0.0539258 0.153931 0.0182787 
-0.0730664 0.174438 -0.0394704 
-0.0753218 0.17573 -0.0417596 
-0.0773047 0.173037 -0.0402269 
0.0129782 0.125658 0.0293405 
-0.0819357 0.154027 0.0150375 
-0.0392857 0.122594 0.0276471 
-0.0627389 0.156013 0.0210173 
0.059391 0.0693498 0.0103623 
0.0584304 0.0704953 0.0096819 
0.0574474 0.0723998 0.00930366 
-0.0909681 0.135125 0.0194455 
-0.00198813 0.0983902 0.0520833 
-0.000116028 0.10077 0.0449107 
-0.027645 0.120597 0.0256244 
-0.0516415 0.152708 0.0135777 
-0.0293199 0.121818 0.0229599 
-0.0458624 0.166182 0.00406445 
0.014435 0.123123 0.0318404 
-0.0362637 0.173574 -0.000858222 
0.0138798 0.130081 0.0191789 
0.0355393 0.112715 0.00191303 
0.0343102 0.113823 0.00165552 
-0.0859559 0.0947377 -0.00126886 
-0.0727612 0.146129 -0.0148167 
-0.0898528 0.0969391 0.0112434 
-0.0307784 0.122657 -0.00541083 
-0.0906566 0.142141 0.022273 
-0.0605218 0.156622 0.0125767 
-0.012135 0.0974519 0.0521451 
-0.0587585 0.157303 0.00529267 
-0.0125995 0.12928 0.0128419 
-0.0377766 0.122438 0.0263576 
0.0151677 0.127976 0.0240778 
-0.00193426 0.130728 0.018003 
-0.0891992 0.123478 0.00315787 
-0.055696 0.154311 0.0192944 
-0.0641916 0.167231 -0.0357994 
-0.0658848 0.169483 -0.03696 
-0.068043 0.170918 -0.037845 
-0.0717345 0.173267 -0.038765 
-0.0735946 0.174055 -0.0374286 
-0.0645402 0.152543 -0.00288087 
-0.0807641 0.150857 0.0338778 
-0.00379455 0.131402 0.0193272 
-0.0659516 0.153204 -0.00171379 
0.0558943 0.073231 0.0112055 
0.0506331 0.072983 0.00935036 
-0.0714983 0.147041 0.042863 
-0.030373 0.119415 0.0302083 
-0.0553143 0.154955 0.0152023 
-0.0582939 0.154776 0.0161943 
-0.0287354 0.121534 0.0256283 
-0.0165929 0.124533 0.0267889 
-0.0579245 0.156248 0.00997602 
-0.0563097 0.155977 0.0103015 
-0.0536259 0.155487 0.0114176 
-0.0549001 0.156744 0.0114334 
-0.065894 0.155092 -0.0023438 
0.0406824 0.104652 0.00470867 
-0.0882011 0.0942577 0.0110879 
-0.0776957 0.0949973 -0.0121166 
-0.0902738 0.135322 0.00721919 
-0.0896587 0.0969251 0.0126354 
-0.0922741 0.125041 0.030719 
-0.0882264 0.100484 0.0108449 
-0.0766789 0.111296 -0.00578074 
-0.0880433 0.144542 0.00884456 
-0.0930207 0.118474 0.02119 
-0.0580221 0.155945 0.01301 
-0.0668909 0.155657 -0.00539759 
-0.0277552 0.125084 0.0168244 
-0.0683056 0.156552 -0.00337631 
-0.00968307 0.0985993 0.0507313 
-0.0281226 0.121956 0.0243874 
-0.0684299 0.157513 -0.00463353 
-0.0835098 0.154076 0.0251853 
-0.0501151 0.137304 0.0230156 
-0.022701 0.185628 -0.0172801 
-0.0559811 0.152372 0.0292028 
-0.0693252 0.15651 0.0177483 
-0.0700931 0.158281 -0.00400408 
-0.0746331 0.17336 -0.0376693 
-0.0706799 0.157353 -0.00183705 
-0.0654138 0.1568 0.0220253 
-0.0720638 0.15886 -0.00655634 
-0.0730499 0.158393 -0.00621397 
-0.0743192 0.157383 -0.0050695 
0.058811 0.0706704 0.0131333 
0.0576269 0.0719484 0.0115401 
0.0526674 0.0740806 0.0101261 
0.0467802 0.0752141 0.00792662 
0.0223254 0.124539 0.0236219 
-0.031068 0.122726 0.0236756 
-0.0305129 0.12227 0.0253188 
-0.0529974 0.154483 0.0133275 
-0.0148518 0.125726 0.025818 
-0.0601703 0.156606 0.0102461 
-0.00256065 0.126676 0.02962 
-0.00482295 0.131072 0.0169276 
0.0290522 0.119311 -0.000222886 
-0.0867896 0.0940617 0.000728959 
-0.0889512 0.0944809 0.0148613 
-0.0879272 0.0942522 0.00744157 
-0.0812384 0.0951328 -0.00865021 
-0.0901881 0.14239 0.0247994 
-0.0830938 0.142958 0.00159239 
-0.0779719 0.163917 -0.0266864 
-0.0899478 0.0988573 0.0115974 
-0.0728654 0.14403 -0.0119585 
-0.0755785 0.176183 -0.0523388 
-0.0920478 0.116974 0.0267473 
0.0133277 0.122897 0.033358 
-0.0297914 0.125413 0.0163673 
-0.0533105 0.151006 0.0203048 
-0.0651438 0.15238 0.0346484 
-0.0802552 0.152858 0.0321093 
0.00233034 0.100011 0.0461014 
-0.0200885 0.186272 -0.0156656 
-0.0204304 0.186799 -0.0165135 
-0.0568979 0.155447 0.0139244 
-0.057441 0.152673 0.0304194 
-0.0552567 0.1513 0.0288646 
-0.00862065 0.0995632 0.0478767 
-0.0633603 0.163983 -0.0304483 
-0.0704215 0.172587 -0.03674 
-0.0718812 0.171795 -0.035586 
-0.0742715 0.155583 0.0182588 
-0.056241 0.154767 0.0173769 
0.0595913 0.0710244 0.015239 
0.0562242 0.0723724 0.0143054 
0.0546764 0.0739526 0.012109 
0.0470399 0.0733085 0.0110081 
0.0469402 0.0745952 0.0107415 
0.0464958 0.0764282 0.0102006 
-0.0415222 0.12636 0.0193328 
-0.0484123 0.130043 0.0268026 
-0.0447978 0.12653 0.0211349 
-0.0791931 0.153684 0.0294402 
-0.0393915 0.123698 0.0261244 
-0.0541606 0.15557 0.0129627 
-0.0695775 0.156235 0.00718659 
-0.0434423 0.129159 0.0148486 
-0.0746354 0.156755 0.022213 
-0.0248709 0.119724 0.0315195 
-0.0457245 0.126781 0.0232302 
-0.0491881 0.136593 0.0158428 
-0.0287957 0.118644 0.0300357 
-0.0529594 0.153418 0.0163346 
0.0401001 0.106543 0.00688092 
0.0343767 0.11474 0.00427106 
0.0327584 0.116844 0.00352869 
0.0284101 0.12072 0.00229679 
0.026043 0.121339 0.00386478 
0.0212116 0.125349 0.00177365 
-0.0873742 0.0941077 0.00513954 
-0.091256 0.114828 0.0375978 
-0.0909701 0.140676 0.0162675 
-0.0915962 0.140556 0.0173951 
-0.0813635 0.146348 -0.00115832 
-0.0862357 0.107381 0.0141836 
-0.0934877 0.118158 0.0393325 
-0.0342485 0.123886 0.0247953 
-0.0785772 0.155841 0.018418 
-0.0264772 0.12121 0.0275927 
-0.0892571 0.151225 0.0166058 
-0.0749583 0.151642 0.0343915 
0.00279972 0.100151 0.0477357 
-0.0450262 0.129835 0.0211748 
-0.0210944 0.186177 -0.0136351 
-0.0222877 0.186062 -0.014174 
-0.0229418 0.184464 -0.0151223 
0.00231164 0.0983361 0.0507924 
-0.00783044 0.0981639 0.0513302 
-0.0579803 0.153464 0.0299511 
-0.0563045 0.154148 0.018475 
-0.0354542 0.122442 0.0267439 
-0.0691735 0.170505 -0.03271 
-0.0732206 0.17221 -0.0354357 
-0.0743509 0.172911 -0.0348405 
-0.0759723 0.171064 -0.0356328 
-0.0210941 0.122366 0.0287293 
-0.0718236 0.156611 0.0140908 
-0.058193 0.154945 0.0260334 
0.0578502 0.0725155 0.0150622 
0.0529027 0.0736227 0.0130015 
0.0490153 0.0727798 0.0124793 
0.0478907 0.0730902 0.0118336 
0.0472741 0.0741698 0.0123395 
0.0462211 0.0755511 0.0121826 
-0.065717 0.155515 0.00755533 
-0.0657389 0.155809 0.0118103 
-0.0571094 0.156527 0.011815 
-0.0585826 0.155377 0.0113199 
-0.0555596 0.15572 0.0123915 
-0.0699536 0.155815 0.0236935 
-0.0630327 0.15602 0.00861831 
-0.0395891 0.128533 0.0137812 
-0.0423554 0.128766 0.0149986 
0.00851452 0.126227 0.0299611 
0.0364918 0.110876 0.00498211 
0.0303878 0.119405 0.00522369 
0.0244787 0.123625 0.00164145 
-0.0823336 0.141868 -9.78458e-005 
-0.0911744 0.142158 0.0179389 
-0.0806276 0.0979866 -0.00812072 
-0.0907929 0.138004 0.0216285 
-0.0868536 0.105957 0.0169522 
-0.0862321 0.104004 0.00712176 
-0.0925185 0.11783 0.0126221 
-0.00138589 0.0997271 0.0489538 
-0.085523 0.154272 0.0193447 
-0.00829825 0.0997593 0.0497923 
-0.0569752 0.154015 0.0224384 
-0.0239138 0.122671 0.0269649 
-0.0732898 0.153965 0.032192 
-0.0865154 0.152633 0.0158428 
-0.0330838 0.121758 0.0262916 
-0.0245918 0.184319 -0.0138883 
-0.0133795 0.104137 0.0432116 
-0.0200299 0.124161 0.0251338 
-0.0416858 0.128152 0.0109263 
-0.0750551 0.155857 -0.00202308 
-0.0647099 0.167649 -0.0323511 
-0.0664465 0.169794 -0.0338771 
-0.0737335 0.171592 -0.0318871 
-0.00147583 0.101595 0.0449176 
0.0583857 0.070127 0.0180609 
0.0564864 0.0724798 0.0166097 
0.054742 0.074073 0.0167593 
0.0507522 0.0736167 0.0149592 
0.0487175 0.0737396 0.0143855 
0.0472579 0.0733837 0.013999 
0.0463044 0.0741236 0.0137578 
-0.0715304 0.155949 0.0058895 
-0.000492533 0.125374 0.032815 
-0.00524655 0.12509 0.0324543 
-0.0125145 0.125369 0.0282114 
-0.041973 0.128356 0.0164676 
0.00270904 0.126797 0.031533 
0.0231041 0.124404 0.00327242 
-0.086916 0.0940092 0.00228603 
-0.0763226 0.154543 -0.000819179 
-0.0837955 0.0965785 -0.00457087 
-0.0815062 0.098829 -0.00737246 
-0.0901694 0.0982503 0.01326 
-0.0885605 0.100919 0.0168434 
-0.0895125 0.126006 0.00287031 
-0.0800231 0.100611 -0.0073091 
-0.0297528 0.104384 -0.0225136 
-0.0690222 0.154405 -0.0493504 
-0.00559969 0.100269 0.0495273 
0.021334 0.120736 0.0313569 
0.0174006 0.120334 0.033085 
-0.0455666 0.132432 0.00806471 
-0.065535 0.155941 0.0219176 
0.0205797 0.122646 0.0299865 
-0.00326719 0.0971801 0.052929 
-0.0856018 0.153659 0.0130023 
0.0176596 0.12338 0.0282861 
-0.0247731 0.183322 -0.0127301 
-0.026809 0.181833 -0.01339 
-0.0593093 0.154822 0.0288466 
0.0166986 0.124504 0.0277449 
-0.0680223 0.168293 -0.0292488 
-0.0710212 0.170497 -0.0307392 
-0.0753245 0.17004 -0.0323063 
-0.0769674 0.170253 -0.0328908 
-0.0698043 0.152212 0.0356523 
-0.0592861 0.154928 0.0228838 
-0.0433718 0.123966 0.0231174 
0.0148976 0.126544 0.0270864 
0.0589502 0.0694696 0.0197368 
0.057531 0.0708988 0.0187712 
0.0562461 0.0723217 0.0183965 
0.054407 0.0723891 0.0179622 
0.0525865 0.0737952 0.0162761 
0.0487403 0.0733603 0.016035 
0.047975 0.0735664 0.0156861 
0.0476289 0.0745874 0.0153845 
0.0468776 0.0752543 0.0150978 
0.00120081 0.123866 0.0348026 
-0.010641 0.129809 0.014282 
-0.0786112 0.153701 0.00460569 
-0.0759125 0.155555 0.00539293 
-0.0740156 0.154784 0.0041977 
-0.0725313 0.155329 0.00352328 
-0.060522 0.156458 0.00754674 
0.000737795 0.126731 0.03185 
-0.0724969 0.156647 0.0242688 
-0.0631306 0.155197 0.0235913 
0.0129704 0.127637 0.0272825 
0.039102 0.107941 0.01075 
0.0313885 0.117657 0.00650475 
0.0276738 0.122522 0.00674184 
0.0188056 0.126174 0.00248271 
-0.0877605 0.0940396 0.003207 
-0.0828001 0.0950945 -0.00581293 
-0.0908778 0.143418 0.0247416 
-0.0934678 0.1262 0.0179008 
-0.0880018 0.100307 0.00860155 
-0.0814718 0.102008 -0.00626969 
-0.0850327 0.104876 0.00153532 
-0.0836112 0.11139 0.000852148 
-0.0847925 0.111339 0.00194813 
-0.0448682 0.0898519 -0.0222815 
-0.0702756 0.156397 0.0109422 
-0.00192099 0.129585 0.0261049 
-0.0437475 0.1284 0.0185928 
-0.0600817 0.156158 0.0152634 
-0.0324864 0.119988 0.029344 
-0.0761979 0.155013 0.0232167 
0.00975033 0.128954 0.0257825 
-0.0243676 0.183881 -0.0108345 
-0.0260661 0.183505 -0.011525 
-0.0362605 0.125494 0.020771 
-0.0606565 0.153938 0.0304557 
-0.0583228 0.155845 0.0204355 
-0.0639231 0.165018 -0.0284227 
-0.0656244 0.167282 -0.0273847 
-0.0728302 0.171272 -0.0294521 
0.00771352 0.130382 0.0237425 
-0.0612676 0.155586 0.02009 
-0.0472023 0.129941 0.0242 
0.0523056 0.0726025 0.0180695 
0.0482965 0.0730079 0.0174567 
0.046985 0.0726323 0.0165806 
0.0470543 0.0743627 0.0168639 
0.0468151 0.0763921 0.0163881 
-0.0935912 0.118695 0.0176801 
-0.00188578 0.100056 0.0476686 
-0.0806843 0.154325 0.0217813 
-0.0369177 0.126847 0.0183092 
-0.0406499 0.127989 0.0161967 
-0.0589364 0.156066 0.00804598 
0.00313815 0.13077 0.0245653 
-0.0476781 0.132867 0.0205721 
0.0356916 0.112155 0.0120709 
0.0246996 0.123481 0.0065386 
-0.0757484 0.144448 -0.00588194 
-0.0895188 0.097726 0.0205092 
-0.0848841 0.103009 0.000728283 
-0.0881228 0.0982284 0.00444355 
-0.082889 0.0995148 -0.00439502 
-0.0873115 0.110661 0.0131815 
-0.0865285 0.105314 0.00462626 
-0.0809346 0.106444 -0.00469986 
-0.0814277 0.111492 -0.00102201 
-0.0859952 0.110391 0.0211612 
-0.0930552 0.126617 0.0384363 
-0.0939641 0.124769 0.020915 
-0.031174 0.178401 -0.012179 
-0.0899117 0.123284 0.00626021 
-0.0906326 0.124179 0.00657021 
-0.087696 0.152751 0.0191636 
-0.00395864 0.129171 0.0239001 
-0.00273296 0.129295 0.0243595 
-0.0689119 0.152993 0.0329807 
0.00136282 0.130768 0.0233183 
-0.0016803 0.129536 0.0228693 
-0.0278275 0.181923 -0.0116089 
-0.00233194 0.130304 0.0208918 
-0.0656935 0.165498 -0.025362 
-0.0673253 0.167246 -0.0258521 
-0.0697073 0.169601 -0.0284074 
-0.00554047 0.130553 0.0205165 
-0.0230937 0.124596 0.0222688 
-0.0662804 0.156291 0.017321 
-0.0624128 0.154858 0.0257917 
0.0580475 0.0685787 0.0214395 
0.0572027 0.0710666 0.021024 
0.0555447 0.0723172 0.0205979 
0.0541822 0.0717744 0.0200113 
0.0499778 0.0733567 0.0170353 
0.047344 0.0721051 0.018368 
0.0466165 0.0729755 0.0180762 
0.0468374 0.0747255 0.0182959 
-0.0302417 0.123734 0.0201265 
-0.0280022 0.122598 0.0211099 
-0.00465155 0.124161 0.0350856 
-0.0135628 0.123808 0.0320642 
-0.04201 0.126535 0.0173987 
-0.0668296 0.155281 0.00319139 
-0.0715938 0.155836 0.0204616 
-0.0438373 0.129764 0.0125045 
-0.044862 0.131765 0.0111917 
-0.0646288 0.150589 0.0362443 
0.0308109 0.119764 0.0111758 
0.0278847 0.122293 0.00958027 
0.0213581 0.125608 0.00735276 
0.0165188 0.128419 0.00568071 
0.008112 0.131251 0.00281758 
-0.089433 0.095146 0.0178588 
-0.0736733 0.177724 -0.0543717 
-0.0720753 0.177927 -0.0558104 
-0.0759288 0.109768 -0.00635284 
-0.0885841 0.151559 0.0226118 
-0.0873048 0.121535 -0.00026689 
-0.0613049 0.156084 0.00823255 
0.0211159 0.124212 0.0248222 
-0.00609634 0.130043 0.0233411 
-0.00575704 0.129209 0.0254002 
-0.0455422 0.132849 0.0180292 
0.0190218 0.124281 0.0266998 
-0.0823041 0.15217 0.0278284 
-0.015446 0.129235 0.0161582 
0.000744937 0.0997645 0.0476074 
-0.016354 0.128904 0.0179195 
-0.0273743 0.181071 -0.00967186 
-0.030436 0.179853 -0.0103977 
-0.0321834 0.178643 -0.0110383 
-0.0270497 0.122436 0.02298 
-0.0175493 0.128415 0.0157575 
-0.0124669 0.129133 0.0165738 
-0.0689333 0.16832 -0.0252415 
-0.07635 0.169299 -0.0280787 
-0.019031 0.127985 0.0157539 
-0.0300821 0.120868 0.0276144 
-0.00355967 0.100976 0.0446305 
-0.0546165 0.152924 0.0259919 
-0.0565631 0.153367 0.0256842 
-0.0204825 0.127608 0.0140759 
-0.0761704 0.15559 0.00994148 
0.0563363 0.0690054 0.0244099 
0.0547855 0.0701357 0.0223385 
0.0510224 0.0720406 0.0198152 
0.0485702 0.0723367 0.019076 
0.0477566 0.0720546 0.020272 
0.0464869 0.0715455 0.0193812 
0.0460011 0.0728744 0.0193112 
0.0464848 0.0742853 0.0204694 
0.0112935 0.124984 0.0315137 
-0.0097764 0.126196 0.0285256 
-0.0776187 0.154522 0.00891794 
-0.0124447 0.0994391 0.0485228 
-0.0534201 0.15773 0.009167 
-0.0555421 0.157945 0.00976784 
-0.0573707 0.157303 0.00891798 
-0.00842542 0.127462 0.026633 
-0.0844025 0.152845 0.00763834 
-0.075424 0.15569 6.34482e-006 
-0.0249794 0.125602 0.0133579 
-0.0423356 0.129421 0.0130092 
-0.0361551 0.128246 0.0141491 
-0.0328416 0.126935 0.0139733 
0.0332463 0.116785 0.00898858 
-0.0880042 0.0996113 0.0065659 
-0.0866806 0.104998 0.0199167 
-0.086699 0.105829 0.00837144 
-0.0859256 0.107342 0.0119533 
-0.0875194 0.110141 0.0186131 
-0.0755023 0.149653 -0.0266236 
-0.0920175 0.129505 0.00973851 
-0.0946333 0.126959 0.0209661 
-0.0293384 0.180301 -0.0135801 
-0.0480687 0.166861 -0.00387717 
-0.078349 0.15821 -0.0199604 
-0.0270338 0.125244 0.0133857 
-0.0732046 0.156816 0.0138353 
-0.0147419 0.127638 0.0201007 
-0.0607412 0.155906 0.00465542 
0.00682071 0.124381 0.0341784 
-0.00850466 0.130322 0.0213831 
-0.0285441 0.125852 0.0148053 
0.00160311 0.0992022 0.0493202 
-0.0283408 0.125553 0.0113257 
-0.0528614 0.154213 0.0118214 
-0.0300536 0.125399 0.0125452 
-0.0447828 0.130139 0.00941024 
-0.0625884 0.154473 0.0303376 
-0.0316379 0.125974 0.0139638 
-0.0282066 0.18124 -0.00782793 
-0.0296176 0.180891 -0.00943294 
-0.0330874 0.178644 -0.00984262 
-0.0869597 0.152247 0.0220785 
-0.029872 0.12591 0.00983643 
-0.0621667 0.16072 -0.0216737 
-0.0664632 0.165539 -0.0230447 
-0.0672491 0.167329 -0.0233371 
-0.0715995 0.169503 -0.0268214 
-0.0743016 0.170524 -0.0295208 
-0.0333524 0.126755 0.0120389 
-0.0498941 0.134046 0.0255131 
-0.0540291 0.151091 0.0260863 
-0.0456999 0.122065 0.0258249 
-0.0377326 0.12478 0.0233911 
0.054765 0.0694117 0.0244081 
0.0536966 0.07088 0.0229801 
0.052666 0.071351 0.0222382 
0.049412 0.0711463 0.0215253 
0.046828 0.0708992 0.0211411 
0.0459373 0.0713921 0.0207188 
-0.0891812 0.139341 0.0281411 
-0.0385352 0.125738 0.0194658 
-0.0450714 0.13034 0.0138298 
-0.0461863 0.134273 0.0142851 
-0.0533317 0.151714 0.0170786 
-0.0136239 0.127182 0.0237137 
-0.0109722 0.127331 0.025756 
-0.0344393 0.127071 0.0101306 
-0.0232643 0.12522 0.0191336 
-0.038791 0.127788 0.0100052 
0.0399059 0.107024 0.0172188 
0.0128269 0.129504 0.00549178 
0.0105384 0.13081 0.00361274 
0.00297023 0.131031 0.00425956 
-0.089371 0.114882 0.00659643 
-0.0877227 0.13794 0.0101403 
-0.087882 0.102493 0.0190455 
-0.0842637 0.103029 -0.000622759 
-0.0840316 0.102623 -0.00264506 
-0.0859926 0.100743 0.00453758 
-0.0845386 0.0994023 -0.00402356 
-0.0367464 0.175232 -0.00866818 
-0.0706908 0.180641 -0.0569349 
-0.0772017 0.148598 -0.00708291 
-0.0354371 0.126214 0.0171845 
-0.0453321 0.12358 0.0243318 
-0.000449988 0.122097 0.0362251 
-0.0678972 0.155834 0.000237701 
-0.0667397 0.154705 0.000963239 
-0.0176818 0.127547 0.0192603 
-0.0222739 0.125937 0.0165884 
-0.0260894 0.125686 0.016286 
-0.0681662 0.151253 0.0368403 
-0.000718584 0.101016 0.0468566 
-0.0791622 0.154353 0.024785 
-0.0348485 0.125906 0.019409 
-0.0411341 0.129207 0.0068749 
-0.0293563 0.179365 -0.00768385 
-0.0316415 0.178279 -0.00821669 
-0.0334981 0.177849 -0.00863484 
-0.0349582 0.176516 -0.0087476 
-0.0835902 0.154802 0.0211869 
-0.0652568 0.155547 0.0291561 
-0.0733777 0.156203 -0.000985884 
-0.0640525 0.159835 -0.018599 
-0.0644474 0.162848 -0.0225849 
-0.0667476 0.164077 -0.0199577 
-0.0694546 0.166146 -0.0201858 
-0.06987 0.167238 -0.0229507 
-0.0708396 0.167363 -0.0230708 
-0.0712656 0.16613 -0.0190764 
-0.0727283 0.167925 -0.0240318 
-0.0734437 0.167937 -0.0217319 
-0.0746443 0.166703 -0.0223433 
-0.0427829 0.128941 0.00697962 
-0.0393647 0.125623 0.0219437 
-0.0765744 0.155483 0.0147987 
-0.0557248 0.153219 0.0267659 
-0.0430252 0.122253 0.0270638 
-0.0681536 0.156068 0.0214414 
-0.0473852 0.134714 0.0191195 
0.0540924 0.0680061 0.0248934 
0.0506196 0.0699467 0.025143 
0.0497835 0.0715994 0.0229087 
0.0470751 0.0704587 0.0229273 
0.0462518 0.0707987 0.0225999 
0.0454883 0.0714953 0.0223387 
0.0451659 0.0728301 0.0207663 
-0.0448671 0.130343 0.00483111 
-0.0765956 0.148885 0.0402565 
-0.009259 0.129135 0.0243513 
-0.0291268 0.125418 0.0188133 
-0.0208744 0.1256 0.0210918 
-0.0168942 0.127091 0.0241299 
-0.072567 0.155012 0.00839404 
-0.0643065 0.15563 0.0143319 
0.00262785 0.12504 0.0317032 
-0.00568852 0.12688 0.0290042 
-0.0735465 0.147892 0.0408368 
-0.046864 0.134153 0.0108765 
-0.0318146 0.125239 0.0173612 
-0.0115362 0.128206 0.0229229 
0.00158867 0.129897 0.0267492 
-0.00125003 0.127748 0.0278649 
0.0040295 0.12734 0.0298582 
-0.00785608 0.129555 0.0257213 
0.0380937 0.108945 0.0203396 
0.0364899 0.110856 0.0183961 
0.0341581 0.11502 0.0177203 
0.0322181 0.118377 0.0172174 
0.027602 0.121925 0.0184727 
0.0282595 0.121631 0.0131812 
0.0237764 0.125874 0.0110541 
0.0220379 0.125995 0.0162366 
0.018354 0.127928 0.0130296 
0.0174283 0.128084 0.0100572 
0.0162394 0.129697 0.0122935 
0.0151809 0.128758 0.0105896 
0.0114237 0.131121 0.0118663 
0.00886098 0.131552 0.0113364 
0.00595962 0.131819 0.00641515 
0.00414512 0.132085 0.00760109 
0.000199022 0.131453 0.005367 
-0.0884079 0.100546 0.020241 
-0.0652524 0.0346318 0.0259634 
-0.0664909 0.0352058 0.0287578 
-0.0664509 0.036005 0.0312899 
-0.0666308 0.0360746 0.0326894 
-0.0674409 0.0357873 0.0339183 
-0.0667991 0.036217 0.0372849 
-0.0651042 0.0364629 0.0406004 
-0.063012 0.0367175 0.0431314 
-0.0618702 0.0365317 0.0447273 
-0.0606271 0.0362078 0.0458102 
-0.0561177 0.03686 0.0461681 
-0.0119932 0.100785 0.0435741 
-0.0781103 0.121755 0.0510232 
-0.0781333 0.107543 0.034287 
-0.0791572 0.136858 -0.00477465 
0.0213939 0.0983008 -0.0224614 
-0.0724114 0.0352228 0.00705182 
-0.0722655 0.0351368 0.00879738 
-0.0713564 0.0350092 0.0102454 
-0.0706461 0.0349752 0.0111596 
-0.0694646 0.0355869 0.0112053 
-0.0667301 0.0355259 0.0153932 
-0.0644617 0.035658 0.0174409 
-0.0639372 0.0357573 0.018389 
-0.0628026 0.0358251 0.0187426 
-0.0655295 0.0364361 0.0248451 
-0.0658174 0.0367666 0.0273391 
-0.0658562 0.037 0.0294929 
-0.0669355 0.037201 0.0311973 
-0.0674845 0.0372912 0.0324757 
-0.0661764 0.0373565 0.0336867 
-0.0662173 0.0378535 0.0378821 
-0.0642453 0.0380703 0.0422914 
-0.0634843 0.0380582 0.0433471 
-0.0602683 0.038077 0.0448711 
-0.0592132 0.0381122 0.0460415 
-0.0582266 0.038083 0.0464952 
-0.0572071 0.0380515 0.0469467 
-0.0644099 0.119412 -0.00899513 
-0.0402273 0.0366954 0.0422926 
-0.0385723 0.0365532 0.0426293 
-0.0308991 0.0366793 0.0519656 
-0.0273445 0.036659 0.0540726 
-0.0728813 0.0360775 0.00141227 
-0.072312 0.0363273 0.00395887 
-0.0729429 0.0365685 0.00585443 
-0.0721226 0.0367199 0.00716447 
-0.0683027 0.0370207 0.0129834 
-0.0665783 0.0369635 0.0141097 
-0.0655319 0.0371157 0.0159432 
-0.064462 0.0373114 0.0174979 
-0.063115 0.0369751 0.017473 
-0.0619708 0.037542 0.0204045 
-0.065137 0.0380831 0.0246547 
-0.0656385 0.0382518 0.0265766 
-0.0664513 0.0384098 0.0289859 
-0.0659187 0.0383465 0.0307196 
-0.0665207 0.0387313 0.0318586 
-0.0655288 0.0385232 0.0332453 
-0.0669849 0.0379612 0.0348153 
-0.0665935 0.0391388 0.0361106 
-0.0665851 0.0393649 0.037469 
-0.0636647 0.039178 0.0402894 
-0.0633493 0.0396933 0.0426642 
-0.0615195 0.0382609 0.0440678 
-0.0579047 0.0396643 0.0469347 
-0.0400736 0.0379561 0.0431848 
-0.037432 0.0378157 0.0453851 
-0.0357572 0.0382433 0.0462525 
-0.0349693 0.0379953 0.0476409 
-0.0340608 0.0384436 0.0504751 
-0.0315378 0.0382063 0.0520606 
-0.0291516 0.0382682 0.0527531 
-0.0288781 0.0382049 0.0543277 
-0.0249684 0.0381979 0.0548197 
-0.0569037 0.0950987 -0.0213808 
0.00664894 0.105827 -0.0208177 
-0.0590023 0.0953318 -0.0203797 
-0.0593043 0.0954797 -0.0189613 
-0.0794695 0.113148 -0.00166226 
-0.0566846 0.124281 -0.00723613 
-0.0716909 0.0375249 0.00233414 
-0.0716077 0.037622 0.00384743 
-0.0726458 0.0379962 0.00575488 
-0.0726543 0.0381365 0.00705508 
-0.072327 0.0368055 0.0084289 
-0.0675052 0.0384777 0.0135616 
-0.0610611 0.0387692 0.0196087 
-0.0591864 0.0382052 0.0198157 
-0.0641492 0.0391771 0.0263623 
-0.0647945 0.0395709 0.0289601 
-0.0650747 0.0396102 0.0303752 
-0.0660673 0.0402476 0.0344164 
-0.0650448 0.0399776 0.0378967 
-0.0632567 0.041056 0.0425201 
-0.0625516 0.040296 0.0438196 
-0.0596008 0.0394637 0.0462962 
-0.0588877 0.0408558 0.0457278 
-0.0394884 0.039418 0.0425142 
-0.0391938 0.0379353 0.0435169 
-0.03814 0.0394917 0.0447609 
-0.0369056 0.0396696 0.0455207 
-0.0345975 0.0394626 0.0475108 
-0.0340402 0.0396064 0.0498335 
-0.0324525 0.0391295 0.0503508 
-0.0305922 0.0395589 0.0513562 
-0.0297256 0.0395172 0.051917 
-0.0296244 0.0397265 0.0533376 
-0.028627 0.0397122 0.0538374 
-0.0540337 0.0867989 -0.021574 
-0.0518437 0.0956988 -0.0225678 
-0.0707218 0.0386514 0.00199058 
-0.0718538 0.0392167 0.00319769 
-0.071658 0.0393946 0.00419869 
-0.0721019 0.0395001 0.00655204 
-0.071845 0.0393198 0.0077405 
-0.0710936 0.0396741 0.00842366 
-0.0700605 0.0396561 0.00923503 
-0.0698569 0.0367877 0.0103152 
-0.0691666 0.0370025 0.011749 
-0.0660529 0.0388753 0.0155654 
-0.063038 0.0389402 0.0172478 
-0.0614338 0.0394778 0.0171999 
-0.0614304 0.0383343 0.0183175 
-0.0598834 0.0394951 0.0186258 
-0.0598482 0.0401368 0.0196781 
-0.00427871 0.106033 -0.0225371 
-0.0654043 0.0414705 0.0340135 
-0.0649514 0.0409644 0.0354846 
-0.0653412 0.042022 0.0368256 
-0.0617927 0.0420735 0.0437483 
-0.0603709 0.0418477 0.0447751 
-0.0578022 0.0413195 0.046 
-0.051344 0.035775 0.0464649 
-0.0391113 0.0406603 0.0417583 
-0.0361935 0.0407716 0.0456807 
-0.03501 0.0404706 0.0459847 
-0.0347287 0.0409526 0.0481578 
-0.0336558 0.0409599 0.049454 
-0.0326996 0.0410798 0.0507671 
-0.0315818 0.0409747 0.0509428 
-0.0287329 0.040781 0.0523084 
-0.0280187 0.0408255 0.0530565 
-0.0270337 0.0407891 0.0534282 
-0.0266325 0.040279 0.053799 
-0.0299485 0.0785599 0.0432472 
-0.0702382 0.0400147 0.00295881 
-0.0701187 0.0401057 0.00393722 
-0.0711984 0.0406762 0.00574259 
-0.0667537 0.0404837 0.0127411 
-0.0654 0.0405595 0.0126345 
-0.064085 0.0404359 0.0139488 
-0.0626236 0.0407862 0.0150078 
-0.0601308 0.0412985 0.0181061 
-0.0645601 0.0430829 0.0383436 
-0.063356 0.0422314 0.0403899 
-0.0613601 0.0424232 0.0418927 
-0.0608027 0.0436009 0.0432946 
-0.0598341 0.0435424 0.043801 
-0.0591403 0.0424184 0.0443971 
-0.0380868 0.0417963 0.0418474 
-0.0379132 0.0413427 0.0429627 
-0.0367615 0.0415994 0.0439498 
-0.0347864 0.0420844 0.0456787 
-0.0345237 0.0421583 0.0469018 
-0.0344835 0.042392 0.048048 
-0.0335203 0.0423128 0.0492057 
-0.0325242 0.0425962 0.050622 
-0.0313178 0.0422905 0.0505683 
-0.0304121 0.041695 0.0511214 
-0.029467 0.0417541 0.0514738 
-0.0277616 0.0418892 0.0521444 
-0.0271005 0.0425088 0.0536683 
-0.0257314 0.0425881 0.0541306 
-0.0543107 0.0473825 0.0399833 
-0.0706999 0.0418624 0.00733201 
-0.0692704 0.0422306 0.00900737 
-0.0661701 0.0424203 0.0111741 
-0.0654284 0.0426228 0.0127087 
-0.0628738 0.0422722 0.0138946 
-0.0609485 0.04157 0.0155205 
-0.06137 0.0445827 0.0406255 
-0.0600025 0.0442482 0.042062 
-0.0593512 0.0447764 0.0432113 
-0.057674 0.0443347 0.043452 
-0.0733565 0.148622 -0.0304095 
-0.0377997 0.0432148 0.0415939 
-0.0355085 0.043311 0.0448973 
-0.0331377 0.0433202 0.0473999 
-0.0323067 0.0435608 0.0492136 
-0.0303399 0.0437921 0.0499785 
-0.0868177 0.118995 0.0478674 
-0.0409292 0.0882723 -0.0229417 
-0.085474 0.125568 0.0499642 
-0.0152804 0.0994895 0.0439781 
-0.0854565 0.124447 0.0482845 
-0.0649244 0.118068 -0.009397 
-0.0187083 0.0987551 0.0451029 
-0.0691539 0.0433024 0.00439791 
-0.0695147 0.0433782 0.0063616 
-0.0682314 0.0434641 0.00729015 
-0.0670509 0.0431831 0.00870189 
-0.065295 0.0440088 0.0109011 
-0.0144233 0.0998026 0.0448587 
-0.0327222 0.0886375 -0.0248254 
-0.0603338 0.0454881 0.0396058 
-0.0590143 0.0458598 0.0417819 
-0.0574919 0.0460737 0.0428029 
-0.0396171 0.0884967 -0.0233831 
-0.0813813 0.124323 0.0523392 
-0.0773635 0.177022 -0.0480664 
-0.0511718 0.1546 -0.00487768 
-0.0376009 0.0448147 0.0413888 
-0.0371812 0.043356 0.0429147 
-0.0360566 0.0449582 0.0440041 
-0.0350581 0.0447369 0.0444204 
-0.0343611 0.0437726 0.0462753 
-0.0337216 0.0451184 0.0461645 
-0.0328135 0.0451519 0.0478037 
-0.0311296 0.0447297 0.048176 
-0.0299293 0.0456525 0.0496254 
-0.0866125 0.123014 0.0481711 
-0.0197921 0.0985215 0.0447226 
-0.01342 0.0991181 0.0450648 
-0.0788457 0.143785 0.0453155 
-0.0876747 0.14053 0.0396206 
-0.0249759 0.0810325 0.0544482 
-0.0670103 0.0447816 0.00708089 
-0.0642947 0.0454012 0.00960145 
-0.0599873 0.0441012 0.0132734 
-0.0578764 0.0451533 0.0141054 
-0.0601254 0.0475119 0.0388016 
-0.0576579 0.0473179 0.0403329 
-0.0366123 0.0466431 0.0406655 
-0.0322216 0.0464966 0.046034 
-0.0280794 0.0890325 0.0450846 
-0.076638 0.165766 -0.0256094 
-0.0766974 0.154494 -0.00229016 
-0.0853456 0.122989 0.0480122 
-0.069636 0.0898324 0.0420202 
-0.0256897 0.0810107 0.0530507 
-0.0593951 0.0460981 0.00983811 
-0.0574249 0.0467228 0.0123283 
-0.0198653 0.0773289 0.0544689 
-0.0553738 0.0486062 0.0363098 
-0.0546473 0.160604 0.00423638 
-0.0803246 0.128 -0.0058616 
-0.035234 0.0459668 0.0438932 
-0.0333666 0.0464112 0.0440558 
-0.0325823 0.0472198 0.0447452 
-0.0293092 0.0462037 0.0481577 
-0.0755739 0.160386 -0.0111533 
-0.0928407 0.117127 0.0409544 
-0.0842786 0.123067 0.048546 
-0.0912549 0.11533 0.0402452 
-0.0846963 0.118922 0.0497016 
-0.0817849 0.121852 0.0488018 
-0.0283467 0.0903119 0.0448584 
-0.0762877 0.168281 -0.0298325 
-0.0226186 0.0933354 0.0503599 
-0.059144 0.0469525 0.00776175 
-0.0576121 0.0471543 0.00952565 
-0.0553752 0.0473469 0.0122408 
-0.0533223 0.0473474 0.0139505 
-0.0770802 0.179166 -0.049287 
-0.0924452 0.121159 0.0399864 
-0.0672114 0.156512 -0.053581 
-0.0346994 0.0488112 0.0399258 
-0.0355052 0.0471232 0.040653 
-0.0329575 0.0479921 0.0416336 
-0.0324553 0.0487593 0.0433698 
-0.0311042 0.0484455 0.0449351 
-0.0295776 0.0481094 0.0452211 
-0.0284366 0.0487916 0.0462175 
-0.0277313 0.0488276 0.0477648 
-0.0252168 0.0958108 0.0438689 
-0.0868398 0.124258 0.0487854 
-0.0833062 0.123163 0.0489343 
-0.0238188 0.0957357 0.0443398 
-0.0793597 0.0965193 0.0344369 
-0.0855758 0.119017 0.0487184 
-0.0232324 0.0958861 0.0452996 
-0.0211206 0.0928223 0.0509866 
-0.0575664 0.0485043 0.00774736 
-0.0565106 0.048681 0.00998888 
-0.0542711 0.0484267 0.0113287 
-0.0527287 0.0487223 0.0133814 
-0.0272185 0.0734474 0.0434487 
-0.0809764 0.121698 0.0496033 
-0.0479723 0.156014 -0.00758655 
-0.0513246 0.0504858 0.0339953 
-0.0503162 0.05045 0.0354642 
-0.0225713 0.0961018 0.0461243 
-0.0482538 0.166444 0.00324213 
-0.0336809 0.049378 0.0383775 
-0.0328385 0.049512 0.0393173 
-0.0314476 0.0502452 0.0418211 
-0.0298955 0.0499338 0.0427265 
-0.0286919 0.0495637 0.0435992 
-0.0276662 0.0504374 0.0453701 
-0.0574098 0.0595338 0.0212885 
-0.0895669 0.120959 0.0464316 
-0.02203 0.0963333 0.0470771 
-0.0787797 0.147943 0.0387211 
-0.0825695 0.12313 0.0497771 
-0.0795029 0.0817364 0.0342607 
-0.0263011 0.0903566 0.0486795 
-0.0557425 0.0500927 0.00999179 
-0.0542289 0.0500677 0.0118613 
-0.0522897 0.0499867 0.012966 
-0.0885354 0.128185 0.044275 
-0.0802119 0.135239 0.0510583 
-0.0509071 0.0515957 0.0327127 
-0.0494099 0.0517837 0.0352237 
-0.0812661 0.117411 0.0490984 
-0.0180421 0.096206 0.0510384 
-0.0161681 0.0965455 0.052378 
-0.032168 0.0516251 0.0386762 
-0.0310264 0.0506085 0.0387563 
-0.0304649 0.0507575 0.0397407 
-0.0292259 0.051071 0.0410049 
-0.0279734 0.0506856 0.0413379 
-0.0268776 0.0511143 0.0417993 
-0.0771959 0.157735 -0.0110671 
-0.0866398 0.125669 0.0486621 
-0.0780178 0.0871783 0.0368679 
-0.0861832 0.142002 0.0400617 
-0.0776095 0.167447 -0.0284957 
-0.0783394 0.172834 -0.041755 
-0.0562986 0.0500026 0.0085125 
-0.054019 0.0513726 0.0109281 
-0.0506607 0.0506012 0.0142583 
-0.049552 0.0515152 0.0154891 
-0.0195101 0.0888656 0.0563196 
-0.0682755 0.0855188 0.0430649 
-0.0505527 0.0529032 0.0319296 
-0.0501527 0.0530784 0.0339274 
-0.0463148 0.0532223 0.0374884 
-0.0308331 0.0520467 0.0368305 
-0.0296708 0.052323 0.0374659 
-0.0283766 0.0523812 0.0380311 
-0.0268806 0.0523302 0.038942 
-0.0264623 0.0526351 0.0400826 
-0.0143315 0.102463 0.0430829 
-0.0814148 0.126211 0.0514681 
-0.0831334 0.125732 0.0514277 
-0.0915205 0.125003 0.0438235 
-0.0778744 0.175754 -0.0452359 
-0.0545518 0.0519506 0.0100862 
-0.0530804 0.0519745 0.0114667 
-0.0501682 0.0529041 0.0141988 
-0.0494041 0.0530767 0.0154803 
-0.0760255 0.157881 -0.00724681 
-0.0471757 0.0535725 0.036674 
-0.0446983 0.053488 0.0385332 
-0.09026 0.118938 0.0448979 
-0.0284737 0.0534515 0.0357175 
-0.0270192 0.0535384 0.0376113 
-0.02596 0.0537559 0.039299 
-0.0238483 0.0525046 0.0426297 
-0.0165514 0.0984926 0.0460279 
-0.0777067 0.174154 -0.043504 
-0.04368 0.0914166 -0.0218019 
-0.0905352 0.14329 0.026594 
-0.0880187 0.112663 0.0421623 
-0.0892827 0.145772 0.0290744 
-0.0780245 0.174156 -0.0445845 
-0.0282005 0.0839749 0.0466455 
-0.0755107 0.16362 -0.0159391 
0.00668573 0.107416 -0.0207925 
-0.0533445 0.054183 0.0115798 
-0.0518468 0.0540761 0.0136394 
-0.0507284 0.0543299 0.014608 
-0.0502979 0.0543762 0.0156578 
-0.0770702 0.177088 -0.0472896 
-0.0487721 0.0536389 0.0357617 
-0.0880961 0.129523 0.0456166 
-0.0295262 0.0832613 0.0445846 
-0.0251441 0.0538347 0.0408993 
-0.0188915 0.0530232 0.0481607 
-0.0885765 0.122692 0.0477926 
-0.0867912 0.140614 0.0407629 
-0.0245911 0.0950397 0.0456841 
-0.0188824 0.0755809 0.0549512 
-0.055242 0.0884279 -0.0214456 
-0.0781319 0.170242 -0.0350963 
-0.0817015 0.146912 0.0383458 
-0.0918712 0.117376 0.0425223 
-0.0379437 0.0884315 -0.0239594 
-0.0506549 0.162577 0.00563336 
-0.0520713 0.0560764 0.018677 
-0.0525117 0.0559178 0.0201275 
-0.0522226 0.0562442 0.0215525 
-0.0518599 0.0566069 0.0230438 
-0.053001 0.0565383 0.0256676 
-0.0517904 0.056155 0.031382 
-0.0500787 0.055378 0.0324052 
-0.0921656 0.118915 0.0431549 
-0.0249363 0.0885669 0.0510039 
-0.091011 0.144883 0.0268127 
-0.0271443 0.0553595 0.0362912 
-0.0269633 0.0553238 0.0382251 
-0.0236056 0.0543545 0.042087 
-0.0219246 0.05477 0.0440319 
-0.0174352 0.0561795 0.0498434 
-0.0133988 0.0563576 0.0518291 
-0.077882 0.175469 -0.0475186 
-0.0912288 0.120585 0.0453869 
-0.086172 0.116008 0.0479168 
-0.0768191 0.146893 0.0425673 
-0.084947 0.144813 0.0389402 
-0.0538903 0.058367 0.0205116 
-0.0535131 0.0578856 0.0215052 
-0.0522212 0.0582923 0.022036 
-0.0520697 0.0583487 0.0235526 
-0.0520501 0.0582366 0.0249576 
-0.0514708 0.0584472 0.0298552 
-0.0502163 0.0583844 0.0333069 
-0.0489255 0.0564806 0.0353393 
-0.047211 0.0566791 0.0378324 
-0.045867 0.0557256 0.0389094 
-0.0436814 0.0573742 0.0393186 
-0.0274101 0.0585735 0.0367632 
-0.0215148 0.0554754 0.0465184 
-0.0185543 0.0582742 0.0502375 
-0.0161971 0.0551246 0.0502389 
-0.0137347 0.057905 0.052829 
-0.0114809 0.0582214 0.0528888 
-0.0779654 0.169741 -0.0363035 
-0.0817255 0.108632 0.029487 
-0.0781466 0.172948 -0.0407147 
-0.0608676 0.0891105 -0.0193999 
-0.017373 0.101552 0.0430045 
-0.0309785 0.168254 -0.0162157 
-0.0684519 0.157808 -0.0547463 
-0.0658075 0.162688 -0.057575 
-0.0560747 0.059164 0.022609 
-0.0546601 0.0595706 0.0236967 
-0.0536714 0.0595028 0.0244506 
-0.0527051 0.0600232 0.0252552 
-0.0535229 0.0592197 0.026632 
-0.0523214 0.0598348 0.0274598 
-0.0522985 0.0597323 0.0288798 
-0.0507533 0.0598743 0.0333267 
-0.0819427 0.148805 0.0366686 
-0.0265821 0.0578787 0.0388109 
-0.0205703 0.0580148 0.048321 
-0.0138978 0.0597883 0.052485 
-0.0126179 0.0600135 0.0536301 
-0.0869917 0.089081 0.0262142 
-0.0921158 0.123022 0.0440979 
-0.0400124 0.173057 -0.00383522 
-0.0775268 0.0909489 0.0378825 
-0.068301 0.0878534 0.0428335 
-0.0732761 0.0869617 -0.0151042 
-0.0871366 0.141898 0.0387706 
-0.0463397 0.167595 0.000513506 
-0.0805845 0.0837139 0.0348103 
-0.0856805 0.120864 0.048794 
-0.071999 0.102783 0.0379053 
-0.0762368 0.16174 -0.0153349 
-0.0132928 0.101202 0.0439065 
-0.0755077 0.108796 0.0374322 
-0.0539205 0.150206 -0.00343057 
-0.0759689 0.157535 -0.00874184 
-0.0552474 0.0617271 0.0259642 
-0.054708 0.0614617 0.0269112 
-0.0537066 0.0612182 0.0272895 
-0.0526123 0.0612226 0.0290072 
-0.0525412 0.0608774 0.0301583 
-0.0512653 0.0613956 0.0313299 
-0.0509864 0.0612704 0.0331759 
-0.0486828 0.0612175 0.0358441 
-0.0904297 0.146478 0.027897 
-0.0235477 0.0585701 0.041366 
-0.0188135 0.058449 0.0487892 
-0.0179436 0.0602279 0.0503816 
-0.0146054 0.0611047 0.0533439 
-0.0133106 0.0617043 0.0534678 
-0.0759387 0.178849 -0.0507494 
-0.0809073 0.0944011 0.0334403 
-0.076776 0.121829 0.0522822 
-0.0720538 0.149907 -0.0402559 
-0.0844428 0.124243 0.0489111 
-0.0445352 0.168573 0.00153872 
-0.0114175 0.101507 0.0433176 
-0.0783171 0.171609 -0.0376278 
-0.0819098 0.0917641 0.0317708 
-0.0787074 0.11792 0.0504961 
-0.0520621 0.0496671 0.0354664 
-0.0234166 0.0929672 0.049578 
-0.0815527 0.135933 -0.00353422 
-0.0773065 0.113501 -0.00348351 
-0.0384218 0.161955 -0.012998 
-0.0221726 0.0940934 0.048168 
-0.0499657 0.0630336 0.0335482 
-0.0476347 0.0625542 0.0377623 
-0.0457465 0.0605501 0.0381408 
-0.0794273 0.105385 0.0320872 
-0.021994 0.0740059 0.0533185 
-0.0843906 0.147942 0.0345482 
-0.0266446 0.0827551 0.0502489 
-0.0266688 0.0620786 0.0386297 
-0.0210731 0.0618388 0.0462879 
-0.0182282 0.0624736 0.0520001 
-0.0265946 0.0809367 0.0498407 
-0.0142252 0.0624294 0.0546821 
-0.0122777 0.0632161 0.0544263 
-0.0784822 0.114629 -0.00491299 
-0.0555198 0.0484251 0.0387087 
-0.0863366 0.148387 0.0316136 
-0.0669224 0.0908048 0.0441597 
-0.029463 0.0804579 0.043538 
-0.075827 0.114875 -0.00499776 
-0.015596 0.1817 -0.0276595 
-0.025125 0.171251 -0.018851 
-0.0238733 0.09713 0.0441046 
-0.0229224 0.0972066 0.0448976 
-0.0215661 0.0969832 0.0445787 
-0.0202753 0.0967888 0.0448726 
-0.0196202 0.0969826 0.0458786 
-0.0488178 0.0645605 0.0353824 
-0.0476199 0.0642628 0.0382382 
-0.0438177 0.063468 0.0409363 
-0.0193183 0.0973547 0.04712 
-0.0225346 0.0739873 0.0515192 
-0.0855511 0.146986 0.0341859 
-0.0800311 0.117758 0.0486623 
-0.0762987 0.16208 -0.0141634 
-0.0248484 0.0630542 0.0414855 
-0.0237328 0.0622524 0.0434667 
-0.0189505 0.0631345 0.0490996 
-0.0162902 0.0643657 0.0523084 
-0.0159286 0.0969127 0.0500022 
-0.019789 0.0999975 0.0447674 
-0.0138878 0.0646996 0.0545279 
-0.0175176 0.100306 0.044383 
-0.074434 0.100975 0.0382537 
-0.0875642 0.126589 0.0462587 
-0.0785919 0.106045 0.0337754 
-0.0707649 0.101409 0.0403809 
-0.016533 0.0998162 0.0441245 
-0.0487537 0.163535 0.00503497 
-0.0824748 0.131919 0.0512093 
-0.0823861 0.107146 0.0288704 
-0.0716786 0.0985612 0.0408829 
-0.0194856 0.0936955 0.0532163 
-0.0495046 0.164661 0.00275613 
-0.0249876 0.0857533 0.0515937 
-0.0763867 0.159336 -0.00977462 
-0.0674752 0.180152 -0.0600842 
-0.0723409 0.150129 -0.0377672 
-0.0821119 0.128677 0.0528804 
-0.0216483 0.0948975 0.050619 
-0.0453771 0.0656819 0.0391456 
-0.0860366 0.128972 0.0496164 
-0.0876175 0.147466 0.0324014 
-0.0855042 0.138806 0.0451517 
-0.0263142 0.0658109 0.0394336 
-0.0223021 0.0641593 0.0451247 
-0.0193247 0.0640193 0.050305 
-0.0177093 0.0641071 0.0516657 
-0.0853282 0.103894 0.0251078 
-0.0270653 0.0890942 0.0485441 
-0.0125054 0.0659475 0.0543111 
-0.0766862 0.161762 -0.0169431 
-0.0921124 0.119301 0.04114 
-0.0262771 0.0915111 0.0457034 
-0.0768412 0.159025 -0.0124416 
-0.0871585 0.144047 0.0377316 
-0.0785671 0.175841 -0.0461833 
-0.0704501 0.0876033 -0.0167582 
-0.0254431 0.0929016 0.0451826 
-0.025572 0.0877323 0.0507308 
-0.0795763 0.146623 0.0410709 
-0.0609001 0.0936803 -0.0191675 
-0.0636554 0.0887831 -0.0187291 
-0.0651456 0.0932069 -0.0185617 
-0.0656238 0.0918836 -0.0179444 
-0.0455397 0.0912216 -0.0214218 
-0.0465114 0.0924982 -0.0223756 
-0.0759092 0.0865208 0.0384137 
-0.0597115 0.157219 0.00350624 
-0.00283039 0.105482 -0.0229659 
-0.0467924 0.0659948 0.0384903 
-0.046022 0.0674867 0.0402986 
-0.0440834 0.0667989 0.0409786 
-0.0857259 0.08698 0.0256451 
-0.0832226 0.119099 0.048586 
-0.087469 0.145411 0.0337268 
-0.0772164 0.163183 -0.0192011 
-0.087072 0.132687 0.0455876 
-0.0750871 0.158772 -0.00922816 
-0.0871785 0.128328 0.0464256 
-0.0289887 0.0366292 0.0532648 
-0.0806913 0.116408 0.0478771 
-0.0926024 0.120688 0.042997 
-0.0766996 0.164896 -0.019947 
-0.0867223 0.120456 0.0479168 
-0.0188508 0.0948149 0.0522542 
-0.0248759 0.0822887 0.0522552 
-0.0726768 0.150903 -0.0414126 
-0.0770673 0.155235 -0.00441265 
-0.0213644 0.0780466 0.0555819 
-0.0768231 0.167303 -0.026902 
-0.0729299 0.0943551 0.0407999 
-0.0896407 0.128694 0.0423875 
-0.0901376 0.123801 0.0449397 
-0.0780483 0.0828581 0.0363969 
-0.0778251 0.174897 -0.0431851 
-0.0838524 0.127857 0.0515747 
-0.0243058 0.0878398 0.0524394 
-0.0225821 0.0868061 0.0556312 
0.00747175 0.104418 -0.0214351 
-0.023064 0.0910752 0.0521626 
-0.0828957 0.0825468 0.0300464 
-0.0755322 0.166825 -0.023577 
-0.0427348 0.092123 -0.0222562 
-0.0836149 0.0889314 0.0298003 
-0.0871774 0.139075 0.0424369 
-0.0869513 0.135598 0.0450376 
-0.0878395 0.147054 0.0297903 
-0.074516 0.161657 -0.0127049 
-0.0836815 0.0945352 0.0306337 
-0.0155496 0.095176 0.0534855 
-0.0251892 0.0659835 0.0415604 
-0.0790197 0.0852016 0.0368024 
-0.0226754 0.0767957 0.0529808 
-0.018051 0.0909793 0.0556752 
-0.0577352 0.0883846 -0.0215712 
-0.0858716 0.131589 0.049287 
-0.0246641 0.0792906 0.0522654 
-0.0823659 0.130039 0.0518541 
-0.0898422 0.118349 0.0464837 
-0.0750844 0.164319 -0.0190206 
-0.0299039 0.084809 0.0448809 
-0.0874999 0.0923822 0.0241951 
-0.0731031 0.0828982 0.0392088 
-0.0730432 0.0803124 0.0382885 
-0.0687326 0.0911169 -0.0171421 
-0.0700778 0.0903278 -0.0166532 
-0.0706822 0.0906677 -0.0157226 
-0.0489913 0.154698 -0.00577644 
-0.0832667 0.12167 0.0496578 
-0.0813673 0.1194 0.0483274 
-0.0804847 0.119722 0.0493522 
-0.079566 0.121693 0.0506472 
-0.0706821 0.0871583 0.0420965 
-0.089013 0.0982715 0.0226473 
-0.0196664 0.0844412 0.0576207 
-0.0874919 0.136642 0.0414866 
-0.0892114 0.134096 0.0393988 
-0.0777526 0.0892676 0.0365723 
-0.026704 0.0850181 0.0486819 
-0.0260592 0.0679051 0.0405876 
-0.0234999 0.0676192 0.0462172 
-0.0199546 0.068058 0.0511535 
-0.0193826 0.0680247 0.0523951 
-0.0857209 0.0964001 0.0268066 
-0.0806627 0.140379 0.0471236 
-0.0584887 0.0883097 -0.0202606 
-0.0814195 0.105863 0.029958 
-0.0750281 0.0868302 -0.015534 
-0.0825679 0.126552 -0.00412809 
-0.0877295 0.0963442 0.0239643 
-0.0278105 0.0777315 0.0448417 
-0.0859434 0.117644 0.0487242 
-0.0873168 0.101416 0.0247877 
-0.0728234 0.086837 0.041165 
-0.0160735 0.0926661 0.0552781 
-0.0895992 0.116679 0.0442149 
-0.0757294 0.160157 -0.0131188 
-0.072872 0.0902198 0.0417591 
-0.0864906 0.152177 0.0265596 
-0.0774706 0.0964068 0.0367614 
-0.083788 0.104812 0.0280143 
-0.0714247 0.0941689 0.0418173 
-0.0847462 0.106302 0.024938 
-0.0244688 0.0842349 0.0547961 
-0.0756898 0.094491 0.0386923 
-0.0770757 0.16576 -0.0230572 
-0.0225709 0.0791377 0.0551015 
-0.0765508 0.103409 0.0356123 
-0.0475202 0.0897548 -0.0216969 
-0.0642543 0.120587 -0.00817125 
-0.0843969 0.100665 0.0273054 
-0.075556 0.156867 -0.00318374 
-0.0756288 0.0796593 0.0363361 
-0.0208231 0.0814065 0.0559827 
-0.0879334 0.140619 0.0379657 
-0.090096 0.132513 0.041221 
-0.0834607 0.0975077 0.0303846 
-0.0816833 0.0970427 0.0322831 
-0.0236792 0.0794245 0.0538458 
-0.0850767 0.150857 0.0306156 
-0.0753253 0.101399 0.0370076 
-0.076676 0.16354 -0.0174908 
-0.0753442 0.155744 -0.00539582 
-0.0223993 0.0694247 0.0480883 
-0.0846842 0.141528 0.0419911 
-0.0843979 0.121285 0.048587 
-0.0237157 0.0811275 0.0552975 
-0.0916007 0.125942 0.0407366 
-0.0795242 0.0863806 0.0346331 
-0.0876638 0.117491 0.0474702 
-0.0663439 0.0870275 -0.0192122 
-0.0812401 0.143803 0.0424775 
-0.0474411 0.166535 0.00403104 
-0.0279108 0.075564 0.0439244 
-0.0760988 0.0894694 0.0383924 
-0.0833612 0.0851237 0.0308032 
-0.0705191 0.0854599 0.0422905 
-0.0229434 0.0843942 0.0558874 
-0.0862228 0.130815 0.0477065 
-0.0778698 0.0989356 0.0364608 
-0.0829924 0.10228 0.0300625 
-0.0294644 0.0767442 0.0422431 
-0.0933839 0.121866 0.0419238 
-0.0873917 0.132224 0.043813 
-0.0250801 0.0845204 0.0531513 
-0.0869344 0.128471 0.0481606 
-0.0684447 0.081791 0.0423207 
-0.0784954 0.17725 -0.0495041 
-0.0261614 0.0794525 0.0492063 
-0.0271022 0.0770212 0.0477151 
-0.0412409 0.0900777 -0.0222118 
-0.0274349 0.104523 -0.0235775 
-0.0232716 0.10414 -0.0226564 
-0.0758081 0.112841 -0.00576989 
-0.0763038 0.0972936 0.0375096 
-0.0863199 0.0918916 0.0266926 
-0.0246391 0.0826487 0.0543678 
-0.080516 0.0920173 0.0340918 
-0.0286635 0.0878832 0.046268 
-0.0848635 0.0866529 0.0282321 
-0.0879334 0.13896 0.039624 
-0.0789457 0.0984032 0.0342241 
-0.0230506 0.0824421 0.0558541 
-0.0206386 0.0914805 0.0537365 
-0.0891681 0.0948402 0.0218929 
-0.0850995 0.127126 0.0497011 
-0.0175385 0.0987926 0.0455845 
-0.08562 0.134235 0.0474168 
-0.0822491 0.136467 0.0493676 
-0.0244121 0.0927399 0.0482049 
-0.0283157 0.081247 0.0466898 
-0.0278996 0.071304 0.0408913 
-0.0264946 0.0707284 0.044183 
-0.0248105 0.0712702 0.0451829 
-0.0250319 0.0734128 0.0461309 
-0.0237054 0.0728956 0.0492929 
-0.0210812 0.0725088 0.0516139 
-0.0204535 0.0728993 0.0539605 
-0.0183728 0.0698182 0.0530362 
-0.0737171 0.097836 0.0404377 
-0.0428041 0.0346466 -0.0261294 
-0.0444948 0.0350237 -0.025955 
-0.0445024 0.0350839 -0.0241101 
-0.0457325 0.0351929 -0.0225272 
-0.0464333 0.0352583 -0.0214386 
-0.0465572 0.0354825 -0.01827 
-0.04632 0.0355096 -0.0171453 
-0.0474198 0.0355939 -0.0144817 
-0.0485583 0.0358568 -0.0136858 
-0.0931461 0.121995 0.0383022 
-0.0423113 0.0364532 -0.0275334 
-0.0437167 0.0366308 -0.026705 
-0.043845 0.0365562 -0.0242133 
-0.0442486 0.0366106 -0.0231859 
-0.0448161 0.0366627 -0.0220613 
-0.0453843 0.0367257 -0.0200549 
-0.0459105 0.0369627 -0.0178689 
-0.0465047 0.0358205 -0.0160878 
-0.0477613 0.0370438 -0.014597 
-0.0920431 0.11464 0.0195401 
-0.0876216 0.113311 0.00470061 
-0.0688811 0.0391441 -0.000861848 
-0.0703516 0.0395434 -0.000429139 
-0.0790736 0.168026 -0.0359749 
-0.0548119 0.161089 0.00208102 
-0.0433907 0.0901649 -0.0229929 
-0.0448119 0.168717 -0.00747175 
-0.0470951 0.168535 -0.0040146 
-0.0597197 0.0384726 0.020744 
-0.0600765 0.0384855 0.021825 
-0.0614944 0.0387349 0.0239445 
-0.063559 0.0389762 0.025409 
-0.0793557 0.168629 -0.0339861 
-0.0737644 0.170623 -0.0471926 
-0.0787921 0.17071 -0.0430759 
-0.0737605 0.172488 -0.0477438 
-0.0393863 0.174188 -0.00800166 
-0.0787307 0.176469 -0.0490474 
-0.0778936 0.177949 -0.051452 
-0.0778428 0.177892 -0.0500954 
-0.0921801 0.124998 0.0335508 
-0.0434851 0.0378222 -0.0253452 
-0.0445204 0.0381777 -0.023377 
-0.0454851 0.0381408 -0.022504 
-0.0458199 0.0379273 -0.0214108 
-0.0870637 0.128088 -0.00153096 
-0.0670484 0.0403709 -0.00406844 
-0.0710847 0.0401804 0.000532504 
-0.0782758 0.160853 -0.0270568 
-0.0751922 0.160639 -0.0321557 
-0.0909944 0.128926 0.0367108 
-0.0598497 0.0400617 0.0206382 
-0.0601658 0.0399601 0.021669 
-0.0610397 0.0400316 0.0227145 
-0.0616578 0.0401612 0.0240676 
-0.0637818 0.0405356 0.0249385 
-0.0648441 0.040607 0.0264384 
-0.0652557 0.040544 0.0285072 
-0.0904539 0.139065 0.0331058 
-0.0759246 0.16505 -0.0370869 
-0.0781736 0.174977 -0.0459961 
-0.0777925 0.15985 -0.0255964 
-0.0746204 0.165641 -0.0376953 
-0.0782636 0.176134 -0.0504381 
-0.0759414 0.177686 -0.0515326 
-0.0715964 0.164405 -0.0438787 
-0.0145817 0.121687 -0.00850123 
-0.0737541 0.148303 -0.0281806 
-0.0926262 0.121751 0.0319773 
-0.092612 0.116241 0.0154715 
-0.0424313 0.038591 -0.026655 
-0.0439164 0.0386072 -0.0246182 
-0.0453149 0.0388172 -0.0200253 
-0.046563 0.0382424 -0.0183269 
-0.0462675 0.0395083 -0.0129612 
-0.0315391 0.104258 -0.0216392 
-0.0727682 0.114982 -0.00695732 
-0.088919 0.134903 0.0293975 
-0.0894141 0.13519 0.0277798 
-0.0662006 0.0420247 -0.00445655 
-0.0664586 0.0418662 -0.0033114 
-0.0663384 0.0415832 -0.00214057 
-0.0674588 0.0416333 -0.00129033 
-0.0693113 0.0417955 -0.000262981 
-0.0697307 0.0421909 0.0018117 
-0.0780572 0.152793 0.00013995 
-0.0851396 0.140773 0.00183406 
-0.0581943 0.0409704 0.0186653 
-0.0583153 0.0417081 0.0196326 
-0.058718 0.0415452 0.0206655 
-0.0594882 0.0416956 0.0215207 
-0.0604335 0.0414469 0.0230921 
-0.0631023 0.0414909 0.0266918 
-0.0638982 0.0417139 0.0280226 
-0.0652279 0.0414589 0.0295325 
-0.0652862 0.0405693 0.0321837 
0.0204635 0.117723 -0.0105617 
-0.0778432 0.155386 -0.0143217 
-0.0790536 0.176579 -0.0478735 
-0.0778862 0.163913 -0.0280199 
-0.0575239 0.0868974 -0.0205255 
-0.0927548 0.116006 0.0133964 
-0.0808174 0.110034 -0.0015321 
-0.0414272 0.0397667 -0.0250614 
-0.0415065 0.040417 -0.0240899 
-0.0430677 0.04057 -0.0236905 
-0.0443787 0.0412013 -0.0208885 
-0.0445887 0.040642 -0.018763 
-0.0467313 0.0391656 -0.0164607 
-0.0467655 0.0412563 -0.0126272 
-0.0886499 0.103829 0.0166415 
-0.0660144 0.0433959 -0.00243173 
-0.065962 0.0430851 -0.00117665 
-0.0680951 0.0431373 0.00177859 
-0.0690572 0.0439829 0.00249757 
-0.0695388 0.0434357 0.00287812 
-0.087545 0.130778 0.00267288 
-0.0751551 0.15278 -0.0219054 
-0.0567897 0.0429588 0.0187838 
-0.0560335 0.0421375 0.0196914 
-0.0601234 0.0425489 0.0244067 
-0.0628702 0.0434121 0.0266243 
-0.0640016 0.0434664 0.0291008 
-0.0638068 0.0431319 0.0309229 
-0.0644964 0.0431787 0.033846 
-0.064867 0.0435439 0.0361493 
-0.0904755 0.129467 0.0408398 
-0.0903765 0.130646 0.00560595 
-0.0739445 0.155442 -0.025929 
-0.0766233 0.155625 -0.0129742 
-0.0779657 0.156723 -0.0120519 
-0.0905524 0.139334 0.0182403 
-0.0797601 0.111272 -0.00180957 
-0.0402741 0.0418564 -0.0264338 
-0.0414484 0.0421602 -0.0235694 
-0.0441238 0.0402969 -0.0223358 
-0.0878509 0.10426 0.0124127 
-0.0844462 0.0978909 -0.0027096 
-0.084651 0.100774 -0.00273686 
-0.0645277 0.0444558 -0.000754401 
-0.0670459 0.0444941 0.00346002 
-0.0669861 0.0446195 0.00543617 
-0.0933023 0.130943 0.0136345 
-0.0759463 0.151368 -0.0118977 
-0.0760223 0.151346 -0.0106303 
-0.0751787 0.151506 -0.00874225 
-0.0770334 0.151291 -0.00815074 
-0.057919 0.0428875 0.0170653 
-0.0549471 0.0438585 0.0177937 
-0.0540882 0.0435103 0.0186916 
-0.0545366 0.044001 0.0196443 
-0.0548816 0.0438572 0.0206315 
-0.0569718 0.043222 0.0210499 
-0.0592837 0.043789 0.0259137 
-0.0614405 0.0445038 0.0279929 
-0.0624715 0.0445544 0.0296365 
-0.0632953 0.0448012 0.0305794 
-0.0638442 0.0449737 0.0319893 
-0.0640825 0.0448983 0.0337223 
-0.0628133 0.0441555 0.0363239 
-0.0629848 0.0443656 0.0377199 
-0.0772721 0.15632 -0.00839152 
-0.0496786 0.166598 -0.000895865 
-0.0924183 0.130527 0.0162925 
-0.0738046 0.165541 -0.0388076 
-0.0891429 0.138164 0.0291535 
-0.0897906 0.13901 0.0232782 
-0.0928702 0.124327 0.0352476 
-0.0922548 0.117054 0.0100488 
-0.0385506 0.0434021 -0.0264924 
-0.0399948 0.0419698 -0.0242709 
-0.0403012 0.0433996 -0.0234429 
-0.0415236 0.0431916 -0.0219825 
-0.0435177 0.0430037 -0.019356 
-0.0436095 0.0435224 -0.0183513 
-0.0433246 0.0424482 -0.0169299 
-0.0441282 0.0428395 -0.0158045 
-0.045453 0.0426437 -0.0130228 
-0.0636647 0.0953503 -0.0186369 
0.0382882 0.105674 0.000785398 
-0.0890758 0.103068 0.0146529 
-0.0864499 0.100339 0.00256411 
-0.0578235 0.0450612 -0.00544014 
-0.0596193 0.0452861 -0.00242377 
-0.0636389 0.0458989 0.00779568 
-0.0923941 0.13075 0.0212046 
-0.091534 0.147411 0.0242619 
-0.0554307 0.0444012 0.0149652 
-0.0533245 0.045711 0.016062 
-0.0532621 0.0452928 0.0186602 
-0.0532984 0.0448911 0.0201796 
-0.0557553 0.0445736 0.0216749 
-0.0561354 0.0455399 0.0234927 
-0.0576432 0.0457533 0.0254139 
-0.0605878 0.0428249 0.0264638 
-0.0611018 0.0458971 0.0304117 
-0.0624263 0.0463786 0.0325834 
-0.0625854 0.0461835 0.0339379 
-0.0618432 0.045649 0.0371563 
-0.0930262 0.130583 0.0252976 
-0.0787969 0.166689 -0.0359318 
-0.0387318 0.174277 -0.00689131 
-0.0779422 0.158096 -0.0220664 
-0.0532019 0.162607 9.10221e-005 
-0.0758856 0.148627 -0.00910956 
-0.0932276 0.123775 0.0399081 
-0.0378362 0.0441107 -0.0240619 
-0.0384544 0.046027 -0.0233794 
-0.0405595 0.0447352 -0.022292 
-0.041322 0.0444949 -0.021432 
-0.0417626 0.0444297 -0.0188076 
-0.0418139 0.0445274 -0.0168138 
-0.0432302 0.0452391 -0.0154554 
-0.0443881 0.0449147 -0.0137341 
-0.057447 0.0467475 -0.00454559 
-0.0581426 0.0462956 -0.00235205 
-0.0595921 0.046859 -0.000826054 
-0.061152 0.0465306 0.00106321 
-0.0643354 0.0462073 0.00292638 
-0.0649631 0.0455794 0.00540187 
-0.0607988 0.0470279 0.0060632 
-0.0723135 0.147186 -0.0228449 
-0.0518907 0.0454375 0.0170007 
-0.051923 0.0463316 0.0176756 
-0.0516784 0.0461568 0.0186719 
-0.0524161 0.046387 0.0198953 
-0.0534436 0.0463782 0.022206 
-0.0535708 0.0459554 0.0238751 
-0.0548555 0.0456009 0.024981 
-0.0594282 0.046243 0.0280296 
-0.0589194 0.046941 0.0306558 
-0.0597255 0.0464877 0.0333164 
-0.0605839 0.0476966 0.0345788 
-0.0603288 0.0470288 0.0356725 
-0.0601417 0.0468659 0.0366734 
-0.075491 0.172145 -0.0470829 
-0.0787406 0.166727 -0.0348961 
-0.0710432 0.174278 -0.053008 
-0.0390678 0.174476 -0.00610675 
-0.0673931 0.162542 -0.0573021 
-0.0563548 0.159488 0.00492746 
-0.090228 0.13068 0.0345202 
-0.0907805 0.131145 0.0361982 
-0.0537692 0.163251 0.00165798 
-0.0786194 0.168129 -0.038918 
-0.0818183 0.110107 -0.000690127 
-0.0852961 0.104325 0.00354045 
-0.0395304 0.0457706 -0.0211422 
-0.0401132 0.0458851 -0.0189863 
-0.0411667 0.0463534 -0.0174169 
-0.0427167 0.0465524 -0.0133673 
-0.043006 0.0467087 -0.0124962 
-0.0554554 0.0479215 -0.00577183 
-0.0559808 0.0476569 -0.00398291 
-0.0572193 0.0478545 -0.00204149 
-0.0579286 0.0476934 0.000733803 
-0.0586862 0.0480922 0.00164934 
-0.0584513 0.0479134 0.00273221 
-0.058911 0.0480398 0.00396366 
-0.058525 0.0480176 0.00566709 
-0.0585256 0.0482918 0.00676994 
-0.0902208 0.129562 0.0389248 
-0.0778022 0.155417 -0.015927 
-0.0517999 0.0476674 0.0161945 
-0.0505202 0.047307 0.017657 
-0.0505735 0.0472142 0.0187095 
-0.0517843 0.0472102 0.0208269 
-0.0537849 0.0478977 0.0243784 
-0.0540089 0.0478668 0.0256023 
-0.0544993 0.0473796 0.027677 
-0.0556742 0.0475323 0.0282829 
-0.0570725 0.0466128 0.0298883 
-0.0558142 0.047874 0.0309626 
-0.0574717 0.0479798 0.033083 
-0.057157 0.0483246 0.0356664 
-0.0849069 0.140105 0.00342703 
-0.0791599 0.16664 -0.0339679 
-0.0733561 0.173719 -0.0499584 
-0.0723958 0.173243 -0.0508179 
-0.0554481 0.159335 0.00137517 
-0.0739271 0.156879 -0.0269078 
-0.0131548 0.114031 -0.0165993 
-0.0292633 0.179491 -0.0119174 
-0.0895653 0.115639 0.00537925 
-0.0822921 0.110201 0.000516741 
-0.0572009 0.0492635 -0.00265476 
-0.0580878 0.0494675 0.00212986 
-0.0587472 0.0496966 0.00366928 
-0.0576226 0.0494196 0.00569022 
-0.0820038 0.147261 0.00281945 
-0.0908978 0.144653 0.0138587 
-0.0910284 0.144717 0.0151068 
-0.0915279 0.144663 0.0163183 
-0.05082 0.0485101 0.0146307 
-0.0498758 0.0486166 0.0177336 
-0.0524321 0.0488872 0.0246966 
-0.0536275 0.0494155 0.0254897 
-0.0533663 0.0491936 0.0266388 
-0.0533321 0.0490077 0.0276676 
-0.0538508 0.0493862 0.0286149 
-0.0537744 0.0491903 0.0296593 
-0.0536363 0.0489125 0.0306476 
-0.0539809 0.0494574 0.0316609 
-0.0535517 0.0489121 0.0326132 
-0.0537924 0.0497182 0.0337321 
-0.0531106 0.0495782 0.0347543 
-0.0750082 0.161121 -0.0305983 
-0.0881688 0.135816 0.00411613 
-0.0748897 0.167833 -0.0421444 
-0.0774633 0.172012 -0.0461835 
-0.0790321 0.166651 -0.032963 
-0.0739979 0.165022 -0.0403567 
-0.0776857 0.158338 -0.018936 
-0.033294 0.048314 -0.0203705 
-0.0347306 0.0488208 -0.0185049 
-0.0367 0.0492804 -0.0136297 
0.019661 0.0987764 -0.0230592 
-0.0407685 0.049283 -0.0116453 
-0.0885135 0.128324 0.00465173 
-0.0543895 0.0489945 -0.00478887 
-0.0557103 0.0503962 -0.00209076 
-0.0569703 0.049249 0.000118908 
-0.0576705 0.0508209 0.00417075 
-0.0784368 0.153079 0.00120611 
-0.0914705 0.14353 0.0179509 
-0.0916799 0.143332 0.0161382 
-0.0913769 0.143312 0.0150177 
-0.070978 0.158459 -0.044784 
-0.0498555 0.0487881 0.0164568 
-0.0506936 0.0489485 0.0196835 
-0.0514923 0.049195 0.0223185 
-0.0522813 0.0504773 0.0261558 
-0.0524748 0.0503246 0.0276633 
-0.0520491 0.0499265 0.0294638 
-0.0521429 0.0502442 0.0314736 
-0.0778761 0.148687 -0.00588578 
-0.0754686 0.148731 -0.0108503 
-0.0798045 0.167869 -0.0370047 
-0.0919713 0.128649 0.0321318 
-0.0502957 0.164519 3.04352e-005 
-0.0792759 0.163733 -0.0289075 
-0.0783921 0.16403 -0.0298709 
-0.0281824 0.0492476 -0.0231396 
-0.0298187 0.0498863 -0.0228959 
-0.0304001 0.049333 -0.0204276 
-0.0317833 0.0499254 -0.0194596 
-0.0318758 0.0493078 -0.0183159 
-0.0319204 0.0496703 -0.0173142 
-0.0330125 0.0494238 -0.0146837 
-0.0340414 0.0499562 -0.0133732 
-0.0347377 0.0499029 -0.0123183 
0.0455827 0.0694736 0.0022402 
-0.054175 0.0516871 -0.00543868 
-0.0573897 0.0511049 -0.000101484 
-0.0575946 0.0513595 0.00267992 
-0.0570961 0.0514544 0.006233 
-0.0469453 0.113891 -0.0168136 
-0.0722742 0.143237 -0.00864294 
-0.0736127 0.142921 -0.00803551 
-0.0499108 0.0509414 0.0166555 
-0.0505864 0.0502395 0.0175481 
-0.049757 0.051266 0.0190146 
-0.0512008 0.051737 0.0226987 
-0.0522966 0.0511286 0.0245974 
-0.0735311 0.159892 -0.0336091 
-0.0742991 0.174105 -0.0486771 
-0.071836 0.150934 -0.0428029 
-0.0330876 0.108625 -0.0190211 
-0.0304199 0.108516 -0.0190631 
0.0257493 0.118124 -0.00596103 
-0.0272584 0.0506672 -0.0242389 
-0.029262 0.0508771 -0.0213929 
-0.0295849 0.0508612 -0.0203168 
-0.0291479 0.050702 -0.019183 
-0.0294794 0.0505877 -0.0180754 
-0.0307015 0.0510565 -0.0174087 
-0.0310927 0.0511705 -0.0164672 
-0.0306012 0.0508612 -0.0152447 
-0.0312619 0.0510408 -0.0143142 
-0.0316995 0.0511349 -0.0133976 
-0.0316989 0.0509628 -0.0121984 
-0.054222 0.0531953 -0.00546896 
-0.0557777 0.05158 -0.00349963 
-0.0568102 0.0530657 0.00169347 
-0.056609 0.0532592 0.00320121 
-0.0554879 0.0532981 0.00692258 
-0.0557106 0.0534973 0.00862073 
-0.0904284 0.142216 0.0268471 
-0.0860856 0.14182 0.0088062 
-0.0731335 0.15099 -0.0390257 
-0.049403 0.0530129 0.0167073 
-0.0506409 0.0527645 0.0182483 
-0.0511238 0.0530386 0.0209632 
-0.0525872 0.0521014 0.026158 
-0.0516475 0.0517652 0.029819 
-0.0775687 0.152788 -0.000866142 
-0.0772573 0.173364 -0.0482112 
-0.07401 0.166847 -0.0408232 
-0.0343581 0.176689 -0.00995565 
-0.0286994 0.050798 -0.022392 
-0.0300586 0.0522777 -0.0211458 
-0.0295688 0.0523296 -0.0190887 
-0.0306568 0.0525152 -0.0146799 
-0.0324756 0.0525626 -0.0127323 
-0.0903448 0.129204 0.00606248 
-0.0555867 0.0546152 -0.00405769 
-0.0571321 0.0541353 0.000218642 
-0.0562476 0.0549839 0.00376073 
-0.056097 0.0547595 0.00695531 
-0.0558338 0.0547288 0.00882977 
-0.0545414 0.0547386 0.0102045 
-0.0885167 0.0928511 0.00742257 
-0.0930459 0.1306 0.0187744 
-0.05038 0.0542238 0.0166206 
-0.0507634 0.0545753 0.0189769 
-0.0514163 0.0547326 0.0208146 
-0.0513753 0.054586 0.0228702 
-0.0518293 0.0547264 0.0243024 
-0.0521421 0.0546743 0.0262469 
-0.0523131 0.0540761 0.0287378 
-0.0519664 0.0544075 0.0306976 
-0.0891242 0.0927336 0.015714 
-0.0786199 0.173354 -0.0472026 
-0.051861 0.164376 -0.00101976 
-0.0769101 0.163968 -0.0235479 
-0.078782 0.163548 -0.0320795 
-0.0791184 0.163643 -0.0309878 
-0.0690756 0.179112 -0.0574743 
-0.0869592 0.137516 0.00658771 
-0.0271608 0.0525226 -0.0250217 
-0.0284831 0.0539118 -0.0228617 
-0.0301574 0.053725 -0.0215979 
-0.0299896 0.0538197 -0.019746 
-0.0297272 0.0538067 -0.0176431 
-0.0301421 0.052743 -0.0167452 
-0.0305808 0.0538484 -0.0153112 
-0.0310951 0.0539002 -0.0142874 
-0.0318726 0.0525205 -0.013819 
-0.091684 0.131055 0.00740409 
-0.0549581 0.0561975 -0.00262048 
-0.0562578 0.0556078 -0.000852015 
-0.0571507 0.0562268 0.000509199 
-0.0576179 0.0547842 0.0018236 
-0.0577734 0.0561849 0.0029557 
-0.0569823 0.0562614 0.00463346 
-0.0573025 0.0559487 0.00568957 
-0.0569061 0.0559966 0.00755182 
-0.0557163 0.0562495 0.00857193 
-0.0556184 0.0557899 0.00996835 
-0.0533734 0.056191 0.0112722 
-0.0521046 0.0560343 0.0127347 
-0.0507701 0.0560006 0.0150718 
-0.0860662 0.13087 0.00107484 
-0.0888943 0.132207 0.00220949 
-0.0893353 0.132066 0.00433404 
-0.0906208 0.132521 0.00547234 
-0.090707 0.13252 0.00771835 
-0.0924508 0.131043 0.0109647 
-0.0527193 0.0564376 0.0282388 
-0.0866519 0.14738 0.00706443 
-0.0398272 0.173336 -0.0101172 
-0.0476133 0.166005 -0.00468058 
-0.0884424 0.13604 0.0081066 
-0.0722316 0.156834 -0.0399853 
-0.0732601 0.163467 -0.041233 
-0.0176194 0.181451 -0.0240715 
-0.0282587 0.0548186 -0.0254511 
-0.0307985 0.0553735 -0.0141279 
-0.0322145 0.0553204 -0.0126072 
-0.055094 0.0561393 -0.00426582 
-0.0561652 0.0572941 -0.00305392 
-0.0572577 0.057478 0.000383365 
-0.0573318 0.0576816 0.00163247 
-0.057161 0.0579332 0.00366215 
-0.0575363 0.0579185 0.00468825 
-0.0576809 0.0579937 0.00662635 
-0.0567753 0.0580237 0.00811561 
-0.0885548 0.136137 0.0103829 
-0.0899565 0.136711 0.0113342 
-0.0544707 0.0576092 0.0199643 
-0.0794622 0.169106 -0.0412468 
-0.0863717 0.140112 0.00337048 
-0.0530797 0.058185 0.0275848 
-0.0925822 0.132472 0.0170842 
-0.0920949 0.132224 0.0187826 
-0.0925886 0.132437 0.0207015 
-0.0690577 0.155524 -0.0507042 
-0.0733404 0.150271 -0.0342665 
-0.0898873 0.151433 0.0148036 
-0.073367 0.155564 -0.0322709 
-0.0784149 0.172106 -0.045055 
-0.0408316 0.172599 -0.00778097 
-0.0493595 0.165287 -0.002772 
-0.0723532 0.179286 -0.0564511 
-0.0545234 0.162324 0.00306111 
-0.010582 0.118706 -0.0136214 
-0.0287425 0.0562786 -0.0239936 
-0.0296574 0.0559434 -0.0219306 
-0.02963 0.0555 -0.0196886 
-0.0307032 0.0565422 -0.019504 
-0.0309571 0.0559307 -0.0175169 
-0.0306107 0.0555238 -0.0154941 
-0.031197 0.0565904 -0.0150564 
-0.0321289 0.0566749 -0.0135567 
-0.032143 0.0567537 -0.0124658 
-0.057814 0.123137 -0.00799232 
-0.0540043 0.0548345 -0.0051257 
-0.0559981 0.0588932 -0.00432446 
-0.056699 0.0588453 -0.00251386 
-0.0573076 0.0585669 -0.0016313 
-0.0577852 0.0586492 -0.000623832 
-0.0573837 0.059253 0.000636962 
-0.0578511 0.059382 0.00166754 
-0.0588213 0.058457 0.00275478 
-0.0897382 0.136455 0.013531 
-0.0915479 0.136538 0.0180183 
-0.0910001 0.136455 0.0202742 
-0.0897749 0.136377 0.0229769 
-0.0796568 0.16941 -0.0379207 
-0.0916406 0.132068 0.0281541 
-0.0907001 0.131035 0.0310003 
-0.0831306 0.139294 0.000687501 
-0.0720502 0.15231 -0.0452252 
-0.0714816 0.152272 -0.0464052 
-0.0738784 0.160485 -0.032418 
-0.0749172 0.149658 -0.0311877 
-0.0740621 0.155347 -0.0270762 
-0.0795084 0.17219 -0.0440833 
-0.0788854 0.173625 -0.0460002 
-0.0765939 0.154723 -0.00643688 
-0.0276637 0.0570364 -0.0273306 
-0.028833 0.0580048 -0.023476 
-0.0288582 0.0579295 -0.0211302 
-0.030507 0.0578077 -0.0191859 
-0.0306253 0.0582336 -0.0172512 
-0.0318668 0.0582237 -0.0133239 
-0.056543 0.0602774 -0.00364145 
-0.0579108 0.0600278 -0.00174645 
-0.089017 0.136536 0.0256882 
-0.0892597 0.136483 0.027531 
-0.0376416 0.0943802 -0.0226728 
-0.0898333 0.132604 0.03279 
-0.074175 0.169043 -0.0453316 
-0.0761143 0.1699 -0.0426269 
-0.0787104 0.169606 -0.0398572 
-0.079535 0.168914 -0.0356027 
-0.0888165 0.136529 0.0291807 
-0.0901147 0.139234 0.0213137 
-0.0863777 0.151573 0.00978006 
-0.0733865 0.160815 -0.0355396 
-0.0794312 0.172265 -0.0429608 
-0.0782488 0.173378 -0.0450504 
-0.09025 0.132296 0.0370449 
-0.0789655 0.150266 -0.00214748 
-0.0801099 0.150392 -0.000452634 
-0.022289 0.180653 -0.0211271 
-0.0230934 0.182706 -0.0189443 
-0.0264094 0.0576658 -0.0276807 
-0.0294972 0.0579967 -0.0224656 
-0.0301111 0.0590739 -0.0206325 
-0.031788 0.0581888 -0.0145813 
-0.0316395 0.0599016 -0.014161 
-0.032712 0.0594601 -0.0136576 
-0.038933 0.0354707 -0.0287107 
-0.0202155 0.108847 -0.020481 
0.00996668 0.0992452 -0.0233672 
-0.0651453 0.0629542 -0.0022273 
-0.0431808 0.0970982 -0.0227986 
-0.030748 0.0946824 -0.023661 
-0.0341146 0.09601 -0.0240108 
-0.0582025 0.0923532 -0.0214476 
-0.0703638 0.159645 -0.048704 
-0.0908652 0.139046 0.0150216 
-0.0893563 0.14482 0.0134538 
-0.0455811 0.170249 -0.00515062 
-0.0447676 0.169934 -0.00602656 
-0.0902015 0.139396 0.0351731 
-0.0411254 0.172407 -0.00689768 
-0.0880679 0.0927179 0.00423841 
-0.0719595 0.147389 -0.0237862 
-0.0768191 0.154329 -0.00882226 
-0.0776697 0.14996 -0.00340817 
-0.0813773 0.15022 0.00114802 
-0.0928348 0.128006 0.0293672 
-0.0682629 0.158225 -0.0537674 
-0.0669705 0.165238 -0.0558306 
-0.0779422 0.16251 -0.0268598 
-0.0279377 0.0605705 -0.0265029 
-0.0291171 0.0594723 -0.0250012 
-0.0286189 0.0596161 -0.0234182 
-0.0317919 0.0596135 -0.0174733 
-0.032496 0.0609737 -0.0155534 
-0.0333731 0.0608942 -0.0146715 
-0.0367833 0.03637 -0.0303131 
-0.0673316 0.06417 -0.00241472 
-0.0686392 0.0648099 -0.0004323 
-0.0701617 0.0641419 0.000625977 
-0.0708387 0.0922301 -0.0162291 
-0.0743116 0.122278 -0.00808132 
-0.0814512 0.133235 -0.00277556 
0.00335941 0.108634 -0.0195372 
-0.0744667 0.0898169 -0.0146244 
-0.0771726 0.154558 0.000157255 
-0.0793969 0.152112 0.00284922 
-0.0681781 0.160756 -0.0565064 
-0.0672408 0.160765 -0.0574417 
-0.0719135 0.142465 -0.00991046 
-0.0421563 0.169965 -0.00833267 
-0.0444758 0.170289 -0.00733065 
-0.0897616 0.136742 0.0312837 
-0.0765344 0.160234 -0.0150631 
-0.0774031 0.15976 -0.0209216 
-0.0752629 0.159816 -0.0275778 
-0.0719145 0.155678 -0.0435563 
-0.073667 0.155706 -0.0229315 
-0.0780869 0.158237 -0.0209584 
-0.0411887 0.172119 -0.00584032 
-0.0911529 0.11422 0.00794507 
-0.0897899 0.137369 0.0327988 
-0.0769045 0.154453 -0.00994833 
-0.0689197 0.158095 -0.0529868 
-0.0524358 0.162339 -0.000683759 
-0.052752 0.162951 -0.00209175 
-0.0788031 0.16224 -0.0289981 
-0.0779797 0.162483 -0.0280086 
-0.0240285 0.183301 -0.0176059 
-0.0293251 0.0611829 -0.0245221 
-0.0307681 0.0598995 -0.0197007 
-0.0319836 0.0624462 -0.0173103 
-0.0330323 0.0625034 -0.0144086 
-0.0169427 0.106253 -0.0228184 
-0.0717137 0.065829 0.00103804 
-0.0746803 0.0664443 0.0091162 
-0.0331557 0.0913051 -0.0244175 
-0.0369031 0.162365 -0.012953 
-0.0600177 0.0911175 -0.0200253 
-0.0736351 0.152628 -0.0305588 
-0.0414582 0.124773 -0.00814702 
-0.0469976 0.168772 -0.0052342 
-0.044708 0.169835 -0.00377994 
-0.0618023 0.175315 -0.0614793 
-0.0744488 0.170645 -0.0461815 
-0.0792482 0.170803 -0.0420006 
-0.0749478 0.155221 -0.0221698 
-0.0575447 0.159749 0.00321799 
-0.0415308 0.172447 -0.00451679 
-0.0734928 0.167796 -0.0447941 
-0.091491 0.114455 0.00958962 
-0.0751604 0.168979 -0.0442815 
-0.0774072 0.154029 -0.0108981 
-0.077837 0.162527 -0.0299121 
-0.0738166 0.162393 -0.0366361 
-0.0262201 0.0602358 -0.0299474 
-0.0277385 0.0618154 -0.0283521 
-0.0291089 0.0631745 -0.0274688 
-0.0285477 0.0625056 -0.026121 
-0.0291205 0.0636942 -0.0243602 
-0.0304407 0.0635024 -0.0235908 
-0.0307976 0.0618325 -0.0216407 
-0.032236 0.0634999 -0.0201095 
-0.0323114 0.0639259 -0.0179483 
-0.0329283 0.0626488 -0.0155337 
0.0369644 0.0950439 -0.0110629 
-0.0701723 0.066067 -0.00182579 
-0.0718542 0.065728 -0.000533357 
-0.0731546 0.0674255 0.000619586 
-0.0623204 0.120936 -0.00856862 
-0.0760529 0.0675978 0.00887507 
-0.0392063 0.0929607 -0.0238939 
-0.0783856 0.140264 -0.00427182 
-0.0747376 0.163603 -0.0378369 
-0.0548712 0.159645 -2.72842e-005 
-0.0778462 0.1612 -0.0239546 
-0.0703203 0.171476 -0.0530052 
-0.0884263 0.138177 0.037858 
-0.069399 0.157004 -0.0510068 
-0.0880307 0.129532 0.00158219 
-0.00113675 0.0939368 -0.0335162 
-0.0742092 0.151292 -0.0322404 
-0.0846497 0.133638 -0.000810665 
-0.078166 0.161335 -0.0196523 
-0.0771711 0.162503 -0.0309212 
-0.0172778 0.184832 -0.0253608 
-0.0343769 0.116562 -0.0134842 
-0.0296306 0.0647678 -0.0287911 
-0.0313101 0.0648656 -0.0246982 
-0.0299864 0.0653427 -0.0233743 
-0.0310501 0.0645564 -0.0225681 
-0.0309317 0.0652107 -0.0212408 
-0.0328082 0.0652331 -0.0184879 
-0.0325873 0.0655121 -0.0170063 
0.0115707 0.103307 -0.0213546 
0.0339618 0.095916 -0.0131645 
0.0442104 0.0700987 0.0020433 
-0.00240217 0.113318 -0.017987 
-0.0705896 0.0688409 -0.00326449 
-0.0716597 0.0689994 -0.00196758 
-0.0750006 0.0685315 0.000683932 
-0.0764785 0.0690598 0.0064894 
-0.0872156 0.133437 0.00236203 
-0.0891269 0.139366 0.0253739 
-0.0765728 0.151421 -0.006859 
-0.0656982 0.169403 -0.0588013 
-0.0708225 0.170964 -0.0503062 
-0.0889352 0.139695 0.0305742 
-0.0728726 0.171572 -0.0488089 
-0.0795581 0.170725 -0.0410817 
-0.0864524 0.143372 0.00803809 
-0.0705802 0.167959 -0.0486921 
-0.0880261 0.139018 0.0108336 
-0.0766533 0.154393 -0.0123261 
-0.083387 0.149992 0.00469358 
-0.0734781 0.148685 -0.0212894 
-0.0747717 0.151328 -0.0299192 
-0.0883902 0.133414 0.00432876 
-0.0514638 0.16258 -0.00297411 
-0.0240905 0.182299 -0.0160544 
-0.0179545 0.182985 -0.0246063 
-0.029307 0.06535 -0.0272787 
-0.0306995 0.0662426 -0.0263663 
-0.0323081 0.0663181 -0.0216524 
-0.0317645 0.0653517 -0.0194324 
-0.0325487 0.0667801 -0.0183358 
-0.0338599 0.0666613 -0.017261 
0.0310731 0.0976871 -0.0152361 
0.0275463 0.0917432 -0.021134 
-0.0705806 0.0698297 -0.00548637 
-0.0721779 0.0696875 -0.00459702 
-0.0731468 0.0698097 -0.00331172 
-0.0744683 0.0701621 -0.00121948 
-0.0760814 0.0700043 -0.00043266 
-0.0769345 0.0698117 0.00240126 
-0.0798677 0.0701222 0.008554 
-0.0589083 0.0901202 -0.0199377 
-0.058165 0.0897375 -0.0218224 
-0.0566951 0.0900976 -0.021481 
-0.0550252 0.0903387 -0.0226035 
-0.0526412 0.0908859 -0.0218644 
-0.0797238 0.148702 -0.000179048 
-0.076592 0.15142 -0.0057169 
-0.0717012 0.152618 -0.0438726 
-0.077906 0.169102 -0.0422422 
-0.0755257 0.171188 -0.0447006 
-0.0788568 0.171058 -0.0398487 
-0.0424648 0.170873 -0.00688957 
-0.079092 0.172735 -0.0425251 
-0.0761447 0.154438 -0.0157963 
-0.0766834 0.152478 -0.0017291 
-0.0262918 0.180777 -0.0160555 
-0.0899706 0.133566 0.00618308 
-0.0244536 0.182905 -0.0143341 
-0.0280309 0.0663073 -0.0311209 
-0.0283972 0.0675351 -0.0306137 
-0.0301254 0.0678042 -0.0279676 
-0.0313635 0.0664994 -0.0244055 
-0.0328779 0.0666838 -0.0197887 
0.0174582 0.102748 -0.0208084 
0.00583436 0.0898421 -0.0328097 
-0.0750962 0.0712713 -0.00511141 
-0.0758373 0.0717251 -0.00343284 
-0.076435 0.0720674 -0.00231503 
-0.0770367 0.0716562 -0.00147539 
-0.077302 0.0717236 0.00101072 
-0.0783086 0.072185 0.00279084 
-0.0811654 0.071968 0.00917316 
-0.0804773 0.0724155 0.0119 
-0.0805825 0.0722377 0.0148671 
-0.0357637 0.0886304 -0.0244051 
-0.0375213 0.0896544 -0.0237618 
-0.0401048 0.0901983 -0.0238981 
-0.0912873 0.148819 0.017533 
-0.0905098 0.148576 0.024331 
-0.0899573 0.13347 0.00789551 
-0.078399 0.159637 -0.0219518 
-0.0774392 0.165724 -0.0279848 
-0.0430918 0.170934 -0.00585916 
-0.0762431 0.16789 -0.0410815 
-0.0776049 0.168145 -0.0399011 
-0.0786972 0.165835 -0.0304901 
-0.0909201 0.134241 0.00961579 
-0.0762846 0.153601 -0.0171054 
-0.0911398 0.13376 0.0112133 
-0.0911277 0.135235 0.0125692 
-0.0719373 0.157924 -0.0412422 
-0.0783253 0.161732 -0.0234577 
-0.0921103 0.132755 0.0120344 
-0.0752626 0.148648 -0.0124601 
-0.0783592 0.159096 -0.0183011 
-0.023473 0.120356 -0.00950075 
-0.0268774 0.0679343 -0.0338202 
-0.0283709 0.0688054 -0.0318894 
-0.0293564 0.0677933 -0.0295852 
-0.0307957 0.0669798 -0.0229094 
-0.0328842 0.0681982 -0.0195511 
-0.0336671 0.06839 -0.0187109 
0.0144615 0.113209 -0.0159669 
-0.0765967 0.0724065 -0.00600361 
-0.0771463 0.073194 -0.00448721 
-0.078047 0.0731828 -0.00351693 
-0.0788991 0.0730781 -0.00192185 
-0.0779095 0.0721962 -0.000501006 
-0.0791762 0.0727326 0.000418957 
-0.0793834 0.073287 0.00152403 
-0.0815105 0.073588 0.00532992 
-0.0816542 0.0735638 0.00699676 
-0.0820531 0.0732292 0.00905552 
-0.0816513 0.0735598 0.0128902 
-0.0809142 0.0739416 0.0168496 
-0.0811762 0.0732896 0.0190094 
-0.0904406 0.135016 0.0144951 
-0.0735081 0.147152 -0.0187911 
-0.0911979 0.147383 0.0199222 
-0.090512 0.147405 0.012406 
-0.0924086 0.132576 0.0141322 
-0.0477278 0.168938 -0.00224046 
-0.0911757 0.135 0.0168133 
-0.0742957 0.159951 -0.0293047 
-0.0732273 0.159606 -0.0350882 
-0.0921895 0.133998 0.0182838 
-0.0795878 0.16522 -0.0309045 
-0.0771112 0.158647 -0.0147079 
-0.0753523 0.153944 -0.0180411 
-0.0867519 0.150276 0.00771915 
-0.0770398 0.152406 -0.00328088 
-0.0760868 0.162643 -0.031824 
-0.020985 0.18327 -0.0219464 
-0.0297621 0.0690199 -0.0307258 
-0.0308483 0.069316 -0.0287802 
-0.0343856 0.070821 -0.0196196 
-0.0227674 0.107184 -0.0226603 
-0.0788403 0.0741943 -0.00528376 
-0.0793859 0.0746363 -0.00350571 
-0.080157 0.0743664 -0.00257375 
-0.0804326 0.0747611 -0.000712791 
-0.0828527 0.074464 0.00546786 
-0.0820149 0.0748551 0.00755962 
-0.082286 0.0747296 0.010423 
-0.0825929 0.0745611 0.0140538 
-0.025311 0.0365109 0.0543464 
-0.090859 0.145762 0.0244044 
-0.0735798 0.147661 -0.0158429 
-0.0738704 0.145449 -0.0140019 
-0.0889988 0.147401 0.00976958 
-0.0851825 0.14725 0.00495303 
-0.0773101 0.171313 -0.0435748 
-0.0702878 0.154087 -0.046726 
-0.0702772 0.155336 -0.0489574 
-0.0907591 0.133495 0.02062 
-0.0701451 0.157381 -0.0487385 
-0.089689 0.149985 0.0130797 
-0.0723858 0.149049 -0.0336657 
-0.0752528 0.162841 -0.0334221 
-0.089811 0.140443 0.0319746 
-0.090577 0.139128 0.0197541 
-0.0301344 0.0705375 -0.0294694 
-0.0313521 0.0719433 -0.0276477 
-0.032501 0.0721101 -0.0266463 
-0.0323036 0.0696596 -0.0246586 
-0.0335362 0.0707783 -0.0212849 
-0.0807875 0.0760962 -0.00242763 
-0.0810467 0.0759309 0.000498051 
-0.0821213 0.0754166 0.00240896 
-0.0828005 0.0761864 0.00447841 
-0.0832999 0.0762023 0.00988963 
-0.0831578 0.0759951 0.0124389 
-0.0671331 0.0922099 -0.0164945 
-0.0498122 0.0907248 -0.0222461 
-0.0917831 0.147379 0.0150833 
-0.0765091 0.176517 -0.0506798 
-0.0918087 0.144721 0.023787 
-0.0837358 0.147364 0.00413857 
-0.0901063 0.151972 0.0192355 
-0.0837365 0.151296 0.00536897 
-0.0683876 0.159227 -0.053721 
-0.0691925 0.167269 -0.0519938 
-0.0724444 0.165857 -0.0450969 
-0.0903117 0.150132 0.0141836 
-0.0831255 0.148727 0.0030457 
-0.0754611 0.151404 -0.0270916 
-0.0772558 0.152705 -0.00527662 
-0.0745755 0.16263 -0.0338381 
-0.048236 0.166637 -0.00203879 
-0.0914024 0.133132 0.0256438 
-0.0316999 0.0734829 -0.0296407 
-0.0325452 0.0729226 -0.0266012 
-0.0343215 0.0737181 -0.0222111 
-0.00508945 0.0998459 -0.0236822 
-0.055635 0.125245 -0.00605336 
-0.0821977 0.0775795 0.000432466 
-0.0829083 0.0776936 0.00229596 
-0.0842015 0.0776998 0.00447304 
-0.084626 0.0770882 0.00571258 
-0.0842847 0.0763732 0.0075719 
-0.0841014 0.0779861 0.00973242 
-0.0845469 0.0777399 0.0117622 
-0.0843393 0.0778514 0.0135158 
-0.0845802 0.0779269 0.0158371 
-0.0313645 0.088359 -0.024679 
-0.0892292 0.143363 0.0133955 
-0.0513392 0.163771 0.00202157 
-0.0771589 0.145764 -0.00505737 
-0.0776931 0.147254 -0.00388442 
-0.0744276 0.155799 -0.0207048 
-0.0906956 0.150284 0.015094 
-0.0383081 0.174605 -0.00997278 
-0.0777687 0.152733 -0.00696099 
-0.0723045 0.15716 -0.0363547 
-0.0725998 0.163374 -0.0385619 
-0.0477618 0.168299 -6.73591e-005 
-0.0941326 0.128944 0.0222371 
-0.0864217 0.140262 0.00740661 
-0.0304201 0.0739772 -0.0316673 
-0.0311518 0.0751674 -0.0292285 
-0.0317627 0.0751428 -0.0282382 
-0.0331002 0.0750555 -0.0276378 
-0.0341649 0.0748909 -0.0247655 
-0.0339153 0.0736983 -0.0234675 
-0.035505 0.0752236 -0.0207884 
0.0442267 0.0651307 -0.00141445 
-0.0794999 0.0762869 -0.00562789 
-0.0815435 0.0786178 -0.00374248 
-0.0813891 0.0765816 -0.00331101 
-0.0834186 0.0785958 0.000305087 
-0.0853512 0.0792116 0.00777203 
-0.0849835 0.0795484 0.00999818 
-0.0855334 0.0795148 0.0131158 
-0.0852449 0.0794744 0.0145332 
-0.0860751 0.0789901 0.0162859 
-0.0852517 0.0792747 0.0177103 
-0.0846483 0.0792578 0.020016 
-0.082258 0.0786954 0.0242661 
-0.0827932 0.0789726 0.0259463 
0.0103543 0.107428 -0.01966 
-0.0904688 0.143319 0.014099 
-0.0736785 0.154094 -0.0264453 
-0.0717564 0.14392 -0.0139461 
-0.0763487 0.145785 -0.00594254 
-0.0887042 0.146133 0.0103978 
-0.0772739 0.147261 -0.00486258 
-0.079741 0.151234 0.00137757 
-0.0752076 0.155931 -0.0196106 
-0.0670368 0.1701 -0.0574183 
-0.0752763 0.166407 -0.0396688 
-0.0714795 0.169086 -0.0472687 
-0.0786748 0.160943 -0.0259863 
-0.0725779 0.154093 -0.0324371 
-0.0690051 0.172533 -0.0553069 
-0.0680253 0.159805 -0.0550284 
-0.07658 0.152867 -0.00780183 
-0.0719973 0.159999 -0.0395365 
-0.0298904 0.0760788 -0.03311 
-0.0324261 0.0761248 -0.0313729 
-0.031872 0.0765862 -0.0294065 
-0.0323538 0.0766094 -0.0283096 
-0.0339693 0.0765279 -0.0279568 
-0.0335173 0.0765904 -0.0264182 
-0.0344824 0.0766226 -0.0245323 
-0.0341154 0.075943 -0.0211643 
-0.0348257 0.0767105 -0.0204497 
-0.080122 0.0798895 -0.0050843 
-0.0826228 0.0802877 -0.00087177 
-0.0830358 0.0806491 0.00145641 
-0.0849433 0.0790015 0.00487199 
-0.0860502 0.0803147 0.00597427 
-0.0864158 0.0804586 0.00779761 
-0.0858741 0.0808056 0.0101223 
-0.0863396 0.0807327 0.0132666 
-0.0869147 0.080506 0.0147266 
-0.0866099 0.0804465 0.0168806 
-0.0837606 0.0797326 0.0225064 
-0.0836904 0.0801891 0.0234386 
-0.0836642 0.0805298 0.0259162 
-0.089277 0.133563 0.0297446 
-0.0743338 0.143057 -0.00678188 
-0.0757777 0.143059 -0.00592058 
-0.076608 0.1445 -0.00486881 
-0.0904853 0.133936 0.0317181 
-0.0892317 0.145985 0.0113767 
-0.0769707 0.147235 -0.0058839 
-0.079242 0.1514 0.000162351 
-0.0764339 0.15568 -0.0187987 
-0.077595 0.166613 -0.0379785 
-0.0690729 0.175745 -0.0563613 
-0.063279 0.175622 -0.0613705 
-0.0514116 0.164782 -0.00201369 
-0.0721718 0.156795 -0.0387544 
-0.0496211 0.16569 0.00157756 
-0.0763104 0.152908 -0.00880777 
-0.0721779 0.157592 -0.0340498 
-0.0740699 0.162613 -0.0348621 
-0.0738374 0.16815 -0.0427821 
-0.0928359 0.123155 0.0101581 
-0.0321307 0.0778543 -0.0317114 
-0.0317505 0.0778898 -0.0305178 
-0.0332452 0.0779343 -0.0275619 
-0.033708 0.0780818 -0.0262417 
-0.0350499 0.0770364 -0.0233416 
-0.0338877 0.0782098 -0.022425 
-0.0347522 0.0781002 -0.0214955 
-0.0622947 0.173783 -0.0613325 
-0.0182687 0.114281 -0.01706 
-0.0740438 0.0809208 -0.0133219 
-0.0786259 0.079608 -0.00712527 
-0.0813631 0.0803626 -0.00465562 
-0.0822616 0.079999 -0.00353235 
-0.083443 0.0812959 -0.00255747 
-0.083993 0.0813366 -0.000305744 
-0.0841472 0.0816361 0.00221258 
-0.0855145 0.0817729 0.00502136 
-0.0866443 0.0818776 0.00725484 
-0.0865249 0.08196 0.0118309 
-0.0867245 0.0820666 0.0148911 
-0.0858139 0.0806428 0.0204037 
-0.0837301 0.0820366 0.0234498 
-0.0842476 0.0818937 0.0245034 
-0.0904039 0.13433 0.0338388 
-0.052886 0.161129 -0.0019101 
-0.0785472 0.148356 -0.00202044 
-0.0885454 0.148671 0.0107912 
-0.0786597 0.144033 -0.00340202 
-0.0763671 0.147256 -0.00720339 
-0.0787895 0.151772 -0.00115023 
-0.0775138 0.155141 -0.0181931 
-0.0789406 0.16527 -0.0319431 
-0.0699782 0.17425 -0.0541745 
-0.0722689 0.166322 -0.0424956 
-0.0505015 0.163905 -0.00270152 
-0.072401 0.153925 -0.0347475 
-0.0908068 0.150214 0.0195271 
-0.076859 0.152729 -0.00989984 
-0.0712934 0.160749 -0.0440483 
-0.0307556 0.0777314 -0.0339842 
-0.0322007 0.0791436 -0.028253 
-0.0335915 0.0793863 -0.0265547 
-0.0343392 0.079486 -0.025525 
-0.0347277 0.0794492 -0.0235822 
-0.0358186 0.0792503 -0.0229218 
-0.0761065 0.0824261 -0.0120894 
-0.0797876 0.0825015 -0.00700033 
-0.0820246 0.0824021 -0.00580806 
-0.082725 0.082884 -0.00462995 
-0.083244 0.0829875 -0.00350269 
-0.0841072 0.0830927 -0.00211592 
-0.0850246 0.0828737 -0.000370632 
-0.0856574 0.0827222 0.00231789 
-0.0853079 0.0833318 0.00352282 
-0.0860169 0.0831763 0.00527284 
-0.0861353 0.0831818 0.0066691 
-0.0859317 0.0833839 0.00859139 
-0.0867932 0.0832978 0.0111887 
-0.0869007 0.0834831 0.0140677 
-0.0862614 0.0834239 0.0165896 
-0.086844 0.0829283 0.0187645 
-0.0861658 0.083195 0.0202353 
-0.0857346 0.0829996 0.0220969 
-0.0850873 0.0821718 0.022934 
-0.0840782 0.0833705 0.0244018 
-0.0843783 0.0821753 0.0262846 
-0.0833569 0.0829472 0.0277684 
-0.0894263 0.134156 0.03549 
-0.0908758 0.146104 0.0124415 
-0.0804101 0.143905 -0.00203164 
-0.0876706 0.145332 0.0315335 
-0.0717245 0.145296 -0.0199335 
-0.0903113 0.147504 0.0108266 
-0.0843986 0.148931 0.00379683 
-0.0904225 0.149943 0.0162385 
-0.0751712 0.153945 -0.0190242 
-0.0794717 0.165101 -0.0330572 
-0.0492623 0.164577 -0.00360915 
-0.0736863 0.156772 -0.0289354 
-0.0736573 0.151352 -0.0360716 
-0.0722743 0.155437 -0.0352526 
-0.0751599 0.151181 -0.0194875 
-0.0734164 0.158096 -0.0326172 
-0.0938218 0.12694 0.0122932 
-0.0317607 0.0794838 -0.0298192 
-0.0329942 0.0799688 -0.0273809 
-0.0792131 0.0826763 -0.0093231 
-0.0849368 0.0842783 -0.00241224 
-0.0851726 0.0846954 0.00122189 
-0.0868628 0.0845209 0.00314539 
-0.0871291 0.0846985 0.0047698 
-0.087327 0.0844527 0.00751958 
-0.0868475 0.0847027 0.00894912 
-0.086586 0.0848758 0.0120309 
-0.0874365 0.0846008 0.0136557 
-0.0870667 0.0845934 0.015902 
-0.0871496 0.0846721 0.0184242 
-0.0858104 0.0849433 0.0209491 
-0.0854997 0.0846077 0.0247648 
-0.0850862 0.0850117 0.0261337 
-0.0906572 0.13287 0.0386667 
-0.0884508 0.144157 0.0312015 
-0.0835767 0.145998 0.00345287 
-0.0754482 0.145978 -0.0066918 
-0.0894153 0.139254 0.0129745 
-0.0854299 0.148786 0.00612092 
-0.054639 0.161335 1.7169e-005 
-0.0790486 0.165144 -0.0340575 
-0.0809603 0.136962 -0.0019395 
-0.0738776 0.157035 -0.0253729 
-0.0730978 0.153488 -0.0368579 
-0.0905089 0.150564 0.022739 
-0.0693873 0.155841 -0.0498023 
-0.0715364 0.155382 -0.0404846 
-0.0748281 0.152801 -0.0168649 
-0.0915812 0.127842 0.0351417 
-0.0931665 0.122431 0.0142664 
-0.0291276 0.081625 -0.0359616 
-0.0297842 0.0808814 -0.0347513 
-0.0306787 0.0805685 -0.0321602 
-0.0317798 0.0804253 -0.031506 
-0.0329157 0.0813648 -0.0295133 
-0.0321132 0.0820858 -0.0283742 
-0.0328579 0.0821543 -0.0273985 
-0.0330777 0.0810037 -0.0255323 
-0.0345849 0.0810579 -0.0240757 
-0.0769445 0.0843533 -0.0123833 
-0.0788815 0.0851591 -0.00970375 
-0.0802831 0.0850943 -0.00867834 
-0.0811871 0.0852763 -0.00741146 
-0.0826098 0.0842072 -0.00546241 
-0.0865724 0.0858266 0.000767068 
-0.0877161 0.0860274 0.0040035 
-0.0872853 0.0863378 0.0057743 
-0.0882553 0.0860242 0.00867933 
-0.0887328 0.0858743 0.01113 
-0.0887452 0.0857272 0.0128964 
-0.0874563 0.0860698 0.0144749 
-0.0882398 0.0858045 0.0155315 
-0.0860558 0.0857405 0.0231317 
-0.0911572 0.143417 0.0201123 
-0.0911533 0.144032 0.0216885 
-0.0888024 0.144613 0.0100192 
-0.0720281 0.15402 -0.0451795 
-0.086095 0.142224 0.00538641 
-0.0913482 0.142 0.0162072 
-0.0895893 0.141898 0.0331522 
-0.0749446 0.149789 -0.0294403 
-0.0911495 0.145996 0.0185867 
-0.0865204 0.148828 0.00874534 
-0.0756238 0.149942 -0.0158696 
-0.0886597 0.15002 0.011134 
-0.070345 0.156681 -0.0447546 
-0.0776163 0.165598 -0.034644 
-0.0861796 0.0925779 0.000353954 
-0.0881446 0.151313 0.0125705 
-0.0745231 0.156939 -0.0238888 
-0.0734325 0.158383 -0.0300385 
-0.0697125 0.162106 -0.0470042 
-0.0207217 0.185993 -0.0201603 
0.0258183 0.115337 -0.00909841 
-0.0304573 0.0834865 -0.0311471 
-0.0338163 0.0836474 -0.0256485 
-0.0340418 0.0836834 -0.0243812 
-0.0937913 0.125958 0.0237332 
-0.0599238 0.0358098 0.0456269 
-0.0798789 0.0868924 -0.0091306 
-0.084003 0.0850564 -0.0033053 
-0.0848216 0.0863669 -0.00212263 
-0.0853535 0.0862137 -0.000387285 
-0.0871951 0.0874685 0.00242345 
-0.0886031 0.0873639 0.00545227 
-0.0889904 0.0875642 0.00826703 
-0.0896085 0.0873484 0.010875 
-0.0886904 0.0872703 0.0147418 
-0.0882844 0.0875201 0.0174139 
-0.0877067 0.0865832 0.0207444 
-0.0758899 0.148481 -0.015228 
-0.0920417 0.140472 0.0197926 
-0.0904013 0.140343 0.0274132 
-0.0907039 0.141271 0.0151674 
-0.089263 0.143237 0.0119079 
-0.0735276 0.151184 -0.0375609 
-0.0851277 0.144789 0.00521524 
-0.091374 0.145006 0.0201983 
-0.07475 0.154117 -0.0199218 
-0.0740915 0.154065 -0.0209569 
-0.0852603 0.138378 0.00139699 
-0.0800089 0.141105 -0.00441496 
-0.0748537 0.157101 -0.0227711 
-0.0876965 0.149997 0.0275206 
-0.0920691 0.147523 0.0219414 
-0.0767831 0.157797 -0.0240921 
-0.0863589 0.138753 0.00180716 
-0.0924318 0.116053 0.0184308 
-0.0285869 0.0840938 -0.0344622 
-0.029947 0.0830881 -0.0339408 
-0.0324277 0.0833906 -0.0269724 
-0.0332543 0.0851751 -0.0255361 
-0.0350914 0.0852054 -0.0248409 
-0.083036 0.110402 0.00247335 
-0.0341416 0.176711 -0.0112833 
-0.0761531 0.085644 -0.0134731 
-0.0790484 0.0866959 -0.0113456 
-0.081268 0.0874829 -0.00787826 
-0.0832326 0.0883601 -0.0053457 
-0.0849819 0.088294 -0.00384308 
-0.0851975 0.0887078 -0.00172813 
-0.0859913 0.0885421 -0.000222874 
-0.0888456 0.088685 0.00685273 
-0.0896456 0.0888133 0.0110104 
-0.0883714 0.0876695 0.0127732 
-0.0895168 0.0887543 0.0144394 
-0.0896397 0.0887787 0.0160362 
-0.0885485 0.0888404 0.0204843 
-0.0882827 0.0887705 0.0233767 
-0.0856654 0.129047 -0.000661126 
-0.0917609 0.14153 0.0205306 
-0.0887891 0.140134 0.0360815 
-0.0776767 0.150066 -0.00492504 
-0.0811366 0.140478 -0.00295262 
-0.0876944 0.143031 0.00938008 
-0.0456507 0.168185 -0.00570062 
-0.0855825 0.144897 0.00704195 
-0.0911681 0.146556 0.0218596 
-0.0913186 0.148892 0.0145918 
-0.0752829 0.149804 -0.0176589 
-0.0773198 0.153912 -0.0139966 
-0.0774865 0.160925 -0.028656 
-0.086354 0.13718 0.0037776 
-0.064018 0.16709 -0.0602101 
-0.0756203 0.157358 -0.0216197 
-0.0291816 0.0964417 -0.0237489 
-0.0921924 0.147444 0.0176318 
-0.0756385 0.151391 -0.0130706 
-0.0742007 0.152589 -0.0206679 
-0.0750949 0.158677 -0.0247117 
-0.0287446 0.0859668 -0.0332908 
-0.0310953 0.0840051 -0.0325134 
-0.0310092 0.0856416 -0.0299232 
-0.0323084 0.0833924 -0.0292218 
-0.0325462 0.0863293 -0.0254226 
-0.051845 0.0353188 -0.0120875 
-0.0861239 0.126201 -0.00117389 
-0.0845357 0.110053 0.00307783 
-0.0870667 0.1107 0.0169256 
-0.0778812 0.0893781 -0.0115456 
-0.0787168 0.0893687 -0.0107888 
-0.08132 0.0895252 -0.00801679 
-0.0826576 0.0888875 -0.0068013 
-0.0834792 0.0897645 -0.00552053 
-0.0848998 0.0898662 -0.00418764 
-0.0854857 0.0897983 -0.0011091 
-0.0859504 0.0899472 0.000504112 
-0.0879125 0.089253 0.00325355 
-0.0878967 0.0890205 0.0056213 
-0.0887254 0.0901698 0.0111681 
-0.089616 0.0901438 0.0128004 
-0.0892744 0.0902331 0.0144544 
-0.0897131 0.0901758 0.016166 
-0.0888912 0.0898786 0.0185654 
-0.0889675 0.0901905 0.0222166 
0.0210337 0.107812 -0.0165322 
-0.0895048 0.140582 0.0130834 
-0.0910593 0.140507 0.0255889 
-0.0814348 0.142749 -0.000773256 
-0.0857431 0.143281 0.00681957 
-0.0893037 0.142952 0.0299367 
-0.0910681 0.146116 0.0164763 
-0.0756555 0.15001 -0.0199313 
-0.0769399 0.151267 -0.00416956 
-0.0797593 0.167966 -0.0349814 
-0.0776301 0.168304 -0.0321273 
-0.0538731 0.161231 -0.000906757 
-0.0709092 0.165288 -0.0466932 
-0.0689305 0.16427 -0.0515793 
-0.0770058 0.156711 -0.0210344 
-0.0915037 0.148936 0.0205824 
-0.0751821 0.151264 -0.0148346 
-0.074443 0.152885 -0.0179169 
-0.0697096 0.161792 -0.0516088 
-0.0939915 0.12416 0.0155236 
-0.0238262 0.0957342 -0.0255221 
-0.0289197 0.0871129 -0.0343693 
-0.0295974 0.0876626 -0.0320392 
-0.030214 0.0874449 -0.0291072 
-0.0323259 0.086309 -0.0266642 
-0.0310704 0.0874997 -0.0263614 
-0.093119 0.126336 0.0265999 
-0.0936629 0.127554 0.0153149 
-0.0844582 0.110314 0.00437924 
-0.0691482 0.156754 -0.0519061 
-0.0758642 0.0920638 -0.0137501 
-0.0785797 0.0901759 -0.00958193 
-0.080858 0.0913322 -0.00761231 
-0.0838659 0.0909196 -0.00631869 
-0.0849432 0.091197 -0.0047997 
-0.0845843 0.0912505 -0.00287098 
-0.0853061 0.0912415 -0.0011746 
-0.0853502 0.091327 0.000565858 
-0.0854544 0.0913753 0.00166237 
-0.0871044 0.0912841 0.00288067 
-0.0876766 0.0915993 0.00481892 
-0.0892935 0.0916451 0.00790119 
-0.0894371 0.0903701 0.00897323 
-0.0899063 0.0916862 0.0108243 
-0.0903393 0.0916555 0.013203 
-0.0898221 0.0914793 0.0161648 
-0.0888831 0.0921883 0.0200192 
-0.0887122 0.0925788 0.0221962 
-0.0877013 0.141833 0.01004 
-0.0897531 0.140574 0.0142973 
-0.0907185 0.14042 0.0240847 
-0.0814208 0.1486 0.00254051 
-0.0747713 0.141588 -0.0073397 
-0.0855411 0.141831 0.0072868 
-0.0888364 0.141921 0.0114862 
-0.0900662 0.141915 0.0289082 
-0.0843688 0.143463 0.00328314 
-0.0901232 0.142258 0.0308802 
-0.0820512 0.145525 0.00168053 
-0.0754998 0.146354 -0.0108646 
-0.0910045 0.146062 0.0142287 
-0.0753325 0.147003 -0.00846473 
-0.0748112 0.150331 -0.0238763 
-0.0771804 0.151189 -0.00267069 
-0.0921206 0.114701 0.013452 
-0.0783338 0.166836 -0.036877 
-0.0709076 0.167697 -0.0505432 
-0.070848 0.164174 -0.0479068 
-0.069629 0.168524 -0.050798 
-0.089078 0.114241 0.00519937 
-0.077044 0.157184 -0.0197834 
-0.0719648 0.152754 -0.0427185 
-0.0732483 0.153041 -0.0381733 
-0.0760792 0.151383 -0.0162692 
-0.0752544 0.152719 -0.0159358 
-0.0741155 0.158619 -0.0263952 
-0.0212804 0.184684 -0.0182144 
-0.0854408 0.13539 0.000590268 
-0.0953364 0.124215 0.0187436 
-0.0773258 0.111334 -0.00457174 
-0.0273132 0.0894435 -0.0333881 
-0.0292685 0.0890426 -0.0312682 
-0.0295491 0.0889418 -0.0295286 
-0.0290178 0.0903973 -0.0289068 
-0.0309564 0.0891962 -0.0267158 
-0.0313423 0.0893368 -0.0257517 
-0.0922087 0.122731 0.00891328 
-0.0829402 0.114377 -0.00103217 
-0.0867354 0.115215 0.00275389 
-0.0840036 0.136717 0.000545141 
-0.0878418 0.126408 -8.94364e-005 
-0.0912558 0.125216 0.00625076 
-0.0856821 0.110322 0.00568866 
-0.077476 0.0924304 -0.012873 
-0.0780902 0.0920296 -0.011518 
-0.0801462 0.0921698 -0.00995162 
-0.0807244 0.0932399 -0.0089236 
-0.0838103 0.0925843 -0.0047919 
-0.0846179 0.0930325 -0.00333774 
-0.0852807 0.0927354 -0.00156782 
-0.085108 0.0934696 -4.21438e-005 
0.0432206 0.0651311 -0.00134043 
0.0245832 0.0974195 -0.0206899 
-0.0497422 0.0354842 -0.0126589 
0.0566055 0.0648941 0.000744176 
0.0259436 0.113267 -0.0101076 
-0.0371121 0.0451925 -0.0250602 
0.0552741 0.0686861 0.0033909 
0.0272647 0.096105 -0.0197793 
-0.0262665 0.110976 -0.0174438 
-0.0396981 0.117289 -0.0140787 
0.0450259 0.0645162 -0.000562665 
0.0411397 0.0638684 -0.00440547 
-0.054536 0.125346 -0.00637437 
-0.0159811 0.104424 -0.0223316 
0.0432061 0.0663674 -0.000455347 
-0.019393 0.186856 -0.0171857 
-0.018407 0.186873 -0.0179384 
0.0229053 0.0858723 -0.0249163 
-0.020831 0.11781 -0.0121823 
-0.0114598 0.105729 -0.0223936 
-0.0188813 0.113834 -0.0184339 
-0.0199147 0.185754 -0.0188358 
-0.0187079 0.186383 -0.0195642 
-0.0176164 0.187603 -0.0199267 
-0.0566274 0.0357485 -0.0112069 
-0.0365935 0.115951 -0.0147151 
-0.0352677 0.124873 -0.00569526 
-0.0283619 0.0361429 -0.0302656 
-0.0220766 0.0933033 -0.0332399 
-0.0184613 0.186739 -0.0210635 
-0.017018 0.18779 -0.0217545 
-0.0335949 0.124075 -0.00486178 
-0.0475714 0.0405596 -0.0115553 
0.0548991 0.0587173 -0.00157719 
0.0200058 0.103036 -0.0209219 
-0.0328643 0.110084 -0.0185915 
0.045684 0.073703 0.00412474 
0.0470719 0.073032 0.00474403 
-0.0367334 0.121008 -0.0100164 
-0.0185168 0.186078 -0.0223213 
-0.0170391 0.187096 -0.023222 
0.0485691 0.0722169 0.00572878 
0.0132997 0.0951457 -0.0266018 
-0.0452603 0.125568 -0.00805009 
0.0506253 0.0716174 0.00593721 
-0.0547242 0.123084 -0.00904946 
0.0531029 0.0712691 0.00640025 
-0.0484461 0.110533 -0.0176741 
-0.0307917 0.177286 -0.0138086 
0.0276578 0.0996108 -0.0172007 
-0.0191714 0.185068 -0.0230131 
-0.0170866 0.186141 -0.0243816 
-0.00702974 0.111887 -0.0214252 
0.00161278 0.0994246 -0.0233293 
-0.0647295 0.0430171 -0.00283164 
-0.0175409 0.0358265 -0.0269586 
-0.0163204 0.116065 -0.0170215 
-0.0111118 0.108955 -0.021274 
-0.0712236 0.0386028 0.000272588 
-0.00604135 0.118429 -0.0155747 
-0.0375392 0.172351 -0.0117234 
-0.0333519 0.175557 -0.0144385 
-0.027757 0.178007 -0.0164771 
-0.0252522 0.179543 -0.0183871 
0.0533136 0.0692171 0.002163 
-0.0263422 0.0954096 -0.0252106 
-0.015482 0.185187 -0.0254543 
-0.0267217 0.0342067 -0.0294038 
0.0354675 0.107777 -0.00578508 
-0.0328177 0.0371206 -0.0304539 
0.0157317 0.0895744 -0.0291277 
-0.0129147 0.105753 -0.0225407 
0.00642829 0.119351 -0.0153554 
-0.00471252 0.117747 -0.0148682 
-0.0355454 0.172817 -0.0134122 
-0.0338198 0.173466 -0.0139889 
-0.0142564 0.184729 -0.0268816 
-0.0131629 0.184386 -0.0266648 
0.0574187 0.0679763 0.00318945 
-0.0596778 0.0453423 -0.00455052 
-0.0560896 0.159476 0.00226051 
0.0229031 0.114294 -0.0132696 
-0.0462303 0.112253 -0.0166522 
-0.04392 0.167961 -0.00923156 
-0.0384528 0.169849 -0.0119783 
-0.0623588 0.172307 -0.0618705 
-0.0468339 0.111208 -0.0174582 
-0.0259928 0.122329 -0.00440161 
-0.0146443 0.183537 -0.0274875 
-0.0132962 0.183487 -0.0277256 
-0.0103829 0.0949595 -0.0326303 
-0.0119231 0.0894596 -0.0370504 
-0.00982746 0.112591 -0.0192862 
-0.0100796 0.114059 -0.0187264 
-0.0652806 0.154593 0.0041452 
-0.0631939 0.154793 0.00383572 
-0.0620684 0.155408 0.00368888 
-0.0607038 0.155666 0.00298651 
-0.0588285 0.156105 0.00218624 
-0.0562822 0.158248 0.000213594 
-0.0500983 0.163181 -0.00520988 
-0.0463934 0.164912 -0.00804342 
-0.0350748 0.113296 -0.017306 
-0.0301236 0.109925 -0.018308 
-0.0133739 0.182442 -0.0284976 
-0.0120894 0.182936 -0.0289661 
-0.0117248 0.182057 -0.0281676 
-0.0245832 0.0986103 -0.0247574 
0.0522299 0.0682417 0.000854302 
-0.0529156 0.125609 -0.00669481 
-0.0626599 0.153905 0.00265963 
-0.0617964 0.154629 0.00207652 
-0.0602623 0.153944 0.00262846 
-0.0591044 0.155512 0.000714817 
-0.055306 0.156995 -0.000695485 
-0.0539812 0.159152 -0.00206802 
-0.00140264 0.112548 -0.0192309 
-0.00633849 0.112497 -0.0193328 
-0.022208 0.0980528 -0.0236869 
-0.0118188 0.181077 -0.0291401 
-0.0199776 0.0984112 -0.0241409 
0.0169775 0.0925221 -0.0256965 
-0.0554154 0.0458425 -0.00575113 
-0.0649788 0.153924 0.00209071 
-0.0636994 0.153705 0.00149143 
-0.0614802 0.152799 0.00180139 
-0.0604483 0.153707 0.000881097 
-0.05886 0.153823 0.000820271 
0.0146515 0.110978 -0.017514 
0.0134719 0.11137 -0.0176986 
-0.00839088 0.113172 -0.0197823 
-0.00132983 0.105254 -0.0214715 
-0.0124365 0.0990155 -0.0248827 
-0.0111875 0.180235 -0.0301454 
-0.00896594 0.0990236 -0.0249681 
-0.061567 0.0339393 -0.0100211 
-0.0626608 0.0335267 -0.00912972 
-0.00644912 0.0997684 -0.0235574 
-0.017208 0.113568 -0.0182899 
0.0102595 0.0934684 -0.028952 
0.0551783 0.0728269 0.00834667 
-0.0358534 0.117228 -0.0126846 
-0.0166318 0.116683 -0.0147254 
-0.00292397 0.0999711 -0.0240344 
0.0478144 0.0720957 0.0074788 
-0.0645644 0.153381 -8.2839e-005 
-0.0631696 0.153311 -0.000305558 
-0.0624367 0.152366 0.000496714 
-0.0615018 0.152372 0.000352087 
-0.06039 0.152423 0.000273186 
-0.00676794 0.0954088 -0.0330034 
-0.0326316 0.117082 -0.0145993 
0.0488845 0.0726623 0.00785667 
-0.0257982 0.121462 -0.00677596 
-0.0676329 0.180663 -0.0576962 
-0.0106228 0.178395 -0.0303643 
-0.00646308 0.109119 -0.0226495 
-0.0343742 0.115009 -0.0147441 
-0.0344794 0.109318 -0.019274 
-0.00342064 0.125534 -0.00893493 
-0.0637236 0.153184 -0.00195503 
-0.0629701 0.152297 -0.00145423 
-0.0620763 0.151857 -0.00105931 
-0.0613949 0.151482 -0.000729752 
-0.0604174 0.151465 -0.000819241 
-0.0588038 0.152574 -0.000330014 
0.0448868 0.0677258 0.00191195 
0.0293228 0.101462 -0.0151898 
0.0147603 0.104988 -0.0191545 
0.00349328 0.107206 -0.0203984 
-0.00402494 0.107895 -0.0221275 
0.0471304 0.072039 0.00591917 
0.0125981 0.114926 -0.0155326 
-0.00625665 0.101312 -0.023251 
-0.0372515 0.0974152 -0.0225766 
0.00154959 0.0987396 -0.0246074 
-0.0316305 0.0424064 -0.0302642 
-0.0407299 0.0483474 -0.0131264 
-0.0419046 0.0475745 -0.0123603 
-0.00517771 0.109863 -0.022917 
-0.00779006 0.113436 -0.0183266 
0.00744819 0.097828 -0.0232967 
-0.0630446 0.151286 -0.0024618 
-0.0623697 0.150632 -0.00178326 
-0.0614799 0.150245 -0.00143414 
-0.0590397 0.150811 -0.00112573 
-0.0572271 0.150268 -0.00176196 
0.0465026 0.0734012 0.00852064 
0.0121974 0.0992313 -0.0235066 
-0.0149179 0.124459 -0.00599506 
-0.0245077 0.108766 -0.0210574 
0.0140827 0.0935346 -0.0255608 
0.00906878 0.0981555 -0.0238399 
0.0235467 0.104733 -0.0179665 
0.0334778 0.108367 -0.00819676 
0.05726 0.0653002 0.00196187 
-0.000224667 0.0999524 -0.0239147 
-0.0243627 0.106274 -0.0228545 
0.0272758 0.0622851 -0.0215767 
0.0117884 0.0979268 -0.0238557 
0.0207623 0.106239 -0.0164018 
0.0245775 0.11204 -0.011677 
0.0113859 0.114265 -0.0169142 
0.0174188 0.106852 -0.0169239 
0.0128085 0.0973202 -0.0227691 
-0.0636761 0.151457 -0.00356069 
-0.0625144 0.149572 -0.00262105 
-0.0600922 0.148458 -0.000894286 
-0.0589253 0.148781 -0.00173692 
0.00869437 0.0986285 -0.0223077 
-0.013471 0.103503 -0.0239598 
-0.00716513 0.103868 -0.0237187 
-0.0059125 0.103142 -0.0226013 
0.00336665 0.102256 -0.022409 
0.00803498 0.101262 -0.0204523 
-0.00864139 0.115004 -0.0177146 
0.0201319 0.101624 -0.0218501 
0.0103906 0.094736 -0.0282952 
0.0139813 0.0975871 -0.0235497 
-0.0367679 0.0437157 -0.0271617 
0.0157774 0.0974048 -0.0233717 
-0.0370221 0.124726 -0.00791459 
-0.0141755 0.0951628 -0.0337574 
-0.0276054 0.116727 -0.0141097 
-0.0256557 0.11746 -0.0143451 
0.0062188 0.0999547 -0.0219028 
-0.00700744 0.101688 -0.024059 
-0.0132607 0.101964 -0.0238753 
0.0284856 0.111626 -0.0114856 
-0.0297111 0.111348 -0.0177493 
-0.00638901 0.114891 -0.017779 
0.0118787 0.116817 -0.0157798 
0.0195355 0.103964 -0.0185428 
-0.0600239 0.034911 -0.00951707 
-0.033585 0.121782 -0.00784689 
0.0402414 0.105303 0.000249058 
-0.0630153 0.14891 -0.00402487 
-0.0619137 0.147946 -0.00282715 
-0.0607086 0.148242 -0.00263763 
-0.0598534 0.147487 -0.0024274 
-0.0590099 0.147134 -0.00178102 
-0.0580191 0.147101 -0.00154293 
-0.0611922 0.173619 -0.0615272 
-0.00251207 0.103019 -0.0230431 
0.00529752 0.10174 -0.0222587 
0.00894655 0.10181 -0.0220448 
0.0464921 0.0738128 0.006124 
0.0110623 0.115384 -0.016242 
-0.0151326 0.103252 -0.0233968 
0.0056347 0.104968 -0.0210915 
-0.0282438 0.117965 -0.0127539 
-0.0565014 0.123308 -0.00818878 
-0.0177452 0.118741 -0.0136425 
-0.0410334 0.112582 -0.0169427 
-0.0503113 0.114537 -0.0165965 
0.0243144 0.115659 -0.0106105 
0.055133 0.0676085 0.00253497 
0.0107558 0.104065 -0.0198342 
0.0229904 0.0963495 -0.0214399 
-0.00271262 0.112644 -0.0189544 
0.0153445 0.0932872 -0.0247345 
-0.00399031 0.114206 -0.0169956 
0.0382389 0.10501 -0.00172937 
-0.00471544 0.1159 -0.0166572 
0.0242381 0.114809 -0.0116681 
0.0201572 0.110351 -0.0159233 
0.00545721 0.0992395 -0.0230866 
0.0347261 0.0983248 -0.0120912 
-0.0184024 0.106292 -0.0223327 
0.0292506 0.0935366 -0.0185017 
-0.0132198 0.110258 -0.0192493 
-0.0147825 0.110051 -0.0204606 
0.033388 0.100889 -0.0134823 
-0.0376911 0.0488722 -0.0133814 
-0.0122638 0.110864 -0.0188497 
0.00452734 0.100663 -0.0225228 
-0.0338099 0.110979 -0.0182445 
0.00881642 0.100395 -0.0226401 
-0.0273821 0.0939833 -0.0257776 
-0.0320265 0.108525 -0.0193378 
0.00927632 0.119689 -0.0149227 
0.0215803 0.122043 -0.00563817 
-0.00795513 0.0917255 -0.0348764 
0.035897 0.0910336 -0.0163371 
0.0349201 0.0926241 -0.0157692 
0.00169859 0.105409 -0.0214608 
0.0364039 0.0875237 -0.0169248 
-0.041085 0.123753 -0.0106442 
0.0280599 0.11744 -0.00350271 
0.024892 0.110255 -0.0131558 
0.0318136 0.112121 -0.00737794 
-0.0285 0.11106 -0.0173147 
0.0400922 0.0899881 -0.0114202 
-0.00669729 0.125719 -0.00759575 
0.00296723 0.116305 -0.0180869 
-0.0598826 0.145907 -0.00319147 
-0.0591153 0.144378 -0.00309097 
-0.0582766 0.14393 -0.00171321 
-0.0159742 0.108991 -0.0202303 
-0.0466369 0.109903 -0.0182903 
-0.0319379 0.10964 -0.0177282 
0.0107476 0.113493 -0.0186587 
-0.032627 0.0441961 -0.027593 
0.0314668 0.117383 0.000257658 
-0.0327913 0.112412 -0.0171443 
0.0300898 0.110367 -0.0102916 
0.00980984 0.117534 -0.0153259 
0.00740477 0.117599 -0.0153565 
0.0303344 0.0892348 -0.0197074 
-0.0346999 0.118634 -0.0114487 
0.0214157 0.10884 -0.0151205 
-0.0147838 0.107462 -0.0208298 
0.0176255 0.101621 -0.0213988 
-0.0369688 0.114343 -0.015756 
-0.0455296 0.115456 -0.0157675 
0.00424786 0.0948305 -0.0304047 
0.00824709 0.0937119 -0.0291746 
0.00803342 0.0997575 -0.021425 
-0.020529 0.0950599 -0.0291935 
-0.018413 0.110472 -0.0193121 
0.0141462 0.112461 -0.0173417 
0.0145019 0.102915 -0.0211307 
-0.0066237 0.116478 -0.0168996 
-0.00688168 0.12446 -0.00890545 
-0.0227817 0.0959467 -0.0285226 
-0.0242717 0.123387 -0.00549669 
-0.0358317 0.123812 -0.00693463 
-0.0159456 0.107039 -0.021197 
0.0116057 0.0355801 -0.0215862 
-0.0113906 0.124514 -0.00778641 
0.00733734 0.0950821 -0.0288419 
-0.0268703 0.108094 -0.0213998 
-0.00735828 0.119599 -0.0135388 
-0.0381935 0.122879 -0.00953591 
-0.0397032 0.123182 -0.00969445 
-0.0161487 0.10221 -0.0232976 
-0.00516892 0.113439 -0.0178716 
0.0252053 0.0883345 -0.0232047 
-0.0173332 0.109161 -0.0199001 
-0.0241396 0.112934 -0.01656 
-0.060525 0.14316 -0.00396865 
-0.0593959 0.142928 -0.00334237 
0.0170104 0.109859 -0.0160317 
-0.00619114 0.0964117 -0.0314989 
0.0344269 0.10541 -0.00962355 
0.00941402 0.122142 -0.0110475 
0.0125534 0.121793 -0.0117598 
-0.0639974 0.0423126 -0.0041979 
-0.0619343 0.043031 -0.00529785 
-0.0602003 0.0430363 -0.0070679 
0.000948007 0.116264 -0.0189133 
0.00918925 0.114614 -0.0174969 
-0.030923 0.114232 -0.0170676 
0.0460042 0.0724712 0.0031861 
-0.0503107 0.118184 -0.0142329 
-0.0117807 0.0885132 -0.0383523 
-0.0572919 0.0437979 -0.00730825 
-0.0139008 0.116447 -0.0156848 
-0.0664053 0.0446642 0.00164511 
0.00372335 0.114313 -0.0188988 
0.0276733 0.0892644 -0.0217076 
0.0534607 0.0610542 -0.00352621 
0.0544124 0.0600967 -0.00219672 
0.0462006 0.0713152 0.00466341 
0.0474675 0.0715078 0.00426678 
0.0328579 0.111 -0.00561616 
-0.0112974 0.0940519 -0.0348252 
-0.0151547 0.0965946 -0.0317844 
-0.0378092 0.0359249 -0.0295495 
-0.0120189 0.0972282 -0.0292539 
-0.00995555 0.0982003 -0.029754 
-0.0227354 0.113725 -0.0175072 
-0.0142823 0.0926264 -0.0355375 
-0.0397324 0.122153 -0.01108 
-0.0313212 0.119589 -0.00968222 
0.0486108 0.0714519 0.00435921 
0.00144744 0.124567 -0.00885643 
-0.0604649 0.142007 -0.00425524 
-0.0441609 0.124684 -0.0084534 
0.0576089 0.0704513 0.00623996 
0.0582102 0.0692485 0.00658752 
-0.0405454 0.11638 -0.0148114 
-0.0164762 0.0955606 -0.0309669 
-0.011405 0.0866016 -0.0376947 
-0.0103962 0.0862078 -0.0374064 
-0.0589935 0.121397 -0.00821804 
-0.0378319 0.122025 -0.0110865 
-0.0204972 0.111714 -0.0191655 
0.0276316 0.10896 -0.0124918 
0.00081417 0.114466 -0.0191957 
0.01039 0.112106 -0.0187337 
-0.0506026 0.122949 -0.0098735 
0.00330289 0.0910724 -0.0327439 
0.0475647 0.0655474 -0.000259551 
0.0532763 0.0624737 -0.00212357 
0.0546817 0.062756 -0.000814835 
-0.0467976 0.123963 -0.0097553 
-0.0415659 0.0466323 -0.0148467 
-0.0301911 0.0345995 -0.0306914 
-0.0376507 0.120715 -0.0117775 
-0.0369 0.11983 -0.010794 
-0.0398633 0.116196 -0.0157138 
-0.0222196 0.109161 -0.0210893 
-0.0141279 0.119169 -0.012948 
0.0229926 0.0992032 -0.0209269 
-0.0132226 0.106324 -0.0218353 
-0.0436035 0.125773 -0.00704346 
0.0346584 0.101242 -0.0118853 
-0.0389781 0.0482046 -0.0118541 
-0.0353258 0.0452547 -0.025528 
0.0199495 0.100474 -0.0225948 
-0.0604664 0.141037 -0.00531976 
-0.0581332 0.140842 -0.00431133 
-0.0559159 0.140131 -0.00399004 
-0.0237996 0.100408 -0.0242436 
-0.00373611 0.121138 -0.0114563 
0.0220059 0.0896808 -0.0240275 
-0.0163601 0.092665 -0.0356382 
-0.0712699 0.115405 0.051016 
-0.0250406 0.095353 -0.0250581 
-0.0132019 0.124637 -0.00612838 
0.0131815 0.090005 -0.0291037 
-0.0400854 0.120576 -0.0116787 
0.0279535 0.116529 -0.0059203 
-0.0225943 0.0962873 -0.026054 
0.0247595 0.0847974 -0.0235978 
-0.0244015 0.0924037 -0.0320837 
0.0322844 0.0886004 -0.0195737 
-0.0350604 0.046292 -0.0238032 
0.046318 0.0618863 -0.00279573 
0.0482588 0.0622459 -0.00389367 
0.00632063 0.0920617 -0.0327242 
-0.00150286 0.0915689 -0.033872 
0.0408137 0.0659395 -0.00429974 
0.0421905 0.0643192 -0.00244675 
0.0428096 0.0636061 -0.00150661 
0.048063 0.0737733 0.00927025 
0.0262466 0.0995712 -0.0182556 
0.0234497 0.100754 -0.0206352 
-0.00601049 0.121984 -0.0115482 
0.00950297 0.115627 -0.0173665 
-0.0185129 0.093424 -0.034082 
-0.00829484 0.101721 -0.0233177 
-0.0362334 0.11844 -0.0120674 
-0.0127174 0.122503 -0.00770686 
-0.00725907 0.0975697 -0.0289297 
-0.00150284 0.11148 -0.0201397 
0.0149439 0.109378 -0.0183355 
-0.00559034 0.0975278 -0.0291415 
-0.0302793 0.0365049 -0.0301756 
0.00325766 0.125135 -0.00872518 
-0.0555256 0.0344448 -0.0118899 
-0.0282117 0.109988 -0.0184612 
-0.00405819 0.111392 -0.0204064 
0.0189072 0.105344 -0.0174064 
0.0329722 0.0984165 -0.0135722 
-0.0393087 0.118265 -0.0125163 
-0.0605657 0.139559 -0.00562442 
-0.0589147 0.139268 -0.00535362 
-0.0570891 0.138737 -0.00504809 
-0.0550194 0.136746 -0.0025106 
-0.0518816 0.136772 -0.00125878 
-0.0511443 0.136449 0.000178169 
-0.0497983 0.134731 0.00109699 
-0.0488794 0.133623 0.00424569 
-0.0468447 0.131803 0.00457954 
0.041536 0.0598182 -0.0038126 
-0.00975989 0.117902 -0.0147094 
0.0525865 0.072825 0.00778057 
-0.0124127 0.122485 -0.00979344 
-0.0102125 0.123071 -0.0105836 
-0.00782469 0.122623 -0.0108715 
-0.00632042 0.124957 -0.0101703 
-0.0600649 0.117039 -0.0119805 
-0.0378343 0.0477763 -0.0164788 
0.0135622 0.116346 -0.0157241 
0.0419371 0.0624332 -0.00297698 
0.0127263 0.0894421 -0.0309335 
0.0163008 0.122257 -0.00763845 
-0.0293528 0.117477 -0.014253 
-0.0132008 0.117959 -0.013752 
-0.0509419 0.035484 -0.0130658 
-0.00108516 0.0948793 -0.0324765 
0.00216006 0.0949142 -0.0325309 
0.00562684 0.0941254 -0.0317631 
0.00755913 0.0937177 -0.0313918 
0.00848803 0.0920715 -0.030527 
0.00351376 0.113357 -0.0206112 
-0.0224773 0.0929912 -0.0347304 
-0.0210397 0.100271 -0.0248134 
-0.0195057 0.11631 -0.0160617 
0.0135626 0.104083 -0.0200435 
-0.00938874 0.124244 -0.00801487 
-0.00674147 0.0906054 -0.0362052 
0.0392179 0.0586088 -0.00452476 
0.0452598 0.0659879 -0.000188296 
-0.0161741 0.120797 -0.00924616 
-0.0202477 0.0963305 -0.026592 
-0.0305692 0.0476402 -0.0241181 
-0.00951365 0.0364757 -0.0250026 
-0.0152849 0.117199 -0.0160661 
-0.0115356 0.117192 -0.015486 
-0.00966827 0.109266 -0.0227267 
-0.0195355 0.114897 -0.0176539 
-0.0221301 0.111772 -0.018786 
0.024589 0.105649 -0.0167391 
0.0375652 0.0993008 -0.0103616 
0.0271853 0.113844 -0.00964651 
0.033854 0.0879328 -0.0176552 
-0.0439376 0.112512 -0.0174427 
-0.0118693 0.120077 -0.0133147 
-0.0359101 0.11491 -0.0154412 
-0.0203798 0.104482 -0.0230302 
0.0125462 0.102073 -0.0221091 
-0.0570824 0.137117 -0.00503367 
-0.0537095 0.136023 -0.00154597 
-0.0480697 0.132312 0.000833917 
-0.0472622 0.130709 0.00224676 
-0.046114 0.13016 0.00275611 
0.012708 0.123871 -0.00721057 
0.0544149 0.0613978 -0.00156331 
-0.00490549 0.0912379 -0.035162 
-0.030681 0.0438896 -0.0295043 
0.0499193 0.0681509 0.00211862 
-0.0257938 0.094771 -0.0262365 
-0.0231984 0.0910952 -0.0361756 
-0.0213567 0.0905592 -0.0362759 
-0.00244782 0.124112 -0.00839203 
0.00860586 0.124033 -0.00942362 
0.00542015 0.122817 -0.00989677 
0.0066471 0.122019 -0.0137954 
0.00983836 0.120248 -0.0133674 
-0.026284 0.096813 -0.0248394 
-0.0249085 0.0968927 -0.0248166 
-0.0227421 0.0964266 -0.0242396 
-0.0211608 0.0968723 -0.0247313 
0.00171262 0.130427 0.00183803 
0.00563321 0.130919 0.00128438 
-0.0183935 0.0978721 -0.0256097 
-0.0169163 0.0982732 -0.0260061 
-0.0149656 0.0986401 -0.0245037 
-0.0136159 0.0988858 -0.02483 
-0.0281288 0.115569 -0.0150677 
0.00302532 0.1183 -0.0173596 
0.0195138 0.120284 -0.00773572 
0.000730778 0.09088 -0.0347536 
0.0104092 0.0921261 -0.0293364 
0.0122288 0.0922059 -0.0298554 
-0.0356285 0.0352638 -0.0308587 
-0.0123424 0.0981157 -0.0267748 
0.005608 0.11268 -0.0191424 
-0.0245532 0.0920821 -0.0339123 
-0.00364763 0.0933666 -0.0336434 
-0.00868834 0.0902533 -0.0359055 
-0.0115977 0.0911419 -0.0368664 
0.0354761 0.104019 -0.0106771 
0.0195773 0.113257 -0.0149953 
-0.0426151 0.0358405 -0.0274583 
-0.00987623 0.0985909 -0.0271141 
-0.00735217 0.0995909 -0.0256845 
-0.0551374 0.117462 -0.0145766 
-0.00586791 0.0985005 -0.0263476 
0.0241957 0.0986295 -0.020181 
0.0130383 0.1094 -0.0183122 
-0.00487036 0.0990253 -0.0268572 
-0.00442571 0.0985688 -0.0287354 
0.0215458 0.111468 -0.0149329 
-0.0259592 0.109615 -0.0194959 
-0.000646923 0.0971076 -0.0304633 
0.00189824 0.0952605 -0.0309631 
-0.0588502 0.0350941 -0.0104483 
-0.0117427 0.114499 -0.0177103 
-0.00106975 0.121455 -0.012557 
-0.0199807 0.121975 -0.0073004 
-0.00108249 0.0986725 -0.0270831 
0.0300209 0.105283 -0.0134639 
0.0352928 0.0844335 -0.0178599 
0.0399611 0.095914 -0.00699677 
-0.0157304 0.122577 -0.00644142 
-0.0113044 0.0959726 -0.0313821 
-0.0455878 0.116634 -0.0152346 
-0.0554408 0.135948 -0.00442304 
-0.0555497 0.135054 -0.00359151 
-0.0524416 0.134085 -0.00264863 
-0.0498347 0.133521 -0.00112596 
-0.0502825 0.131976 -0.00123549 
-0.0476404 0.130246 0.000523259 
-0.0467566 0.129899 0.00102715 
-0.0459872 0.12937 0.00152052 
0.00108947 0.0984843 -0.027617 
0.0264835 0.0819204 -0.0232693 
0.0253168 0.0835345 -0.0246054 
0.0232206 0.084655 -0.0261824 
0.0461855 0.0684028 0.00185082 
0.0110356 0.118377 -0.0144559 
0.00465838 0.0978152 -0.0237335 
0.0410275 0.0615056 -0.00396597 
0.0322381 0.0962087 -0.0160278 
-0.0162039 0.0983171 -0.0239848 
-0.0179482 0.127388 0.00521919 
-0.0167633 0.100288 -0.0246137 
-0.00346541 0.130209 0.00154453 
0.0441979 0.067246 0.000655353 
0.00828716 0.097218 -0.0249196 
-0.036916 0.034684 -0.030427 
-0.00353299 0.0959985 -0.0314735 
0.027643 0.102253 -0.01614 
0.0184283 0.0864582 -0.0265709 
-0.0352037 0.0434375 -0.02825 
-0.0135545 0.10861 -0.0207068 
-0.0144947 0.111456 -0.0193463 
0.0463019 0.0593769 -0.00436585 
0.0480623 0.059901 -0.00438762 
-0.0372105 0.117751 -0.0126739 
0.0186964 0.10638 -0.0163245 
-0.015845 0.100053 -0.0244174 
0.0324355 0.108649 -0.00945692 
-0.0442423 0.10987 -0.0181304 
-0.0700195 0.180977 -0.0576 
-0.0688151 0.180775 -0.05791 
0.0116303 0.0961684 -0.0241927 
0.00171873 0.119555 -0.013857 
-0.0529923 0.0366044 -0.0114803 
-0.0417736 0.121159 -0.0120905 
0.0325601 0.115168 0.000722244 
-0.0321398 0.122747 -0.0049868 
0.0145498 0.117972 -0.012944 
0.0216399 0.116215 -0.0119915 
-0.0146595 0.101641 -0.0243254 
-0.0329835 0.0353574 -0.0311552 
-0.034358 0.113384 -0.0161047 
0.0370314 0.101801 -0.00834324 
0.00276767 0.123176 -0.0112255 
-0.0232095 0.115453 -0.0155738 
-0.02408 0.093872 -0.030861 
0.0413617 0.0916747 -0.00900822 
0.0300677 0.10363 -0.0146815 
0.0533721 0.0675715 0.00166433 
-0.00830024 0.115361 -0.0162826 
-0.0623737 0.117098 -0.0113752 
-0.0562601 0.133808 -0.00551499 
-0.0538311 0.133095 -0.00382265 
-0.0523686 0.132387 -0.00399148 
-0.0510416 0.131739 -0.00341916 
-0.050293 0.130555 -0.00184758 
-0.0490974 0.130585 -0.000556236 
-0.0489144 0.12928 -0.000580532 
-0.047956 0.128848 -0.00016898 
-0.0469222 0.128693 7.48251e-005 
-0.0430311 0.129017 0.000464005 
-0.0150231 0.0996347 -0.0231575 
0.0308503 0.115481 -0.00349136 
-0.0138607 0.099698 -0.0235326 
-0.0364624 0.0480848 -0.0136348 
-0.0104817 0.121602 -0.0111633 
0.0168066 0.0872532 -0.0286465 
-0.0177617 0.112479 -0.0189708 
-0.013021 0.128803 0.00227235 
-0.00904416 0.129944 0.00219949 
-0.00063328 0.130332 -0.00031881 
0.0141756 0.127904 0.00173362 
0.0180172 0.0966431 -0.0225176 
-0.0187977 0.107511 -0.0216952 
0.0141026 0.0910453 -0.0277795 
0.0160915 0.0912221 -0.0275309 
-0.0254723 0.114891 -0.0160551 
0.0194292 0.0957238 -0.0229616 
0.00240236 0.0930116 -0.032057 
0.0110275 0.0989353 -0.0227851 
-0.0133622 0.0914248 -0.0373859 
0.0184069 0.116434 -0.0138093 
0.0219409 0.0952492 -0.0224138 
-0.0580287 0.120331 -0.00963214 
0.0065247 0.0969261 -0.0264318 
0.0231009 0.0939475 -0.0216137 
0.0261325 0.0943667 -0.0203606 
0.0278419 0.0930935 -0.0205327 
-0.057506 0.0354367 -0.0102487 
0.0150874 0.116069 -0.0142129 
-0.0446616 0.119101 -0.0141314 
0.0134332 0.120764 -0.0124359 
-0.0343053 0.12271 -0.00848683 
0.0159175 0.105025 -0.0196582 
0.026045 0.0910933 -0.0220158 
-0.0267488 0.112959 -0.0169063 
-0.0326456 0.122946 -0.0070089 
0.0289034 0.0962782 -0.0179219 
-0.0353783 0.120066 -0.0106158 
-0.00234272 0.109973 -0.0220644 
-0.0205996 0.0940702 -0.0319964 
0.0234131 0.108187 -0.0158105 
-0.0545203 0.123809 -0.00666985 
-0.0102434 0.08834 -0.0376689 
-0.0485747 0.115654 -0.0155146 
-0.0523393 0.119105 -0.0140255 
-0.0511091 0.12981 -0.00341358 
-0.0503072 0.129385 -0.00264301 
-0.0488416 0.12846 -0.00178161 
-0.0476146 0.127926 -0.00159723 
-0.0459082 0.129092 -0.000426171 
-0.0448626 0.129317 0.00197249 
0.0298893 0.0917136 -0.0202822 
0.0144629 0.102421 -0.0227376 
-0.0134643 0.112214 -0.0176585 
0.00429899 0.121523 -0.0126989 
-0.0502628 0.119295 -0.0135741 
0.0230685 0.11844 -0.00959474 
0.0183412 0.108448 -0.016405 
0.0141209 0.0960649 -0.024396 
0.0317869 0.0915658 -0.0179576 
-0.0218577 0.125556 0.00290076 
-0.0163728 0.126888 0.000973323 
-0.0107744 0.12862 -0.00102705 
0.00236113 0.129803 -0.000599669 
0.0050931 0.129243 -0.000410607 
0.00761456 0.130168 -0.000774237 
0.034251 0.0904792 -0.0175972 
-0.0660249 0.114376 -0.0114842 
-0.0182765 0.104321 -0.0228413 
0.00119196 0.1067 -0.0212397 
0.0169674 0.0893968 -0.028069 
0.0296138 0.112826 -0.00857271 
0.0165559 0.112033 -0.0156415 
0.0361071 0.0891396 -0.0162757 
0.0240467 0.0997552 -0.0195037 
0.0277272 0.0977477 -0.0195834 
0.034822 0.0949909 -0.0125371 
-0.0192111 0.119335 -0.0124192 
-0.0538251 0.119684 -0.011394 
-0.0565907 0.121827 -0.00917629 
-0.0252211 0.0899753 -0.03482 
-0.0516304 0.124124 -0.00865139 
-0.00881502 0.0938949 -0.0344258 
-0.0314188 0.0351415 -0.0305292 
0.0393803 0.102751 -0.00311295 
-0.0412532 0.0364806 -0.0280611 
0.00453365 0.0956709 -0.0291524 
-0.0652823 0.179609 -0.0602167 
-0.0643898 0.17932 -0.0600353 
-0.0118123 0.100023 -0.023735 
0.0435155 0.0689439 -0.000357241 
-0.0376494 0.0463822 -0.0217172 
0.000651398 0.109186 -0.0205383 
0.0345778 0.110423 -0.00384647 
0.01873 0.117246 -0.012249 
-0.00841359 0.11128 -0.0201484 
-0.0250219 0.112855 -0.0177761 
0.00746572 0.114558 -0.0192078 
0.0292818 0.0952018 -0.0188973 
0.0150181 0.106376 -0.018814 
0.0442935 0.0686191 0.00131521 
0.0246498 0.106803 -0.0151581 
0.0256546 0.10846 -0.0131831 
0.0058679 0.0951231 -0.0302012 
0.0188701 0.0915402 -0.0257767 
-0.00353304 0.117311 -0.0165744 
-0.0329758 0.120508 -0.00973928 
-0.0523747 0.128617 -0.00361696 
-0.0513669 0.128338 -0.00343488 
-0.0505481 0.127911 -0.00300479 
-0.0492572 0.128539 -0.00358826 
-0.0406697 0.128136 0.00064652 
-0.0387563 0.12714 -0.000788698 
-0.054267 0.034917 -0.0117815 
-0.0211819 0.0918099 -0.0355238 
0.0502696 0.0623285 -0.00373681 
0.0108406 0.0902668 -0.0312781 
-0.0177366 0.0914336 -0.0360381 
0.024177 0.117663 -0.00702351 
0.044434 0.0721967 0.00115194 
-0.0294503 0.124472 0.00258854 
0.0456352 0.0708864 0.00287709 
0.0460441 0.0700321 0.00403638 
-0.0252039 0.124752 0.000870667 
-0.0138554 0.127631 -0.00149809 
-0.0063599 0.129098 -0.00159824 
0.012204 0.128637 -0.000124404 
0.0149388 0.126575 -0.00114948 
-0.0273997 0.111093 -0.0173341 
-0.0100973 0.100291 -0.0242029 
0.0236254 0.120321 -0.00479269 
0.0182935 0.0892243 -0.026409 
0.0203485 0.0875854 -0.0254306 
0.0549592 0.063884 0.000122995 
0.0537124 0.0648049 -0.00033265 
0.0052242 0.117255 -0.0180644 
-0.0458871 0.120012 -0.0133706 
-0.0490814 0.121934 -0.0115063 
0.0263221 0.112213 -0.0119279 
-0.0380411 0.11709 -0.0144568 
0.0490974 0.0706848 0.00297944 
-0.0328977 0.0439362 -0.0293584 
-0.0531432 0.0348766 -0.0129012 
0.038846 0.0951328 -0.00845296 
-0.038885 0.0475471 -0.0131734 
-0.0396507 0.0369281 -0.0293867 
-0.06322 0.178481 -0.0608807 
-0.0623758 0.177951 -0.0603838 
0.0507856 0.0710019 0.00398024 
0.0543249 0.0712842 0.00482697 
0.0370344 0.0898209 -0.0134359 
0.0276143 0.0645871 -0.0218736 
0.0166772 0.093724 -0.0249516 
-0.0107602 0.112306 -0.0181945 
0.0438848 0.0625168 -0.00249705 
-0.0286043 0.112568 -0.0179045 
-0.0309781 0.112886 -0.0173117 
0.0337936 0.103532 -0.0125347 
-0.043483 0.113578 -0.0161524 
0.0323701 0.106697 -0.0118403 
0.0282918 0.106857 -0.0129081 
0.0219601 0.0926672 -0.0227142 
-0.00851092 0.0956875 -0.0332452 
0.0137258 0.10683 -0.0193761 
0.0151776 0.0961011 -0.0239389 
-0.00198415 0.119706 -0.0143303 
-0.0246195 0.118311 -0.0121156 
0.0159169 0.121842 -0.0102133 
-0.0319356 0.12131 -0.00701525 
-0.0541745 0.128207 -0.00594348 
-0.0529992 0.128018 -0.00548404 
-0.0525293 0.127163 -0.00426909 
-0.05125 0.127736 -0.00487431 
-0.0474123 0.128304 -0.00324615 
-0.0460816 0.128262 -0.0043727 
-0.0432652 0.126844 -0.00436365 
0.0555028 0.0700751 0.00459524 
-0.0343792 0.125237 -0.000414498 
-0.0471934 0.0405383 -0.012446 
-0.00310401 0.0951758 -0.0326968 
-0.0182856 0.125335 -0.00135314 
-0.00457414 0.128481 -0.00391442 
-0.000612408 0.128292 -0.00375946 
0.00156749 0.127293 -0.00339659 
0.00498912 0.127111 -0.00435718 
0.00833809 0.128017 -0.00474276 
0.018073 0.122324 -0.00571385 
0.0204396 0.123948 -0.00291879 
0.0203056 0.12482 0.000381553 
0.0258612 0.120789 -0.00253308 
-0.0429076 0.119114 -0.0143672 
0.0144482 0.0929428 -0.0278618 
-0.0171363 0.114365 -0.0179348 
-0.0185405 0.101546 -0.0232381 
0.0129473 0.105139 -0.0190862 
0.01696 0.105904 -0.0182309 
-0.0211766 0.123116 -0.00673826 
0.0217136 0.0878371 -0.0250629 
0.0226607 0.0872853 -0.0242828 
0.0516137 0.0618111 -0.00355761 
0.050283 0.0658739 -0.00151681 
-0.0159224 0.0944433 -0.0330114 
0.0256456 0.102753 -0.0170828 
0.0124026 0.123193 -0.010594 
-0.0181401 0.115472 -0.0160573 
-0.0116672 0.102356 -0.0240342 
-0.0118221 0.0922237 -0.0358335 
0.056397 0.0668779 0.00196544 
0.00892885 0.095306 -0.0267814 
0.0571536 0.069158 0.00486348 
-0.0374235 0.0381219 -0.0299258 
0.0585974 0.0683863 0.00465952 
-0.000869929 0.123184 -0.00911568 
-0.0625919 0.176826 -0.0611478 
-0.0423302 0.122238 -0.0108998 
-0.0320578 0.0473942 -0.0225114 
0.00398233 0.120619 -0.0144822 
0.00881945 0.0905354 -0.0307056 
0.0220612 0.102115 -0.0193155 
-0.0321898 0.118792 -0.0121975 
0.0120883 0.0946449 -0.0265394 
0.00509786 0.0977757 -0.0273603 
-0.0565248 0.0341375 -0.0109627 
-0.038858 0.111939 -0.0177685 
-0.0280527 0.0344229 -0.0291397 
-0.032481 0.0461238 -0.0275173 
-0.0424656 0.115014 -0.0162386 
0.0192851 0.0939921 -0.0242555 
0.00322353 0.0990695 -0.0225645 
0.0380737 0.103263 -0.00616691 
0.0393241 0.101254 -0.00377201 
-0.0521832 0.116577 -0.014759 
-0.0543346 0.118186 -0.0126596 
-0.0221014 0.11929 -0.0109794 
-0.0263464 0.120837 -0.00997247 
0.0177409 0.12009 -0.00931129 
0.0361733 0.105856 -0.00857249 
-0.0286894 0.120314 -0.00879905 
-0.0554542 0.126723 -0.00541594 
-0.0543971 0.126589 -0.00567475 
-0.0534554 0.126221 -0.00501622 
-0.0523577 0.126091 -0.00512191 
-0.0511708 0.126571 -0.00597446 
-0.0500024 0.126855 -0.00422979 
-0.0473739 0.127543 -0.00565129 
-0.0456385 0.127338 -0.00636348 
-0.0449309 0.126712 -0.00487865 
-0.0418194 0.126713 -0.0068984 
-0.0383227 0.126409 -0.00434138 
-0.0371284 0.125014 -0.00595586 
-0.0363453 0.125037 -0.00369929 
-0.0349968 0.124551 -0.00310091 
-0.0318899 0.124178 -0.00288991 
-4.31333e-005 0.117646 -0.0164175 
-0.00718175 0.100504 -0.0245911 
-0.0291495 0.123537 -0.0036936 
-0.0267945 0.124302 0.000203435 
-0.0204187 0.123908 -0.00313156 
-0.0166573 0.125202 -0.0034423 
-0.0160526 0.124323 -0.0049753 
-0.0147605 0.125677 -0.00318547 
-0.0104032 0.125499 -0.00706097 
-0.0105199 0.127692 -0.00384442 
-0.0071563 0.127012 -0.00603772 
-0.00377745 0.127148 -0.00676637 
-0.00117145 0.126474 -0.00650427 
0.000504327 0.125696 -0.00666671 
0.00479539 0.127228 -0.00647047 
0.00651209 0.126331 -0.00658219 
0.00877718 0.124938 -0.00686921 
0.0117229 0.126303 -0.00506619 
0.016851 0.125006 -0.00224975 
0.01621 0.123887 -0.00554667 
0.00742086 0.0345442 -0.0217139 
0.00326419 0.0349485 -0.0227779 
0.00141213 0.0347512 -0.0235047 
0.000435918 0.034528 -0.0235118 
-0.000908798 0.0352488 -0.0233152 
-0.00272812 0.0353336 -0.0233324 
-0.00334428 0.0341857 -0.0244383 
-0.0052861 0.0348759 -0.0239205 
-0.00724071 0.0349613 -0.0241103 
-0.0401551 0.0973875 -0.021822 
-0.0412334 0.0985206 -0.0214644 
-0.0136455 0.0352343 -0.0250326 
-0.0157685 0.0351346 -0.025572 
-0.0253737 0.0351502 -0.0281626 
0.014627 0.0355893 -0.0207496 
0.0123561 0.0362949 -0.0210762 
0.0104475 0.0363244 -0.0221736 
0.00546061 0.0358585 -0.0242166 
0.00232025 0.0359332 -0.0245723 
0.000404743 0.0360487 -0.0246371 
-0.00234189 0.0364075 -0.0245352 
-0.00806873 0.0357124 -0.0252283 
-0.0515434 0.0971858 -0.0229739 
-0.0126929 0.0364513 -0.0255784 
-0.0144807 0.0359063 -0.0270397 
-0.0490646 0.097151 -0.0218225 
-0.0194793 0.0341834 -0.0281067 
-0.0240856 0.0365923 -0.0285444 
-0.0274627 0.0360238 -0.0289869 
-0.0272497 0.169661 -0.0185798 
-0.0567614 0.0982809 -0.0199841 
-0.0634122 0.0342687 -0.00761305 
-0.0658852 0.0338076 -0.00787691 
-0.0674469 0.034013 -0.00564928 
0.0139449 0.0376055 -0.0207647 
0.012975 0.0376288 -0.0218381 
0.0116605 0.0371755 -0.0233439 
0.0101431 0.037463 -0.0234529 
0.00703693 0.0375311 -0.0239655 
0.00327966 0.0375583 -0.0241224 
-0.00263922 0.0375143 -0.025629 
-0.0054523 0.0364707 -0.0246818 
-0.0103945 0.0359484 -0.0261047 
-0.015757 0.0371934 -0.0271546 
-0.0657591 0.0983086 -0.0169692 
-0.053284 0.09709 -0.0220649 
-0.0478282 0.0360588 -0.0118626 
-0.0484276 0.0359854 -0.0120719 
-0.000554756 0.110905 -0.0192575 
-0.0488977 0.105489 -0.0190938 
-0.0508539 0.110691 -0.0188347 
-0.0522529 0.105296 -0.019188 
-0.0645288 0.0356466 -0.00781674 
-0.0652802 0.0356729 -0.0069992 
-0.066519 0.0355491 -0.00691727 
-0.0678876 0.0353621 -0.00691417 
-0.0681499 0.0355473 -0.00519292 
-0.0692645 0.0353226 -0.00388712 
0.0235324 0.0366369 -0.00178093 
0.0227702 0.0364133 -0.00271041 
0.0137528 0.039114 -0.0217088 
0.0105778 0.0389091 -0.0224281 
0.00847588 0.0389762 -0.0241163 
0.00522482 0.0386977 -0.0239719 
0.00229424 0.0390935 -0.0239375 
-0.00348607 0.0390688 -0.0248059 
-0.00764081 0.0392567 -0.0258523 
-0.0128747 0.0389605 -0.0258218 
-0.021971 0.0371391 -0.0285085 
-0.024457 0.0381007 -0.0294208 
-0.0265284 0.0378433 -0.0293691 
-0.0316888 0.0387645 -0.0307213 
-0.0344776 0.0368637 -0.031157 
-0.0707577 0.11509 -0.00848882 
-0.0418031 0.0379647 -0.0275561 
-0.0545548 0.10555 -0.0189288 
-0.0300349 0.160616 -0.0140379 
-0.0476015 0.0375211 -0.0124405 
-0.0495002 0.0368874 -0.0113117 
-0.043759 0.160872 -0.0102015 
-0.0667265 0.117875 -0.00833603 
-0.0574781 0.0374875 -0.0109133 
-0.0564138 0.105246 -0.0189 
-0.0833029 0.135882 -0.00141999 
-0.0626197 0.0355397 -0.0091888 
-0.0676434 0.0369354 -0.00644951 
-0.0698456 0.0366515 -0.00432198 
-0.0710185 0.0363906 -0.0014025 
-0.0713354 0.0362052 -1.49629e-005 
0.0332734 0.0386215 0.000925228 
0.0310539 0.0385274 -0.00120874 
0.0281561 0.0375453 -0.00208353 
0.0253959 0.0387377 -0.00268497 
0.0245753 0.0382127 -0.00317544 
0.0237396 0.0386956 -0.00494286 
0.014113 0.0404657 -0.0223957 
0.0118133 0.0405556 -0.0227146 
0.00874476 0.0404029 -0.02358 
0.0074118 0.0404437 -0.0229084 
0.0063278 0.0404497 -0.0232575 
0.00455556 0.0405366 -0.0234667 
0.00340691 0.040465 -0.0241387 
0.00163897 0.0395653 -0.0247854 
-0.00613628 0.0406764 -0.0262187 
-0.0119308 0.0406118 -0.0264625 
-0.0152003 0.0404037 -0.0272404 
-0.0155842 0.040761 -0.0280147 
-0.0206863 0.0408619 -0.0283076 
-0.0285399 0.0408466 -0.0299489 
-0.0310157 0.040795 -0.0302746 
-0.0325251 0.0407443 -0.0299205 
-0.0351878 0.04199 -0.0299747 
-0.0379716 0.0400536 -0.0291434 
-0.0376141 0.0424037 -0.0280828 
0.00625886 0.110213 -0.0204994 
-0.0478441 0.0390594 -0.0125281 
-0.0481683 0.0375386 -0.0117505 
-0.0514842 0.036823 -0.0114571 
-0.0524417 0.0385807 -0.0112195 
-0.0542816 0.0384555 -0.0108576 
-0.0606286 0.0393202 -0.0081569 
-0.0656544 0.0371196 -0.007352 
-0.0685562 0.0370277 -0.00590536 
-0.0683333 0.0381108 -0.00461477 
-0.0694328 0.0377675 -0.00136636 
-0.0709006 0.0379502 -0.00115457 
-0.0718695 0.0377397 0.000133062 
0.0334263 0.0399027 -0.00229897 
0.0319754 0.0404134 -0.00188806 
0.0278204 0.0400511 -0.00401675 
0.0255368 0.039904 -0.00480596 
0.0160654 0.0406544 -0.0213069 
0.0111096 0.0416984 -0.024039 
0.00881994 0.0420367 -0.0232053 
0.00703644 0.0420156 -0.0233855 
0.00345979 0.041726 -0.0248997 
0.000343049 0.0419052 -0.0251203 
-0.00281752 0.0419665 -0.0254129 
-0.00604751 0.0420012 -0.02539 
-0.00895315 0.0421215 -0.0254632 
-0.0107897 0.0420223 -0.0260501 
-0.0127351 0.0420497 -0.0257839 
-0.0205125 0.0420959 -0.028382 
-0.0243519 0.0424153 -0.0296656 
-0.0293698 0.0421872 -0.0292583 
0.0161556 0.100643 -0.0230981 
0.0134602 0.100904 -0.0233809 
0.0102353 0.100357 -0.0225207 
0.00432653 0.111611 -0.0199735 
-0.0149837 0.0365604 0.0510548 
-0.0590792 0.0403078 -0.00858953 
-0.0550891 0.0970834 -0.02121 
-0.0605769 0.0406006 -0.00795665 
-0.0662939 0.0394513 -0.00647519 
-0.0668465 0.0403416 -0.00579564 
-0.0674674 0.0396504 -0.00495804 
-0.0682898 0.0391947 -0.00141514 
-0.0767354 0.122485 -0.00726541 
-0.0208023 0.107738 -0.0224909 
-0.071775 0.0383179 0.000649628 
-0.0618537 0.104075 -0.0177629 
0.0385824 0.0412312 -0.00110847 
0.0367953 0.0414697 -0.00257803 
0.0249774 0.0403382 -0.00582016 
-0.0625284 0.0360083 0.020607 
-0.0219738 0.168237 -0.0189535 
-0.063847 0.104114 -0.0171304 
0.0177462 0.0434219 -0.021934 
0.015786 0.0429779 -0.0236483 
0.0132344 0.0432561 -0.0244443 
0.0108443 0.0434049 -0.024972 
0.00870341 0.042917 -0.0252598 
0.0037652 0.0435839 -0.0242858 
0.00101963 0.0432847 -0.0254941 
-0.00119497 0.0433995 -0.025082 
-0.00313653 0.0432917 -0.0260409 
-0.00565863 0.0433521 -0.0261787 
-0.00920466 0.0436598 -0.0258425 
-0.0120773 0.0436191 -0.0260333 
-0.0141648 0.0434521 -0.0268764 
-0.0160303 0.0436934 -0.0268293 
-0.0174799 0.0435128 -0.0282925 
-0.0186062 0.0436457 -0.0281615 
-0.0202075 0.0435226 -0.02809 
-0.0253415 0.0440384 -0.0290271 
-0.0280198 0.0437528 -0.029146 
-0.0579896 0.0971074 -0.0207143 
-0.0667917 0.116458 -0.008981 
-0.0679809 0.116615 -0.00916073 
-0.0249242 0.172428 -0.0203286 
-0.0784332 0.134001 -0.00454233 
-0.0663015 0.104139 -0.0159873 
-0.048895 0.0413166 -0.0113818 
-0.0560084 0.0410721 -0.0091085 
-0.0631808 0.0418879 -0.00682004 
-0.0649561 0.0408665 -0.00497885 
-0.0681618 0.0411827 -0.0020701 
-0.0591788 0.0969528 -0.0204922 
-0.0607967 0.0967999 -0.0184269 
-0.0452449 0.0965735 -0.0220806 
0.0400021 0.0424973 -0.00147093 
0.0337918 0.041473 -0.00324195 
0.0319179 0.0428431 -0.00526709 
0.0290164 0.0428525 -0.00486431 
0.0265016 0.0420096 -0.00514469 
-0.0330164 0.0368621 0.0506185 
-0.064307 0.0357731 0.0259247 
-0.0581774 0.137427 -0.00647128 
0.0162343 0.0447869 -0.0243117 
0.0140055 0.0447965 -0.0245871 
0.0115092 0.0448517 -0.0253637 
0.00925165 0.0451584 -0.0255435 
0.0064345 0.0436732 -0.0250229 
0.00439985 0.0448346 -0.0259015 
0.00330415 0.0443078 -0.0264234 
-0.000660011 0.0452829 -0.025819 
-0.00195603 0.0453407 -0.0272627 
-0.00401263 0.0456426 -0.0275826 
-0.00556118 0.0449409 -0.0287195 
-0.00813765 0.0451776 -0.0287732 
-0.0101443 0.0444989 -0.0286785 
-0.0130221 0.0455972 -0.0278233 
-0.014638 0.045194 -0.0277516 
-0.0156588 0.0452945 -0.027571 
-0.0165275 0.0449004 -0.0282745 
-0.017615 0.0449928 -0.0284608 
-0.0192768 0.0449871 -0.0273915 
-0.0216514 0.0449678 -0.0275008 
-0.0232505 0.0442405 -0.0288532 
-0.0257676 0.0449664 -0.0280278 
-0.0733994 0.114382 0.0515815 
-0.0459434 0.0427712 -0.0114543 
-0.0533292 0.0402842 -0.0113896 
0.0439223 0.0430755 3.30668e-005 
0.0425342 0.0432313 -0.00144233 
0.0415503 0.0441012 -0.00330286 
0.039768 0.0445699 -0.00326637 
0.038237 0.0435778 -0.00420583 
0.0359405 0.0435021 -0.00425451 
0.0352124 0.0450554 -0.00489897 
0.0329299 0.0446932 -0.00536229 
0.0304744 0.044507 -0.0062548 
0.0303649 0.0461572 -0.00630038 
0.0284959 0.0444557 -0.00641494 
0.0265934 0.0438135 -0.00570741 
0.0197868 0.0460171 -0.0225077 
0.0180781 0.0447435 -0.0230119 
0.0143093 0.0463771 -0.024444 
0.013169 0.0465614 -0.0243597 
0.0125258 0.0461886 -0.0255026 
0.0103761 0.0460508 -0.0260102 
0.00747101 0.0462369 -0.0260424 
0.00580419 0.045892 -0.0254198 
0.00456028 0.046756 -0.0271973 
0.00284939 0.0468625 -0.0278447 
-0.000209282 0.0467156 -0.0288133 
-0.00224223 0.0470147 -0.0286573 
-0.0043164 0.0471778 -0.0291649 
-0.00971082 0.0468765 -0.0291254 
-0.0174319 0.0463844 -0.0289759 
-0.0192788 0.0460175 -0.0284654 
-0.0208055 0.046294 -0.0285463 
-0.0214628 0.0465475 -0.027217 
-0.0229656 0.0465573 -0.0279869 
-0.0248331 0.0467019 -0.0279419 
-0.0254058 0.0460985 -0.0266404 
-0.0269501 0.0465956 -0.0276584 
-0.0301096 0.0454637 -0.0279694 
-0.0740563 0.137533 -0.00671545 
-0.034984 0.161304 -0.0139673 
-0.0536433 0.0360212 0.0469414 
-0.047545 0.0439187 -0.0108034 
-0.0500457 0.0421717 -0.010048 
-0.0545432 0.043777 -0.00728155 
-0.0443481 0.0985776 -0.0217977 
-0.0740049 0.133886 -0.00679639 
-0.0509805 0.0997728 -0.0222392 
-0.0195183 0.177303 -0.0234668 
0.0456058 0.0454688 -0.00155154 
0.0434063 0.0458845 -0.003389 
0.0424122 0.0459133 -0.00401594 
0.0412954 0.0462658 -0.00374612 
0.0378565 0.0460347 -0.00536524 
0.0312847 0.0462797 -0.0058644 
-0.0532776 0.0988707 -0.0211764 
0.0295555 0.0459788 -0.00701001 
0.0278144 0.0450795 -0.00737899 
0.0224774 0.0473323 -0.0194129 
0.0213214 0.0474412 -0.0205513 
0.0208779 0.0473244 -0.0217707 
0.0193148 0.0475562 -0.0218825 
0.0180076 0.0477843 -0.0221349 
0.0172264 0.0475069 -0.023727 
0.0155333 0.0475255 -0.0246059 
0.0143267 0.047894 -0.0250847 
0.0135748 0.047591 -0.0261468 
0.012295 0.0480464 -0.0262207 
0.0105608 0.0481904 -0.0266648 
0.00746217 0.0477397 -0.0273521 
0.00625173 0.0482163 -0.0273309 
0.0056732 0.0477891 -0.0290263 
0.00358696 0.0478781 -0.0296797 
-0.000202547 0.0484253 -0.0297481 
-0.00254661 0.0476548 -0.0305184 
-0.00591721 0.048038 -0.0306533 
-0.00774748 0.0469482 -0.0296475 
-0.0142626 0.0464256 -0.0299591 
-0.0236376 0.0478448 -0.0272533 
-0.0248912 0.048024 -0.027302 
-0.0252327 0.0475198 -0.0257938 
-0.0267588 0.0479173 -0.0263464 
-0.0272866 0.0472045 -0.0251245 
-0.028617 0.0477818 -0.0253883 
-0.0597017 0.099072 -0.0195444 
-0.0335671 0.107048 -0.0196768 
-0.0443218 0.0460246 -0.0115598 
-0.0454333 0.0463114 -0.0109347 
-0.0490089 0.046153 -0.00975857 
-0.0506922 0.0449962 -0.00833895 
-0.053562 0.0455166 -0.00762596 
-0.0610168 0.0982566 -0.0179397 
-0.0637267 0.0982471 -0.0180893 
-0.0550566 0.141048 -0.0022894 
-0.0416837 0.157459 -0.0101522 
0.0483185 0.0463517 0.000789531 
-0.0622175 0.0970518 -0.0180926 
0.0456429 0.0469756 -0.00419093 
0.0444232 0.0473367 -0.0047751 
0.0431458 0.0470067 -0.00546554 
0.0405884 0.0467545 -0.00495544 
0.0359287 0.046091 -0.00615834 
0.0333252 0.0459886 -0.00618392 
0.0324607 0.0475063 -0.00647879 
0.0316264 0.0473522 -0.0073536 
-0.0646344 0.0995469 -0.016638 
0.0258797 0.0489079 -0.0195026 
0.0239038 0.0487159 -0.0210484 
0.0207396 0.0489992 -0.0226335 
0.0187317 0.0491446 -0.0232157 
0.0172354 0.0492925 -0.0239623 
0.0164898 0.0491066 -0.0249575 
0.0150176 0.0496317 -0.0254408 
0.0138413 0.0495398 -0.0267713 
0.00982667 0.0496133 -0.0283372 
0.00752002 0.049235 -0.028473 
0.00636883 0.0494894 -0.0283539 
0.00513912 0.0496746 -0.0281286 
0.00411774 0.0496531 -0.0288576 
0.00349167 0.0495655 -0.0304248 
4.09073e-005 0.0498304 -0.0300681 
-0.00303963 0.0498188 -0.031029 
-0.00580325 0.0499686 -0.0301478 
-0.0102406 0.0496216 -0.0310563 
-0.014437 0.0493619 -0.0313732 
-0.0211914 0.0476903 -0.0281864 
-0.022886 0.0482634 -0.0271065 
-0.0267014 0.0491135 -0.0255348 
-0.0275631 0.0487956 -0.0245777 
-0.0287723 0.049173 -0.0241853 
-0.0661326 0.161237 -0.0568627 
-0.0567795 0.0605913 -0.00184299 
-0.0431428 0.0480447 -0.0116814 
-0.0471044 0.0477274 -0.00985233 
-0.0496077 0.04737 -0.00821528 
-0.0533622 0.0474607 -0.00591352 
-0.0434288 0.159221 -0.00918798 
-0.0590242 0.035499 0.0462423 
-0.0381499 0.160477 -0.0134047 
-0.0126132 0.175632 -0.0277534 
0.042982 0.0491097 -0.00536553 
0.0414935 0.0488789 -0.00678416 
0.0397838 0.0488965 -0.00630402 
0.0373845 0.0480744 -0.00564223 
0.0347829 0.0488174 -0.00679928 
0.0335021 0.048157 -0.00677484 
0.0324839 0.04907 -0.00694493 
-0.0758087 0.098757 -0.0125232 
-0.0730147 0.141361 -0.00727636 
0.0267679 0.0505226 -0.0206976 
0.0224774 0.0507255 -0.0227903 
0.0215295 0.0503713 -0.0238884 
0.0202466 0.0508679 -0.0241632 
0.0182942 0.0510827 -0.024783 
0.0163968 0.0506943 -0.0260157 
0.0152843 0.0508022 -0.026969 
0.00639818 0.0508105 -0.0295659 
0.00521892 0.0512221 -0.0286713 
0.00417198 0.0511284 -0.0289584 
0.00311831 0.0510727 -0.0294226 
0.00180709 0.0511019 -0.0301188 
-0.00110936 0.0512059 -0.0303968 
-0.00270252 0.0511781 -0.0309215 
-0.00384993 0.0509823 -0.03131 
-0.00568549 0.0513121 -0.0312683 
-0.00742158 0.0513188 -0.0322842 
-0.0110002 0.0507931 -0.0319326 
-0.0123233 0.0501492 -0.0316887 
-0.0255682 0.0492663 -0.0265419 
-0.0259001 0.0508913 -0.0254726 
-0.0360196 0.107009 -0.0198318 
-0.0355284 0.0489228 -0.0122838 
-0.0365816 0.0490982 -0.0122672 
-0.0376815 0.0494785 -0.0120846 
-0.0384817 0.048887 -0.0111688 
-0.0395822 0.0495854 -0.0121852 
-0.0654451 0.0959397 -0.017802 
-0.04244 0.0490233 -0.011008 
-0.0445825 0.0490822 -0.0106173 
-0.0506266 0.0487588 -0.00741605 
-0.0385089 0.10705 -0.019711 
-0.0412923 0.162127 -0.0112819 
0.0467399 0.0490113 -0.00437227 
0.0452903 0.0488264 -0.00535552 
0.0435102 0.0503984 -0.00685926 
0.0423117 0.05067 -0.00614155 
0.0397591 0.0501585 -0.00706684 
0.0364848 0.0501094 -0.00723063 
0.0342944 0.0506137 -0.0058719 
0.0335203 0.0504582 -0.00721356 
0.0317066 0.0493558 -0.00780672 
-0.0720875 0.141268 -0.00807634 
-0.0475681 0.154391 -0.00643126 
-0.0616489 0.112729 -0.0145473 
0.0219882 0.0523774 -0.0236591 
0.0211509 0.051915 -0.0254605 
0.0186732 0.0526532 -0.0258761 
0.0168613 0.0521202 -0.0258639 
0.0161927 0.0524367 -0.0265809 
0.0149098 0.0523375 -0.0267471 
0.0135689 0.051918 -0.0284083 
0.00914059 0.051377 -0.0287284 
0.00308773 0.0523021 -0.0306916 
0.000752057 0.0526903 -0.0298641 
-0.00434708 0.0526307 -0.0318568 
-0.00617689 0.0528596 -0.0317615 
-0.00838909 0.052808 -0.0326729 
-0.0104695 0.0528127 -0.0331718 
-0.0117389 0.05233 -0.0338527 
-0.0132223 0.0528419 -0.0319697 
-0.0191133 0.0483218 -0.0298311 
-0.0212862 0.0512639 -0.0301731 
-0.0266358 0.0544521 -0.0277016 
-0.0671916 0.158151 -0.0549441 
-0.0325109 0.0505709 -0.0114007 
-0.033536 0.0503982 -0.0104682 
-0.0346192 0.0507115 -0.0109015 
-0.0356343 0.0509918 -0.0113987 
-0.0365683 0.0504044 -0.0105032 
-0.0376127 0.0504742 -0.0106912 
-0.0390057 0.0504905 -0.0107444 
-0.0406845 0.0507824 -0.0117204 
-0.0454072 0.0480053 -0.0107421 
-0.0472526 0.0502043 -0.00905014 
-0.0495962 0.049722 -0.00931504 
-0.0535525 0.0490398 -0.00659044 
-0.0413962 0.107289 -0.0206034 
0.0433737 0.0519912 -0.0068806 
0.0420665 0.052052 -0.00731475 
0.0382216 0.0518585 -0.00745859 
0.0348214 0.0515752 -0.0063067 
0.0334369 0.052634 -0.00725426 
-0.0306867 0.166349 -0.0170994 
-0.0663372 0.165871 -0.0590922 
0.00675224 0.108902 -0.0204941 
0.0246285 0.05201 -0.0220852 
0.0241593 0.0533848 -0.0223299 
0.0234951 0.0520441 -0.0233497 
0.0225609 0.0533876 -0.0256824 
0.0214344 0.0533562 -0.0266904 
0.019264 0.0539828 -0.0268276 
0.0173205 0.0542279 -0.027247 
0.0150404 0.0535665 -0.0283356 
0.0119035 0.0539492 -0.0291327 
0.00986913 0.0537449 -0.0303998 
0.00772006 0.053903 -0.0308055 
0.00656452 0.0534173 -0.0297484 
0.00533116 0.0528236 -0.029429 
0.00436547 0.052762 -0.0298205 
0.00208963 0.0541503 -0.0300329 
0.000437499 0.0537603 -0.0309895 
-0.000799635 0.053889 -0.0315589 
-0.00246163 0.0523697 -0.0310368 
-0.00572076 0.0541153 -0.0320158 
-0.0155628 0.0511374 -0.0319101 
-0.0242812 0.0531112 -0.0282501 
0.00228389 0.109528 -0.0202257 
-0.0761949 0.134551 -0.0072482 
-0.032595 0.0520132 -0.0107236 
-0.0337126 0.0519121 -0.0100336 
-0.0364631 0.0520265 -0.0104397 
-0.0400458 0.0519379 -0.0109243 
-0.0425604 0.0520322 -0.0104903 
-0.0438807 0.0507046 -0.010298 
-0.0458475 0.0517873 -0.0108839 
-0.0503544 0.0513888 -0.00769786 
-0.0673445 0.159129 -0.056609 
-0.0601686 0.168985 -0.059549 
-0.0674849 0.0967977 -0.017018 
0.0511348 0.0529523 -0.00328643 
0.0438776 0.0533902 -0.00680555 
0.0419985 0.0534306 -0.0067328 
0.0387511 0.0532031 -0.00677665 
0.0373583 0.05345 -0.00687882 
0.0361746 0.0533084 -0.00713643 
0.0351155 0.0528493 -0.0075991 
-0.0643112 0.165207 -0.0603752 
0.0263513 0.0543982 -0.0209181 
-0.0690288 0.0966208 -0.0163874 
0.0176608 0.0551579 -0.0283109 
0.014461 0.0551692 -0.0291829 
0.0133847 0.0553141 -0.0291058 
0.00563998 0.0556498 -0.0299442 
0.00402737 0.0552039 -0.0299835 
0.00224159 0.0555953 -0.031083 
0.000480721 0.0551345 -0.0321078 
-0.00329133 0.0544975 -0.0326299 
-0.0056706 0.0555198 -0.0327695 
-0.00660034 0.055462 -0.033314 
-0.00944441 0.0544413 -0.0334311 
-0.0129407 0.0547726 -0.0344166 
-0.0242059 0.054334 -0.0295765 
-0.0278973 0.166854 -0.0165848 
-0.0716974 0.134943 -0.00824237 
-0.0216416 0.0356091 0.0524021 
-0.0328808 0.0533447 -0.0111399 
-0.0338406 0.0534005 -0.0103121 
-0.0356365 0.0533958 -0.0100734 
-0.0366251 0.0534069 -0.0105348 
-0.0405931 0.0533885 -0.0116514 
-0.0424842 0.0530018 -0.0117345 
-0.0438062 0.0533896 -0.0109765 
-0.0457173 0.0533608 -0.0108183 
-0.0473845 0.0520885 -0.00890203 
-0.0486649 0.0518674 -0.0094169 
-0.0498534 0.0519096 -0.00908696 
-0.0532572 0.052073 -0.00710753 
-0.0651566 0.1164 -0.0109833 
-0.0662862 0.115864 -0.0097341 
-0.0632228 0.165334 -0.0599932 
-0.0172422 0.0361977 0.0527816 
-0.0780481 0.122407 -0.00613443 
0.048961 0.0537463 -0.00408426 
0.0447839 0.0524332 -0.00629648 
0.0454044 0.0548181 -0.00639816 
0.0439572 0.054901 -0.00685204 
0.0423436 0.0548317 -0.00683215 
0.0396546 0.0548015 -0.00699007 
0.0383578 0.0547711 -0.00617176 
0.0372214 0.0546428 -0.00577506 
0.0364536 0.0548086 -0.00685943 
-0.0126204 0.0350192 -0.0254143 
-0.0426619 0.106877 -0.0196633 
-0.00841575 0.0353788 -0.0240572 
-0.0790193 0.101718 -0.00918025 
0.0235807 0.0561955 -0.0248656 
0.02271 0.0550541 -0.0266671 
0.0200886 0.0550003 -0.0280761 
0.013711 0.0565207 -0.0286829 
0.0104432 0.0551436 -0.0296471 
0.00761614 0.0556149 -0.0313623 
0.00530031 0.0568677 -0.030443 
0.0044118 0.0567284 -0.0311898 
-0.00108272 0.0567576 -0.0318283 
-0.0055753 0.0567635 -0.0339038 
-0.00665982 0.0570958 -0.0327062 
-0.00767387 0.0569581 -0.0334536 
-0.00922009 0.0571487 -0.0335031 
-0.0118066 0.0568298 -0.0334949 
-0.0139442 0.0555117 -0.0334209 
-0.0156543 0.0557109 -0.0342432 
-0.0721931 0.136279 -0.0075762 
-0.0295401 0.169731 -0.0166863 
-0.0326108 0.0549224 -0.0112377 
-0.0337336 0.0547925 -0.0107916 
-0.0345933 0.0548735 -0.0101291 
-0.0356397 0.0548381 -0.0104798 
-0.0392985 0.054234 -0.0115631 
-0.0421771 0.0548278 -0.0116121 
-0.0476424 0.0545075 -0.0108272 
-0.0485749 0.0547748 -0.0100042 
-0.0506775 0.0532461 -0.00833414 
0.0100956 0.101841 -0.0221108 
-0.0400296 0.159245 -0.0110261 
-0.0186944 0.0363134 0.0523556 
-0.0705563 0.0970233 -0.0162075 
0.0473378 0.0561677 -0.00565923 
0.0460321 0.0563025 -0.00635201 
0.0381914 0.05631 -0.0061443 
0.0374786 0.0562159 -0.00655152 
-0.022439 0.0357905 0.053664 
-0.0744185 0.0973007 -0.0134118 
0.0169184 0.0568228 -0.028313 
0.0119098 0.0569465 -0.0290871 
0.00985436 0.0578486 -0.0296738 
0.00878179 0.0568377 -0.0309059 
0.00549132 0.0581427 -0.0312424 
0.00351228 0.0576104 -0.0325119 
0.00238789 0.0570903 -0.0323208 
0.00124453 0.0559525 -0.0320291 
-0.00150231 0.0580635 -0.0335022 
-0.00387602 0.0572187 -0.0329523 
-0.00669496 0.0583889 -0.0340115 
-0.00769572 0.0585882 -0.0333704 
-0.00985939 0.0583024 -0.034605 
-0.0136935 0.0585123 -0.0353207 
-0.0149073 0.0586035 -0.0350976 
-0.0172018 0.0556349 -0.033394 
-0.0195397 0.054078 -0.0316888 
-0.0250828 0.0589072 -0.0301728 
-0.0682285 0.180605 -0.0584007 
-0.0529756 0.144207 -0.000819823 
-0.0457877 0.106893 -0.0196469 
-0.0458961 0.158833 -0.00925222 
-0.0322655 0.0564522 -0.0109949 
-0.0334518 0.0564025 -0.010168 
-0.0346122 0.0564345 -0.0101495 
-0.0357371 0.0563497 -0.0101469 
-0.036502 0.0556663 -0.0114516 
-0.0380751 0.0536726 -0.0111384 
-0.0402321 0.0564727 -0.010682 
-0.0423674 0.0559672 -0.0121033 
-0.0532455 0.055801 -0.00701827 
-0.0607743 0.137809 -0.00616717 
-0.0388266 0.159425 -0.0113126 
-0.0199642 0.0361483 0.0522742 
0.0527064 0.0556841 -0.0034526 
0.0497973 0.0565213 -0.00442566 
0.0491213 0.0577642 -0.00550787 
0.0473617 0.0576439 -0.00576351 
0.0458815 0.0578694 -0.00618083 
0.0443324 0.0564236 -0.00590744 
0.0440861 0.0585806 -0.00439778 
0.0426103 0.056317 -0.00610231 
0.0387788 0.0574265 -0.00466413 
0.0379166 0.0573827 -0.00503324 
-0.0350413 0.100016 -0.0222275 
-0.066328 0.119487 -0.00884594 
0.0234613 0.0583609 -0.024957 
0.024352 0.0603864 -0.0250646 
0.0220048 0.0577998 -0.0264869 
0.0178894 0.0592707 -0.0271941 
0.0161035 0.0594936 -0.0291055 
0.0130912 0.0593248 -0.0290296 
0.010156 0.0594194 -0.0304773 
0.00712066 0.0596765 -0.030346 
0.00299061 0.0597767 -0.0318047 
-0.0100345 0.0600563 -0.0345965 
-0.0126536 0.0576951 -0.0347876 
-0.0226574 0.0588212 -0.0323128 
-0.0342529 0.0970089 -0.022665 
-0.0584984 0.0348688 0.0450227 
-0.0327346 0.0577898 -0.0120927 
-0.0335223 0.0578826 -0.0110586 
-0.0357214 0.0577576 -0.0113756 
-0.0378948 0.0571796 -0.011933 
-0.0422494 0.0576657 -0.0116262 
-0.045335 0.0553608 -0.0114965 
-0.0484155 0.0570072 -0.0113811 
-0.00403498 0.101225 -0.023867 
-0.0833151 0.128007 -0.00507098 
-0.00488831 0.101717 -0.0235605 
0.0528506 0.058626 -0.00328301 
0.0516072 0.0594241 -0.00454653 
0.0495912 0.0596683 -0.00382069 
-0.0848144 0.124631 -0.0039118 
0.0427646 0.0608058 -0.00341371 
0.039392 0.0561062 -0.00498307 
0.0401959 0.059244 -0.00429115 
-0.0762964 0.135696 -0.00694171 
-0.0770302 0.135436 -0.00573284 
-0.0493612 0.15605 -0.00651512 
-0.0664494 0.173411 -0.0591523 
-0.0561367 0.125985 -0.00741008 
0.00634115 0.111337 -0.0196129 
-0.0664438 0.177588 -0.059491 
-0.0107486 0.107649 -0.022943 
0.0204243 0.0606575 -0.0265681 
0.0188744 0.0608205 -0.0271958 
0.0174621 0.0607959 -0.0280321 
0.015028 0.0608701 -0.0291525 
0.0128069 0.0608453 -0.0294967 
0.00945729 0.060776 -0.0306826 
0.00539308 0.0602657 -0.0316252 
0.00358856 0.0609316 -0.033118 
-0.00150997 0.0605479 -0.0346151 
-0.00356213 0.0611104 -0.0352948 
-0.0055386 0.0605571 -0.0341842 
-0.00724852 0.0605889 -0.0352749 
-0.00844289 0.0583106 -0.0344734 
-0.00991057 0.0616542 -0.0352243 
-0.01324 0.0607603 -0.036114 
-0.0155616 0.0617489 -0.0357695 
-0.0168709 0.059097 -0.0351904 
-0.0199001 0.0598433 -0.0354299 
-0.0255171 0.0613792 -0.0310556 
-0.0581379 0.134324 -0.005681 
-0.0327982 0.0592143 -0.0126652 
-0.0337416 0.0591887 -0.012272 
-0.0344795 0.0594791 -0.0111287 
-0.0359984 0.058968 -0.0117167 
-0.0386237 0.0585582 -0.0106368 
-0.0404343 0.0589827 -0.0120428 
-0.0416032 0.0591193 -0.0127281 
-0.0444175 0.0571898 -0.0114337 
-0.0491135 0.0581977 -0.00995259 
-0.053783 0.0587491 -0.00785685 
-0.0344241 0.15972 -0.0120841 
-0.0161489 0.17424 -0.0256366 
-0.0265289 0.0999447 -0.0238313 
-0.0534835 0.131164 -0.00394999 
-0.0222374 0.100202 -0.0249035 
-0.0795754 0.0706107 0.0111373 
-0.0298123 0.101509 -0.0226412 
-0.0763473 0.141341 -0.00647504 
0.02273 0.062114 -0.025721 
0.0123974 0.0623625 -0.0294568 
0.00956135 0.0625559 -0.0313314 
0.0062252 0.061125 -0.0305176 
0.0028812 0.0628225 -0.0332207 
0.00174811 0.0603751 -0.0326596 
-0.000181816 0.0611824 -0.0343506 
-0.00244505 0.0626943 -0.0350937 
-0.00570435 0.0626658 -0.0347628 
-0.00984194 0.0629678 -0.0357117 
-0.013717 0.0628596 -0.0368931 
-0.0215802 0.0631101 -0.0344554 
0.00428618 0.11022 -0.0201983 
-0.0577062 0.124321 -0.00723302 
-0.0399704 0.100346 -0.0222146 
-0.0332832 0.06093 -0.0124049 
-0.0347214 0.0606821 -0.0119012 
-0.0366573 0.0605963 -0.0123312 
-0.0376548 0.059879 -0.011462 
-0.040323 0.0606618 -0.0125655 
-0.0435772 0.0602643 -0.0129464 
-0.0464648 0.0598614 -0.011809 
-0.0481735 0.0594939 -0.0110275 
-0.0532617 0.0603463 -0.00810855 
-0.054877 0.0601386 -0.00736317 
-0.0550763 0.0599974 -0.00532894 
-0.0502653 0.106912 -0.0185376 
-0.0782566 0.12058 -0.00620479 
-0.0450062 0.101525 -0.0219926 
-0.0617975 0.141328 -0.00621992 
-0.0482967 0.100717 -0.0219768 
-0.0285772 0.171437 -0.0179581 
-0.0506692 0.101466 -0.0218278 
0.0202799 0.063239 -0.0269972 
0.0144787 0.0631489 -0.0297696 
0.0130528 0.0639356 -0.0299122 
0.0107001 0.063833 -0.0311083 
0.00855484 0.0639169 -0.0323148 
0.00630342 0.0639706 -0.0323472 
0.00470536 0.0642336 -0.0329238 
0.00135549 0.0640112 -0.0338709 
0.000362585 0.0640995 -0.0347611 
-0.000628917 0.0634531 -0.0340505 
-0.00309693 0.0640895 -0.0348585 
-0.00557882 0.0642057 -0.0349319 
-0.00949488 0.0643914 -0.0359051 
-0.0122478 0.0636591 -0.0363958 
-0.0148947 0.0626745 -0.0370488 
-0.0170681 0.0631067 -0.0363676 
-0.0197244 0.0634037 -0.0359709 
-0.0252264 0.0641467 -0.0323938 
-0.0545078 0.100439 -0.0203858 
-0.033462 0.0623188 -0.0134355 
-0.0370106 0.0622958 -0.012791 
-0.0388779 0.0612216 -0.01171 
-0.0447772 0.0616742 -0.0125304 
-0.0484023 0.0622195 -0.0115825 
-0.0496631 0.0618861 -0.0110386 
-0.0545864 0.0616539 -0.0074827 
-0.0552087 0.0617453 -0.00580917 
-0.0568778 0.0609816 -0.00503405 
-0.0577516 0.0615152 -0.00368082 
-0.0596504 0.0613301 -0.00283552 
-0.0623415 0.0620786 -0.00189893 
-0.0633564 0.062103 -0.00165919 
-0.0530517 0.107254 -0.019167 
-0.0253184 0.0358853 0.053093 
-0.0558804 0.100763 -0.0208164 
-0.0624035 0.122695 -0.00850538 
-0.0568997 0.100317 -0.0191197 
-0.0600269 0.100441 -0.0183163 
-0.0797922 0.111971 0.0467108 
-0.0779916 0.0757238 0.0287512 
-0.0569878 0.107826 -0.0178746 
-0.0623603 0.101036 -0.0177011 
-0.0262523 0.106813 -0.0217961 
0.0245211 0.0647429 -0.0238726 
0.0230846 0.0638235 -0.0248072 
0.0222552 0.063125 -0.026122 
0.0166291 0.0641056 -0.0292981 
0.0124905 0.0654524 -0.0303917 
0.0112913 0.0652844 -0.0308053 
0.00840499 0.0653535 -0.0318739 
0.00534462 0.0655308 -0.0324417 
0.00111102 0.065514 -0.0336731 
2.27495e-005 0.0655264 -0.0337569 
-0.00160834 0.0643273 -0.0345651 
-0.00659454 0.0655928 -0.0350749 
-0.00903562 0.0656657 -0.0354194 
-0.0139036 0.0643282 -0.0370668 
-0.0148744 0.0647673 -0.0375021 
-0.0221283 0.0649608 -0.0354905 
-0.0232242 0.0640061 -0.0341538 
-0.0256655 0.0664393 -0.0324408 
-0.0649282 0.101015 -0.0175447 
-0.0605785 0.0352518 0.0442054 
-0.0651705 0.168247 -0.0598065 
-0.066763 0.10062 -0.0161912 
-0.0333796 0.0639324 -0.0144386 
-0.0386791 0.0636641 -0.0136107 
-0.0409166 0.0628961 -0.0129411 
-0.0447024 0.0634443 -0.0144723 
-0.0460683 0.0630797 -0.013034 
-0.046423 0.0615571 -0.0131727 
-0.0487592 0.0634256 -0.0123093 
-0.0518723 0.0611683 -0.0101047 
-0.053469 0.0629638 -0.00924519 
-0.0541388 0.0633807 -0.00724943 
-0.0552498 0.0633048 -0.00627782 
-0.0567887 0.0625017 -0.00700819 
-0.0575985 0.0630623 -0.00570901 
-0.0636274 0.0627674 -0.00366051 
-0.064719 0.0623504 -0.00374634 
-0.0657611 0.0623328 -0.00292046 
-0.0673699 0.0988686 -0.0153502 
-0.0380344 0.158558 -0.0124415 
-0.0851409 0.120936 -0.00274094 
-0.0696435 0.100269 -0.0153881 
0.0248212 0.0661784 -0.0244057 
0.0235795 0.0662778 -0.0261166 
0.0187827 0.0636881 -0.0280609 
0.0127437 0.0666196 -0.0298459 
0.0112843 0.0666877 -0.0306682 
0.0103965 0.0667118 -0.0314424 
0.00683158 0.06682 -0.0319195 
0.0030642 0.0668541 -0.032732 
0.0010741 0.0666396 -0.0347615 
-0.00045422 0.0662646 -0.0341986 
-0.00328285 0.0662142 -0.0338548 
-0.00432449 0.0670893 -0.034475 
-0.00659099 0.0671142 -0.0349314 
-0.00863042 0.0669292 -0.0360552 
-0.0114978 0.0669727 -0.0370811 
-0.0556123 0.150274 -0.0026957 
-0.0657279 0.135848 -0.0078365 
-0.073542 0.0993182 -0.0134149 
-0.0232972 0.166432 -0.0184317 
-0.034706 0.065144 -0.0148686 
-0.037065 0.0643074 -0.014016 
-0.0426347 0.0625293 -0.0135533 
-0.0458943 0.0648515 -0.0145203 
-0.046312 0.0652648 -0.0133941 
-0.0492699 0.065203 -0.0116537 
-0.0513444 0.0645837 -0.0114049 
-0.0542273 0.0649368 -0.00873793 
-0.0557476 0.063964 -0.0086476 
-0.0624257 0.0627168 -0.0045335 
-0.0661224 0.0640142 -0.00349221 
-0.0773195 0.100497 -0.0112232 
-0.0230848 0.175772 -0.0200002 
-0.0257638 0.174939 -0.019753 
-0.0266068 0.171219 -0.0189024 
-0.055683 0.0707895 0.0395158 
-0.0433286 0.157751 -0.0087299 
-0.0274288 0.0354282 0.052948 
-0.0813266 0.114531 -0.00324153 
-0.055309 0.144229 -0.00152939 
-0.0467656 0.108055 -0.0185388 
-0.0281343 0.0997197 -0.022915 
-0.0745155 0.114918 -0.00639845 
0.0246689 0.0676602 -0.0250479 
0.0223607 0.0666148 -0.0275115 
0.0205946 0.0678159 -0.0275946 
0.0195929 0.067897 -0.0292772 
0.0177763 0.0672685 -0.029316 
0.0153015 0.067011 -0.0303674 
0.0133349 0.068024 -0.0313525 
0.0123116 0.068287 -0.0303829 
0.0111942 0.0682211 -0.0302454 
0.0101023 0.0680876 -0.0310566 
0.00820391 0.0682204 -0.0314666 
0.00652468 0.0681183 -0.0326585 
0.00472297 0.068421 -0.0321612 
0.00309906 0.0681448 -0.0337323 
-0.00169088 0.0682686 -0.0346667 
-0.00261728 0.0682001 -0.0352833 
-0.00712868 0.0682277 -0.0365747 
-0.00927055 0.0674587 -0.0360995 
-0.0173332 0.0665426 -0.0379604 
-0.019394 0.0664522 -0.0374224 
-0.0204814 0.0650398 -0.0364128 
-0.0232086 0.0674976 -0.0370175 
-0.0252202 0.0670416 -0.0347303 
-0.030999 0.0360498 0.0516704 
-0.0234575 0.0358174 0.051937 
-0.0343519 0.0670277 -0.0148879 
-0.0348548 0.0638777 -0.0136571 
-0.0387107 0.0664739 -0.0150444 
-0.0448697 0.0660462 -0.0151909 
-0.0497416 0.0663295 -0.0132265 
-0.0505562 0.0664922 -0.0122577 
-0.0518974 0.0659143 -0.012379 
-0.0524951 0.0664395 -0.0109815 
-0.0542299 0.0661592 -0.0103794 
-0.0557948 0.06649 -0.00974459 
-0.0591411 0.0664885 -0.00869709 
-0.0624807 0.0662817 -0.00765029 
-0.0645475 0.0648564 -0.00530832 
-0.0686855 0.066241 -0.00430356 
-0.0830078 0.117781 -0.00264155 
-0.0654497 0.173546 -0.0609001 
-0.0520376 0.145941 -0.000797194 
-0.0570661 0.14202 -0.00220914 
-0.0812936 0.111714 0.0444501 
-0.0119456 0.177869 -0.0286908 
-0.0144089 0.172787 -0.0246223 
-0.0664093 0.155367 -0.052725 
-0.0546992 0.153621 -0.00292972 
-0.0362117 0.165188 -0.014673 
-0.054657 0.129129 -0.00470397 
-0.0489577 0.108483 -0.0194183 
-0.0475405 0.107593 -0.0195489 
-0.0546102 0.111295 -0.0172658 
-0.0639694 0.170799 -0.0608539 
0.0276589 0.0681657 -0.0232987 
0.025905 0.0681526 -0.0233477 
0.023594 0.0688191 -0.025179 
0.0218473 0.0692712 -0.0264529 
0.020305 0.0693576 -0.0279947 
0.0192116 0.0693723 -0.0286907 
0.016933 0.0694114 -0.0291011 
0.0148485 0.0695204 -0.0311635 
0.013288 0.0695624 -0.0313973 
0.012237 0.0697215 -0.0311648 
0.0113636 0.0693623 -0.0320263 
0.00993846 0.0697324 -0.0309368 
0.00851034 0.069368 -0.0326703 
0.00638414 0.0697391 -0.0330975 
0.00333464 0.0696204 -0.0340902 
0.00225973 0.069868 -0.0332217 
0.00049411 0.0697602 -0.0340865 
-0.00141654 0.0699993 -0.0339827 
-0.00464485 0.0690561 -0.0357407 
-0.0106322 0.069543 -0.037418 
-0.0115262 0.0699627 -0.0385135 
-0.0135857 0.0670686 -0.0379486 
-0.0157101 0.0663084 -0.0380064 
-0.0157766 0.070081 -0.0378251 
-0.0597904 0.134838 -0.00604022 
-0.0358879 0.170239 -0.0133917 
-0.0653767 0.162149 -0.058938 
-0.0680984 0.118348 -0.00876963 
-0.0344825 0.068286 -0.0168892 
-0.0358268 0.0679497 -0.0163493 
-0.0358544 0.0670386 -0.0153894 
-0.0384802 0.0677438 -0.015596 
-0.039595 0.0659383 -0.0141257 
-0.0423484 0.0673862 -0.015606 
-0.0485343 0.0659493 -0.0136679 
-0.0486596 0.0679368 -0.0140718 
-0.0499168 0.0675813 -0.0142508 
-0.0504199 0.06814 -0.0126879 
-0.051774 0.0674909 -0.0135167 
-0.052826 0.0673963 -0.0134997 
-0.0558376 0.0681153 -0.0125305 
-0.05827 0.0670163 -0.0108896 
-0.0595447 0.0680947 -0.0108996 
-0.0639602 0.0668607 -0.00926547 
-0.0651878 0.067324 -0.0081588 
-0.0672269 0.0674082 -0.00617003 
0.00241699 0.111664 -0.0208621 
-0.064174 0.127837 -0.00843249 
-0.0368608 0.165359 -0.0131167 
-0.0563819 0.110281 -0.018128 
-0.0529087 0.145547 -0.00170761 
-0.0747843 0.140014 -0.00581926 
-0.0332887 0.171944 -0.0159465 
-0.0629176 0.106768 -0.0162359 
-0.064477 0.106467 -0.0140737 
-0.065875 0.106855 -0.0148691 
-0.0679645 0.105198 -0.0149404 
-0.0578229 0.132501 -0.00665265 
-0.0781151 0.0696765 0.0139331 
-0.0763168 0.137147 -0.00662042 
-0.0838568 0.129877 -0.00297831 
-0.0518959 0.108416 -0.0192667 
-0.0664059 0.126907 -0.00863653 
0.00918285 0.071193 -0.03215 
0.0053258 0.0706922 -0.0340418 
0.00232107 0.0716461 -0.0340113 
0.000484493 0.0712082 -0.0347707 
-0.00213472 0.0708715 -0.0343957 
-0.00559875 0.0701685 -0.0360811 
-0.0081283 0.0704659 -0.0364682 
-0.00998207 0.0692767 -0.0360925 
-0.010723 0.0713602 -0.0375665 
-0.0118853 0.0712894 -0.0388592 
-0.0137477 0.0714325 -0.0382917 
-0.0185741 0.0702989 -0.0386067 
-0.0200111 0.0704541 -0.0383282 
-0.0272735 0.0703707 -0.0350634 
-0.0624736 0.11918 -0.00924589 
-0.0606346 0.118541 -0.00960826 
-0.0769126 0.10742 0.0344366 
-0.0368328 0.0693917 -0.0167139 
-0.0379763 0.0694342 -0.0155383 
-0.0462733 0.0667994 -0.01493 
-0.0496648 0.0694327 -0.0141856 
-0.0506922 0.0693733 -0.0143219 
-0.0541484 0.0680415 -0.0129224 
-0.0556609 0.0689163 -0.0147735 
-0.0568103 0.0699265 -0.0140412 
-0.0597245 0.0692514 -0.0144603 
-0.0610183 0.0691373 -0.0137741 
-0.0629363 0.0688035 -0.0123074 
-0.0681102 0.0690041 -0.00635653 
-0.0694035 0.0683047 -0.0046665 
-0.056018 0.142061 -0.00153596 
-0.0824528 0.131585 -0.00335166 
-0.0100406 0.177895 -0.0295591 
-0.039602 0.157905 -0.0109916 
-0.0496188 0.0706199 0.0390282 
-0.0549284 0.142805 -0.00194933 
-0.0209574 0.0364636 0.0532076 
-0.0507344 0.15011 -0.00377462 
-0.0635158 0.134175 -0.00799862 
-0.0435071 0.155569 -0.00799124 
-0.0348494 0.167416 -0.015348 
-0.0863094 0.111712 0.0432376 
0.0283934 0.070794 -0.0233565 
0.0258801 0.0712273 -0.0242609 
0.0241603 0.0715907 -0.0263981 
0.0192312 0.0712275 -0.0288033 
0.0141538 0.0716125 -0.0309992 
0.0128561 0.0710037 -0.0314144 
0.0112384 0.0711038 -0.0318684 
0.0101797 0.0724958 -0.0319488 
0.0081867 0.071057 -0.0334381 
-1.11719e-005 0.0725496 -0.0355889 
-0.00293042 0.0717708 -0.0356156 
-0.00858093 0.0720931 -0.0381206 
-0.00974405 0.0727991 -0.0378263 
-0.0108122 0.0728197 -0.0374154 
-0.0125642 0.0726834 -0.0382198 
-0.0140322 0.0726592 -0.0392761 
-0.0159735 0.0728287 -0.0390804 
-0.018739 0.0728193 -0.0386018 
-0.022107 0.0705352 -0.0384916 
-0.024175 0.0716479 -0.0380843 
-0.0254539 0.0704237 -0.036242 
-0.0651966 0.160895 -0.0577682 
-0.0568107 0.112101 -0.0173698 
0.00913304 0.102985 -0.0205941 
-0.0343739 0.0713536 -0.0180939 
-0.0358124 0.069964 -0.0173889 
-0.0366209 0.07114 -0.0169963 
-0.0398981 0.0702783 -0.0163019 
-0.0443059 0.0697516 -0.0161423 
-0.0475579 0.0710969 -0.0148417 
-0.0486443 0.0703051 -0.0145231 
-0.0496615 0.0707873 -0.0154 
-0.0516007 0.0705437 -0.0159322 
-0.0532368 0.07119 -0.0149038 
-0.0549254 0.0705833 -0.0162404 
-0.0662513 0.0688908 -0.00983611 
-0.0679928 0.0699971 -0.0108107 
-0.0688045 0.0702564 -0.00973945 
-0.0693348 0.0708381 -0.00700416 
-0.0707542 0.0695469 -0.00707738 
0.00822547 0.103074 -0.0211122 
-0.0110234 0.177257 -0.0294336 
-0.0797858 0.0704431 0.0139955 
-0.0661161 0.0621492 0.0223863 
-0.0583512 0.106667 -0.0184755 
0.00716156 0.103013 -0.0212401 
-0.0651523 0.176482 -0.0611307 
-0.0683582 0.154119 -0.0506118 
-0.0715163 0.063228 0.0199456 
-0.0747673 0.110332 -0.00897152 
-0.0220519 0.177426 -0.0219433 
-0.0767851 0.126472 -0.00757074 
-0.08586 0.119821 -0.00162093 
-0.0700191 0.137986 -0.00827233 
-0.0653907 0.166272 -0.060274 
0.0057488 0.103 -0.021596 
0.0214574 0.0717749 -0.027304 
0.0166682 0.0718945 -0.0291555 
0.00654996 0.0732875 -0.033888 
0.00304659 0.0729323 -0.0355249 
-0.00394523 0.0727043 -0.0361804 
-0.00635104 0.0725152 -0.0369332 
-0.00692158 0.0739876 -0.0363769 
-0.0107989 0.0743007 -0.0374857 
-0.0162653 0.0743006 -0.0391195 
-0.0226035 0.0739549 -0.0380979 
-0.024706 0.0737963 -0.0378744 
-0.0279004 0.0738505 -0.0342649 
-0.0765829 0.107666 -0.00724569 
-0.0641493 0.16118 -0.0573114 
-0.0348006 0.0726388 -0.020432 
-0.0357722 0.0725015 -0.0182166 
-0.0366177 0.0726712 -0.017697 
-0.0377939 0.0718911 -0.0175783 
-0.0425427 0.0710483 -0.0176374 
-0.0439577 0.0711224 -0.0183643 
-0.0450148 0.0722166 -0.0176372 
-0.0469499 0.0717468 -0.0168318 
-0.0479305 0.0720772 -0.0164863 
-0.0489932 0.0721446 -0.0157299 
-0.0514862 0.0723491 -0.0159794 
-0.0572825 0.0719801 -0.0164865 
-0.0621183 0.0719439 -0.0145239 
-0.0655868 0.0704033 -0.0128297 
-0.0692504 0.0723581 -0.0100876 
-0.0703558 0.0722524 -0.00950404 
-0.0717993 0.0713113 -0.00774336 
-0.0732991 0.0706398 -0.00703871 
0.00290445 0.103315 -0.0212305 
-0.0422709 0.160458 -0.0114334 
-0.067363 0.176083 -0.0584941 
-0.0361863 0.163512 -0.0144873 
-0.036975 0.163701 -0.013703 
-0.0494139 0.147917 -0.00253228 
-0.071943 0.115037 -0.0078905 
-0.0609364 0.129848 -0.00767713 
-0.0658075 0.109682 -0.0139335 
-0.0300903 0.162401 -0.015513 
-0.084487 0.117478 -0.000337692 
-0.0715997 0.116599 -0.0082271 
-0.0242542 0.170814 -0.0202123 
0.000716736 0.100882 -0.0227163 
0.0240604 0.0742384 -0.0263519 
0.0186663 0.0744721 -0.0285981 
0.0169588 0.0749259 -0.0283935 
0.0118592 0.0747182 -0.0313883 
0.0109372 0.0752346 -0.030845 
0.00940019 0.0741912 -0.0326502 
0.00805552 0.0753728 -0.0333325 
0.00289971 0.0754668 -0.0357081 
-0.000465118 0.0748756 -0.0363033 
-0.00245659 0.0752222 -0.036891 
-0.00958765 0.0751153 -0.0386865 
-0.0131603 0.0755954 -0.038383 
-0.0173467 0.0758171 -0.0392239 
-0.0202544 0.0743655 -0.0385638 
-0.024708 0.0755676 -0.0376192 
-0.026011 0.0751655 -0.0366538 
-0.0395532 0.160565 -0.0123235 
-0.039505 0.167279 -0.0117813 
-0.0357869 0.0739914 -0.0188159 
-0.0393839 0.0725931 -0.01722 
-0.0458165 0.0740053 -0.0178985 
-0.0465017 0.073986 -0.0163466 
-0.0490644 0.073599 -0.0169008 
-0.0519521 0.0732195 -0.0172385 
-0.0539231 0.0741187 -0.0168684 
-0.0566457 0.0739679 -0.0175688 
-0.060032 0.0708579 -0.0150594 
-0.0624871 0.0730369 -0.0164492 
-0.0648746 0.0732631 -0.0162139 
-0.0663553 0.0737678 -0.0142954 
-0.0684498 0.0735434 -0.0139381 
-0.0694475 0.0730502 -0.012284 
-0.070829 0.0733726 -0.0112784 
-0.07291 0.0729652 -0.00898703 
-0.0748146 0.0723195 -0.00809821 
-0.00384816 0.102979 -0.0229667 
-0.00489059 0.102959 -0.0229267 
-0.0854076 0.126629 -0.00340133 
-0.051739 0.144149 -0.000482626 
-0.0696775 0.153911 -0.0485222 
-0.0416139 0.159394 -0.0098343 
-0.0237374 0.174032 -0.0201959 
-0.0616171 0.0353213 0.0439499 
-0.0574762 0.128249 -0.00686541 
-0.0745673 0.131452 -0.0077927 
-0.0361545 0.108804 -0.0192752 
-0.0723929 0.12841 -0.0082794 
0.0245998 0.0760733 -0.0250806 
0.0170518 0.0764848 -0.0286688 
0.0152095 0.0749626 -0.0305231 
0.0140406 0.0765245 -0.0294992 
0.0124919 0.0764976 -0.0311178 
0.0110887 0.0767031 -0.0311634 
0.0101378 0.0767123 -0.0322275 
0.00950388 0.0754264 -0.0337054 
0.0071406 0.0756632 -0.0346473 
0.00471834 0.0757401 -0.034495 
0.0030703 0.0771851 -0.0351901 
-0.00167738 0.077005 -0.0357375 
-0.00447375 0.0768269 -0.0376482 
-0.00578222 0.0770502 -0.0373923 
-0.00736179 0.0767448 -0.0368948 
-0.00893551 0.0771927 -0.0379688 
-0.0107777 0.0770707 -0.0381692 
-0.0133661 0.0767901 -0.0390304 
-0.0175311 0.0770875 -0.0387334 
-0.0235484 0.0761398 -0.0384049 
-0.0260889 0.0768824 -0.037314 
-0.028722 0.076198 -0.0341737 
-0.0560638 0.14865 -0.00194815 
-0.0356157 0.0754923 -0.0190306 
-0.0377766 0.07497 -0.0185956 
-0.0437874 0.074911 -0.0187359 
-0.0457304 0.0753917 -0.0181798 
-0.0476088 0.0739551 -0.0173383 
-0.0495013 0.075148 -0.0180707 
-0.0532215 0.0753444 -0.0183152 
-0.0563132 0.0754565 -0.0184448 
-0.0581641 0.0755824 -0.0180542 
-0.0606018 0.0748663 -0.0179949 
-0.0638084 0.0749262 -0.0177171 
-0.0656435 0.0750225 -0.0165285 
-0.0664137 0.0754741 -0.0151644 
-0.0684199 0.0752943 -0.0148283 
-0.0700754 0.0748412 -0.0137427 
-0.0738415 0.074495 -0.00999441 
-0.0746111 0.0744017 -0.00811564 
-0.060534 0.127931 -0.00736457 
-0.0783257 0.116085 -0.00517895 
-0.0640633 0.173902 -0.0608615 
-0.0321209 0.174456 -0.0158361 
-0.0709903 0.131037 -0.0091575 
-0.0142103 0.180941 -0.0286161 
-0.0176691 0.177599 -0.0254603 
-0.0572493 0.148588 -0.00169721 
-0.0723527 0.149668 -0.0391653 
-0.0458023 0.15526 -0.00801793 
-0.0224037 0.178789 -0.0208246 
0.0299834 0.0764688 -0.02089 
0.000804473 0.113188 -0.0200958 
0.0220046 0.0761887 -0.0257223 
0.020687 0.0763661 -0.0274254 
0.0185148 0.0765603 -0.0274212 
0.0149813 0.0776349 -0.0308128 
0.0125655 0.0781457 -0.0309918 
0.0110757 0.0781207 -0.031545 
0.00819892 0.0771681 -0.0337255 
-0.000445867 0.0779585 -0.0358764 
-0.00419087 0.0783716 -0.0375437 
-0.00613179 0.0785098 -0.0375743 
-0.00779316 0.0784821 -0.0378302 
-0.00928896 0.0783873 -0.038297 
-0.014179 0.07841 -0.0383544 
-0.0169143 0.0784458 -0.0391115 
-0.0198405 0.077527 -0.0393933 
-0.0242199 0.0775671 -0.0373417 
-0.0280357 0.076974 -0.0363312 
-0.0288626 0.0788206 -0.035598 
-0.0693989 0.116443 -0.00818217 
-0.0767961 0.131043 -0.00728732 
-0.0456824 0.161203 -0.00945821 
-0.0356074 0.0769402 -0.0190757 
-0.036928 0.0768864 -0.0186166 
-0.0387441 0.0753333 -0.0182723 
-0.04336 0.0766162 -0.0194751 
-0.0452819 0.0768741 -0.0181718 
-0.0468126 0.0758609 -0.0171655 
-0.04944 0.0764801 -0.018927 
-0.0536913 0.0767779 -0.0194808 
-0.0561474 0.0770192 -0.0190572 
-0.0579987 0.0765117 -0.0195143 
-0.0711387 0.0765834 -0.0131934 
-0.0727716 0.0752389 -0.0124563 
-0.0257831 0.0351321 -0.0296262 
-0.0458952 0.157705 -0.00813471 
-0.0687952 0.178301 -0.0586484 
-0.0605012 0.106954 -0.0166741 
-0.0205816 0.102331 -0.0240457 
-0.0443922 0.1633 -0.00943751 
-0.0853886 0.12804 -0.0029434 
-0.0639658 0.117847 -0.00981301 
-0.0712495 0.112048 -0.00987752 
0.030812 0.0783012 -0.0212701 
-0.0233563 0.103139 -0.0243885 
0.0265666 0.0737247 -0.0245292 
0.0238793 0.0779424 -0.0251709 
0.0219915 0.0790237 -0.0259896 
0.0200004 0.0792099 -0.0277971 
0.0112049 0.0794908 -0.0317857 
0.00979081 0.0788567 -0.0333971 
0.00836926 0.0797025 -0.0340385 
0.0073547 0.0787501 -0.0347121 
0.00145606 0.0795187 -0.0357532 
-0.000945655 0.0798567 -0.0353341 
-0.00195857 0.0791912 -0.0359224 
-0.0120751 0.0784703 -0.0381725 
-0.0144684 0.0799099 -0.0392854 
-0.0155475 0.0784205 -0.0392438 
-0.017288 0.0799904 -0.0385787 
-0.0186957 0.0786498 -0.0389896 
-0.0219425 0.0784631 -0.0388509 
-0.0099636 0.106181 -0.0232727 
-0.0680369 0.155476 -0.0515728 
-0.0801397 0.138722 -0.00404271 
-0.0478035 0.161255 -0.00677628 
-0.0330168 0.166666 -0.0159879 
-0.035944 0.0781293 -0.0199076 
-0.0366737 0.0784361 -0.0193436 
-0.0388615 0.0779805 -0.0198421 
-0.0400584 0.0758398 -0.0177312 
-0.0420253 0.0766374 -0.0189062 
-0.043716 0.0778796 -0.0199525 
-0.0482725 0.0785666 -0.0190221 
-0.0500436 0.0781047 -0.0193829 
-0.0527646 0.0783122 -0.0195048 
-0.0545888 0.0785254 -0.0190748 
-0.0564616 0.078473 -0.0193499 
-0.0601161 0.0772969 -0.0189105 
-0.0687796 0.0763883 -0.0154457 
-0.0730876 0.077483 -0.0134745 
-0.0735725 0.076372 -0.0104783 
-0.0775051 0.0764631 -0.00725058 
-0.0537111 0.144011 -0.00167063 
-0.0515227 0.15625 -0.00514357 
-0.0661109 0.17808 -0.0594385 
-0.0272253 0.103086 -0.0231662 
-0.0111596 0.175576 -0.0295387 
-0.0305258 0.103168 -0.0231906 
-0.0699398 0.124518 -0.0094613 
-0.0568879 0.154817 -0.00127422 
-0.0498805 0.154807 -0.00483136 
-0.0722039 0.107345 -0.0112982 
-0.0514492 0.0642934 0.0348043 
-0.0691324 0.120882 -0.00914109 
0.0315998 0.0795721 -0.0192622 
-0.0328253 0.102441 -0.0218241 
0.0253956 0.0806322 -0.0249404 
0.0196707 0.0803344 -0.0272432 
0.0174459 0.0796765 -0.029135 
0.0148532 0.0795235 -0.0302251 
0.0130702 0.079689 -0.0318864 
0.0081464 0.0808987 -0.032982 
0.00465712 0.0804066 -0.0338754 
0.000704289 0.0806527 -0.0356021 
-0.00071237 0.0811413 -0.0366177 
-0.00421343 0.0808857 -0.0365442 
-0.0064764 0.0813941 -0.0380657 
-0.00782237 0.080475 -0.0381972 
-0.0162108 0.0813971 -0.0400464 
-0.01888 0.0812806 -0.0388892 
-0.0209547 0.0803537 -0.0395297 
-0.0275333 0.0799308 -0.0360618 
-0.036137 0.104318 -0.0210783 
-0.0774524 0.139503 -0.00507802 
-0.0427443 0.108762 -0.0196406 
-0.0626617 0.110378 -0.0153948 
-0.0221462 0.170973 -0.0207352 
-0.0363183 0.0795492 -0.0216797 
-0.0370258 0.0795949 -0.0206847 
-0.0378165 0.0786748 -0.0187473 
-0.0398723 0.0796976 -0.0196026 
-0.0419686 0.0794096 -0.0203005 
-0.0464838 0.0783933 -0.0191784 
-0.0517721 0.0799592 -0.0198635 
-0.0547825 0.0795112 -0.0211937 
-0.0564264 0.0796347 -0.0204917 
-0.0595172 0.0787308 -0.0193069 
-0.062284 0.0799205 -0.0185847 
-0.0627081 0.0783041 -0.0185877 
-0.0662801 0.0767284 -0.0168959 
-0.0710945 0.0789922 -0.01581 
-0.0394353 0.104217 -0.0208877 
-0.0412586 0.101213 -0.0216463 
-0.0428783 0.105109 -0.0208505 
-0.077399 0.0787797 -0.00811509 
-0.0603352 0.122502 -0.00844503 
-0.0430279 0.103058 -0.0219203 
-0.0412034 0.164439 -0.0121534 
-0.0153321 0.178116 -0.0275453 
-0.077341 0.116146 0.0508329 
-0.0459155 0.103102 -0.0205563 
-0.0238073 0.169108 -0.0185303 
-0.0721224 0.139885 -0.00759587 
-0.0689964 0.140042 -0.00763727 
0.0333512 0.081401 -0.0191517 
0.0315864 0.0812606 -0.0193167 
0.0280569 0.0788368 -0.0223686 
0.0228768 0.0806228 -0.0253106 
0.0184498 0.0813659 -0.0277162 
0.0125643 0.0821599 -0.0306428 
0.00657312 0.0816199 -0.0331806 
0.0037455 0.0821221 -0.0345404 
0.00144954 0.0825978 -0.0352752 
-0.000761556 0.0827014 -0.0364561 
-0.00163876 0.0825568 -0.0369803 
-0.00348322 0.0826061 -0.0379417 
-0.0052158 0.0827615 -0.0380294 
-0.00691614 0.0826897 -0.0381503 
-0.00988954 0.0814255 -0.0382815 
-0.0166362 0.0827979 -0.0396175 
-0.0187683 0.0827846 -0.0396458 
-0.0251607 0.0824746 -0.0369558 
-0.026401 0.0806071 -0.0364215 
-0.0478725 0.103956 -0.0209019 
-0.0523865 0.101762 -0.0211038 
-0.0300239 0.106266 -0.0224562 
-0.0371221 0.0811607 -0.0223144 
-0.0374393 0.0814897 -0.0205599 
-0.0382551 0.0810464 -0.0197056 
-0.0453961 0.0817483 -0.0195276 
-0.0481397 0.0799622 -0.0194553 
-0.0497026 0.0808586 -0.0215236 
-0.0543939 0.081208 -0.0207455 
-0.0567798 0.0810761 -0.0214463 
-0.0585158 0.0807287 -0.0200621 
-0.0651325 0.0798482 -0.0181616 
-0.0634172 0.0768005 -0.017706 
-0.0695766 0.079668 -0.0167942 
-0.0720568 0.0803913 -0.0144713 
-0.0543959 0.102778 -0.0200178 
-0.0652108 0.133785 -0.00799087 
-0.0558688 0.103284 -0.0194287 
-0.0756601 0.0803235 -0.0106331 
-0.0797534 0.12134 -0.00492569 
-0.0743169 0.116084 -0.00711374 
-0.0203096 0.179846 -0.0235897 
-0.0579435 0.101182 -0.0188882 
-0.0590559 0.103439 -0.0185921 
-0.0537563 0.146855 -0.00135073 
-0.0797608 0.131457 -0.0047866 
-0.0270853 0.167909 -0.0183337 
-0.0321327 0.168195 -0.0160884 
-0.0639781 0.0616655 0.0224326 
0.0339492 0.0828313 -0.018244 
0.0295617 0.0818848 -0.0205026 
-0.0612316 0.103193 -0.0179673 
-0.0677038 0.0620735 0.021208 
-0.0642918 0.102495 -0.0173776 
0.0231683 0.0829841 -0.0258177 
0.014431 0.0831168 -0.030733 
0.00952205 0.0813882 -0.0316058 
0.00783434 0.0835201 -0.0325336 
0.00533351 0.0839317 -0.0344396 
0.00114696 0.0839276 -0.035297 
-0.000116988 0.0839836 -0.037152 
-0.00306547 0.0841045 -0.0375099 
-0.00520757 0.0840987 -0.0378642 
-0.00747971 0.084279 -0.0387107 
-0.00985359 0.0841898 -0.0379718 
-0.0136092 0.0813656 -0.039386 
-0.021535 0.0820592 -0.0391606 
-0.0234839 0.0820366 -0.0388572 
-0.0266216 0.0838887 -0.036376 
-0.0662843 0.159359 -0.0567326 
-0.0787687 0.138384 -0.00461202 
-0.0168529 0.170506 -0.0230572 
-0.0669438 0.102384 -0.0154433 
-0.0359564 0.0816109 -0.0227609 
-0.0370481 0.0827452 -0.0228578 
-0.037886 0.0827055 -0.0221058 
-0.0390814 0.082361 -0.0219092 
-0.0404557 0.0821428 -0.0209933 
-0.0421803 0.0810849 -0.0209695 
-0.0460697 0.0826448 -0.0212247 
-0.0579649 0.0825522 -0.0214396 
-0.0610241 0.081749 -0.0188209 
-0.0638698 0.0820204 -0.0186672 
-0.0693786 0.0821354 -0.0178386 
-0.0727047 0.0821187 -0.0158554 
-0.0743709 0.0819534 -0.0149553 
-0.0778216 0.082244 -0.0103055 
-0.0707048 0.101899 -0.013612 
-0.0724604 0.126519 -0.00803001 
-0.072025 0.13215 -0.00842601 
-0.0431753 0.165868 -0.010228 
-0.0324084 0.106419 -0.0211463 
-0.0738036 0.102332 -0.0124298 
-0.0737831 0.139889 -0.00719685 
-0.066539 0.163899 -0.0587908 
-0.0653708 0.163685 -0.0595179 
-0.0576386 0.15289 -0.00124936 
-0.0546847 0.146322 -0.000731893 
-0.0802385 0.129772 -0.00585117 
-0.0751187 0.103461 -0.0104643 
-0.0773198 0.102389 -0.0105875 
-0.0662484 0.1234 -0.00874446 
0.033185 0.0852137 -0.0182549 
0.0305582 0.0828965 -0.0195574 
-0.0648645 0.130678 -0.0094347 
-0.0664739 0.112646 -0.0120579 
-0.0340376 0.10523 -0.0205628 
0.0211031 0.084965 -0.0266023 
0.0190198 0.0838649 -0.027791 
0.0167512 0.0853708 -0.0282731 
0.0155581 0.0858112 -0.0294837 
0.00867383 0.0852608 -0.0325122 
0.00267627 0.0837819 -0.0341205 
-0.00130342 0.0851763 -0.036098 
-0.00830973 0.0856258 -0.0379639 
-0.0120835 0.0854242 -0.0382385 
-0.0155117 0.0853517 -0.0395889 
-0.0171962 0.0849278 -0.0392519 
-0.0189884 0.0850975 -0.0391049 
-0.0216644 0.0855845 -0.0387175 
-0.0255359 0.0850187 -0.0367333 
-0.0285604 0.0844487 -0.0363135 
-0.0342377 0.106203 -0.0201732 
-0.0691328 0.115092 -0.00926955 
-0.0827952 0.123969 -0.00489224 
-0.0358786 0.0842311 -0.0227394 
-0.0372082 0.0840448 -0.0224048 
-0.0387449 0.0841728 -0.0218272 
-0.0437539 0.0836756 -0.0210665 
-0.0511564 0.0840414 -0.0221949 
-0.0521939 0.0829315 -0.0223089 
-0.0547323 0.0830661 -0.0222904 
-0.0610789 0.0839347 -0.018975 
-0.0685688 0.17993 -0.0583319 
-0.0344254 0.17148 -0.0150362 
-0.0362578 0.105804 -0.0203689 
-0.0312454 0.0985276 -0.0227067 
0.0182021 0.10075 -0.0230207 
-0.0693868 0.13353 -0.00859121 
-0.0225298 0.0367157 0.0546791 
-0.0481599 0.157878 -0.00652644 
-0.0542808 0.155898 -0.00191858 
-0.0185506 0.168044 -0.0202982 
-0.0840931 0.126506 -0.00445945 
-0.0771247 0.118061 -0.00713335 
-0.0570538 0.146312 -0.00196076 
-0.0787564 0.128687 -0.00551937 
-0.0205058 0.171253 -0.0209155 
-0.0536958 0.151745 -0.00342699 
0.0162842 0.0989834 -0.0230443 
-0.0120606 0.183436 -0.0286395 
0.0285663 0.0842949 -0.022039 
0.0149052 0.0992702 -0.0229111 
-0.0333161 0.165086 -0.0154165 
0.0101689 0.110509 -0.0188383 
-0.0540913 0.0356689 0.0454815 
-0.0271442 0.17637 -0.0178691 
-0.0176826 0.173411 -0.0225458 
-0.0218456 0.17289 -0.0207967 
-0.0402288 0.10846 -0.0190734 
-0.079443 0.126376 -0.00640689 
-0.03769 0.104268 -0.0198308 
0.0132765 0.0862793 -0.0307755 
0.0121759 0.0861619 -0.031582 
0.0118035 0.0836382 -0.0310764 
0.00798298 0.0865361 -0.0318662 
0.00633988 0.0849824 -0.033285 
0.00375849 0.0863823 -0.0329394 
0.000567761 0.0860059 -0.0348833 
-0.00306724 0.0855457 -0.0375149 
-0.00899572 0.0865323 -0.0371995 
-0.0815918 0.120412 -0.00512414 
-0.0722034 0.120178 -0.0078133 
-0.0795782 0.135312 -0.00497788 
-0.0132045 0.0875102 -0.0380545 
-0.0172787 0.0867953 -0.0382985 
-0.0229779 0.0860816 -0.0374796 
-0.05857 0.123665 -0.00838055 
-0.0523391 0.109979 -0.0190519 
-0.0633477 0.137146 -0.00674114 
-0.081837 0.139237 -0.000153079 
-0.054322 0.149102 -0.00171279 
-0.0527195 0.148679 -0.0031236 
-0.0361279 0.0856123 -0.0241702 
-0.0368008 0.0856285 -0.022485 
-0.0383046 0.0855892 -0.022139 
-0.0397569 0.085576 -0.021586 
-0.0408064 0.0843797 -0.0216967 
-0.042025 0.0838969 -0.0217159 
-0.0480958 0.0835764 -0.0207427 
-0.0492382 0.0846112 -0.0210982 
-0.0511952 0.0854804 -0.0218312 
-0.0563258 0.0853794 -0.02127 
-0.0573803 0.0840195 -0.0211664 
-0.0588755 0.084983 -0.0215055 
-0.0602317 0.0859934 -0.0192986 
-0.0618378 0.0865099 -0.0191422 
-0.0628149 0.0847917 -0.0191202 
-0.0646847 0.08653 -0.0193518 
-0.0657289 0.0841648 -0.0193994 
-0.0680763 0.085496 -0.017638 
-0.0705133 0.0838088 -0.01616 
-0.0733366 0.0840824 -0.0149308 
-0.0751997 0.083837 -0.0147439 
-0.0728754 0.138497 -0.00741567 
-0.0752674 0.128622 -0.00748646 
-0.0609725 0.121167 -0.009736 
-0.0763701 0.120875 -0.0072852 
-0.0725864 0.123549 -0.0084807 
-0.067695 0.132895 -0.00906489 
-0.0216111 0.17402 -0.0208426 
-0.0314267 0.170066 -0.0164086 
-0.0662297 0.179889 -0.0602325 
-0.0743723 0.118769 -0.0076533 
-0.0768446 0.0681131 0.0149144 
-0.052338 0.153562 -0.00374037 
-0.0511236 0.152794 -0.00346889 
-0.0489733 0.152845 -0.0052981 
-0.0603395 0.131854 -0.00794484 
-0.0769025 0.128218 -0.00745286 
-0.0792014 0.118969 -0.00628398 
-0.0550919 0.0361263 0.0463281 
-0.0554532 0.151887 -0.00179212 
-0.0803393 0.117581 -0.00505322 
-0.0671996 0.129965 -0.00826105 
0.0318308 0.0870795 -0.0192098 
0.0299289 0.0871513 -0.0209534 
0.0249779 0.0866065 -0.0231545 
-0.0194218 0.175666 -0.0231799 
-0.0399335 0.106453 -0.0202639 
-0.0835562 0.12243 -0.00309289 
-0.0685355 0.13631 -0.0083455 
-0.0346801 0.1681 -0.0143339 
-0.0599589 0.115211 -0.0141634 
0.0139136 0.0880858 -0.0294804 
0.0132117 0.0878835 -0.0306179 
0.0106951 0.087857 -0.0308649 
0.00873605 0.0884869 -0.0326235 
0.0075855 0.088688 -0.033415 
0.00568027 0.088042 -0.0333961 
0.00359117 0.0887787 -0.034283 
0.00185896 0.0870796 -0.0338764 
-0.00148884 0.0898128 -0.0357289 
-0.00161353 0.0877591 -0.0355491 
-0.00342282 0.0883845 -0.0362624 
-0.0055147 0.0885164 -0.0363603 
-0.00784958 0.0883012 -0.0369553 
-0.0816242 0.113134 -0.00182705 
-0.0815781 0.116558 -0.00286116 
-0.0297127 0.168041 -0.0167378 
-0.0179496 0.0885466 -0.0373888 
-0.0200233 0.0867987 -0.0383967 
-0.0235062 0.0886818 -0.0363822 
-0.0258176 0.0867883 -0.035758 
-0.0270639 0.087716 -0.0348424 
-0.0276085 0.0367735 0.0533487 
-0.0282035 0.162192 -0.01531 
-0.0325203 0.0870942 -0.0249182 
-0.0337941 0.0870487 -0.0246614 
-0.035352 0.0868382 -0.024865 
-0.0357137 0.0872061 -0.0239847 
-0.0370181 0.0870242 -0.0239302 
-0.0375229 0.0873173 -0.0223001 
-0.0393674 0.0870668 -0.0219338 
-0.0407329 0.0871053 -0.0211745 
-0.0417906 0.0869601 -0.0214704 
-0.0428182 0.087045 -0.0214323 
-0.0445293 0.0863887 -0.0219266 
-0.0462968 0.0875473 -0.0224236 
-0.0485827 0.0892703 -0.022598 
-0.0364368 0.0338357 -0.0310862 
-0.0323619 0.0337382 -0.0295806 
-0.0306916 0.0328464 -0.0295242 
-0.0400311 0.0340088 -0.0295823 
-0.038492 0.0337109 -0.0295805 
-0.0381455 0.0337129 -0.0288196 
-0.0339676 0.0338652 -0.0293076 
-0.0146732 0.033206 -0.0246613 
-0.013322 0.0338488 -0.0238985 
-0.0106175 0.0338359 -0.0234009 
-0.00741923 0.0334259 -0.0235548 
-0.00418561 0.03437 -0.0220335 
-0.000353143 0.0343634 -0.0213584 
0.0038665 0.0334342 -0.0212396 
0.0049065 0.0337962 -0.0208243 
0.00707285 0.0335517 -0.0205783 
0.0122942 0.0344376 -0.0198377 
0.0134387 0.0345536 -0.0198088 
-0.0416554 0.0339566 -0.0279791 
-0.035458 0.0338754 -0.0296522 
-0.0338587 0.0332989 -0.025996 
-0.0318919 0.0333426 -0.0266679 
-0.0278897 0.0327561 -0.0269258 
-0.0269602 0.033444 -0.0265499 
-0.0222947 0.0331969 -0.0256512 
-0.0210846 0.0342029 -0.0234962 
-0.0187106 0.033994 -0.0248016 
-0.0155454 0.0340995 -0.0238517 
-0.00865808 0.0337346 -0.0231764 
-0.00195616 0.0342703 -0.0218062 
0.00155305 0.0341823 -0.0214059 
0.0072894 0.0339225 -0.0181672 
0.00965631 0.034256 -0.0201888 
0.0123068 0.0350064 -0.0179715 
0.0136186 0.0337528 -0.0176615 
0.0145511 0.0351147 -0.0175631 
0.0155685 0.0352786 -0.0174199 
-0.0428292 0.034548 -0.0262509 
-0.0429507 0.0334406 -0.0266134 
-0.0359458 0.0332661 -0.0260312 
-0.0347501 0.0328761 -0.0249935 
-0.0288074 0.0333093 -0.0233087 
-0.0243811 0.0337918 -0.0226498 
-0.0223422 0.0330654 -0.0219843 
-0.0192666 0.0338109 -0.0214864 
-0.0175108 0.0343758 -0.0213931 
-0.0160824 0.0335686 -0.0208251 
-0.0148786 0.0332037 -0.0205415 
-0.00796662 0.0337727 -0.0194106 
-0.00549279 0.0338241 -0.0188743 
-0.00362443 0.0344535 -0.0189942 
-0.000871022 0.0335564 -0.0177551 
0.00383265 0.034192 -0.0177023 
0.00850543 0.0343702 -0.0163239 
0.0118371 0.0344387 -0.0160303 
0.01368 0.0345515 -0.0156745 
0.0149711 0.0343902 -0.0155278 
0.0160168 0.0350487 -0.0155475 
0.017094 0.0352722 -0.015495 
-0.043887 0.0343377 -0.0249525 
-0.0391363 0.0327376 -0.0249292 
-0.0376256 0.0327982 -0.0231075 
-0.0340901 0.0341089 -0.0225385 
-0.0322473 0.033486 -0.022019 
-0.0284939 0.0338649 -0.0215953 
-0.0264864 0.0335448 -0.0208914 
-0.0242216 0.0335844 -0.02056 
-0.0193804 0.034805 -0.0204615 
-0.0150222 0.0348938 -0.0197637 
-0.0109349 0.0339942 -0.0181077 
-0.00751673 0.0349467 -0.0183259 
-0.00403084 0.0345456 -0.0173747 
0.000674453 0.0346585 -0.0165987 
0.00415865 0.0348508 -0.0159143 
0.00654089 0.0350926 -0.0154859 
0.00793682 0.0340234 -0.0146878 
0.00928439 0.0340786 -0.0149329 
0.01074 0.0339664 -0.0143873 
0.0128156 0.0349126 -0.0137318 
0.014285 0.0337955 -0.0138116 
0.015537 0.0339407 -0.0136745 
0.0161791 0.035339 -0.0135648 
-0.0826304 0.112042 0.0457114 
-0.0445279 0.0341081 -0.0228529 
-0.0440193 0.0334867 -0.0234498 
-0.0411633 0.0334457 -0.0255261 
-0.036027 0.0335792 -0.0208993 
-0.0347569 0.0340749 -0.0211878 
-0.0334257 0.0342646 -0.0207478 
-0.0306959 0.0342714 -0.020365 
-0.0252221 0.0353814 -0.0206318 
-0.0195914 0.034935 -0.019026 
-0.0123842 0.0355579 -0.0182073 
-0.00167042 0.0351601 -0.0154665 
-0.00011832 0.0353674 -0.0152454 
0.00095406 0.0360212 -0.0160517 
0.00273293 0.0356639 -0.0151223 
0.0084911 0.034627 -0.0131151 
0.00939717 0.0343462 -0.0127554 
0.0102537 0.0337779 -0.0123442 
0.0113998 0.0347944 -0.0122752 
0.0177637 0.0346641 -0.0137465 
-0.0459819 0.0338415 -0.0217303 
-0.0351678 0.0337399 -0.0192567 
-0.0341346 0.0346952 -0.0195613 
-0.0329002 0.0351328 -0.0197589 
-0.0278834 0.0343239 -0.0197652 
-0.0262428 0.0363306 -0.0198471 
-0.0244774 0.0353469 -0.0200575 
-0.020849 0.0348486 -0.0191055 
-0.0164524 0.0348391 -0.0180714 
-0.0116585 0.0354521 -0.0174772 
-0.00890557 0.0353158 -0.0167569 
-0.00762183 0.0353611 -0.0167544 
-0.00341277 0.0362408 -0.0165521 
-0.00163286 0.0367368 -0.014765 
-9.46776e-005 0.0374192 -0.0158368 
0.00190954 0.036902 -0.0145499 
0.00419641 0.0350206 -0.0143947 
0.00808525 0.0356884 -0.0140513 
0.00760849 0.0361765 -0.0128039 
0.00865547 0.035987 -0.0124076 
0.00902843 0.0351841 -0.0116412 
0.010034 0.034996 -0.0112108 
0.0106416 0.034069 -0.0105874 
0.012123 0.0347016 -0.0107026 
0.0127252 0.0345639 -0.0100171 
0.0139362 0.0338034 -0.0113156 
0.0150751 0.0342269 -0.00997926 
0.0184581 0.0346238 -0.0111547 
-0.0454699 0.0347324 -0.0199634 
-0.0457798 0.0334604 -0.0192391 
-0.0370103 0.0344176 -0.0195003 
-0.0371041 0.0345489 -0.0180114 
-0.0355969 0.0341819 -0.0178807 
-0.0319254 0.0366764 -0.0192363 
-0.02989 0.0358346 -0.019451 
-0.0274924 0.036898 -0.0195705 
-0.0257511 0.0373328 -0.0185757 
-0.0234489 0.037483 -0.0183532 
-0.021738 0.0373903 -0.0179373 
-0.018883 0.0374832 -0.0176908 
-0.017573 0.0377885 -0.017415 
-0.0127884 0.0378996 -0.0166093 
-0.00766829 0.0382269 -0.0158089 
-0.00320044 0.0382626 -0.015099 
-0.00203574 0.0384773 -0.0151019 
-0.000413732 0.0386124 -0.0148032 
0.00223629 0.038122 -0.0138012 
0.00407974 0.0376666 -0.0130076 
0.0061662 0.0376031 -0.012563 
0.00779145 0.0375549 -0.0120552 
0.00808931 0.036575 -0.0112273 
0.010641 0.0355232 -0.00920275 
0.0109433 0.0340975 -0.0087319 
-0.0463318 0.03489 -0.0187636 
-0.0458922 0.0337372 -0.0173516 
-0.0402436 0.0342831 -0.0177947 
-0.0388437 0.0344647 -0.0163729 
-0.037429 0.0341805 -0.0163266 
-0.035863 0.0346932 -0.0164911 
-0.0345483 0.0349338 -0.0176228 
-0.0321385 0.037191 -0.0176435 
-0.0300359 0.0372337 -0.0178025 
-0.0279757 0.0375343 -0.0175249 
-0.0246623 0.0378445 -0.0170366 
-0.0231299 0.0382704 -0.0171124 
-0.0220767 0.0382622 -0.016978 
-0.0179224 0.0383374 -0.0161589 
-0.0138389 0.0381271 -0.0152451 
-0.0112249 0.0387005 -0.0151139 
-0.00799012 0.0388545 -0.0144988 
-0.00589707 0.0395358 -0.014305 
-0.00248997 0.0394112 -0.0138529 
-0.000819591 0.0393157 -0.0133594 
0.00170591 0.0395397 -0.0129162 
0.00411745 0.0392094 -0.0122649 
0.00603074 0.0383638 -0.01132 
0.00752914 0.0383759 -0.0108033 
0.00742635 0.0368359 -0.0101553 
0.00966712 0.0358752 -0.0096395 
0.00875507 0.0353688 -0.00857299 
0.00973472 0.035176 -0.00748529 
0.0114102 0.0350218 -0.0065262 
0.012689 0.0344227 -0.0080273 
0.0141058 0.0348122 -0.0075515 
0.0175736 0.0346351 -0.00742992 
0.0185875 0.0351035 -0.00616232 
-0.0797626 0.113642 0.0474422 
-0.0470011 0.034224 -0.0162718 
-0.0468023 0.0336737 -0.0157294 
-0.0448686 0.0333279 -0.0208038 
-0.0378645 0.034622 -0.0149329 
-0.0334264 0.037123 -0.0162845 
-0.0321581 0.0380508 -0.0168056 
-0.0309466 0.0381959 -0.0167605 
-0.0289835 0.0388245 -0.0168609 
-0.0166624 0.0386424 -0.0143942 
-0.00813429 0.039238 -0.0130313 
-0.00107804 0.0399385 -0.0117255 
0.00109392 0.0394461 -0.0112407 
0.00636783 0.0378007 -0.00932991 
0.00769031 0.0383165 -0.00882698 
0.0181834 0.0346261 -0.00403405 
0.0191864 0.0347947 -0.00380023 
0.0202213 0.0349181 -0.00362322 
-0.0488277 0.0340825 -0.0147807 
-0.0399471 0.0332301 -0.0158762 
-0.0398344 0.0344803 -0.0139684 
-0.0361802 0.0359256 -0.0149569 
-0.0347987 0.0370045 -0.0151537 
-0.0340467 0.0385284 -0.0155431 
-0.0325883 0.038354 -0.0153819 
-0.0313525 0.0379851 -0.0151643 
-0.0300576 0.0380007 -0.0149111 
-0.0273506 0.0388402 -0.0164986 
-0.0223934 0.038251 -0.0153499 
-0.0102684 0.0385436 -0.0131814 
-0.00718022 0.0388141 -0.0126481 
-0.00590899 0.0387303 -0.0127147 
-0.00302139 0.0396326 -0.00999457 
-0.000353201 0.0389507 -0.0112429 
0.00239504 0.0389295 -0.00910917 
0.00297805 0.0395253 -0.0106463 
0.00445293 0.0395446 -0.00930618 
0.00560666 0.0391726 -0.00845759 
0.00580953 0.038013 -0.0078868 
0.00683241 0.0375038 -0.00737838 
0.00822353 0.035878 -0.0060887 
0.00763563 0.0355718 -0.0041314 
0.00884006 0.0348966 -0.00454172 
0.0153883 0.0343719 -0.00384131 
0.0203481 0.0349007 -0.00149905 
0.0214592 0.0347316 -0.00140924 
-0.0513502 0.0338933 -0.0133305 
-0.0501631 0.033578 -0.013367 
-0.048196 0.033597 -0.0121302 
-0.0384907 0.0353457 -0.0136386 
-0.0353811 0.0374012 -0.0133966 
-0.0340666 0.0377045 -0.0136011 
-0.0334382 0.0388709 -0.0137927 
-0.016765 0.0385473 -0.0107925 
0.00276297 0.0391238 -0.00720302 
0.0042034 0.0384782 -0.00671825 
0.00529313 0.0380476 -0.00604459 
0.00564494 0.0352623 -0.00368036 
0.00656067 0.0342775 -0.002596 
0.0103591 0.0347871 -0.00230153 
0.0162593 0.0342751 -0.000879642 
0.0184404 0.0350417 2.69826e-005 
0.0197971 0.0354476 0.000357719 
0.0244183 0.0358366 0.000348701 
0.0257704 0.0361968 -0.000147449 
0.0282056 0.0364601 8.39003e-005 
0.0359649 0.0393275 -0.00130565 
-0.0538211 0.0340828 -0.0114987 
-0.0528165 0.0339396 -0.0113823 
-0.0519046 0.0333954 -0.0114116 
-0.0440447 0.0339507 -0.0133588 
-0.0414449 0.0341975 -0.00964932 
-0.0403678 0.0356562 -0.0103034 
-0.0370229 0.0366964 -0.0127337 
-0.0361981 0.0386103 -0.0125793 
-0.0320587 0.0383904 -0.013109 
-0.0269712 0.0391022 -0.0118536 
-0.0257638 0.0390347 -0.0105457 
-0.0241076 0.0386607 -0.013353 
-0.0239135 0.0378388 -0.00993204 
-0.0201892 0.0389735 -0.011961 
-0.0121156 0.0393129 -0.0118266 
-0.00812156 0.0393338 -0.00808392 
0.000928026 0.0387196 -0.00940757 
0.00515139 0.0355711 -0.000862041 
0.00814299 0.0346075 -0.000199459 
0.00959494 0.0342283 0.000738371 
0.0130242 0.0339226 0.00145472 
0.0145311 0.034568 0.00146178 
0.0162991 0.0344259 0.00178313 
0.0178397 0.0349917 0.00191676 
0.0185923 0.0338393 0.00247389 
0.0197838 0.0350047 0.00251455 
0.0208294 0.034346 0.00265591 
0.0229304 0.0344196 0.000626605 
0.0229839 0.0349946 0.00287659 
0.0240629 0.034275 0.00297508 
0.0249285 0.0355075 0.00328393 
0.0270444 0.0349074 0.00287558 
0.029847 0.0355297 0.00257867 
0.0306046 0.0369536 0.00314942 
-0.0576065 0.0336494 -0.010132 
-0.0567141 0.0334342 -0.0105009 
-0.0547913 0.0334975 -0.011883 
-0.0539682 0.0339378 -0.00983222 
-0.052676 0.0335538 -0.00925739 
-0.0508938 0.0339771 -0.0102844 
-0.046717 0.0337061 -0.0119144 
-0.0457203 0.033524 -0.00979028 
-0.0406916 0.0337403 -0.00786913 
-0.0386898 0.0370488 -0.00969565 
-0.0351192 0.0390071 -0.0122106 
-0.0255841 0.0391621 -0.00758416 
-0.0204137 0.0386094 -0.00742896 
-0.0161564 0.0386836 -0.00905632 
-0.00983066 0.0383867 -0.00969836 
-0.00352105 0.0388759 -0.00762332 
-0.000958511 0.0395143 -0.00734319 
0.00385964 0.0393757 -0.0043519 
0.00294195 0.038424 -0.00261116 
0.0051781 0.0374786 -0.00423982 
0.00372528 0.0341289 0.000724762 
0.00542842 0.0346198 7.86307e-005 
0.0058902 0.0346682 0.0015263 
0.00737343 0.0334617 0.00210333 
0.00903129 0.0341597 0.00242787 
0.0129205 0.0349484 0.00265379 
0.014181 0.0346228 0.00302059 
0.0153733 0.0353367 0.0026901 
0.0165358 0.0355604 0.0027694 
0.0172079 0.0344839 0.00352849 
0.0188085 0.034588 0.0037451 
0.0203118 0.0351294 0.00420268 
0.0211286 0.0344315 0.00465673 
0.0221613 0.0342069 0.00477742 
0.0233286 0.0350553 0.00528095 
0.0301822 0.034727 0.00537114 
0.0408979 0.0387441 0.00383878 
-0.0614481 0.0337056 -0.00931356 
-0.0604125 0.0331916 -0.00938985 
-0.0593584 0.0336749 -0.00898173 
-0.05849 0.0332459 -0.0100591 
-0.0557597 0.0332862 -0.00793508 
-0.051771 0.033771 -0.00898838 
-0.048865 0.0334321 -0.0107378 
-0.0423635 0.0345826 -0.00785774 
-0.0418354 0.0332587 -0.00585716 
-0.0374732 0.0383561 -0.00893351 
-0.036391 0.0379634 -0.00871038 
-0.0289026 0.0389081 -0.00891179 
-0.0217477 0.0380943 -0.00863662 
-0.0210599 0.0383272 -0.005791 
-0.0179635 0.0391755 -0.011937 
0.00113569 0.0392891 -0.00312536 
0.00115049 0.0380433 -0.00148191 
0.00202387 0.0380237 -0.00049575 
0.00286579 0.0355821 0.000141 
0.00394512 0.0336751 0.00328979 
0.00493371 0.0343625 0.00355867 
0.00684435 0.0335361 0.0039842 
0.00807193 0.0346939 0.00377816 
0.00942932 0.0356084 0.00320539 
0.0114747 0.0351321 0.00383632 
0.0141255 0.0352956 0.00419861 
0.0153703 0.035808 0.00421248 
0.017149 0.0364288 0.00387859 
0.0179778 0.0354919 0.0048671 
0.0188346 0.0351084 0.00531601 
0.0205831 0.0345971 0.00603032 
0.0214305 0.0341552 0.00646357 
0.0224243 0.0341679 0.00680365 
0.025523 0.0347149 0.00524012 
0.0287541 0.0351907 0.00566983 
0.0304732 0.0352537 0.00757216 
0.0323628 0.0349857 0.00772589 
0.0375145 0.0375476 0.00483548 
-0.0699233 0.0668255 0.0263166 
-0.0640818 0.0334619 -0.00797665 
-0.0618272 0.0338171 -0.00760991 
-0.057898 0.0332679 -0.00720965 
-0.0517628 0.0326774 -0.0062508 
-0.0436317 0.0344972 -0.00516474 
-0.0414456 0.0333639 -0.00390095 
-0.0380729 0.0384961 -0.00730579 
-0.0372178 0.0385756 -0.00681837 
-0.0361297 0.0379972 -0.00674576 
-0.0338897 0.0385572 -0.00941476 
-0.0160279 0.038528 -0.00415313 
-0.0148841 0.0390799 -0.00398322 
-0.00593417 0.0395824 -0.00182248 
-0.00457563 0.0385562 -0.00368928 
-0.00349922 0.0382531 -0.00175076 
0.00197453 0.0352655 0.00278608 
0.00426711 0.0345896 0.00521787 
0.00555684 0.0350446 0.00516338 
0.00765831 0.0347655 0.00538826 
0.0094755 0.0359426 0.00458205 
0.0190983 0.0367195 0.00574435 
0.0194258 0.0358242 0.00672914 
0.0208413 0.0361685 0.00672578 
0.0215437 0.0356099 0.00744164 
0.0229751 0.0350188 0.00832335 
0.0237556 0.0343113 0.00891182 
0.0272875 0.034489 0.00554791 
0.0282195 0.0352111 0.00978683 
0.0330459 0.0351422 0.00958536 
0.0411039 0.0383279 0.00684365 
-0.0806632 0.11223 0.0460552 
-0.0670738 0.0339425 -0.00731037 
-0.0656908 0.0338955 -0.00662713 
-0.0642266 0.0341061 -0.00639831 
-0.063162 0.0331127 -0.00792214 
-0.0600337 0.0338861 -0.00662185 
-0.0577494 0.0339653 -0.00484066 
-0.0549371 0.0332665 -0.00429689 
-0.0507001 0.0339751 -0.00609786 
-0.0462454 0.033832 -0.00409969 
-0.0428905 0.033774 -0.00226997 
-0.0398272 0.0340671 -0.00214203 
-0.036708 0.0387945 -0.0051025 
-0.0303294 0.037642 -0.00529905 
-0.0260183 0.0377076 -0.0029794 
-0.00917622 0.0382885 -0.00232786 
-0.00026957 0.0392735 -0.00206614 
0.000299402 0.0381804 0.00136315 
0.00021611 0.0369735 0.00267139 
0.00150825 0.0349557 0.00467001 
0.00242824 0.0340015 0.00390064 
0.00451251 0.0347272 0.0072654 
0.00631751 0.0346246 0.00662043 
0.0219519 0.0358105 0.00936286 
0.0235875 0.035253 0.010093 
0.0245585 0.0352274 0.0105141 
0.0254503 0.0349317 0.0091835 
0.0313857 0.0358504 0.01156 
-0.0663526 0.0341 -0.00493218 
-0.0533686 0.0338873 -0.00609267 
-0.0411602 0.033337 -0.00160685 
-0.0411227 0.0340932 0.000168166 
-0.0396566 0.034169 0.000221739 
-0.0358744 0.03761 -0.00404979 
-0.0344756 0.0382469 -0.0026711 
-0.0331888 0.0390479 -0.00340218 
-0.0300657 0.0376635 -0.00263061 
-0.0284341 0.0384214 -0.00224679 
-0.0194054 0.0383718 -0.00494788 
-0.0142663 0.03809 -0.000396982 
-0.00355112 0.0381215 0.00129672 
-0.000849476 0.0383041 0.000857805 
0.0029486 0.0347705 0.00703859 
0.00397155 0.0341867 0.00887548 
0.00495389 0.0341276 0.00917759 
0.0224558 0.0363012 0.0107956 
0.0237221 0.0349104 0.0120885 
0.0248735 0.0352834 0.0124884 
0.0261424 0.0346852 0.0124297 
0.0343226 0.0360588 0.0121626 
0.0379969 0.0380622 0.0106072 
0.0417748 0.0389444 0.0116889 
0.0451864 0.0403904 0.00810337 
-0.0697491 0.0342814 -0.00454117 
-0.0689455 0.0339585 -0.00380529 
-0.067204 0.0342234 -0.00463471 
-0.0613248 0.0337033 -0.0051914 
-0.0517436 0.0334392 0.000244991 
-0.0461559 0.0332596 0.000669518 
-0.0341101 0.0387862 -0.000803128 
-0.0313691 0.0383933 -0.000755805 
-0.0217535 0.0385393 -0.00352012 
-0.0159687 0.0390641 8.60887e-005 
-0.00619884 0.0389589 0.00172672 
-0.00484602 0.0383191 0.00322096 
-0.00127911 0.0381038 0.00571944 
-0.00108921 0.0367271 0.00655062 
-0.000425148 0.0356352 0.00584974 
7.62172e-005 0.0355195 0.00896519 
0.0033265 0.0339848 0.010473 
0.00445 0.0348097 0.0105606 
0.00498179 0.0333634 0.011178 
0.022843 0.0359367 0.0118838 
0.0235641 0.0358539 0.0133099 
0.0243159 0.0353841 0.0139019 
0.0252739 0.0354044 0.0144487 
0.0360604 0.0373534 0.0133327 
0.0388048 0.0381147 0.0135592 
-0.0710411 0.152726 -0.04726 
-0.0860669 0.114183 0.0469145 
-0.0706367 0.0339035 -0.00288088 
-0.0695427 0.0343776 -0.00219797 
-0.0659647 0.0328705 -0.0040321 
-0.0591172 0.0333903 -0.00310124 
-0.0571539 0.0327744 -0.00279405 
-0.0451936 0.0329291 0.00312962 
-0.0409333 0.0334487 0.00182691 
-0.0122057 0.0386784 0.00290964 
-0.00895215 0.0382311 0.00283306 
-0.00270585 0.0388577 0.00637691 
-0.0019774 0.0369355 0.00873074 
0.00105007 0.03492 0.00918502 
0.00361336 0.0345352 0.0125333 
0.00442141 0.0334603 0.0126654 
0.00556288 0.0343389 0.0130695 
0.0224647 0.0368777 0.0140399 
0.0226159 0.0354318 0.0146045 
0.0236192 0.035366 0.015452 
0.0240532 0.0340436 0.0159227 
0.0252935 0.0351977 0.0164666 
0.0263113 0.034314 0.0152982 
0.0396259 0.0384552 0.0157277 
0.0458631 0.0416111 0.012155 
0.0485752 0.0434745 0.0118585 
-0.0830042 0.11575 0.0477814 
-0.0707998 0.0346678 -0.000965731 
-0.0699991 0.0343732 -0.000382484 
-0.0689436 0.0335183 -0.00174734 
-0.0681945 0.0340295 0.000155478 
-0.0560529 0.032907 0.00105783 
-0.0537671 0.0337206 -0.000621929 
-0.0500124 0.0327541 0.00374235 
-0.0488881 0.0333678 0.000726269 
-0.0471921 0.0332264 0.00435792 
-0.0461186 0.0331884 0.00484636 
-0.0411397 0.0337219 0.00526946 
-0.0375876 0.0339876 0.00307034 
-0.0351144 0.0331087 0.00537856 
-0.0330847 0.0384422 -0.000399878 
-0.0276809 0.0378662 0.0016902 
-0.0209286 0.0385353 0.00433177 
-0.0194394 0.0383784 0.0035018 
-0.0166002 0.0382335 0.00613784 
-0.00801453 0.0385646 0.00604273 
-0.00415364 0.0388855 0.00637604 
-0.00333838 0.0375191 0.00894578 
-0.00122111 0.0352526 0.00981473 
-0.000200626 0.0354833 0.011899 
-5.27135e-005 0.034224 0.0129873 
0.00127563 0.0351249 0.0133712 
0.00243407 0.0344177 0.0118412 
0.0049835 0.0336369 0.0145613 
0.00593613 0.0338889 0.0148563 
0.0210942 0.0356764 0.0156905 
0.0219876 0.0353539 0.0162595 
0.0229892 0.0355446 0.0172098 
0.0302608 0.0347298 0.0141843 
0.031027 0.0353878 0.016827 
0.0324153 0.0365805 0.0149056 
0.0380471 0.0385381 0.0161568 
0.0449115 0.0403262 0.0141033 
0.0454441 0.0418079 0.0159352 
-0.0716717 0.0345336 0.000489114 
-0.0706534 0.034408 0.00112644 
-0.063428 0.0340871 -0.00220224 
-0.0537546 0.0329378 0.00232751 
-0.0500126 0.0338987 0.00555459 
-0.0489046 0.03362 0.00592283 
-0.0478233 0.0331151 0.00635797 
-0.0466667 0.0332498 0.00648988 
-0.0457658 0.0341432 0.00605135 
-0.0446268 0.0339316 0.00642881 
-0.04261 0.0337444 0.0069761 
-0.0405339 0.0342467 0.00719423 
-0.039358 0.0334489 0.00790074 
-0.0376346 0.0338515 0.00806254 
-0.0366897 0.0330298 0.00833412 
-0.0296888 0.0389191 0.00105321 
-0.0265228 0.0383742 0.0051227 
-0.0240077 0.03757 0.00156744 
-0.0194408 0.0388511 0.00651374 
-0.0130913 0.0386597 0.00706579 
-0.0107582 0.0384323 0.00634305 
-0.00915482 0.0386587 0.00649241 
-0.00405336 0.039019 0.0102496 
-0.00303368 0.0370668 0.0111063 
-0.00116622 0.035395 0.0138164 
4.28269e-005 0.0355905 0.0143109 
0.000341677 0.0343469 0.0149206 
0.00154987 0.0347342 0.0153159 
0.00380813 0.0336465 0.0144611 
0.00531066 0.0344041 0.0163724 
0.00657902 0.033818 0.01641 
0.0074053 0.0345938 0.0166393 
0.0205564 0.0359109 0.0176311 
0.0217374 0.0364584 0.0182953 
0.0219841 0.0348231 0.0192028 
0.0238382 0.0352686 0.0179955 
0.0261374 0.0348079 0.019271 
0.0275526 0.0349476 0.0196236 
0.0426117 0.0396046 0.0167948 
0.0473691 0.0429905 0.0169484 
-0.0725164 0.035995 0.00111311 
-0.0715887 0.0353264 0.00187609 
-0.0714878 0.0342672 0.00250793 
-0.0703665 0.0339421 0.00283133 
-0.0645564 0.033564 0.00131178 
-0.0590073 0.0336263 0.00293627 
-0.0505745 0.0335454 0.0073923 
-0.0492564 0.0332625 0.00760915 
-0.0480325 0.0338058 0.00759958 
-0.046754 0.0342738 0.00753817 
-0.0456722 0.0351331 0.00697902 
-0.0436631 0.034785 0.00768123 
-0.0384484 0.0340673 0.00931593 
-0.0370337 0.0341163 0.00966609 
-0.0361398 0.0338885 0.0100657 
-0.0351259 0.0342939 0.010193 
-0.0328999 0.0344668 0.00967373 
-0.0321299 0.0337729 0.0109147 
-0.0176912 0.0385596 0.00798498 
-0.00357245 0.0378225 0.0128855 
-0.00299873 0.0370494 0.0133129 
-0.00192345 0.0369498 0.0142266 
-0.00130721 0.0356153 0.0152834 
0.000142855 0.0351689 0.0162496 
0.000854682 0.0343746 0.0167872 
0.00278019 0.0345513 0.0173312 
0.00472479 0.0347844 0.0180338 
0.00578261 0.0347914 0.0182444 
0.0067046 0.0346126 0.0185034 
0.00805088 0.0353579 0.018157 
0.00910235 0.0347925 0.0183707 
0.0100808 0.0345043 0.0185978 
0.0189615 0.0361291 0.0191879 
0.0194956 0.0352634 0.0201824 
0.0201304 0.0340925 0.0203943 
0.0221285 0.0344921 0.0209755 
0.024386 0.0352149 0.0208032 
0.0300821 0.0367667 0.0193326 
0.0355442 0.0379387 0.0193733 
0.0445913 0.0407728 0.0191421 
0.045734 0.0426776 0.0189487 
0.0506144 0.0440652 0.0169296 
-0.0697808 0.113874 0.05091 
-0.0730506 0.0354931 0.00260548 
-0.0714599 0.0350687 0.00384334 
-0.0717465 0.0337247 0.0043243 
-0.0674219 0.0335159 0.00451349 
-0.060782 0.0339197 0.00405396 
-0.0551974 0.0335531 0.00617809 
-0.0519218 0.0336208 0.00740726 
-0.0521142 0.0333889 0.00883516 
-0.0511034 0.0341829 0.0086292 
-0.0496851 0.0339403 0.00891084 
-0.0484711 0.0349583 0.00833081 
-0.0472886 0.0358383 0.00760756 
-0.0458108 0.0352514 0.00865713 
-0.0438383 0.0359717 0.00834889 
-0.0399687 0.0349768 0.00856971 
-0.0380265 0.0357808 0.00982623 
-0.0369468 0.0353333 0.010478 
-0.0351389 0.0331989 0.0124098 
-0.0338723 0.0335117 0.0124348 
-0.0306457 0.0341251 0.012511 
-0.0164145 0.0382738 0.00906927 
-0.0106966 0.0380573 0.0118742 
-0.00634743 0.0391573 0.0122848 
-0.00383513 0.0387981 0.0123091 
-0.00374106 0.0386255 0.0143368 
-0.00314499 0.0379075 0.0148581 
-0.00189383 0.0380567 0.0152967 
-0.0018025 0.0367729 0.0161432 
-0.000556743 0.0357075 0.0172092 
0.000274607 0.0348888 0.018172 
0.00163234 0.0355532 0.0182166 
0.00218265 0.0344984 0.0189545 
0.00367104 0.0340109 0.0195048 
0.00717327 0.0335979 0.0201433 
0.00930742 0.035091 0.0203646 
0.0105293 0.0355973 0.0203464 
0.01229 0.0352491 0.0208628 
0.0129682 0.033811 0.0213352 
0.0174956 0.0340339 0.0220804 
0.0249957 0.036343 0.0224968 
0.0349405 0.0387122 0.0213713 
0.0485691 0.0436942 0.0188286 
-0.0844994 0.114788 0.0469114 
-0.0720124 0.0353997 0.00504559 
-0.0712362 0.0349291 0.0057516 
-0.0703286 0.0346275 0.00614554 
-0.0697249 0.0336614 0.00627813 
-0.0664333 0.0337256 0.00479451 
-0.0560025 0.0341046 0.00988939 
-0.0541261 0.0339313 0.0102514 
-0.052826 0.0341003 0.0103025 
-0.0512097 0.0342511 0.0100704 
-0.0502567 0.0350334 0.00976115 
-0.0483662 0.0356628 0.00957079 
-0.0391748 0.0364453 0.0107277 
-0.0384247 0.0359242 0.0112537 
-0.0359874 0.0338397 0.0116938 
-0.0362994 0.0347074 0.0128414 
-0.0353772 0.0341478 0.013472 
-0.0342953 0.0341737 0.0138895 
-0.0328467 0.0336891 0.0126516 
-0.0315245 0.0332417 0.0144332 
-0.0299892 0.0333915 0.0146752 
-0.0278383 0.0374108 0.00688639 
-0.0136347 0.0377836 0.0115753 
-0.00466799 0.0376337 0.0160445 
-0.00348231 0.0387008 0.0162182 
-0.00239184 0.0385645 0.0166032 
-0.00156244 0.0379878 0.0171112 
-0.000672973 0.0373685 0.0180089 
8.78951e-005 0.0358489 0.0192029 
0.00129703 0.0349127 0.0202108 
0.00279349 0.0350269 0.0205039 
0.00369657 0.0347993 0.0208809 
0.0050999 0.034452 0.0207771 
0.0065358 0.0340416 0.0218653 
0.00812121 0.0343713 0.0204515 
0.00889418 0.0347363 0.0223016 
0.016834 0.0350854 0.0235828 
0.0185171 0.0347432 0.0221977 
0.0237352 0.0350224 0.023771 
0.0285835 0.0361419 0.0203232 
0.0409062 0.0401541 0.0212855 
0.0451548 0.0423075 0.0215949 
0.0509173 0.0455444 0.0201731 
-0.0732965 0.0352043 0.00644722 
-0.070961 0.0351166 0.0075948 
-0.070668 0.034009 0.00811626 
-0.0659103 0.0331592 0.00865522 
-0.0597959 0.0335816 0.0059435 
-0.0535564 0.0338267 0.0121448 
-0.0525734 0.0335082 0.0123589 
-0.03611 0.0358681 0.0136321 
-0.0353823 0.0352474 0.0143487 
-0.0351291 0.0340327 0.0152939 
-0.034038 0.0339733 0.0159317 
-0.0333073 0.0345091 0.0143285 
-0.0243739 0.0381848 0.012557 
-0.021233 0.0382358 0.00892635 
-0.00648347 0.0384606 0.0151262 
-0.00298835 0.0391378 0.0180253 
-0.00262514 0.0376559 0.0184459 
-0.00179259 0.0372453 0.019049 
-0.000362801 0.0373632 0.0198516 
0.00140087 0.0365581 0.0205547 
0.00448197 0.0349872 0.0226109 
0.00617948 0.0352719 0.0229753 
0.00718259 0.0352241 0.023271 
0.0126928 0.0346189 0.0228731 
0.0156207 0.034899 0.0252609 
0.0202207 0.0352904 0.0244073 
0.0218921 0.0349499 0.0248011 
0.0259913 0.0351276 0.0213338 
0.0314311 0.0373886 0.0245095 
0.0370288 0.0397651 0.0247233 
0.0389979 0.0396643 0.0235519 
0.0437204 0.0419982 0.0235519 
0.0456991 0.0431128 0.0237819 
0.0488862 0.044276 0.0217987 
-0.0680366 0.110036 0.0381424 
-0.0506081 0.066891 0.0367993 
-0.0707344 0.0350355 0.00922101 
-0.0698787 0.034716 0.00961711 
-0.0689321 0.0345858 0.00993731 
-0.0680797 0.0333844 0.0103056 
-0.0664266 0.0339267 0.0108983 
-0.057305 0.033824 0.0111149 
-0.0551344 0.0333954 0.0125006 
-0.054159 0.0334049 0.0136761 
-0.053248 0.0339818 0.013998 
-0.0352565 0.0361431 0.0154676 
-0.033577 0.0343873 0.0177013 
-0.029684 0.0340016 0.0164344 
-0.0292823 0.0357409 0.0172013 
-0.0265603 0.0377899 0.0156808 
-0.0255961 0.038362 0.0158569 
-0.0243315 0.0385583 0.0151745 
-0.0228809 0.0378811 0.0114077 
-0.0144071 0.038399 0.0158458 
-0.0125879 0.0384767 0.0139492 
-0.0100936 0.0382873 0.0160692 
-0.00128571 0.0376056 0.0208945 
-0.000192611 0.0376452 0.0211244 
0.000523425 0.0371433 0.0217425 
0.00748454 0.0347326 0.0250899 
0.00926193 0.0349522 0.0256257 
0.0097726 0.0340186 0.0252977 
0.0130729 0.0352783 0.0258571 
0.0225877 0.0364214 0.0257541 
0.0250281 0.0375268 0.025501 
0.0277445 0.0379376 0.0244917 
0.0296573 0.0379293 0.0255133 
0.0321512 0.039743 0.0256246 
0.0397376 0.0416112 0.0245341 
0.050882 0.0460914 0.0233144 
-0.0743475 0.067302 0.0191343 
-0.0689495 0.0351039 0.0112221 
-0.0671246 0.0342886 0.0122026 
-0.0649178 0.0341012 0.012961 
-0.0624277 0.033956 0.0108722 
-0.0548079 0.0342498 0.0154642 
-0.0542862 0.0330355 0.015788 
-0.0357934 0.0348118 0.0176394 
-0.0350473 0.0343678 0.0185708 
-0.0333382 0.0340544 0.0195522 
-0.0324828 0.0339027 0.0183052 
-0.0311734 0.0345578 0.019618 
-0.029495 0.0350195 0.0191599 
-0.0273326 0.0381242 0.0173059 
-0.0247951 0.0380772 0.0176175 
-0.022148 0.0372867 0.0180025 
-0.0213147 0.0387246 0.0175855 
-0.0152589 0.0384053 0.0128539 
-0.00653612 0.038355 0.0203866 
-0.00312524 0.038048 0.0200028 
-0.00204545 0.0380829 0.0205617 
-0.000604085 0.0382462 0.0223626 
0.000812947 0.038677 0.0223832 
0.00236468 0.03722 0.0239333 
0.0024773 0.0354182 0.0222628 
0.00444723 0.0362786 0.025262 
0.00631944 0.0349444 0.0248618 
0.0106742 0.0357405 0.0271074 
0.0119336 0.0349922 0.0278974 
0.0177872 0.0353968 0.0259528 
0.0206183 0.0347905 0.0289475 
0.0219964 0.0362419 0.0287248 
0.0243506 0.037937 0.0280286 
0.0257467 0.0378452 0.0280552 
0.0267689 0.0389843 0.0274434 
0.0318851 0.039716 0.0274879 
0.0461992 0.044451 0.0257152 
-0.0752976 0.0679274 0.0158689 
-0.0827304 0.109742 0.0383597 
-0.0689727 0.0353018 0.0128561 
-0.0659894 0.035037 0.013787 
-0.0648955 0.0349088 0.014229 
-0.0638763 0.0347243 0.0144546 
-0.0579792 0.0339237 0.0145069 
-0.0547687 0.0331205 0.0172594 
-0.0536001 0.0335835 0.0178263 
-0.0363628 0.0354454 0.0192631 
-0.0353316 0.0352652 0.020166 
-0.0347219 0.034511 0.0207383 
-0.0302505 0.0341586 0.0211913 
-0.0205687 0.0373857 0.0202456 
-0.0192747 0.038646 0.0191499 
-0.00545762 0.0389116 0.0209777 
2.86253e-005 0.038769 0.023902 
0.00114603 0.0386742 0.0242579 
0.00295895 0.038476 0.0246987 
0.00464383 0.0378164 0.0256356 
0.00922808 0.0360222 0.0271476 
0.0102709 0.0355331 0.0287692 
0.0116023 0.0356583 0.0291411 
0.0122809 0.0349808 0.0296411 
0.0134159 0.0355216 0.0295514 
0.0277543 0.0388401 0.0290668 
0.0293524 0.039772 0.0277119 
0.0334687 0.0407566 0.0279983 
0.0353699 0.0416689 0.0279384 
0.0385918 0.0414171 0.027481 
0.038112 0.0389557 0.00179057 
-0.0767612 0.112916 0.0467321 
-0.0657711 0.0346139 0.0155748 
-0.0644799 0.0343194 0.0164663 
-0.0623083 0.0341787 0.0165082 
-0.0587687 0.0332532 0.0174628 
-0.0552459 0.0340456 0.0188732 
-0.0541024 0.0339712 0.0190573 
-0.0357249 0.0358186 0.0216159 
-0.0339398 0.0343026 0.0216123 
-0.0334915 0.0343593 0.0228583 
-0.0323658 0.0346135 0.0228133 
-0.0285411 0.0376308 0.0205605 
-0.0271329 0.0377022 0.0203001 
-0.0247349 0.0380042 0.0197844 
-0.015947 0.0387896 0.0191183 
-0.00848813 0.0388451 0.0184688 
0.00174178 0.0388603 0.0254282 
0.00323487 0.0382484 0.0266543 
0.00505629 0.0381664 0.026966 
0.00860382 0.0372997 0.0287494 
0.0103055 0.0371131 0.0293542 
0.0121135 0.0358985 0.0310707 
0.0202308 0.0350967 0.0326469 
0.0205071 0.0360511 0.0314525 
0.0235512 0.036686 0.0313781 
0.0249607 0.0386384 0.0299663 
0.0262474 0.040196 0.0303081 
0.0289568 0.0407993 0.0301639 
0.0303013 0.0412387 0.028196 
0.031941 0.0415877 0.028793 
0.033184 0.0427741 0.0290247 
0.0374309 0.0431914 0.0282442 
0.0410497 0.0432643 0.0277144 
0.0443095 0.0446947 0.0259982 
0.0480512 0.0464888 0.0264998 
-0.0905532 0.115834 0.0298706 
-0.0520788 0.0646845 0.0332012 
-0.0910426 0.11414 0.0332068 
-0.086526 0.11069 0.0367021 
-0.0580485 0.063842 0.0319434 
-0.0758941 0.106001 0.0360987 
-0.0934427 0.11702 0.0234809 
-0.0489864 0.0712467 0.0407374 
-0.049837 0.0714963 0.0401235 
-0.0620728 0.0350171 0.0180893 
-0.0602296 0.0337091 0.0170696 
-0.0588003 0.0337224 0.019786 
-0.0569137 0.0337306 0.0183067 
-0.055757 0.03383 0.0204113 
-0.0536586 0.0339579 0.0207752 
-0.0361561 0.0357899 0.0227777 
-0.0359808 0.0346477 0.0239235 
-0.035193 0.0342923 0.0245899 
-0.0315884 0.034463 0.0237078 
-0.0284463 0.0381527 0.0226413 
-0.0195223 0.0387656 0.0227133 
-0.0179137 0.0379234 0.022693 
-0.0157675 0.0389344 0.0245644 
-0.0144645 0.0376118 0.0235998 
0.00605385 0.0385232 0.0287049 
0.00757948 0.038196 0.0293343 
0.00921875 0.0381655 0.0300788 
0.0110005 0.0359738 0.0305231 
0.0103146 0.0360059 0.031678 
0.0112298 0.0355426 0.0327398 
0.0122089 0.0346476 0.0323271 
0.0149791 0.0355222 0.0308069 
0.018878 0.0351704 0.032567 
0.0193911 0.0346661 0.0346213 
0.0224802 0.0376961 0.0336489 
0.0239051 0.0392827 0.0328006 
0.0261069 0.0395051 0.032322 
0.0268931 0.0409236 0.031728 
-0.0490147 0.0700051 0.0399752 
0.0328807 0.0443165 0.0297394 
0.0353225 0.0435082 0.028303 
0.039873 0.0451493 0.0292353 
0.0423799 0.0463786 0.0308804 
-0.0725936 0.0733294 0.0356476 
-0.0832245 0.112169 0.0438652 
-0.0902902 0.11364 0.0314255 
-0.0890303 0.112759 0.0328805 
-0.0897861 0.113549 0.0340374 
-0.0823068 0.111009 0.0307041 
-0.058237 0.0605374 -0.00291645 
-0.0541974 0.0632422 0.032487 
-0.0675703 0.110599 0.0395884 
-0.0737419 0.107323 0.0366013 
-0.0626004 0.0353088 0.0194956 
-0.061973 0.0339322 0.0189171 
-0.0598022 0.034269 0.0195683 
-0.0576288 0.0337931 0.0210278 
-0.0546549 0.0337587 0.0226229 
-0.0530445 0.0328993 0.0212632 
-0.0383015 0.0353157 0.024322 
-0.0371038 0.0357937 0.0248659 
-0.032359 0.0341726 0.0263494 
-0.0299344 0.0358414 0.0238474 
-0.0217683 0.0378556 0.0243696 
-0.0204916 0.038976 0.0253888 
-0.019606 0.0376874 0.0257318 
-0.0156188 0.0380852 0.0265114 
-0.013825 0.0391863 0.02556 
-0.0126281 0.0376911 0.0199291 
-0.00857676 0.0378736 0.0274504 
-0.00364684 0.0386871 0.0264914 
-9.40576e-005 0.0391276 0.0288117 
0.00493371 0.03918 0.0282934 
0.0062085 0.038734 0.0303216 
0.0073402 0.0389609 0.0304741 
0.00825484 0.0388443 0.0309114 
0.00902945 0.0383728 0.0314802 
0.00925173 0.0372524 0.0322235 
0.0100656 0.0364019 0.0335352 
0.0105176 0.0354854 0.0347275 
0.0114287 0.0353504 0.0351672 
0.0132454 0.0344385 0.0329139 
0.0138126 0.0352157 0.0344333 
0.0195437 0.0362604 0.0357636 
0.0226026 0.0372775 0.0357072 
-0.0721569 0.0661213 0.0206238 
-0.0715869 0.076165 0.0372647 
-0.0353005 0.0369475 0.0461863 
0.0386038 0.0449737 0.0312134 
0.0407606 0.0470529 0.0310411 
-0.0792678 0.0708922 0.0160945 
-0.0774738 0.0700411 0.0176344 
-0.0726845 0.148522 -0.0247142 
-0.0614689 0.0618015 -0.00259194 
-0.0602947 0.0602489 -0.00111337 
-0.0592303 0.0602267 -0.000543068 
-0.0577072 0.0603782 -0.000559142 
-0.0827828 0.0770301 0.0184008 
-0.0589814 0.065736 0.0330439 
-0.0659409 0.112355 0.0411513 
-0.062745 0.0346122 0.0214971 
-0.0520762 0.0334135 0.0248949 
-0.042808 0.0337275 0.0265872 
-0.0418563 0.0332542 0.0270658 
-0.0406232 0.0335499 0.0269911 
-0.0372404 0.0337188 0.0256718 
-0.0289355 0.0372145 0.0256346 
-0.0276659 0.038003 0.0238434 
-0.0228796 0.0382588 0.0221544 
-0.0211526 0.038284 0.0271334 
-0.0118389 0.0388713 0.0252739 
-0.00108168 0.039061 0.0304506 
0.00123865 0.0393809 0.0292743 
0.00675448 0.0397488 0.0321807 
0.00761321 0.0388996 0.0323914 
0.00802913 0.0380345 0.0329922 
0.00918833 0.0378531 0.0338891 
0.00852716 0.0350522 0.0363092 
0.00947125 0.034361 0.0364572 
0.0140623 0.0349264 0.0373677 
0.0166546 0.0340764 0.0359604 
0.021388 0.0371615 0.0384009 
-0.0726601 0.148464 -0.031128 
-0.0725225 0.147376 -0.0265125 
-0.0830802 0.0797945 0.0284354 
-0.0716474 0.149266 -0.035002 
-0.0894582 0.113809 0.0415617 
-0.0698079 0.110603 0.0392508 
-0.0641564 0.0613711 -0.00134957 
-0.0632197 0.0618848 -0.000270149 
-0.0594216 0.0591998 0.00194891 
-0.064107 0.0351194 0.0227075 
-0.0613548 0.0344657 0.0214154 
-0.0550834 0.0345649 0.0253706 
-0.0510899 0.033771 0.0251812 
-0.0505726 0.0336942 0.0267475 
-0.0462644 0.0341692 0.0275845 
-0.0434205 0.0333775 0.0283406 
-0.0423364 0.0341234 0.0282408 
-0.0412086 0.0339322 0.0284889 
-0.0386249 0.0343514 0.0272012 
-0.034166 0.034779 0.0269003 
-0.0301465 0.0371736 0.0277778 
-0.0289049 0.0374905 0.0277707 
-0.0220845 0.0378796 0.0279522 
-0.0201277 0.0382715 0.0278737 
-0.0185957 0.0377441 0.0270525 
-0.0175512 0.0381161 0.0284669 
-0.0157908 0.0380465 0.0285519 
-0.00644157 0.0393571 0.0301815 
-0.00544484 0.038492 0.0288709 
0.00144082 0.0386365 0.0326468 
0.00319173 0.0389456 0.0331985 
0.00522503 0.0394554 0.0333281 
0.00636799 0.0399317 0.0335298 
0.0109601 0.0350444 0.0374579 
0.0159305 0.0351312 0.0392269 
0.0174779 0.035745 0.0382835 
0.0193054 0.0367879 0.0386014 
-0.0847259 0.0778968 0.0178313 
-0.0744867 0.0684355 0.0264458 
-0.0814019 0.0775571 0.0232704 
-0.0739943 0.148139 -0.0263082 
-0.0716229 0.146841 -0.0261025 
-0.0793406 0.108055 0.0336179 
-0.0476952 0.0714431 0.0416949 
-0.048006 0.0656499 0.0368279 
-0.0881139 0.111728 0.0343409 
-0.0896447 0.111792 0.0138439 
-0.0842694 0.111748 0.0443451 
-0.0826066 0.110501 0.0346149 
-0.0750943 0.108963 0.0389453 
-0.0824291 0.110353 0.0289022 
-0.0660264 0.062577 -0.00113201 
-0.0611417 0.0594086 0.00159183 
-0.060249 0.0591371 0.00329884 
-0.0591019 0.0591306 0.00448604 
-0.0586851 0.0578127 0.0053859 
-0.064169 0.0357757 0.0243222 
-0.0634992 0.0351382 0.0251078 
-0.0629443 0.0345028 0.0252564 
-0.0611198 0.0343055 0.0238643 
-0.0529527 0.0335658 0.0266854 
-0.0500022 0.0341324 0.0282871 
-0.0489445 0.0345324 0.0269259 
-0.0428079 0.0345905 0.0295635 
-0.0360913 0.0340966 0.0287109 
-0.0340386 0.0344763 0.0303779 
-0.0317163 0.0353696 0.0282965 
-0.0240809 0.0382609 0.0289232 
-0.0171645 0.0394014 0.0311038 
-0.00418557 0.0385945 0.0328226 
-0.00252575 0.0387245 0.0325259 
0.00315145 0.0393498 0.0349135 
0.00251768 0.0353077 0.0387318 
0.00622029 0.0352868 0.0380866 
0.00829772 0.0342713 0.039579 
0.0100435 0.034279 0.0388157 
0.0111745 0.0346241 0.040871 
0.0151843 0.0356708 0.0408791 
0.0178768 0.0357561 0.0408635 
0.0193768 0.0373744 0.0401426 
-0.0853962 0.110967 0.0278813 
0.032648 0.0382407 -0.000427906 
-0.0485701 0.0689173 0.0392279 
-0.080325 0.108722 0.0309858 
-0.0766768 0.117679 0.0515826 
-0.0702022 0.0629023 0.0213041 
-0.0729666 0.0750978 0.0345857 
-0.0851729 0.110707 0.041064 
-0.0710217 0.148581 -0.0344009 
-0.0817529 0.110204 0.036748 
-0.0686556 0.0627868 5.02499e-005 
-0.0667949 0.0625261 0.00112027 
-0.0634006 0.0612436 0.00297086 
-0.0631469 0.0599921 0.00378229 
-0.0586987 0.0584838 0.00685213 
-0.0783918 0.112488 0.0465314 
-0.0592685 0.0706688 0.0389293 
-0.0492997 0.0350857 0.0300033 
-0.0440499 0.0347334 0.0296633 
-0.0352454 0.0347259 0.0327869 
-0.0341646 0.0360741 0.0321118 
-0.0310189 0.0376286 0.0295016 
-0.0303765 0.0382072 0.0307771 
-0.0291207 0.0383968 0.0301139 
-0.0266181 0.0381905 0.0298384 
-0.0199522 0.0389739 0.0306173 
-0.0188236 0.0390097 0.0325715 
-0.0180326 0.0387921 0.0319315 
-0.0162993 0.0388653 0.0321171 
-0.0102873 0.0386275 0.0326582 
-0.00895117 0.0388006 0.0300654 
-0.00664967 0.0398837 0.0344971 
-0.00620953 0.0389148 0.0339972 
0.000671632 0.0392922 0.0344703 
-0.0015498 0.0347527 0.0393633 
-0.000637031 0.034265 0.039845 
0.00261767 0.0352151 0.0407984 
0.00672512 0.034923 0.0406844 
0.00899384 0.0351385 0.0418817 
0.0108108 0.0341482 0.0425632 
0.0149388 0.0349182 0.042544 
0.0162814 0.0358717 0.042356 
0.0173519 0.0367438 0.0418634 
0.0189251 0.0376688 0.0420605 
-0.0834551 0.0778528 0.0210464 
-0.0699207 0.113317 0.0489171 
-0.0708754 0.148122 -0.0314023 
-0.0745832 0.109395 0.0411206 
-0.0804008 0.10922 0.0342794 
-0.0534043 0.069465 0.0385179 
-0.0775997 0.113875 0.0489121 
-0.0787944 0.108544 0.0349476 
-0.0727217 0.108366 0.0384605 
-0.0702645 0.110161 0.0421193 
-0.0742225 0.111477 0.048294 
-0.0662277 0.0629999 0.0232934 
-0.0761581 0.106793 0.0350599 
-0.0653664 0.0615811 0.00123962 
-0.0806585 0.113638 0.0469493 
-0.0654592 0.0345177 0.0280253 
-0.0641492 0.0341419 0.0273631 
-0.0589524 0.0336901 0.0282559 
-0.0528934 0.0346734 0.0277096 
-0.0515999 0.0337106 0.0282185 
-0.0504647 0.0343146 0.030894 
-0.0453388 0.0351699 0.0308241 
-0.0441941 0.0339592 0.0328343 
-0.041858 0.0337199 0.0304666 
-0.0407876 0.0343392 0.0337339 
-0.0361911 0.0340432 0.0326698 
-0.0349381 0.0349348 0.0345978 
-0.0327943 0.0376369 0.0328673 
-0.0299355 0.0377353 0.0326128 
-0.0260531 0.0388216 0.0319094 
-0.0228872 0.0381039 0.0308169 
-0.0143215 0.0392014 0.0310796 
-0.00759269 0.0398121 0.0363881 
-0.00567911 0.0399354 0.0365684 
-0.00297045 0.0397553 0.0354264 
-0.00494747 0.0342808 0.0405222 
-0.00330346 0.0341543 0.0411206 
-0.00232643 0.0349857 0.041282 
-0.00135861 0.0349539 0.0416716 
0.00155806 0.0343477 0.0409736 
0.00269172 0.0339081 0.0425395 
0.00366169 0.0350204 0.0426284 
0.00520623 0.0347091 0.0425285 
0.00738095 0.0352512 0.0432203 
0.00981697 0.0353107 0.0433841 
0.0111265 0.0354079 0.0435538 
0.0134358 0.0354083 0.0441162 
0.0143949 0.0363889 0.0431581 
0.0159678 0.0365246 0.0435661 
0.0173022 0.037465 0.0429728 
-0.0542048 0.0732441 0.0416073 
-0.0787402 0.0800744 0.0334637 
-0.0660343 0.0678199 0.032914 
-0.0719441 0.147467 -0.0306039 
-0.0753739 0.105288 0.037035 
-0.0899829 0.114865 0.0290788 
-0.0736975 0.108246 0.0381539 
-0.0925358 0.114366 0.017831 
-0.0754448 0.114508 0.0507244 
-0.0888876 0.114727 0.0299892 
-0.0713556 0.108858 0.038564 
-0.0747634 0.0696072 0.0284128 
-0.0764875 0.113144 0.0498766 
-0.0718306 0.114019 0.0498468 
-0.0691529 0.0622834 0.00301144 
-0.0650881 0.0606175 0.0035036 
-0.0649888 0.0602161 0.0055212 
-0.0640693 0.0607122 0.00679249 
-0.0599582 0.0588093 0.0060502 
-0.0597381 0.0577739 0.00815696 
-0.056572 0.0577603 0.00979068 
-0.0564501 0.0575343 0.0107895 
-0.0554455 0.0572611 0.0111249 
-0.0656422 0.0349958 0.0296118 
-0.0617843 0.0340903 0.0286374 
-0.0571348 0.0347194 0.0267664 
-0.055217 0.0338664 0.0300448 
-0.0456975 0.0340507 0.0307117 
-0.0444303 0.0349585 0.0344391 
-0.0400607 0.0336607 0.0325189 
-0.0356455 0.033804 0.0364871 
-0.0309947 0.0376007 0.0323993 
-0.0282003 0.0390671 0.0329649 
-0.0178598 0.0395747 0.0357577 
-0.0113927 0.0393138 0.037369 
-0.00890593 0.0398179 0.0376824 
-0.00888191 0.0353569 0.0415268 
-0.00797451 0.0354461 0.0421021 
-0.00681108 0.0354868 0.0421563 
-0.00409934 0.0353639 0.0428666 
-0.00166581 0.0344108 0.0433953 
0.000174987 0.0346307 0.0437988 
0.00231817 0.0349998 0.0439371 
0.00433508 0.0344981 0.0445785 
0.00672659 0.0348056 0.0448387 
0.00847686 0.0357959 0.0444765 
0.00967995 0.0357917 0.0446931 
0.0110289 0.0360642 0.0447886 
0.0134558 0.0367518 0.0447717 
0.0164805 0.0388904 0.0443191 
-0.0861177 0.111817 0.0406932 
-0.0478004 0.06755 0.0392008 
-0.0797333 0.111399 0.0450632 
-0.0648769 0.0802559 0.0429138 
-0.0773885 0.07129 0.024839 
-0.0524995 0.0716363 0.0406643 
-0.0570351 0.0677006 0.0376997 
-0.0904422 0.115223 0.0434435 
-0.0895267 0.113561 0.0385824 
-0.0784337 0.107137 0.0326167 
-0.0779656 0.108138 0.0372113 
-0.0627682 0.074821 0.0405867 
-0.0800176 0.115735 0.0488666 
-0.0263761 0.0356791 0.0515553 
-0.0741575 0.0670009 0.00149297 
-0.0734521 0.0658345 0.00257003 
-0.0707525 0.0634307 0.00331151 
-0.0686948 0.0612302 0.00685901 
-0.0672474 0.060143 0.00900837 
-0.0628596 0.0591162 0.0109744 
-0.0610059 0.0588925 0.0115364 
-0.0587537 0.0575682 0.0127128 
-0.0569744 0.0567084 0.0133247 
-0.0817636 0.115808 0.047498 
-0.0666698 0.0349242 0.0310751 
-0.0654971 0.0340875 0.0313842 
-0.0523695 0.034248 0.0324106 
-0.0515051 0.0348151 0.0347677 
-0.0501411 0.0346273 0.033491 
-0.041479 0.0340881 0.0367148 
-0.03653 0.034684 0.0371392 
-0.0352016 0.0345271 0.038158 
-0.0289868 0.0379926 0.0358698 
-0.0278573 0.0378638 0.0364183 
-0.026989 0.0392322 0.0362911 
-0.0252818 0.0385477 0.0357349 
-0.0223061 0.0386419 0.0352291 
-0.0188683 0.0384071 0.0352636 
-0.0156915 0.0390924 0.0370265 
-0.014418 0.0390991 0.0385467 
-0.0122046 0.0394875 0.0387146 
-0.0126491 0.0350694 0.042528 
-0.0117391 0.0348821 0.0429659 
-0.00973312 0.0352758 0.0434349 
-0.00451224 0.0346621 0.0445232 
-0.00259342 0.0347483 0.0450174 
-0.000302611 0.0346 0.0454099 
0.00161903 0.0355932 0.0451523 
0.00381708 0.0354675 0.0455709 
0.00498833 0.035339 0.0462134 
0.00597389 0.0360539 0.0452494 
0.00735285 0.0358625 0.0460855 
0.00865316 0.036418 0.0458042 
0.0100821 0.0372563 0.0455402 
0.0112664 0.0383398 0.0445035 
-0.0816586 0.078842 0.0280799 
-0.0717913 0.111402 0.0441311 
-0.0707306 0.147619 -0.0277821 
-0.0886955 0.112696 0.0350226 
-0.0888136 0.114391 0.0265435 
-0.0627261 0.0627621 0.0243209 
-0.0803531 0.107578 0.0304849 
-0.0795095 0.109483 0.0383047 
-0.0786342 0.11564 0.0492239 
-0.0865982 0.112158 0.0301488 
-0.0766646 0.108115 0.0378291 
-0.072019 0.11249 0.0488772 
-0.0904904 0.115337 0.0268569 
-0.0772048 0.109754 0.0432142 
-0.0786943 0.113386 0.0474152 
-0.0726877 0.06622 0.00337765 
-0.0721287 0.0650271 0.00434048 
-0.0712538 0.0627979 0.00612013 
-0.0698279 0.0624112 0.00827554 
-0.0661627 0.0601605 0.0111182 
-0.0647728 0.0590623 0.0112701 
-0.0615939 0.0580268 0.0133174 
-0.066191 0.0357697 0.0323613 
-0.0659362 0.0350601 0.0329784 
-0.0651548 0.0347191 0.0334088 
-0.0635617 0.0344334 0.0330213 
-0.0611766 0.0347209 0.0313727 
-0.0547852 0.0344326 0.0342026 
-0.0517366 0.0346861 0.0366225 
-0.0456141 0.0340211 0.0375803 
-0.0447175 0.0350289 0.0358502 
-0.0399878 0.0350446 0.0382928 
-0.0383207 0.0341769 0.0377173 
-0.034388 0.0345823 0.0369298 
-0.0246365 0.0395458 0.0378539 
-0.0225975 0.0391166 0.0386344 
-0.0173417 0.0386439 0.0396252 
-0.0151649 0.0390409 0.0400189 
-0.015503 0.0344176 0.0438869 
-0.0121855 0.0341672 0.0446528 
-0.00769152 0.0347061 0.0443658 
-0.00676079 0.0353564 0.0457422 
-0.00510862 0.0342831 0.0463095 
-0.00305625 0.0343647 0.0466565 
-0.00167438 0.0352743 0.0464093 
0.000318977 0.0352995 0.0468694 
0.00142901 0.0356008 0.0467093 
0.00250083 0.0363263 0.0462456 
0.00371713 0.0368711 0.0455038 
0.00514604 0.0372996 0.0461831 
0.0068455 0.0386114 0.0461877 
-0.077848 0.112915 0.0478254 
-0.0841541 0.11285 0.0468559 
-0.0762254 0.0773663 0.0328733 
-0.0916876 0.115352 0.023936 
-0.0858003 0.113631 0.0448812 
-0.0839872 0.111335 0.0298288 
-0.0728593 0.108955 0.0395701 
-0.0807181 0.0787866 0.0305257 
-0.0853641 0.111504 0.0333925 
-0.0589928 0.0623922 0.0264206 
-0.0757356 0.0675731 0.00358551 
-0.0752563 0.0677624 0.00602127 
-0.0742727 0.0653373 0.00616399 
-0.072319 0.0633903 0.00833288 
-0.0698429 0.062359 0.0103326 
-0.0688596 0.0603818 0.0116329 
-0.0673805 0.0597271 0.0123876 
-0.0649113 0.0596228 0.0132095 
-0.0637187 0.0587209 0.0143387 
-0.0577691 0.0574906 0.0163553 
-0.0749109 0.112324 0.0496317 
-0.0666601 0.0351746 0.0342698 
-0.0657499 0.0349044 0.0348782 
-0.0648252 0.034641 0.0352497 
-0.0573196 0.0348857 0.033595 
-0.0427097 0.0349534 0.0393626 
-0.0410306 0.0352567 0.0402786 
-0.0394245 0.0348646 0.0405682 
-0.0376873 0.0352779 0.0406337 
-0.0361321 0.0341502 0.0406656 
-0.0243009 0.0342968 0.043596 
-0.0222054 0.0351739 0.0442022 
-0.0105361 0.0349217 0.0467564 
-0.00846515 0.034544 0.047268 
-0.00592323 0.0349989 0.0475225 
-0.00369819 0.0359315 0.0470239 
-0.00222467 0.0355522 0.0480375 
-0.00118494 0.036254 0.0473451 
7.66335e-005 0.0371048 0.0461287 
-0.0830322 0.113847 0.0477784 
-0.0516268 0.0697338 0.0373398 
-0.0750999 0.117439 0.0524389 
-0.0894381 0.114495 0.0276718 
-0.0862813 0.1122 0.028414 
-0.0766462 0.0726521 0.0273916 
-0.0716678 0.0681908 0.0269104 
-0.0649269 0.0664189 0.0311961 
-0.0766884 0.107725 0.0362092 
-0.049868 0.0690284 0.0387111 
-0.0589826 0.0624745 0.0279945 
-0.07562 0.0704865 0.0250202 
-0.0516542 0.0663664 0.0367568 
-0.0690043 0.149197 -0.0341671 
-0.0509553 0.0701918 0.0393181 
-0.0801992 0.0769087 0.0252878 
-0.0568206 0.0690937 0.0381844 
-0.0572191 0.0609109 0.0264175 
-0.076308 0.0736306 0.0307389 
-0.074133 0.065301 0.00811077 
-0.0727956 0.063268 0.0103635 
-0.0703534 0.0623424 0.0116928 
-0.0696695 0.0614733 0.0127046 
-0.0672474 0.0357317 0.0354573 
-0.066288 0.0351089 0.0361702 
-0.0654538 0.0346524 0.0367152 
-0.0639574 0.034847 0.0368426 
-0.0562201 0.0342367 0.0381388 
-0.047039 0.0350252 0.037429 
-0.0461021 0.0346727 0.0403064 
-0.0450983 0.0347144 0.0401291 
-0.0441857 0.034747 0.0413781 
-0.0426745 0.0349306 0.0414388 
-0.0406348 0.0346794 0.0419485 
-0.0390441 0.0347539 0.0424929 
-0.037733 0.0355631 0.0421657 
-0.036825 0.0352066 0.042623 
-0.0360522 0.0347211 0.0430873 
-0.0350793 0.0346016 0.0433467 
-0.0318137 0.0348706 0.0405929 
-0.0267955 0.0341272 0.0434602 
-0.0201729 0.0346607 0.0451242 
-0.0147019 0.0341772 0.04621 
-0.0134797 0.0353955 0.0475102 
-0.0112383 0.0351287 0.0481649 
-0.00944763 0.0351944 0.0483745 
-0.00840579 0.0354812 0.0483483 
-0.00732795 0.0360628 0.0479139 
-0.00613818 0.0361317 0.0480641 
-0.00497227 0.0364802 0.0479275 
-0.00369185 0.0367967 0.0479691 
-0.0793636 0.0719047 0.0180928 
-0.0749033 0.107139 0.0371862 
-0.0703312 0.148119 -0.035837 
-0.0774123 0.0693818 0.0219616 
-0.0842093 0.110238 0.0378473 
-0.0754787 0.111863 0.0459118 
-0.0768721 0.110202 0.0446677 
-0.0900069 0.113099 0.0163023 
-0.064005 0.0692522 0.0362286 
-0.0824459 0.0761308 0.0220855 
-0.090803 0.1142 0.0198014 
-0.0763279 0.0690846 0.0200347 
-0.0528982 0.0676206 0.0374521 
-0.0746703 0.0673051 0.0211477 
-0.0886486 0.111437 0.0374267 
-0.0885431 0.112389 0.0189057 
-0.0526953 0.0660039 0.0348824 
-0.0710217 0.0742193 0.0367985 
-0.0713575 0.0662938 0.0227329 
-0.068465 0.0643937 0.025393 
-0.0675859 0.0660682 0.027332 
-0.0758253 0.0675825 0.00771782 
-0.0657726 0.0732274 0.0378314 
-0.0728804 0.0637745 0.0117792 
-0.0715485 0.0630063 0.0127486 
-0.0687003 0.0603688 0.0138004 
-0.0663042 0.0596445 0.0154437 
-0.0592896 0.0582416 0.0166391 
-0.0583568 0.0589984 0.0183769 
-0.0657634 0.0353587 0.0379156 
-0.0648428 0.0351193 0.0383557 
-0.0636926 0.0351386 0.03864 
-0.0619903 0.0336811 0.0374386 
-0.0597284 0.034227 0.0322878 
-0.0539989 0.0348385 0.0361058 
-0.0509372 0.0351844 0.04158 
-0.0471107 0.0343417 0.0425581 
-0.0446918 0.0351681 0.0426755 
-0.0435543 0.0352727 0.0427845 
-0.0414265 0.0360288 0.0424555 
-0.0401222 0.0358977 0.0430073 
-0.0380734 0.0359548 0.0433614 
-0.0370875 0.0356475 0.0439176 
-0.0355958 0.0349215 0.0447379 
-0.0348818 0.034338 0.0452654 
-0.024941 0.0351482 0.0453558 
-0.0177679 0.0346941 0.0478628 
-0.0164453 0.0349453 0.0487556 
-0.0147873 0.0351854 0.0491579 
-0.0125677 0.0351545 0.0495042 
-0.0110737 0.0360676 0.0490177 
-0.00972707 0.0357352 0.0496749 
-0.00843734 0.0358037 0.0499028 
-0.00768567 0.0371324 0.0486136 
-0.00637165 0.0376292 0.0484956 
-0.0654249 0.0644959 0.0281067 
-0.0843385 0.117813 0.048343 
-0.0631669 0.0635154 0.0264528 
-0.0687408 0.0792874 0.0398521 
-0.0810294 0.07447 0.0204751 
-0.0677858 0.0677376 0.0307847 
-0.0696089 0.112665 0.0466771 
-0.0882382 0.11585 0.0462961 
-0.0879957 0.114736 0.0436927 
-0.0834507 0.0758367 0.0154964 
-0.0626287 0.065635 0.0310781 
-0.0852501 0.110464 0.0373191 
-0.0698104 0.0700085 0.0326052 
-0.081341 0.0806536 0.031374 
-0.0784227 0.110428 0.0442515 
-0.0755696 0.107696 0.0364008 
-0.0593003 0.0662536 0.0350927 
-0.0581685 0.0738778 0.0413219 
-0.0589069 0.0629543 0.0294911 
-0.0638721 0.0736026 0.0394083 
-0.0807212 0.0738613 0.00293054 
-0.0789662 0.0713028 0.00589611 
-0.077447 0.0703496 0.00735015 
-0.0544739 0.0623681 0.0300916 
-0.0740289 0.0655389 0.0106173 
-0.0712293 0.0625121 0.0144477 
-0.0639945 0.0599504 0.0160803 
-0.0618928 0.0587175 0.0175465 
-0.0582203 0.0592983 0.0211845 
-0.0537389 0.062266 0.0307426 
-0.0825457 0.111306 0.0324501 
-0.0664135 0.0357553 0.0390872 
-0.0655001 0.0350309 0.0397242 
-0.0645278 0.035001 0.0401388 
-0.0630719 0.0352424 0.040264 
-0.0605341 0.034769 0.0414742 
-0.0538913 0.0347165 0.0429619 
-0.0517368 0.0348674 0.0432467 
-0.0505055 0.0344635 0.0435373 
-0.0485913 0.0355222 0.043504 
-0.0465926 0.0353288 0.0436796 
-0.0450459 0.035746 0.0437782 
-0.0439244 0.035884 0.0439008 
-0.0426304 0.0362901 0.043772 
-0.0422478 0.0366468 0.0439431 
-0.0815959 0.113351 0.0462688 
-0.0874627 0.112121 0.0410401 
-0.0370113 0.0368473 0.0443743 
-0.0361209 0.0364123 0.0449102 
-0.0351315 0.0358889 0.0455803 
-0.0340564 0.0348498 0.0466925 
-0.0330112 0.0351965 0.0469938 
-0.0286228 0.0343898 0.0466197 
-0.0233567 0.0352977 0.0484179 
-0.0218302 0.0344964 0.048812 
-0.0200504 0.0351974 0.0497734 
-0.01887 0.0354875 0.0499404 
-0.0168731 0.0350578 0.0503557 
-0.0159409 0.0358261 0.0501811 
-0.0136314 0.0359145 0.0503446 
-0.0123032 0.0361048 0.0504564 
-0.0113288 0.0369594 0.0496509 
-0.0098906 0.0373629 0.04912 
-0.0743307 0.111123 0.0456156 
-0.0699973 0.147207 -0.0323192 
-0.0674628 0.112644 0.0457121 
-0.0829837 0.117491 0.0486232 
-0.081474 0.109962 0.0314674 
-0.0820547 0.074722 0.0181691 
-0.0719977 0.0686919 0.0293548 
-0.076697 0.11467 0.05108 
-0.050659 0.0693664 0.0382346 
-0.0789964 0.0754555 0.0275219 
-0.0795357 0.0740728 0.0240205 
-0.0780135 0.0761087 0.0308172 
-0.0728681 0.0728377 0.03275 
-0.0716464 0.148835 -0.0365549 
-0.0642575 0.0771372 0.0417014 
-0.0866967 0.112293 0.024922 
-0.0743715 0.071479 0.0310338 
-0.0608051 0.0678782 0.0358456 
-0.0867011 0.11223 0.0217835 
-0.0880662 0.114457 0.0290686 
-0.0549599 0.0655167 0.0349419 
-0.0737236 0.109725 0.0437794 
-0.0805226 0.108821 0.0380391 
-0.0748908 0.0691443 0.023393 
-0.0890711 0.112118 0.0402085 
-0.0799082 0.0721261 0.00678832 
-0.0767916 0.0693437 0.00929335 
-0.076759 0.0674835 0.0119724 
-0.0756566 0.0668649 0.011326 
-0.0762677 0.0671541 0.0133916 
-0.0745189 0.0653815 0.0125961 
-0.0728383 0.0642302 0.0132835 
-0.0746479 0.0661477 0.0151022 
-0.0737637 0.0643751 0.0161327 
-0.0717955 0.0642169 0.0167088 
-0.0702618 0.0631449 0.0178959 
-0.067707 0.0607566 0.0154168 
-0.0680125 0.0614686 0.019379 
-0.0668947 0.0622962 0.0191948 
-0.0656175 0.0616748 0.0200809 
-0.0632446 0.0603558 0.0192478 
-0.0633112 0.0609158 0.0216561 
-0.0619722 0.0608332 0.0215108 
-0.0585595 0.0599913 0.0235089 
-0.0703711 0.0715737 0.0349528 
-0.0866138 0.111548 0.0390749 
-0.0780796 0.0718558 0.0221809 
-0.0648002 0.0357312 0.0412278 
-0.0638637 0.0354557 0.0415934 
-0.0629849 0.0350272 0.0423366 
-0.0606122 0.035259 0.0426171 
-0.0573547 0.0338842 0.0439476 
-0.0545413 0.0345024 0.0443987 
-0.0527628 0.0356304 0.044331 
-0.0508125 0.0346094 0.0450194 
-0.0726571 0.111712 0.0464657 
-0.0894309 0.113478 0.0363834 
-0.0473862 0.0352033 0.0453775 
-0.0805582 0.11083 0.0415701 
-0.0543824 0.0677426 0.0367792 
-0.0834654 0.11161 0.0422756 
-0.0596919 0.0726722 0.0401136 
-0.077253 0.105093 0.0350497 
-0.0508592 0.0712529 0.0402357 
-0.0642855 0.0684312 0.0338755 
-0.0693231 0.0722757 0.0367947 
-0.0733851 0.0675995 0.0234746 
-0.0355244 0.0358994 0.0476179 
-0.034638 0.0354432 0.0478643 
-0.0333907 0.0358784 0.0480438 
-0.0324068 0.0357206 0.0484367 
-0.0311424 0.0356665 0.0489438 
-0.0297284 0.0351743 0.049427 
-0.0283096 0.0349191 0.0495857 
-0.0267718 0.0348293 0.0492445 
-0.0255872 0.0354503 0.050262 
-0.0231416 0.0343858 0.0511312 
-0.0197262 0.0352408 0.0513365 
-0.0182944 0.0349466 0.0517646 
-0.0466643 0.148463 -0.00264432 
-0.0691164 0.149121 -0.0403326 
-0.0605635 0.167456 -0.0600082 
-0.0686907 0.14991 -0.0425744 
-0.0684694 0.141511 -0.0102097 
-0.0102104 0.175831 -0.0286402 
-0.0636781 0.14547 -0.00999707 
-0.0631602 0.143299 -0.0097255 
-0.0647851 0.148486 -0.0291299 
-0.0170703 0.160762 -0.0115458 
-0.0645174 0.14306 -0.0115645 
-0.0100165 0.171838 -0.0266458 
-0.0628294 0.145235 -0.0132756 
-0.0510495 0.145336 -0.00106972 
-0.0664828 0.140304 -0.00782611 
-0.0708925 0.14372 -0.0150273 
-0.0637678 0.150456 -0.0319099 
-0.0476262 0.144544 0.00437469 
-0.0649211 0.14486 -0.0130071 
-0.0139582 0.162513 -0.0138914 
-0.0640698 0.159763 -0.0561637 
-0.0668657 0.152663 -0.0436683 
-0.0660738 0.144686 -0.0177687 
-0.0696106 0.150707 -0.042829 
-0.0335895 0.15206 -0.00492426 
-0.0706758 0.145471 -0.0180801 
-0.0673272 0.152957 -0.0475605 
-0.0430542 0.147135 0.000850965 
-0.0226705 0.157405 -0.00760755 
-0.0653223 0.144481 -0.0140358 
-0.0668987 0.15324 -0.046608 
-0.0674966 0.149589 -0.0381242 
-0.0308759 0.154199 -0.00683002 
-0.0503226 0.141353 0.00130976 
-0.0447201 0.147778 -0.00238991 
-0.0508996 0.139842 0.00156922 
-0.0618593 0.162882 -0.0545329 
-0.0610531 0.169808 -0.0608063 
-0.0489541 0.150173 -0.00435534 
-0.0141691 0.169162 -0.0231397 
-0.00874547 0.171201 -0.0260183 
-0.0633616 0.161495 -0.0588473 
-0.0124908 0.170386 -0.0253912 
-0.0689201 0.151689 -0.0441322 
-0.068015 0.146212 -0.0219983 
-0.0644876 0.146152 -0.0210972 
-0.0696315 0.140767 -0.00880537 
-0.0619375 0.139917 -0.00688675 
-0.0463794 0.1449 0.00281117 
-0.0684655 0.152499 -0.0460351 
-0.0660065 0.144522 -0.0148063 
-0.0130989 0.164463 -0.0182552 
-0.0492757 0.143931 0.00159151 
-0.0477815 0.147906 -0.00386199 
-0.0673647 0.145732 -0.024655 
-0.0684384 0.140594 -0.008612 
-0.0641494 0.148776 -0.0238612 
-0.0660766 0.158591 -0.0548258 
-0.0716197 0.146303 -0.0212523 
-0.01233 0.168791 -0.0232407 
-0.0150625 0.16017 -0.0121476 
-0.0655052 0.144995 -0.0169169 
-0.0633763 0.163801 -0.0590263 
-0.0628313 0.153798 -0.0311105 
-0.00985734 0.167912 -0.0237387 
-0.0684527 0.147453 -0.0315045 
-0.0623589 0.1674 -0.0615215 
-0.0541887 0.141357 -0.000921721 
-0.0617781 0.142927 -0.00651404 
-0.0646636 0.147071 -0.0199349 
-0.0648757 0.147028 -0.024032 
-0.0703055 0.149651 -0.0385198 
-0.0244762 0.158697 -0.0125761 
-0.0111552 0.165875 -0.0195018 
-0.0721583 0.145241 -0.0182213 
-0.0692059 0.144469 -0.0205991 
-0.00955686 0.174274 -0.0283706 
-0.0380752 0.152814 -0.0067661 
-0.071222 0.149053 -0.0391248 
-0.0104602 0.171637 -0.0268022 
-0.0608361 0.16828 -0.0609646 
-0.0239509 0.157346 -0.00546248 
-0.0684782 0.149233 -0.0394138 
-0.0640951 0.148875 -0.0274812 
-0.0667813 0.151751 -0.0449547 
-0.0647244 0.145738 -0.0150119 
-0.0649348 0.145144 -0.0160336 
-0.0429339 0.147845 -0.00337383 
-0.0426155 0.147958 -0.0018461 
-0.0203366 0.164541 -0.0168644 
-0.0254156 0.164755 -0.0163685 
-0.0101461 0.173203 -0.0275593 
-0.0665508 0.15388 -0.0485662 
-0.0653283 0.146277 -0.0219925 
-0.0185429 0.159064 -0.00971691 
-0.0630831 0.163325 -0.0585019 
-0.0652233 0.139529 -0.00840036 
-0.0295888 0.157904 -0.0115302 
-0.0629049 0.143811 -0.00853805 
-0.0620776 0.162606 -0.05871 
-0.0265625 0.155334 -0.0050634 
-0.061039 0.144459 -0.00513846 
-0.064774 0.149594 -0.0309659 
-0.0150076 0.161048 -0.0145031 
-0.0662975 0.153287 -0.0456387 
-0.0532768 0.137925 -0.00205361 
-0.0616316 0.165711 -0.0607684 
-0.0633635 0.160993 -0.0515189 
-0.0699869 0.144027 -0.0180162 
-0.0703495 0.146155 -0.0239271 
-0.0702302 0.142906 -0.0103049 
-0.0636599 0.146834 -0.0189856 
-0.0531856 0.139902 -0.000154098 
-0.0268249 0.161155 -0.0150882 
-0.0649641 0.146331 -0.0178656 
-0.0511676 0.147339 -0.00186461 
-0.0495494 0.145284 -0.000810588 
-0.0188945 0.16387 -0.0158908 
-0.0284443 0.15595 -0.00845814 
-0.0679489 0.151391 -0.0435482 
-0.0716533 0.143874 -0.0158792 
-0.0499853 0.143981 0.000828381 
-0.0638616 0.148031 -0.0208114 
-0.0671084 0.151025 -0.0427903 
-0.0674055 0.151533 -0.0458455 
-0.0625489 0.144061 -0.00730178 
-0.0694183 0.14553 -0.0234931 
-0.0105056 0.165563 -0.0211612 
-0.0670338 0.154652 -0.0510838 
-0.0106054 0.174465 -0.0287796 
-0.0635034 0.15349 -0.036184 
-0.0694044 0.142169 -0.0107485 
-0.067317 0.140233 -0.00865368 
-0.0696089 0.148996 -0.0378132 
-0.0713269 0.15062 -0.0415127 
-0.0629301 0.147604 -0.0148195 
-0.0656463 0.147117 -0.0249371 
-0.0115083 0.17386 -0.0275831 
-0.0621821 0.145573 -0.00555107 
-0.0423712 0.150913 -0.00499781 
-0.0104723 0.169637 -0.0246151 
-0.064206 0.142372 -0.0087833 
-0.0668111 0.151463 -0.0415512 
-0.0187355 0.160851 -0.0122976 
-0.0133874 0.165 -0.02017 
-0.0396022 0.150962 -0.00576877 
-0.0640761 0.147803 -0.0255445 
-0.0251355 0.162064 -0.0156807 
-0.0708766 0.144033 -0.0128032 
-0.0503075 0.14638 -0.00202005 
-0.0450887 0.150923 -0.00478583 
-0.054964 0.139793 -0.00142969 
-0.0438184 0.150222 -0.00433117 
-0.0515058 0.138382 0.0013841 
-0.0709279 0.147029 -0.0239819 
-0.048506 0.14702 -0.00275232 
-0.066733 0.141826 -0.00880606 
-0.0728912 0.144235 -0.0159103 
-0.0295887 0.155679 -0.00744643 
-0.0654488 0.156873 -0.0529749 
-0.0661112 0.155046 -0.0491518 
-0.0650189 0.14244 -0.0094416 
-0.031607 0.158746 -0.011995 
-0.0653571 0.145262 -0.0198999 
-0.0500654 0.143513 0.00363212 
-0.0638567 0.144323 -0.0124188 
-0.0482534 0.144573 0.000250567 
-0.0640254 0.147005 -0.0231931 
-0.0694082 0.147342 -0.029032 
-0.0280074 0.155291 -0.0036079 
-0.0673614 0.144734 -0.0153821 
-0.070022 0.146272 -0.0264508 
-0.0680255 0.144405 -0.0199736 
-0.0709037 0.151593 -0.0433817 
-0.0398069 0.151579 -0.00719047 
-0.0656491 0.152437 -0.0420885 
-0.0685476 0.145545 -0.0229096 
-0.0504858 0.142882 0.00158403 
-0.0620064 0.151984 -0.0282807 
-0.0675273 0.139073 -0.00780266 
-0.0499363 0.141711 0.00274958 
-0.0244308 0.158286 -0.0102914 
-0.0659551 0.143403 -0.012506 
-0.0628773 0.142616 -0.00718026 
-0.0631947 0.160399 -0.0572964 
-0.0473765 0.145694 0.00119514 
-0.0259457 0.156491 -0.00809846 
-0.0723689 0.143941 -0.0102994 
-0.0675225 0.14776 -0.0299455 
-0.0293919 0.15372 -0.0056209 
-0.0631465 0.150386 -0.023579 
-0.0636331 0.149541 -0.0221146 
-0.0126371 0.162907 -0.0168398 
-0.0702302 0.142707 -0.0128265 
-0.0470242 0.149705 -0.00453265 
-0.0693187 0.144842 -0.0161807 
-0.0613699 0.171827 -0.0617864 
-0.0659666 0.145792 -0.0232078 
-0.0635471 0.150161 -0.0267475 
-0.0666675 0.145014 -0.0214908 
-0.0631726 0.146541 -0.0148 
-0.0634836 0.145706 -0.0169341 
-0.0643171 0.158954 -0.0481979 
-0.0618987 0.170054 -0.0614816 
-0.0641257 0.145804 -0.0139587 
-0.0171431 0.166026 -0.0187423 
-0.0275833 0.157269 -0.0113788 
-0.0677909 0.142337 -0.00889406 
-0.0180925 0.1594 -0.0104105 
-0.0628204 0.149345 -0.0188314 
-0.0263865 0.156397 -0.00625876 
-0.0150578 0.167569 -0.0207092 
-0.0632217 0.141166 -0.007213 
-0.0514011 0.142722 0.000711125 
-0.0221336 0.161591 -0.0138148 
-0.0448142 0.145412 0.00329994 
-0.0629304 0.148013 -0.0196893 
-0.0632595 0.142256 -0.00822643 
-0.0637609 0.144779 -0.0113046 
-0.0632455 0.153515 -0.0336235 
-0.0267307 0.159544 -0.0124823 
-0.00954463 0.16925 -0.0243348 
-0.0479028 0.143921 0.00339075 
-0.0412096 0.154748 -0.00787063 
-0.0654545 0.15811 -0.0540515 
-0.0507302 0.147925 -0.00343026 
-0.0648747 0.153911 -0.0424958 
-0.0700813 0.149737 -0.0410303 
-0.0469906 0.14586 -0.0013197 
-0.0204369 0.15945 -0.0130199 
-0.00976937 0.170358 -0.0257933 
-0.0620632 0.164992 -0.0583938 
-0.0392091 0.149726 -0.00208087 
-0.0407682 0.149513 -0.00414059 
-0.0187262 0.160565 -0.0141248 
-0.0681947 0.145056 -0.0168874 
-0.0635711 0.147345 -0.0176568 
-0.0623307 0.161072 -0.0560834 
-0.0531557 0.142355 0.000219111 
-0.0388954 0.150106 -0.00428228 
-0.0459279 0.145596 -0.00117529 
-0.061105 0.146654 -0.00458691 
-0.0165026 0.163558 -0.0163266 
-0.0345296 0.154213 -0.007454 
-0.0322941 0.152949 -0.00503415 
-0.0658773 0.155236 -0.0460555 
-0.0672214 0.150303 -0.0403527 
-0.0660223 0.1508 -0.033951 
-0.066072 0.147736 -0.0283246 
-0.0349004 0.152478 -0.00269701 
-0.0475527 0.147263 -0.00189494 
-0.0209969 0.158388 -0.0081688 
-0.0641816 0.14354 -0.0105015 
-0.0630794 0.147032 -0.013412 
-0.0671078 0.153716 -0.0494353 
-0.0520262 0.142827 -1.12073e-005 
-0.0666543 0.143343 -0.0109912 
-0.0241931 0.161727 -0.0143385 
-0.0647376 0.159081 -0.0551324 
-0.0683283 0.150653 -0.0414388 
-0.0638847 0.158784 -0.0549589 
-0.0650841 0.147593 -0.027203 
-0.0417152 0.14939 -0.00488204 
-0.0314177 0.155989 -0.0108675 
-0.0355668 0.155672 -0.010842 
-0.0660075 0.15389 -0.0475595 
-0.0648504 0.141214 -0.00825283 
-0.0663156 0.151334 -0.0380057 
-0.0560893 0.138142 -0.00366675 
-0.035731 0.152007 -0.00504594 
-0.0645373 0.15654 -0.0522396 
-0.0653007 0.153295 -0.0395751 
-0.0655566 0.155481 -0.0512066 
-0.0661864 0.149384 -0.0334252 
-0.0643575 0.150229 -0.0289967 
-0.0716381 0.142643 -0.0106499 
-0.0283652 0.160509 -0.0131619 
-0.0645431 0.151342 -0.035216 
-0.0646694 0.155144 -0.0408684 
-0.0660106 0.14897 -0.0300703 
-0.0327435 0.154377 -0.00728096 
-0.068352 0.152356 -0.0482524 
-0.0685611 0.147469 -0.0271159 
-0.0612818 0.171334 -0.0605375 
-0.0636368 0.147443 -0.0220407 
-0.0672123 0.148253 -0.0324397 
-0.0327622 0.156898 -0.0101702 
-0.0666571 0.147742 -0.0257647 
-0.0668818 0.145135 -0.0185479 
-0.0225369 0.162567 -0.0155623 
-0.0446505 0.146492 -0.000570054 
-0.0456989 0.147629 -0.00305599 
-0.0273672 0.154996 -0.00471375 
-0.0510012 0.144322 0.000541793 
-0.0635933 0.152084 -0.0293382 
-0.070534 0.151165 -0.0452822 
-0.06624 0.154692 -0.0504697 
-0.0111526 0.16682 -0.022601 
-0.0631691 0.158372 -0.0450347 
-0.0223074 0.158395 -0.00894507 
-0.0629186 0.145836 -0.01187 
-0.0648026 0.159551 -0.0570567 
-0.0629033 0.15182 -0.0322114 
-0.0673137 0.142743 -0.0134003 
-0.0676397 0.149768 -0.035091 
-0.0225706 0.156751 -0.00654615 
-0.0704776 0.150511 -0.043489 
-0.0310585 0.153834 -0.00357551 
-0.0381399 0.155446 -0.00897969 
-0.055124 0.0568165 0.017068 
3 5776 5775 5455 
3 4391 10654 6529 
3 5671 5672 5695 
3 6600 3863 6465 
3 3290 3231 3315 
3 7246 3701 7304 
3 7246 1390 3701 
3 3701 1390 3847 
3 3847 3865 4362 
3 4272 4017 4467 
3 4118 4205 4165 
3 3701 3724 7305 
3 3918 1476 4307 
3 4441 3918 4307 
3 4175 4082 3883 
3 4694 4695 4719 
3 3924 4001 3927 
3 3329 3949 4029 
3 1476 4352 3697 
3 4352 4015 3697 
3 4015 3993 3955 
3 3697 4015 3955 
3 3993 4358 3763 
3 3955 3993 3763 
3 275 1518 3698 
3 6542 6541 6495 
3 3763 4358 3990 
3 5871 10990 5513 
3 11070 11078 10939 
3 3941 4069 4116 
3 3383 625 4286 
3 6145 3445 5807 
3 6550 5999 6507 
3 6185 6186 6216 
3 5999 3379 6507 
3 9535 9571 9570 
3 3231 3290 3889 
3 3802 3803 3833 
3 5522 5564 5563 
3 1711 903 3713 
3 4507 4399 4247 
3 4261 4484 4420 
3 3869 3943 3942 
3 4023 4121 4120 
3 4421 4486 4485 
3 4484 4421 4485 
3 4161 4307 4122 
3 10955 10879 10920 
3 6542 6590 6541 
3 3810 5423 4099 
3 5099 3932 4388 
3 6304 6345 6344 
3 4213 4310 3286 
3 6190 5865 6269 
3 4390 3296 4389 
3 4390 4389 2131 
3 359 5493 985 
3 3717 5016 3758 
3 4482 4420 4483 
3 3716 3717 3758 
3 3788 3873 3858 
3 4225 4363 4507 
3 6110 3952 6107 
3 4118 4305 4205 
3 5574 4413 4301 
3 6649 9425 9454 
3 4388 3932 5214 
3 6339 6340 6375 
3 3707 3999 3986 
3 5653 5654 5684 
3 4780 5140 5164 
3 6195 5780 6168 
3 4206 4420 4305 
3 4988 1518 712 
3 3921 5703 6588 
3 10194 10343 10256 
3 3563 3258 532 
3 4416 4422 4411 
3 1390 3865 3847 
3 3979 3980 4165 
3 6097 6127 6096 
3 3718 4022 4016 
3 4484 4485 984 
3 4483 4484 984 
3 4420 4484 4483 
3 5016 4801 3758 
3 40 3958 328 
3 4133 4010 4061 
3 10990 10945 5513 
3 6458 6495 6420 
3 5434 5749 6367 
3 6341 6377 6376 
3 10880 10911 11012 
3 630 908 532 
3 6301 6302 6341 
3 2416 2794 2390 
3 3865 4382 4362 
3 4362 4382 4463 
3 11131 11117 10879 
3 5776 6110 5775 
3 6355 6004 10894 
3 3686 3703 3691 
3 6589 3921 6588 
3 7305 3724 1273 
3 4354 4400 4403 
3 9719 7657 7627 
3 4463 3918 4441 
3 3763 3990 4088 
3 3918 4352 1476 
3 3994 4161 3849 
3 3819 4437 4055 
3 4503 4439 4379 
3 1428 4154 4361 
3 4135 4133 4061 
3 4373 4178 4321 
3 3755 3837 3836 
3 2002 3898 4327 
3 4535 4446 7183 
3 1476 3697 4105 
3 4438 4506 4037 
3 3700 1552 78 
3 4037 4161 3994 
3 4006 4241 3927 
3 4049 4006 3927 
3 1510 3724 4223 
3 5393 5361 4150 
3 4084 3873 4230 
3 4403 4400 4514 
3 3697 3955 4105 
3 4319 3957 4015 
3 4352 4319 4015 
3 3957 4035 3993 
3 3866 3867 3978 
3 7417 1736 7553 
3 1439 1474 1517 
3 10369 10368 10318 
3 7757 7758 7650 
3 6547 2655 6388 
3 6129 6156 6128 
3 6097 6129 6128 
3 7305 1273 7248 
3 6540 6589 6588 
3 3619 5434 6367 
3 6257 6302 6301 
3 10205 10323 10322 
3 4015 3957 3993 
3 3993 4035 4358 
3 4105 3955 3763 
3 4403 4503 4518 
3 3975 4040 3985 
3 11057 2316 3033 
3 487 5008 5032 
3 4505 4441 4307 
3 3624 6624 6400 
3 4423 4264 3940 
3 10989 7109 7108 
3 4439 4178 4373 
3 4518 4503 4379 
3 4379 4439 4373 
3 4341 4403 4342 
3 4306 4403 4341 
3 4403 4518 4342 
3 1553 1267 1474 
3 1510 1553 4535 
3 4040 4403 4306 
3 4263 3765 4210 
3 685 192 374 
3 3966 4049 3927 
3 4297 4296 3884 
3 3884 4342 4510 
3 4040 4306 3985 
3 1474 1267 3975 
3 1267 4040 3975 
3 905 11057 2944 
3 4719 4720 4743 
3 4463 4441 4505 
3 4017 5210 4345 
3 5214 5099 5212 
3 9719 9756 7658 
3 537 3759 4227 
3 3836 3837 3867 
3 1736 1737 7420 
3 3867 3903 3979 
3 3801 4476 3762 
3 3975 4302 4300 
3 4302 4296 4300 
3 4300 4296 4297 
3 4296 4342 3884 
3 1630 3521 3522 
3 4357 4362 4463 
3 7929 11137 9018 
3 6056 6057 6097 
3 6156 6155 6128 
3 10319 10318 10284 
3 3624 3259 6624 
3 11107 11062 11114 
3 4510 4373 476 
3 687 3789 4020 
3 3764 4020 4360 
3 10873 11119 3132 
3 3994 3849 4037 
3 3847 4362 4357 
3 3935 4103 4034 
3 6456 6455 6417 
3 4343 4493 4277 
3 3978 3979 4164 
3 5701 5739 5700 
3 6516 9085 8442 
3 4177 3850 4320 
3 4039 4177 3882 
3 3762 537 4227 
3 4535 4534 4533 
3 10043 10115 10072 
3 4036 3705 3956 
3 3718 4016 908 
3 3840 3869 3942 
3 3701 3847 3972 
3 4227 4225 4507 
3 10965 8891 10841 
3 5806 3929 5770 
3 6550 6602 6428 
3 6041 3853 6006 
3 4446 4533 7184 
3 6851 7355 7267 
3 1394 908 630 
3 3691 3715 3685 
3 4043 3510 3966 
3 1394 630 1395 
3 3863 6190 6465 
3 4746 318 4881 
3 318 1199 4881 
3 11055 3597 10899 
3 5080 5169 402 
3 4848 5080 402 
3 4476 537 3762 
3 4299 4300 4248 
3 4515 4248 4516 
3 4516 4248 4039 
3 5999 6550 6599 
3 9002 7736 7730 
3 5806 5770 6074 
3 3513 1630 2368 
3 5621 5622 5653 
3 3758 4801 3870 
3 10877 10931 10935 
3 4801 4911 3870 
3 602 3728 520 
3 3804 3868 3839 
3 4178 3816 4321 
3 5444 5411 5380 
3 3692 3693 3716 
3 6701 5475 6995 
3 4039 4510 4177 
3 77 1470 4407 
3 6202 6428 5773 
3 6105 6077 5749 
3 6507 3379 5751 
3 739 981 1017 
3 7031 9119 9063 
3 3791 6529 4285 
3 4006 2131 4241 
3 5183 403 897 
3 403 708 4746 
3 897 403 4746 
3 708 319 318 
3 4746 708 318 
3 319 1516 1199 
3 318 319 1199 
3 1516 823 321 
3 1199 1516 321 
3 1268 402 740 
3 823 1268 740 
3 5314 6705 5339 
3 10836 11127 11064 
3 4227 3759 4226 
3 3688 3693 3692 
3 3687 3688 3692 
3 6432 5584 5616 
3 4490 3764 4360 
3 10889 10836 11086 
3 3998 3996 4135 
3 4377 3996 3998 
3 4407 2901 77 
3 4062 687 4020 
3 3941 3977 1428 
3 4082 4247 4131 
3 5593 5592 5563 
3 3296 3315 4389 
3 194 1998 4711 
3 981 739 708 
3 403 981 708 
3 708 739 319 
3 301 4848 402 
3 1268 301 402 
3 301 1237 4848 
3 4824 5283 5284 
3 1303 4761 5196 
3 3902 3939 4299 
3 4269 4130 3648 
3 3652 3443 3651 
3 6465 6190 6269 
3 5672 8013 8057 
3 3259 3548 4291 
3 4115 4203 3766 
3 3979 4165 4164 
3 4485 4486 1022 
3 4376 4377 3998 
3 6097 6098 6129 
3 151 194 4711 
3 4727 4707 38 
3 6217 6258 6257 
3 5472 4101 5428 
3 6418 6419 6456 
3 8418 8522 8599 
3 5381 5444 5380 
3 3996 4133 4135 
3 4513 4468 456 
3 1017 772 739 
3 4549 981 403 
3 772 320 319 
3 739 772 319 
3 866 1516 319 
3 320 866 319 
3 866 906 823 
3 1516 866 823 
3 1304 1268 823 
3 906 1304 823 
3 1268 1165 301 
3 1165 1237 301 
3 1165 1303 1237 
3 3121 3140 3156 
3 3368 3640 3152 
3 6302 6303 6342 
3 5840 6164 6114 
3 3625 3866 3590 
3 6302 6342 6341 
3 6341 6342 6377 
3 4291 6448 4394 
3 6421 6458 6420 
3 3766 3922 3780 
3 4438 4037 4178 
3 4361 4203 4115 
3 5450 5451 5489 
3 4477 1394 1333 
3 3759 4225 4226 
3 6495 6494 6457 
3 10703 6156 6129 
3 6964 6872 6861 
3 5741 5740 5702 
3 3534 2030 3693 
3 4446 4535 4533 
3 11092 11018 10846 
3 3921 4001 3924 
3 6259 6258 6217 
3 8492 8546 609 
3 4285 6529 10265 
3 8981 9032 8980 
3 1439 1517 1438 
3 4985 4964 385 
3 1055 822 772 
3 1017 1055 772 
3 822 1713 320 
3 772 822 320 
3 320 1713 866 
3 1304 682 1268 
3 1268 682 1165 
3 1303 4946 4761 
3 4511 4502 4946 
3 3418 3571 3626 
3 3140 3198 3156 
3 2102 3368 3274 
3 3491 2102 3274 
3 6259 6303 6258 
3 4616 4288 9196 
3 10072 10238 10071 
3 4394 6448 6201 
3 4382 4464 4463 
3 1509 1466 1464 
3 4297 3884 4248 
3 5909 3507 5939 
3 4494 4495 603 
3 4533 4445 4332 
3 8123 9049 8432 
3 8092 7845 8140 
3 4991 5893 5178 
3 8788 8883 8787 
3 9179 9073 9120 
3 10590 1265 1301 
3 6164 5895 6231 
3 4602 18 4669 
3 864 822 1055 
3 822 864 1713 
3 3 866 1713 
3 266 906 866 
3 3 266 866 
3 266 2749 906 
3 906 2749 1304 
3 1304 2749 682 
3 682 1163 1165 
3 1163 773 1165 
3 1165 773 1303 
3 773 1432 1303 
3 187 4946 1303 
3 3274 3368 3152 
3 4464 4012 3918 
3 4463 4464 3918 
3 3918 3729 4352 
3 3729 4319 4352 
3 9123 7002 9064 
3 3299 2102 3491 
3 3654 3653 3610 
3 3062 3260 3020 
3 3098 3415 3389 
3 371 1024 713 
3 4342 4518 4379 
3 4300 4297 4248 
3 7184 4332 7362 
3 4229 4039 3882 
3 5477 6174 5777 
3 9160 8550 9105 
3 4510 476 4177 
3 1553 1439 4534 
3 4535 1553 4534 
3 8145 8187 8186 
3 9522 9595 9488 
3 7972 8018 8017 
3 8384 8423 8530 
3 1234 1352 1055 
3 1265 1234 1055 
3 1352 1236 1055 
3 1236 864 1055 
3 1513 1713 864 
3 1236 1513 864 
3 1513 1591 3 
3 1713 1513 3 
3 1591 2708 266 
3 3 1591 266 
3 1591 2098 2708 
3 266 2708 2749 
3 2749 1946 682 
3 682 1946 1163 
3 1432 187 1303 
3 4511 4946 187 
3 3020 3098 3389 
3 7971 7972 8017 
3 4118 4206 4305 
3 3472 3527 3471 
3 4065 4417 3514 
3 10074 10116 10073 
3 2951 2950 9424 
3 713 3700 3960 
3 6110 6107 5775 
3 4379 4373 4510 
3 3408 3454 3433 
3 4533 4532 4445 
3 4229 3882 4176 
3 6495 6541 6494 
3 10115 10238 10072 
3 6493 6494 6539 
3 273 3884 4510 
3 1868 1590 1551 
3 11113 10966 11055 
3 10601 10641 10969 
3 8060 8059 8017 
3 8018 8060 8017 
3 8060 8188 8097 
3 8546 8492 8694 
3 10590 1133 1265 
3 1265 1133 1234 
3 1236 1591 1513 
3 347 346 316 
3 1946 2842 1163 
3 1163 820 773 
3 820 1432 773 
3 3510 3395 4004 
3 3037 7800 10590 
3 8637 8729 8728 
3 11112 8700 9205 
3 3527 3526 3471 
3 3640 3513 3152 
3 4905 1022 5171 
3 1022 1631 1351 
3 1631 1022 4905 
3 5352 4884 5107 
3 10863 3115 11051 
3 8059 8060 8097 
3 11032 6889 11119 
3 755 1024 1023 
3 3939 3975 4299 
3 3975 4300 4299 
3 4515 4516 4229 
3 4054 4513 4504 
3 10971 3280 11089 
3 6420 6495 6419 
3 4176 3882 3881 
3 4081 3991 4036 
3 6430 6385 6603 
3 6041 6006 5746 
3 10898 8075 8108 
3 4248 3884 273 
3 4996 1520 1478 
3 8524 9044 10898 
3 8097 8188 8187 
3 7947 7990 8947 
3 9055 7884 9040 
3 8695 8546 8694 
3 8477 8583 8476 
3 7065 1132 1133 
3 1132 1387 1133 
3 1387 651 1234 
3 1133 1387 1234 
3 1234 651 1352 
3 651 1236 1352 
3 1236 1714 1591 
3 6731 9039 6730 
3 1591 1714 2098 
3 3598 3596 3542 
3 347 369 346 
3 369 368 346 
3 296 315 314 
3 10741 4604 4577 
3 1432 3989 187 
3 187 3989 4511 
3 10210 10250 10169 
3 11067 3511 3484 
3 3002 2975 8593 
3 6505 6269 6426 
3 3527 3577 3526 
3 2368 1630 3522 
3 7042 3218 3202 
3 6600 6505 6594 
3 6964 6856 6872 
3 3653 3652 3610 
3 11099 11042 10994 
3 5551 5552 5580 
3 1023 1024 371 
3 3724 3972 4223 
3 7184 4533 4332 
3 4533 1438 4532 
3 6588 6587 6539 
3 4516 4039 4229 
3 8578 8629 8628 
3 10921 11037 11036 
3 11123 11097 10982 
3 9328 9360 9359 
3 5747 6041 5746 
3 6550 6467 6602 
3 1520 1561 1560 
3 8188 8224 8223 
3 8187 8188 8223 
3 9207 9208 6059 
3 8833 8834 8880 
3 7065 1133 7800 
3 760 854 806 
3 109 1818 1845 
3 1127 1128 1191 
3 1583 1584 1623 
3 369 394 368 
3 394 2104 2103 
3 497 549 548 
3 768 977 1506 
3 261 262 296 
3 6828 7250 7320 
3 971 1089 1012 
3 820 1238 1432 
3 1432 1238 3989 
3 11126 11076 10924 
3 8195 8231 7009 
3 8068 3125 3102 
3 3522 2731 4000 
3 3202 3218 3242 
3 5796 8221 5827 
3 8195 3158 3125 
3 3641 10872 3484 
3 1423 1503 1422 
3 6680 8195 7009 
3 933 817 755 
3 5493 5530 985 
3 3802 3833 2743 
3 3992 4069 3991 
3 1273 3724 1510 
3 5680 5999 6599 
3 8224 8302 8269 
3 4302 4306 4342 
3 4306 4341 4342 
3 3952 5807 6107 
3 8694 9102 7839 
3 11112 9205 10949 
3 1139 1170 5213 
3 4636 4577 4604 
3 4884 5146 3870 
3 3882 4177 4320 
3 6494 6588 6539 
3 10723 5005 5006 
3 1563 1520 4996 
3 1562 1561 1520 
3 1563 1562 1520 
3 1562 1602 1601 
3 1561 1562 1601 
3 8223 8224 8269 
3 1423 1422 1381 
3 5242 6157 5115 
3 179 180 220 
3 8881 8930 8880 
3 8344 8309 5828 
3 1131 1132 7065 
3 1463 1387 1132 
3 1131 1463 1132 
3 1433 651 1387 
3 1463 1433 1387 
3 651 1097 1236 
3 1236 1097 1714 
3 1097 2855 1714 
3 1193 2741 1229 
3 1844 1873 109 
3 1545 1546 1583 
3 225 226 261 
3 262 315 296 
3 3102 3072 7894 
3 576 577 603 
3 8485 8993 10951 
3 11094 10856 11096 
3 7226 7013 6869 
3 3202 3217 3183 
3 3546 3485 3465 
3 3217 3202 3242 
3 5381 5380 4662 
3 399 372 326 
3 422 398 372 
3 5489 5523 5488 
3 399 422 372 
3 2922 1345 1841 
3 4061 4250 3992 
3 6215 6256 6255 
3 1476 4105 3879 
3 4223 3972 4354 
3 1273 1510 4535 
3 3290 3117 3889 
3 3985 4306 4302 
3 4276 4299 4515 
3 10660 5990 10560 
3 4776 1170 5184 
3 4776 1140 1170 
3 1140 1171 1170 
3 1170 1171 1240 
3 1357 1479 1276 
3 8657 8075 9044 
3 1564 1563 4996 
3 1479 1564 4996 
3 1563 1602 1562 
3 11063 10839 11095 
3 1424 1423 1383 
3 8269 8268 8222 
3 1433 2916 1097 
3 651 1433 1097 
3 1125 1126 1159 
3 1546 1584 1583 
3 418 442 417 
3 226 262 261 
3 184 226 225 
3 71 72 142 
3 42 72 1794 
3 72 105 142 
3 10903 8887 11074 
3 72 71 1794 
3 10993 10861 10956 
3 1756 42 1794 
3 2855 1097 2348 
3 1292 3099 3339 
3 3124 3183 3142 
3 10042 10070 10112 
3 3007 3006 2991 
3 3485 2368 3465 
3 1548 1586 1547 
3 1548 1547 1503 
3 1696 427 1695 
3 1586 1585 1547 
3 269 326 325 
3 1050 1161 1128 
3 5777 6174 6139 
3 4307 1476 3879 
3 1474 3975 3939 
3 4534 1439 4533 
3 1439 1438 4533 
3 4276 4515 3846 
3 1171 1140 4776 
3 1171 1202 1240 
3 1358 1276 1240 
3 1358 1357 1276 
3 1603 1602 1563 
3 1564 1603 1563 
3 298 348 347 
3 570 569 548 
3 3634 10876 3135 
3 7892 10987 10941 
3 3596 2762 3593 
3 1551 2332 1868 
3 3542 3596 3112 
3 101 141 100 
3 1506 977 1467 
3 3072 3071 3044 
3 3596 3523 2762 
3 11033 10972 10906 
3 6624 4240 6565 
3 10836 10986 11127 
3 3600 3274 3546 
3 3274 3485 3546 
3 10872 3641 10943 
3 3124 3142 3092 
3 7803 3007 2991 
3 269 270 326 
3 351 399 326 
3 230 231 269 
3 11088 10846 11054 
3 6156 6186 6155 
3 6456 6457 6494 
3 5690 3400 4473 
3 6340 6376 6375 
3 4354 4346 4400 
3 1273 4535 7248 
3 7248 4535 7183 
3 6376 6418 6375 
3 3975 3985 4302 
3 984 4485 1351 
3 6732 11032 11039 
3 10782 6096 6095 
3 1203 1202 1171 
3 1202 1277 1240 
3 1277 1358 1240 
3 1604 1603 1564 
3 10237 10236 10201 
3 10964 11132 11090 
3 231 270 269 
3 270 271 351 
3 807 855 854 
3 416 440 439 
3 415 416 439 
3 1930 1954 265 
3 498 497 471 
3 367 418 366 
3 263 262 227 
3 105 106 143 
3 74 106 73 
3 43 74 42 
3 106 105 73 
3 1756 43 42 
3 74 73 42 
3 10950 10947 11072 
3 1661 110 3708 
3 3648 3626 3647 
3 7894 3044 3006 
3 3007 7894 3006 
3 10186 231 230 
3 261 260 224 
3 3473 3500 3447 
3 4463 4505 4462 
3 4353 4357 4462 
3 4357 4463 4462 
3 1998 5597 5046 
3 3931 5809 5808 
3 5019 5138 10970 
3 4776 4990 5048 
3 1203 1277 1202 
3 1396 1479 1357 
3 1358 1396 1357 
3 1396 1480 1479 
3 1480 1564 1479 
3 1605 1604 1564 
3 11139 11006 10886 
3 705 734 733 
3 734 765 733 
3 569 621 568 
3 2155 2229 1693 
3 1793 67 66 
3 295 343 311 
3 566 594 618 
3 342 341 311 
3 1383 1423 1382 
3 497 498 550 
3 498 528 550 
3 297 315 262 
3 368 367 346 
3 347 316 297 
3 368 2103 367 
3 807 808 856 
3 856 930 972 
3 471 470 442 
3 443 418 2103 
3 10942 10916 10838 
3 110 2588 3708 
3 3473 3528 3500 
3 3611 3654 3578 
3 4130 4075 3525 
3 3579 3611 3578 
3 2597 811 2554 
3 4382 4398 4464 
3 4012 870 3918 
3 870 4504 3729 
3 3918 870 3729 
3 4506 4161 4037 
3 4302 4342 4296 
3 6367 4393 6632 
3 1135 2975 3002 
3 5452 4742 5490 
3 910 986 4871 
3 4871 986 1026 
3 986 1027 1026 
3 1027 1062 1061 
3 1026 1027 1061 
3 10941 7108 7162 
3 1062 1141 1061 
3 5048 1241 1203 
3 1307 1277 1203 
3 1241 1307 1203 
3 1307 1358 1277 
3 1307 1359 1358 
3 1397 1396 1358 
3 1359 1397 1358 
3 1397 1480 1396 
3 1605 1564 1480 
3 1605 1635 1974 
3 765 810 764 
3 765 764 733 
3 391 392 416 
3 417 441 440 
3 8930 8929 8880 
3 9613 9544 2990 
3 418 393 366 
3 979 505 1347 
3 390 415 414 
3 618 619 644 
3 2032 348 317 
3 1339 1383 1338 
3 528 597 550 
3 367 366 346 
3 347 297 263 
3 263 297 262 
3 2457 811 858 
3 264 347 263 
3 735 2457 767 
3 767 2457 858 
3 679 2398 735 
3 596 2287 647 
3 2398 679 647 
3 2287 2398 647 
3 7803 2991 2992 
3 3611 3655 3654 
3 2845 2711 2660 
3 2711 2845 2070 
3 3465 4090 4233 
3 4504 4318 4319 
3 3729 4504 4319 
3 4319 4318 3957 
3 3957 4034 4035 
3 4034 4158 4035 
3 4158 4251 4035 
3 9779 9816 9815 
3 10446 911 910 
3 910 911 986 
3 1307 1308 1359 
3 416 417 440 
3 896 812 2876 
3 10857 10920 11062 
3 9444 9462 9443 
3 974 2675 1050 
3 7733 3009 7856 
3 1349 4402 1467 
3 807 856 855 
3 343 342 311 
3 619 673 644 
3 1295 1296 1338 
3 1383 1382 1338 
3 265 264 227 
3 316 346 297 
3 811 2597 858 
3 414 438 413 
3 466 465 437 
3 2816 1130 1192 
3 1130 1193 1192 
3 5737 5767 10274 
3 1192 1193 1229 
3 363 362 341 
3 7320 7505 6977 
3 3285 3168 3368 
3 11101 10928 10996 
3 4908 5743 5742 
3 3847 4357 4353 
3 4277 4423 3940 
3 3757 3840 3756 
3 3296 3290 3315 
3 4161 4122 3849 
3 9945 9944 9913 
3 10828 10827 10745 
3 778 827 10446 
3 10446 827 911 
3 911 940 986 
3 940 1028 986 
3 986 1028 1027 
3 1028 1063 1062 
3 1027 1028 1062 
3 1063 1141 1062 
3 1141 1242 5048 
3 1242 1241 5048 
3 1242 1278 1241 
3 1278 1307 1241 
3 1278 1309 1308 
3 1307 1278 1308 
3 1360 1359 1308 
3 1309 1360 1308 
3 1360 1397 1359 
3 1521 1480 1397 
3 1480 1565 1605 
3 8930 8978 8929 
3 440 441 468 
3 1541 1622 2091 
3 3526 3609 3550 
3 327 1912 1937 
3 1232 2884 1345 
3 1013 1090 973 
3 1503 1547 1546 
3 1547 1585 1546 
3 1226 1260 1259 
3 67 101 66 
3 10999 10881 10905 
3 1296 1339 1338 
3 144 143 106 
3 297 346 315 
3 264 263 227 
3 3062 3134 11068 
3 1930 265 185 
3 1299 1342 1341 
3 3840 3868 3784 
3 2832 1344 1343 
3 1499 1541 2091 
3 11020 10935 11073 
3 3071 3092 3070 
3 2851 2754 2469 
3 8872 8871 8826 
3 4400 4506 4438 
3 8870 8031 9102 
3 1394 1395 1333 
3 4416 4411 3874 
3 6221 6220 10256 
3 5704 5776 5455 
3 11028 10887 3456 
3 1029 1064 1063 
3 1028 1029 1063 
3 1142 1141 1063 
3 1064 1142 1063 
3 1398 1397 1360 
3 1398 1521 1397 
3 1521 1565 1480 
3 1521 2652 1565 
3 229 268 267 
3 362 361 341 
3 1691 1692 190 
3 268 324 267 
3 183 225 224 
3 678 647 679 
3 2990 9666 9613 
3 6343 6342 6303 
3 1262 1296 1295 
3 1584 1585 1911 
3 764 763 732 
3 1699 1700 428 
3 1189 1225 1224 
3 9735 9734 9675 
3 5809 4147 5808 
3 5703 3921 3924 
3 5457 683 4433 
3 3545 3445 3810 
3 5512 5551 5550 
3 3968 6501 5839 
3 11083 10867 11103 
3 7662 7661 9470 
3 8654 9168 9154 
3 9348 2954 2953 
3 8395 8347 8348 
3 714 779 10771 
3 10454 714 10771 
3 10771 779 778 
3 912 827 778 
3 779 912 778 
3 912 911 827 
3 912 987 911 
3 987 940 911 
3 987 1028 940 
3 1028 987 1029 
3 1172 1242 1141 
3 1142 1172 1141 
3 1242 1279 1278 
3 1310 1309 1278 
3 1279 1310 1278 
3 1361 1360 1309 
3 1310 1361 1309 
3 1361 1398 1360 
3 1521 1669 2652 
3 1130 2816 2817 
3 1699 1658 1627 
3 227 262 226 
3 1261 1262 1294 
3 2223 577 555 
3 1460 1501 1459 
3 1580 1653 1652 
3 972 1090 1089 
3 526 547 569 
3 144 227 143 
3 141 181 180 
3 10551 5224 10394 
3 623 647 678 
3 2091 1654 1653 
3 812 598 529 
3 812 529 2876 
3 704 731 760 
3 1745 2314 188 
3 11090 11132 10996 
3 3640 3603 3515 
3 6494 6540 6588 
3 6216 6217 6257 
3 4223 4354 4040 
3 6056 6097 6096 
3 1825 5925 6516 
3 10530 10529 10422 
3 779 828 912 
3 1030 1029 987 
3 1065 1064 1029 
3 1030 1065 1029 
3 1065 1099 1142 
3 1064 1065 1142 
3 1243 1242 1172 
3 1243 1279 1242 
3 1398 1361 1310 
3 1522 1637 1521 
3 1637 1669 1521 
3 1668 1669 1715 
3 222 223 258 
3 546 568 545 
3 1543 1582 1581 
3 346 345 315 
3 99 100 139 
3 1343 1386 1385 
3 1579 1580 1652 
3 71 70 1794 
3 524 525 544 
3 1884 229 228 
3 3142 3182 3123 
3 3427 7387 3403 
3 1264 445 770 
3 2637 1093 1054 
3 1093 1162 1054 
3 1162 1134 1054 
3 1162 1232 1134 
3 1232 1231 1134 
3 10831 10456 10830 
3 101 102 141 
3 1335 1336 1379 
3 363 364 390 
3 5434 6105 5749 
3 4165 3980 4118 
3 1390 1471 3865 
3 7389 8055 6816 
3 9198 8995 8091 
3 9043 9044 8524 
3 714 780 779 
3 779 780 828 
3 780 871 828 
3 828 871 912 
3 871 941 912 
3 941 987 912 
3 988 1030 987 
3 941 988 987 
3 1066 1065 1030 
3 1066 1099 1065 
3 1173 1172 1142 
3 1172 1173 1243 
3 1280 1279 1243 
3 1280 1311 1310 
3 1279 1280 1310 
3 1362 1398 1310 
3 1311 1362 1310 
3 1362 1399 1398 
3 1399 1521 1398 
3 11085 3020 3260 
3 1421 1458 1379 
3 260 313 259 
3 1192 1229 1228 
3 6753 6752 9099 
3 11109 11140 11083 
3 678 705 677 
3 142 182 181 
3 1693 2229 193 
3 596 570 549 
3 1386 1426 1425 
3 3069 3068 3043 
3 221 222 258 
3 6431 6005 4722 
3 449 479 448 
3 478 507 2167 
3 448 447 422 
3 1546 1502 1460 
3 10895 10976 11133 
3 3443 3153 3650 
3 141 140 100 
3 2990 2989 9666 
3 1503 1546 1460 
3 645 732 674 
3 2457 2398 2421 
3 353 2437 1893 
3 3972 3847 4354 
3 5472 4049 4186 
3 4413 4471 4470 
3 3082 3362 11066 
3 4013 4022 3795 
3 3865 4398 4382 
3 3801 3762 3852 
3 4398 4404 4464 
3 4893 4937 334 
3 7723 7692 7724 
3 7140 7200 6929 
3 3564 10711 714 
3 780 829 871 
3 829 913 871 
3 871 913 941 
3 913 942 941 
3 942 1031 988 
3 941 942 988 
3 1031 1030 988 
3 1067 1066 1030 
3 1031 1067 1030 
3 1100 1099 1066 
3 1067 1100 1066 
3 1100 1143 1142 
3 1099 1100 1142 
3 1143 1173 1142 
3 1312 1311 1280 
3 1312 1363 1362 
3 1311 1312 1362 
3 1363 1399 1362 
3 1522 1521 1399 
3 1637 1670 1669 
3 1669 1670 1716 
3 1592 2581 1716 
3 10900 11057 3033 
3 1227 1261 1260 
3 734 766 765 
3 1582 1623 2155 
3 1381 1422 1380 
3 294 311 360 
3 1385 1386 1425 
3 479 478 448 
3 1013 1127 1090 
3 2214 498 2185 
3 1129 1192 1161 
3 1050 1129 1161 
3 2155 1693 1622 
3 142 183 182 
3 1380 1421 1379 
3 108 107 75 
3 1421 1460 1458 
3 1295 1338 1337 
3 390 391 416 
3 901 571 500 
3 3517 3542 3112 
3 4721 81 4744 
3 4464 4404 4012 
3 4012 4504 870 
3 4022 4024 3795 
3 3852 3762 4227 
3 8399 8276 11100 
3 8560 8545 8352 
3 8793 8989 5050 
3 9109 8229 4783 
3 10711 742 714 
3 742 741 780 
3 714 742 780 
3 741 781 780 
3 780 781 829 
3 913 943 942 
3 943 989 1031 
3 942 943 1031 
3 989 1032 1031 
3 1068 1067 1031 
3 1032 1068 1031 
3 1068 1101 1100 
3 1067 1068 1100 
3 1100 1101 1143 
3 1143 1174 1173 
3 1174 1244 1243 
3 1173 1174 1243 
3 1244 1313 1280 
3 1243 1244 1280 
3 1313 1312 1280 
3 1670 1717 1716 
3 1717 1592 1716 
3 1652 1690 1689 
3 142 184 183 
3 1337 1381 1380 
3 645 620 595 
3 1550 1659 1589 
3 11069 10981 11075 
3 11059 10986 8801 
3 971 972 1089 
3 2875 598 1508 
3 1501 1543 1542 
3 229 267 228 
3 676 675 621 
3 1336 1380 1379 
3 224 223 182 
3 183 224 182 
3 571 1302 500 
3 449 448 422 
3 5736 5737 5766 
3 6420 6419 6377 
3 11131 8744 11117 
3 10950 10999 10947 
3 48 4721 4669 
3 82 81 4721 
3 48 82 4721 
3 985 5530 712 
3 4711 4769 114 
3 4318 4034 3957 
3 4024 3801 3852 
3 4471 817 933 
3 9085 8900 8892 
3 8189 8190 8225 
3 6571 6189 6630 
3 9153 7838 9042 
3 6926 9040 7884 
3 8315 9160 9105 
3 742 782 781 
3 741 742 781 
3 781 782 829 
3 829 914 913 
3 914 990 943 
3 913 914 943 
3 943 990 989 
3 990 1033 1032 
3 989 990 1032 
3 1033 1069 1068 
3 1032 1033 1068 
3 1068 1069 1101 
3 1244 1245 1313 
3 1312 1313 1363 
3 1481 1399 1363 
3 1399 1481 1522 
3 1638 1637 1522 
3 1638 1670 1637 
3 1717 1593 1592 
3 1596 1593 1718 
3 193 349 768 
3 6893 3526 3550 
3 732 704 674 
3 3527 3528 3577 
3 3579 3578 3577 
3 568 567 545 
3 1190 1226 1225 
3 1692 1691 1654 
3 71 142 104 
3 675 732 645 
3 8871 6250 8826 
3 8185 8269 8184 
3 507 530 2200 
3 360 311 341 
3 7042 7167 7041 
3 8269 8302 8301 
3 6909 1430 3886 
3 423 449 399 
3 4346 4348 4400 
3 32 48 18 
3 4669 18 48 
3 4470 4471 933 
3 4226 4225 4227 
3 1477 3763 4085 
3 3840 3942 3868 
3 8696 10991 10952 
3 10886 11006 10922 
3 9406 2953 2952 
3 4783 8229 8994 
3 9198 8141 8995 
3 10621 10678 10620 
3 10393 742 10711 
3 742 783 782 
3 783 830 829 
3 782 783 829 
3 829 830 914 
3 914 944 990 
3 944 1033 990 
3 1069 1102 1101 
3 1175 1143 1101 
3 1102 1175 1101 
3 1143 1175 1174 
3 1175 1246 1244 
3 1174 1175 1244 
3 1244 1246 1245 
3 1245 1281 1313 
3 1281 1363 1313 
3 1638 1671 1670 
3 1671 1718 1717 
3 1670 1671 1717 
3 2775 1593 1596 
3 1717 1718 1593 
3 392 393 417 
3 389 414 388 
3 393 392 365 
3 105 143 142 
3 1505 1589 1461 
3 437 436 412 
3 568 621 567 
3 1659 1699 1627 
3 1294 4113 1261 
3 1700 812 896 
3 366 393 365 
3 296 314 313 
3 1297 1298 1340 
3 555 577 576 
3 569 568 546 
3 312 364 343 
3 7024 10904 6987 
3 1344 1263 1345 
3 364 363 343 
3 482 2120 509 
3 3209 3228 3208 
3 1422 1421 1380 
3 1195 1231 1344 
3 10908 11050 11065 
3 3968 6425 6501 
3 19 18 9 
3 9 18 4602 
3 19 32 18 
3 32 49 48 
3 3005 9837 9795 
3 10846 11018 11001 
3 10854 11040 10848 
3 423 450 449 
3 4066 4067 4206 
3 4067 4119 4206 
3 3763 4088 4085 
3 4155 3879 1477 
3 4105 3763 1477 
3 4122 4307 4155 
3 3879 4105 1477 
3 8543 8638 8542 
3 8553 8554 8699 
3 11011 10857 11062 
3 10226 10225 8348 
3 715 742 10393 
3 831 783 742 
3 831 830 783 
3 831 872 914 
3 830 831 914 
3 872 915 944 
3 914 872 944 
3 915 1034 944 
3 944 1034 1033 
3 1070 1069 1033 
3 1034 1070 1033 
3 1070 1102 1069 
3 1144 1175 1102 
3 1144 1176 1175 
3 1175 1176 1246 
3 1245 1246 1281 
3 1281 1314 1363 
3 1363 1314 1481 
3 1440 1523 1481 
3 1481 1523 1522 
3 1522 1523 1638 
3 438 437 413 
3 257 258 294 
3 672 673 703 
3 1300 1343 1385 
3 1425 1426 1505 
3 1505 1550 1589 
3 1589 1659 1627 
3 370 369 348 
3 428 1700 896 
3 478 479 507 
3 1689 1688 1687 
3 1092 2881 2880 
3 553 480 450 
3 553 530 480 
3 1134 1231 2881 
3 574 573 552 
3 1054 1134 1092 
3 574 600 599 
3 11045 3420 3280 
3 573 574 599 
3 2387 1705 1201 
3 8301 8302 8337 
3 1500 1501 1542 
3 9 1809 19 
3 32 33 49 
3 5539 5499 5500 
3 1231 1263 1344 
3 115 151 4711 
3 626 600 538 
3 3675 3691 3674 
3 4399 4068 4123 
3 386 410 385 
3 4608 4578 5131 
3 4609 4608 5131 
3 10371 10424 10321 
3 8056 8239 8238 
3 8238 8239 8557 
3 11080 11116 10868 
3 688 784 715 
3 10393 688 715 
3 784 742 715 
3 784 831 742 
3 784 832 831 
3 873 872 831 
3 832 873 831 
3 916 915 872 
3 873 916 872 
3 945 1034 915 
3 916 945 915 
3 1103 1102 1070 
3 1103 1176 1144 
3 1102 1103 1144 
3 1246 1282 1281 
3 1282 1315 1314 
3 1281 1282 1314 
3 1315 1441 1481 
3 1314 1315 1481 
3 1481 1441 1440 
3 1440 1441 1523 
3 1523 1566 1638 
3 1566 1606 1638 
3 1638 1606 1671 
3 1671 1719 1718 
3 2392 2882 1597 
3 1718 1719 1597 
3 181 222 221 
3 180 181 221 
3 525 545 544 
3 270 351 326 
3 760 806 730 
3 732 762 731 
3 107 144 106 
3 1089 1126 1125 
3 770 861 814 
3 3487 3304 3397 
3 770 445 861 
3 3457 3598 3542 
3 4198 1258 1225 
3 464 465 524 
3 225 261 224 
3 571 901 2209 
3 1382 1381 1337 
3 389 388 362 
3 613 626 1290 
3 1424 1503 1423 
3 365 392 364 
3 441 469 468 
3 3382 3430 3357 
3 1595 2476 7527 
3 3096 3115 3283 
3 5361 2844 4150 
3 2569 2832 1300 
3 342 363 341 
3 1589 1549 1504 
3 1502 1544 1543 
3 33 1863 49 
3 10973 10915 10878 
3 11001 10854 10848 
3 2881 1231 1195 
3 115 1973 151 
3 195 194 151 
3 1973 195 151 
3 3765 4309 4210 
3 1705 4520 1201 
3 10098 487 8897 
3 8031 8091 9205 
3 9557 9486 9485 
3 688 743 784 
3 874 873 832 
3 874 916 873 
3 945 991 1034 
3 1104 1103 1070 
3 1104 1177 1176 
3 1103 1104 1176 
3 1177 1204 1246 
3 1176 1177 1246 
3 1204 1247 1246 
3 1316 1282 1246 
3 1247 1316 1246 
3 1316 1315 1282 
3 1400 1441 1315 
3 1316 1400 1315 
3 1400 1482 1441 
3 1441 1482 1523 
3 1482 1566 1523 
3 1606 1672 1671 
3 1672 1719 1671 
3 4032 3550 3525 
3 1424 1425 1461 
3 1589 1504 1461 
3 227 226 184 
3 1659 1700 1699 
3 1232 1263 1231 
3 314 344 313 
3 548 569 547 
3 1338 1382 1337 
3 69 103 102 
3 68 69 102 
3 3090 3122 3089 
3 931 930 857 
3 810 809 764 
3 392 417 416 
3 468 469 526 
3 11001 10848 11136 
3 5448 5487 5447 
3 3168 3492 1991 
3 3393 3339 3345 
3 3115 3440 3283 
3 677 705 733 
3 261 296 260 
3 1462 2184 1550 
3 571 2797 1302 
3 1627 1626 1588 
3 1973 152 197 
3 3732 3838 3755 
3 3755 3838 3837 
3 3837 3838 3903 
3 5807 3445 3545 
3 4193 2585 2574 
3 8897 5032 514 
3 7648 7687 7762 
3 7893 8745 8594 
3 689 785 743 
3 688 689 743 
3 743 785 784 
3 833 832 784 
3 785 833 784 
3 918 874 832 
3 833 918 832 
3 917 916 874 
3 918 917 874 
3 946 945 916 
3 917 946 916 
3 945 946 991 
3 1071 1034 991 
3 1071 1070 1034 
3 1071 1104 1070 
3 1177 1178 1204 
3 1317 1316 1247 
3 1364 1400 1316 
3 1317 1364 1316 
3 1364 1442 1400 
3 1442 1482 1400 
3 1482 1524 1566 
3 1524 1607 1566 
3 1607 1639 1606 
3 1566 1607 1606 
3 1606 1639 1672 
3 1639 1673 1672 
3 1672 1673 1719 
3 1998 194 5026 
3 470 469 442 
3 596 647 623 
3 3366 2690 3440 
3 295 313 343 
3 11083 11113 11138 
3 365 364 312 
3 4058 1458 1420 
3 676 677 733 
3 1229 1297 1296 
3 1696 1697 427 
3 4376 1470 774 
3 1194 774 1470 
3 10967 5898 10946 
3 11051 3115 3096 
3 2438 10884 11051 
3 322 3347 3211 
3 372 2042 350 
3 186 185 144 
3 10886 10922 10921 
3 70 71 104 
3 1864 83 1917 
3 83 116 115 
3 1917 83 115 
3 4299 4248 4515 
3 3240 3262 2225 
3 197 233 196 
3 4353 4462 4348 
3 3847 4353 4346 
3 4307 3879 4155 
3 11085 11105 10860 
3 487 5032 8897 
3 11123 11118 11084 
3 9154 9168 8824 
3 8477 8476 8427 
3 5953 8382 8421 
3 7620 6694 8494 
3 8152 8721 8193 
3 657 690 689 
3 689 690 785 
3 917 918 946 
3 1035 1071 991 
3 1035 1105 1071 
3 1071 1105 1104 
3 1105 1178 1177 
3 1104 1105 1177 
3 1178 1205 1204 
3 1248 1247 1204 
3 1205 1248 1204 
3 1318 1317 1247 
3 1248 1318 1247 
3 1318 1364 1317 
3 1401 1442 1364 
3 1442 1524 1482 
3 1524 1525 1607 
3 1607 1640 1639 
3 1640 1673 1639 
3 1720 1719 1673 
3 10967 11139 10840 
3 388 413 412 
3 1426 1462 1505 
3 1462 1550 1505 
3 1335 1379 4108 
3 526 569 546 
3 1049 1127 1013 
3 141 142 181 
3 1628 1703 1660 
3 10997 11088 10843 
3 313 365 312 
3 1652 1653 1690 
3 372 350 325 
3 1554 1347 1264 
3 326 372 325 
3 1189 1190 1225 
3 11052 10958 11045 
3 352 400 373 
3 1967 352 327 
3 373 400 423 
3 932 2371 2209 
3 931 857 810 
3 9452 2948 7629 
3 1194 22 774 
3 2849 1015 904 
3 7111 7110 3324 
3 230 269 325 
3 268 230 325 
3 83 117 116 
3 117 153 152 
3 198 197 152 
3 153 198 152 
3 234 233 197 
3 198 234 197 
3 4346 4353 4348 
3 1736 4416 3874 
3 4010 4250 4061 
3 3445 5423 3810 
3 10881 10929 11120 
3 1553 1510 1267 
3 10244 10326 10243 
3 5058 514 5032 
3 8428 8477 8427 
3 8743 10849 11129 
3 9924 4582 9882 
3 787 785 690 
3 787 786 833 
3 785 787 833 
3 786 875 833 
3 875 918 833 
3 875 919 918 
3 919 946 918 
3 946 992 991 
3 991 992 1035 
3 1105 1179 1178 
3 1179 1206 1205 
3 1178 1179 1205 
3 1249 1248 1205 
3 1206 1249 1205 
3 1249 1318 1248 
3 1401 1364 1318 
3 1401 1443 1442 
3 1443 1483 1524 
3 1442 1443 1524 
3 1526 1525 1524 
3 1483 1526 1524 
3 1608 1607 1525 
3 1526 1608 1525 
3 1608 1640 1607 
3 1673 1721 1720 
3 1721 2341 1720 
3 142 143 184 
3 72 73 105 
3 594 619 618 
3 761 807 854 
3 343 363 342 
3 3528 3527 3500 
3 69 70 103 
3 189 230 268 
3 575 552 530 
3 553 575 530 
3 575 574 552 
3 601 600 574 
3 1228 1262 1261 
3 10639 6099 6058 
3 1703 2342 2180 
3 2808 2008 1194 
3 1194 77 2901 
3 1194 2008 22 
3 22 1389 774 
3 1389 3713 774 
3 10159 10158 10115 
3 4662 4661 4625 
3 1162 2884 1232 
3 103 104 142 
3 2424 2425 2459 
3 50 118 83 
3 1864 50 83 
3 83 118 117 
3 117 154 153 
3 199 198 153 
3 154 199 153 
3 235 234 198 
3 199 235 198 
3 277 4850 234 
3 235 277 234 
3 6458 6496 6495 
3 10870 10975 10923 
3 3837 3903 3867 
3 1510 4040 1267 
3 4305 4420 4355 
3 8916 8967 8821 
3 690 657 658 
3 691 690 658 
3 716 787 690 
3 691 716 690 
3 787 875 786 
3 1106 1035 992 
3 1035 1106 1105 
3 1106 1180 1179 
3 1105 1106 1179 
3 1207 1206 1179 
3 1180 1207 1179 
3 1207 1250 1249 
3 1206 1207 1249 
3 1250 1319 1318 
3 1249 1250 1318 
3 1319 1365 1401 
3 1318 1319 1401 
3 1365 1402 1401 
3 1402 1444 1443 
3 1401 1402 1443 
3 1484 1483 1443 
3 1444 1484 1443 
3 1567 1526 1483 
3 1484 1567 1483 
3 1567 1608 1526 
3 1641 1640 1608 
3 1609 1641 1608 
3 1674 1673 1640 
3 1641 1674 1640 
3 1673 1674 1721 
3 1721 1722 2341 
3 10977 10997 10843 
3 2581 2722 1997 
3 1263 1232 1345 
3 10975 11098 10923 
3 1427 1506 1465 
3 190 193 1348 
3 193 768 1348 
3 70 104 103 
3 703 704 760 
3 1460 1459 1458 
3 3455 3486 3239 
3 5471 3886 2317 
3 2091 1622 1654 
3 68 102 67 
3 1341 1385 1384 
3 392 391 364 
3 704 732 731 
3 296 313 260 
3 520 538 601 
3 929 971 1012 
3 22 2008 1389 
3 1389 1514 3713 
3 5616 6424 6432 
3 1865 50 1864 
3 155 154 117 
3 118 155 117 
3 200 199 154 
3 155 200 154 
3 236 235 199 
3 200 236 199 
3 278 277 235 
3 236 278 235 
3 278 4890 277 
3 10867 10918 11082 
3 10843 11088 10842 
3 3041 3305 10963 
3 4420 4482 4481 
3 10262 659 658 
3 659 691 658 
3 834 787 716 
3 834 875 787 
3 834 876 875 
3 948 919 875 
3 876 948 875 
3 947 946 919 
3 948 947 919 
3 993 992 946 
3 947 993 946 
3 993 1106 992 
3 1107 1145 1180 
3 1106 1107 1180 
3 1208 1207 1180 
3 1207 1208 1250 
3 1250 1320 1319 
3 1320 1404 1365 
3 1319 1320 1365 
3 1404 1403 1402 
3 1365 1404 1402 
3 1445 1444 1402 
3 1403 1445 1402 
3 1567 1484 1444 
3 1445 1567 1444 
3 1567 1609 1608 
3 1722 1721 1674 
3 1722 975 1014 
3 1228 1296 1262 
3 768 1506 1427 
3 6867 6865 9101 
3 1126 1160 1159 
3 9267 9288 9266 
3 483 2180 2026 
3 1660 1703 1702 
3 1703 2180 483 
3 1465 1506 4459 
3 1501 1502 1543 
3 108 186 107 
3 1348 768 1427 
3 353 2008 2437 
3 2008 353 1389 
3 1431 147 1514 
3 1389 1431 1514 
3 147 1711 3713 
3 1514 147 3713 
3 3958 5244 903 
3 2229 349 193 
3 3517 3112 3061 
3 733 764 732 
3 1865 51 50 
3 50 51 118 
3 279 278 236 
3 1553 1474 1439 
3 4342 4379 4510 
3 1517 1474 3902 
3 4355 4420 4481 
3 3902 4299 4276 
3 632 692 659 
3 10262 632 659 
3 659 692 691 
3 717 716 691 
3 692 717 691 
3 717 834 716 
3 994 993 947 
3 948 994 947 
3 1036 1106 993 
3 994 1036 993 
3 1036 1072 1106 
3 1106 1072 1107 
3 1107 1146 1145 
3 1208 1180 1145 
3 1146 1208 1145 
3 1208 1251 1250 
3 1250 1251 1320 
3 1485 1445 1403 
3 1404 1485 1403 
3 1485 1567 1445 
3 1610 1609 1567 
3 1642 1641 1609 
3 1610 1642 1609 
3 1641 1642 1674 
3 1674 1723 1722 
3 1096 975 1722 
3 1723 1096 1722 
3 3116 3423 3490 
3 3699 3462 6766 
3 11143 11080 11025 
3 11127 10975 10870 
3 1379 1458 4058 
3 930 974 1013 
3 1541 1542 1622 
3 1542 1581 1622 
3 10185 189 229 
3 7641 7680 7679 
3 570 646 569 
3 11018 11139 10865 
3 8650 10964 11090 
3 857 930 856 
3 898 1554 1689 
3 229 189 268 
3 526 527 547 
3 544 594 566 
3 1542 1543 1581 
3 313 312 343 
3 2832 1343 1300 
3 25 1472 147 
3 147 1472 1711 
3 10898 10931 10877 
3 3855 6310 6356 
3 1690 898 1689 
3 1427 1347 1554 
3 1228 1229 1296 
3 1500 1542 1541 
3 1865 1833 51 
3 119 118 51 
3 119 156 118 
3 118 156 155 
3 201 200 155 
3 156 201 155 
3 201 236 200 
3 1474 3939 3902 
3 10480 10479 10373 
3 3555 8899 8949 
3 633 718 692 
3 632 633 692 
3 692 718 717 
3 744 834 717 
3 718 744 717 
3 744 835 834 
3 877 876 834 
3 835 877 834 
3 877 948 876 
3 1072 1108 1107 
3 1107 1108 1146 
3 1209 1208 1146 
3 1208 1209 1251 
3 1251 1366 1320 
3 1320 1366 1404 
3 1486 1485 1404 
3 1527 1567 1485 
3 1486 1527 1485 
3 1527 1610 1567 
3 863 904 1015 
3 863 504 503 
3 904 863 503 
3 10905 10958 11052 
3 10136 10137 146 
3 442 441 417 
3 1586 1625 1624 
3 11041 10980 11078 
3 11107 11011 11062 
3 10954 11042 11022 
3 1693 193 190 
3 2675 974 931 
3 977 1388 1467 
3 1701 1628 1660 
3 415 439 438 
3 363 389 362 
3 414 413 388 
3 2051 2782 25 
3 2674 25 1431 
3 1434 1636 1711 
3 1472 1434 1711 
3 1711 1636 903 
3 1636 328 903 
3 7111 3324 3303 
3 6141 6435 6310 
3 10896 10939 10855 
3 6269 6352 6356 
3 1550 2184 1659 
3 1499 1500 1541 
3 11031 11071 11006 
3 51 1867 119 
3 119 157 156 
3 202 201 156 
3 157 202 156 
3 237 236 201 
3 202 237 201 
3 237 279 236 
3 3764 4062 4020 
3 3853 5599 6006 
3 7296 3669 7408 
3 1517 3902 1091 
3 10444 583 633 
3 633 693 718 
3 693 719 718 
3 719 745 744 
3 718 719 744 
3 745 788 835 
3 744 745 835 
3 788 836 835 
3 878 877 835 
3 836 878 835 
3 949 948 877 
3 878 949 877 
3 949 994 948 
3 1036 1073 1072 
3 1073 1109 1108 
3 1072 1073 1108 
3 1147 1146 1108 
3 1109 1147 1108 
3 1147 1209 1146 
3 1209 1252 1251 
3 1252 1366 1251 
3 1486 1404 1366 
3 1611 1676 1642 
3 1610 1611 1642 
3 1676 1675 1674 
3 1642 1676 1674 
3 1675 1724 1723 
3 1674 1675 1723 
3 1096 863 1015 
3 11043 11092 10992 
3 3099 1164 3487 
3 2989 3043 9717 
3 400 424 423 
3 424 508 450 
3 423 424 450 
3 508 553 450 
3 268 325 324 
3 1420 1458 1499 
3 1434 1052 1636 
3 1472 2782 1434 
3 1052 1051 1636 
3 1051 40 328 
3 1636 1051 328 
3 3958 3698 5021 
3 6432 6103 6517 
3 6104 3855 6356 
3 6218 6259 6217 
3 1659 1701 1700 
3 2206 2409 2009 
3 1458 1500 1499 
3 5737 5736 5699 
3 2812 2849 2873 
3 119 158 157 
3 158 202 157 
3 237 305 279 
3 279 305 4891 
3 305 4958 4891 
3 4485 1022 1351 
3 583 634 633 
3 634 660 633 
3 633 660 693 
3 660 719 693 
3 719 746 745 
3 837 788 745 
3 746 837 745 
3 837 836 788 
3 920 878 836 
3 837 920 836 
3 920 949 878 
3 920 950 949 
3 950 994 949 
3 994 1073 1036 
3 1073 1074 1109 
3 1148 1147 1109 
3 1252 1209 1147 
3 1148 1252 1147 
3 1283 1366 1252 
3 1283 1405 1366 
3 1366 1405 1486 
3 1405 1487 1486 
3 1487 1528 1527 
3 1486 1487 1527 
3 1528 1611 1610 
3 1527 1528 1610 
3 1724 1096 1723 
3 3182 3201 3200 
3 3649 3609 3650 
3 220 221 257 
3 575 601 574 
3 812 2026 598 
3 974 1049 1013 
3 497 548 527 
3 1347 505 445 
3 259 313 295 
3 6303 6302 6258 
3 1053 11 1051 
3 1052 1053 1051 
3 1051 11 40 
3 9204 4579 5131 
3 5555 5620 5585 
3 3561 2738 3460 
3 5620 5651 4869 
3 10982 11097 10919 
3 3100 1970 3086 
3 1700 2026 812 
3 1867 52 119 
3 52 120 119 
3 119 120 158 
3 203 202 158 
3 238 237 202 
3 203 238 202 
3 238 329 305 
3 237 238 305 
3 305 329 4958 
3 329 375 4958 
3 375 429 4958 
3 429 489 5060 
3 489 534 5060 
3 534 559 5123 
3 559 611 583 
3 5123 559 583 
3 583 611 634 
3 660 720 719 
3 719 720 746 
3 789 837 746 
3 789 838 837 
3 838 879 920 
3 837 838 920 
3 879 921 920 
3 951 950 920 
3 921 951 920 
3 995 994 950 
3 951 995 950 
3 995 1075 1073 
3 994 995 1073 
3 1073 1075 1074 
3 1110 1109 1074 
3 1075 1110 1074 
3 1110 1148 1109 
3 1148 1284 1252 
3 1284 1283 1252 
3 1283 1284 1405 
3 1405 1446 1487 
3 1446 1529 1487 
3 1487 1529 1528 
3 1529 1612 1611 
3 1528 1529 1611 
3 1611 1612 1676 
3 1676 1725 1724 
3 1675 1676 1724 
3 976 1096 1724 
3 976 863 1096 
3 672 703 730 
3 1595 7381 3521 
3 5622 5621 5558 
3 1420 1499 2409 
3 183 184 225 
3 2580 2396 2668 
3 8180 11091 11074 
3 1469 232 40 
3 11 1469 40 
3 232 510 5 
3 40 232 5 
3 6600 6594 6001 
3 10883 10932 11048 
3 10736 10737 10738 
3 35 53 52 
3 34 35 52 
3 121 120 52 
3 53 121 52 
3 159 158 120 
3 121 159 120 
3 158 159 203 
3 238 306 329 
3 306 375 329 
3 429 490 489 
3 489 490 534 
3 749 720 660 
3 720 747 746 
3 747 789 746 
3 839 838 789 
3 880 879 838 
3 839 880 838 
3 880 952 921 
3 879 880 921 
3 921 952 951 
3 996 995 951 
3 952 996 951 
3 996 1037 1075 
3 995 996 1075 
3 1037 1076 1075 
3 1076 1148 1110 
3 1075 1076 1110 
3 1284 1321 1405 
3 1321 1447 1405 
3 1405 1447 1446 
3 1446 1447 1529 
3 1529 1613 1612 
3 1613 1643 1676 
3 1612 1613 1676 
3 1643 1725 1676 
3 1515 976 1724 
3 976 4491 863 
3 3550 3609 3649 
3 3148 3147 7948 
3 3371 3416 3517 
3 6889 6291 3606 
3 810 857 809 
3 1579 1578 1540 
3 525 546 545 
3 140 180 179 
3 597 2287 596 
3 258 295 294 
3 1499 2091 2409 
3 1627 1658 1626 
3 20 819 232 
3 1667 2580 1469 
3 819 556 510 
3 232 819 510 
3 148 3698 510 
3 556 148 510 
3 5626 4827 4849 
3 6380 6379 6343 
3 5322 5346 5345 
3 6467 6386 6602 
3 36 54 53 
3 35 36 53 
3 54 122 121 
3 53 54 121 
3 121 122 159 
3 203 239 238 
3 239 306 238 
3 306 330 375 
3 330 405 375 
3 375 405 429 
3 405 491 429 
3 429 491 490 
3 490 560 534 
3 534 560 559 
3 560 584 611 
3 559 560 611 
3 611 721 634 
3 721 660 634 
3 721 749 660 
3 749 748 747 
3 720 749 747 
3 748 790 789 
3 747 748 789 
3 790 839 789 
3 839 881 880 
3 881 953 952 
3 880 881 952 
3 953 997 952 
3 952 997 996 
3 1077 1037 996 
3 997 1077 996 
3 1037 1077 1076 
3 1111 1148 1076 
3 1077 1111 1076 
3 1111 1181 1148 
3 1181 1284 1148 
3 1181 1210 1284 
3 1210 1253 1321 
3 1284 1210 1321 
3 1253 1367 1321 
3 1367 1406 1447 
3 1321 1367 1447 
3 1406 1488 1447 
3 1447 1488 1529 
3 1488 1568 1529 
3 1529 1568 1613 
3 1568 1643 1613 
3 1725 1515 1724 
3 10903 11074 10948 
3 1692 1693 190 
3 6187 10703 6188 
3 545 567 594 
3 595 620 594 
3 438 439 466 
3 1698 1697 1658 
3 10576 10621 10575 
3 2580 20 1469 
3 4 2 556 
3 819 4 556 
3 2 935 148 
3 556 2 148 
3 935 1552 148 
3 3033 3373 10900 
3 3063 3438 3415 
3 5443 5482 5442 
3 6496 6542 6495 
3 4439 4438 4178 
3 37 55 54 
3 36 37 54 
3 54 55 122 
3 122 160 159 
3 159 160 203 
3 239 330 306 
3 376 405 330 
3 490 491 560 
3 584 721 611 
3 791 790 748 
3 749 791 748 
3 840 839 790 
3 791 840 790 
3 840 922 881 
3 839 840 881 
3 881 922 953 
3 953 1038 997 
3 1038 1077 997 
3 1181 1111 1077 
3 1322 1253 1210 
3 1322 1367 1253 
3 1367 1407 1406 
3 1407 1489 1488 
3 1406 1407 1488 
3 1489 1530 1568 
3 1488 1489 1568 
3 1530 1643 1568 
3 1643 1726 1725 
3 1726 419 1515 
3 1725 1726 1515 
3 419 1464 976 
3 1515 419 976 
3 976 1464 1429 
3 1464 1466 1429 
3 9666 2989 9717 
3 3171 3199 3198 
3 3098 3020 11085 
3 1585 1586 1624 
3 10959 10955 10857 
3 1588 1587 1549 
3 674 704 673 
3 65 100 99 
3 221 258 257 
3 2248 2167 507 
3 363 390 389 
3 1697 1698 2280 
3 621 645 595 
3 2862 819 20 
3 79 934 935 
3 2 79 935 
3 934 78 1552 
3 935 934 1552 
3 3058 4005 3627 
3 3446 10910 10993 
3 10973 10927 10915 
3 56 84 122 
3 55 56 122 
3 122 84 160 
3 160 204 203 
3 203 204 239 
3 280 330 239 
3 204 280 239 
3 377 376 330 
3 406 405 376 
3 406 491 405 
3 535 560 491 
3 535 584 560 
3 584 661 721 
3 694 750 721 
3 750 749 721 
3 792 791 749 
3 841 840 791 
3 792 841 791 
3 840 841 922 
3 922 1038 953 
3 1038 1112 1077 
3 1077 1112 1181 
3 1112 1149 1181 
3 1149 1182 1181 
3 1182 1210 1181 
3 1322 1448 1367 
3 1448 1407 1367 
3 1448 1489 1407 
3 1448 1570 1489 
3 1570 1569 1530 
3 1489 1570 1530 
3 1530 1569 1643 
3 1569 1644 1643 
3 1643 1644 1726 
3 1466 1509 3907 
3 3266 3241 3200 
3 3201 3266 3200 
3 3604 11005 824 
3 1588 1626 1587 
3 1226 1227 1260 
3 1191 1227 1226 
3 620 619 594 
3 185 227 144 
3 10940 10866 11081 
3 439 467 466 
3 294 295 311 
3 1698 428 2280 
3 1587 1626 1586 
3 2704 907 934 
3 79 2704 934 
3 907 45 78 
3 934 907 78 
3 15 14 3700 
3 45 15 78 
3 11082 10978 11011 
3 3680 3690 3684 
3 160 161 204 
3 354 330 280 
3 354 377 330 
3 377 406 376 
3 492 491 406 
3 492 535 491 
3 722 750 694 
3 793 792 749 
3 750 793 749 
3 842 841 792 
3 793 842 792 
3 842 923 922 
3 841 842 922 
3 923 954 1038 
3 922 923 1038 
3 954 998 1038 
3 998 1039 1038 
3 1039 1078 1112 
3 1038 1039 1112 
3 1078 1113 1112 
3 1113 1150 1149 
3 1112 1113 1149 
3 1149 1150 1182 
3 1211 1210 1182 
3 1254 1322 1210 
3 1211 1254 1210 
3 1254 1285 1322 
3 1285 1408 1322 
3 1408 1448 1322 
3 1645 1644 1569 
3 1570 1645 1569 
3 1645 1727 1726 
3 1644 1645 1726 
3 1727 860 419 
3 1726 1727 419 
3 419 860 1464 
3 3651 3650 3609 
3 3013 3012 2978 
3 6495 6457 6419 
3 3382 3431 3430 
3 3511 3486 3455 
3 1049 1128 1127 
3 4459 3851 979 
3 1657 1658 1696 
3 1626 1658 1657 
3 972 930 973 
3 620 674 619 
3 854 971 895 
3 979 1057 505 
3 401 424 400 
3 1626 1657 1656 
3 1229 2741 1297 
3 1625 1626 1656 
3 2768 2816 1129 
3 867 397 45 
3 907 867 45 
3 397 14 15 
3 45 397 15 
3 3700 1662 3960 
3 3484 3511 3455 
3 2948 9451 2949 
3 4467 4017 4345 
3 4770 162 161 
3 162 240 204 
3 161 162 204 
3 204 240 280 
3 240 281 280 
3 281 354 280 
3 457 406 377 
3 457 492 406 
3 492 515 535 
3 515 585 535 
3 585 584 535 
3 585 661 584 
3 661 722 694 
3 721 661 694 
3 751 750 722 
3 844 793 750 
3 751 844 750 
3 843 842 793 
3 844 843 793 
3 924 923 842 
3 843 924 842 
3 955 954 923 
3 924 955 923 
3 999 998 954 
3 955 999 954 
3 999 1040 1039 
3 998 999 1039 
3 1040 1079 1078 
3 1039 1040 1078 
3 1114 1113 1078 
3 1079 1114 1078 
3 1114 1151 1150 
3 1113 1114 1150 
3 1150 1151 1182 
3 1286 1211 1182 
3 1286 1254 1211 
3 1408 1490 1448 
3 1490 1570 1448 
3 1614 1645 1570 
3 1571 1614 1570 
3 1346 1464 860 
3 1346 1509 1464 
3 1266 3907 1509 
3 3118 3277 3592 
3 3495 3514 3277 
3 6769 7003 5474 
3 1697 2280 427 
3 1127 1191 1160 
3 704 703 673 
3 448 478 477 
3 65 66 100 
3 1259 4198 1225 
3 526 546 468 
3 1657 1696 1695 
3 1656 1657 1695 
3 27 397 867 
3 27 13 14 
3 397 27 14 
3 3960 1662 191 
3 14 13 3700 
3 2419 2273 2341 
3 163 205 240 
3 162 163 240 
3 378 377 354 
3 378 457 377 
3 430 492 457 
3 430 493 492 
3 516 515 492 
3 493 516 492 
3 516 585 515 
3 723 722 661 
3 882 924 843 
3 844 882 843 
3 882 956 924 
3 956 955 924 
3 956 1000 999 
3 955 956 999 
3 1000 1041 1040 
3 999 1000 1040 
3 1080 1079 1040 
3 1041 1080 1040 
3 1080 1115 1114 
3 1079 1080 1114 
3 1114 1115 1151 
3 1151 1212 1182 
3 1212 1286 1182 
3 1286 1285 1254 
3 1368 1408 1285 
3 1286 1368 1285 
3 1368 1409 1408 
3 1409 1490 1408 
3 1677 1645 1614 
3 1677 1727 1645 
3 1677 1728 1727 
3 1728 860 1727 
3 860 1728 1346 
3 1346 1266 1509 
3 3610 3651 3609 
3 577 4494 603 
3 644 673 672 
3 1658 1697 1696 
3 497 550 549 
3 567 595 594 
3 1691 898 1690 
3 1302 2941 1349 
3 1297 2741 1298 
3 12 191 1662 
3 13 12 1662 
3 1265 1055 1301 
3 3924 3927 3822 
3 3782 3755 3836 
3 4805 163 162 
3 10991 10889 11086 
3 240 241 281 
3 331 354 281 
3 331 355 354 
3 355 378 354 
3 457 493 430 
3 635 661 585 
3 635 723 661 
3 795 751 722 
3 723 795 722 
3 794 844 751 
3 795 794 751 
3 883 882 844 
3 958 956 882 
3 883 958 882 
3 958 957 956 
3 957 1001 1000 
3 956 957 1000 
3 1001 1041 1000 
3 1041 1115 1080 
3 1116 1152 1151 
3 1115 1116 1151 
3 1152 1213 1212 
3 1151 1152 1212 
3 1212 1323 1286 
3 1323 1368 1286 
3 1531 1570 1490 
3 1531 1571 1570 
3 1615 1614 1571 
3 1615 1677 1614 
3 1677 1729 1728 
3 3123 3122 3090 
3 395 396 2106 
3 2022 2043 401 
3 1298 1299 1341 
3 439 440 467 
3 467 546 525 
3 10530 10576 10529 
3 1298 1341 1340 
3 4320 3881 3882 
3 597 596 550 
3 6 1665 191 
3 12 6 191 
3 371 713 484 
3 6638 3458 3459 
3 4458 3878 2758 
3 3878 4086 2758 
3 303 3718 908 
3 9299 9298 9275 
3 241 242 281 
3 431 378 355 
3 431 457 378 
3 562 493 457 
3 458 562 457 
3 562 516 493 
3 561 585 516 
3 562 561 516 
3 561 635 585 
3 662 695 635 
3 695 723 635 
3 845 844 794 
3 795 845 794 
3 845 883 844 
3 1002 1001 957 
3 958 1002 957 
3 1042 1041 1001 
3 1002 1042 1001 
3 1042 1116 1115 
3 1041 1042 1115 
3 1116 1117 1152 
3 1183 1213 1152 
3 1255 1323 1212 
3 1213 1255 1212 
3 1323 1369 1368 
3 1449 1409 1368 
3 1369 1449 1368 
3 1449 1490 1409 
3 1678 1677 1615 
3 1678 1729 1677 
3 706 1728 1729 
3 706 1233 1346 
3 1728 706 1346 
3 1346 1233 1266 
3 425 451 508 
3 424 425 508 
3 143 227 184 
3 224 260 223 
3 181 182 222 
3 763 809 808 
3 1336 1337 1380 
3 66 101 100 
3 1554 1688 1689 
3 10885 10862 10866 
3 1589 1588 1549 
3 1549 1587 1548 
3 1626 1625 1586 
3 3881 4320 3851
[truncated: 354,201 more chars]
