# Supplementary material for: Point Set Denoising Using Bootstrap-Based Radial Basis Function
Source: PLoS One. 2016 Jun 17;11(6):e0156724. doi: 10.1371/journal.pone.0156724 (PMC4912139; doi:10.1371/journal.pone.0156724)
Supplement: S4 Dataset — Data is used in preparation of Fig 2. (OFF) [file pone.0156724.s004.off]

OFF
74764 149524 0
-0.057195 0.145800 0.150072
0.120686 0.069577 -0.063296
0.311214 0.000204 0.066868
0.137978 0.444262 -0.062686
-0.103738 0.285741 0.155364
0.210203 -0.096780 0.058235
0.277514 0.382765 -0.054026
-0.050132 -0.437437 -0.131819
-0.070701 0.093825 -0.020772
0.060179 0.367636 -0.091239
0.114525 -0.122246 0.150548
0.249948 -0.398532 -0.244727
0.328296 0.388389 0.175997
0.377109 0.151322 0.268404
0.062913 -0.141626 0.058124
0.187430 -0.472300 -0.020398
0.063039 -0.482953 0.026151
0.305229 -0.457796 -0.053731
0.148450 0.006108 -0.044395
-0.253423 -0.444530 -0.095362
-0.046231 0.395341 0.090101
0.295476 -0.006733 0.187844
-0.052059 0.204559 0.210951
0.159827 0.018651 -0.042517
-0.079627 0.107856 0.070320
0.256002 0.051207 0.252893
0.029841 0.399149 -0.055640
0.205029 0.126809 -0.065840
-0.090279 0.068876 0.032495
0.282774 0.322634 -0.068519
0.356646 0.056821 0.131504
-0.046946 0.212502 0.241336
0.177581 0.153768 -0.122091
0.275716 0.290018 0.345347
0.258200 -0.368961 0.005054
0.251447 0.182043 0.342964
0.142885 0.435055 -0.072743
0.035498 0.055751 0.240857
0.162657 -0.017534 -0.031741
0.127321 0.437479 -0.069757
0.241167 0.371074 -0.080516
0.179419 0.404867 0.300014
0.334838 -0.445790 -0.123235
0.185722 -0.100955 0.170768
0.424899 0.210139 0.187337
0.092927 0.330069 -0.114216
-0.073654 0.125792 -0.009346
-0.090100 0.065881 0.038077
0.324419 0.312128 -0.043186
0.009729 0.362568 0.261730
-0.086533 0.092065 0.007857
0.149049 -0.443482 -0.122975
0.171428 0.241757 -0.126462
0.110821 0.341832 0.323044
0.209793 0.084850 0.312029
0.167308 0.060226 0.307217
0.400068 0.269416 0.041748
0.172064 0.447472 0.254824
0.415841 0.263744 0.086129
0.042387 0.401731 -0.063493
0.059572 0.295780 0.331357
0.175175 0.252030 0.352992
0.358693 0.370795 0.067888
0.045234 -0.493289 0.065263
0.265616 -0.417579 -0.062437
0.393724 -0.412193 -0.142256
0.398356 0.285965 0.044382
0.294229 -0.424506 -0.045528
0.426867 0.217351 0.107046
0.154378 0.442195 0.266407
-0.003342 0.150480 0.246262
0.396200 0.220826 0.045198
-0.276276 -0.438576 -0.115587
0.300585 0.026245 0.223165
0.144806 0.188132 0.332971
0.333173 0.331223 0.283055
-0.035858 0.118001 0.239761
0.303427 0.251299 -0.090635
0.204425 0.337029 0.342032
0.197059 0.449899 -0.045001
0.326899 -0.447902 -0.115185
0.055481 0.374870 -0.088383
0.263783 -0.067799 0.066351
0.020662 0.377608 0.264809
0.186213 -0.088870 0.022264
-0.022143 0.367395 0.231615
0.187388 -0.115943 0.150204
0.074046 0.399122 0.284510
0.247619 -0.407418 -0.242724
0.193115 0.235889 -0.116855
-0.064199 0.070484 -0.051244
-0.266546 -0.415478 -0.011263
-0.023855 0.179709 0.222304
0.302510 0.379247 -0.031965
0.208734 0.023896 -0.025277
0.218894 0.411809 -0.074230
0.103770 -0.101011 0.187417
-0.016571 0.206491 0.266855
0.288219 0.429209 0.004414
-0.046414 0.141426 -0.025966
0.280689 -0.429682 -0.178757
-0.213489 -0.460456 -0.040742
-0.009328 -0.460645 -0.049938
0.192543 0.293307 -0.135164
0.105464 0.243261 0.342639
0.160972 0.177755 -0.110399
0.255749 -0.429222 -0.077811
-0.092925 0.045505 0.051719
0.276629 -0.060969 0.099293
0.081788 0.112960 -0.082829
-0.077110 0.111632 -0.014152
0.336443 0.380817 0.021535
0.276065 0.233536 0.353860
0.377787 0.298993 0.009816
-0.246096 -0.461194 -0.035198
-0.105564 0.289193 0.116311
0.207534 -0.444872 0.013754
0.248761 -0.043428 0.221622
0.078349 0.428128 -0.063165
0.395418 0.320565 0.154319
0.339395 0.364124 0.255201
-0.011534 0.329185 0.285662
0.186792 -0.105652 0.057515
0.245734 0.080007 0.309880
0.220129 0.125752 0.327079
-0.154591 0.263532 0.002527
0.356230 0.231143 -0.028061
0.357176 0.058719 0.101478
0.401643 0.318727 0.100432
0.414966 0.271112 0.177701
-0.046115 0.046298 -0.083448
-0.026299 0.423603 0.104184
-0.411091 -0.441563 -0.089953
0.257279 0.119124 -0.034833
0.103723 0.172580 0.315609
0.158225 -0.429116 -0.175451
0.225256 -0.433137 -0.049275
0.250624 0.227665 -0.109065
-0.130555 -0.484265 0.044122
0.035784 0.279665 0.304990
-0.296925 -0.431130 -0.061923
0.427301 0.238601 0.137783
-0.031973 0.109256 0.169402
0.168808 0.395616 -0.096499
0.019061 0.372520 0.264217
-0.269353 -0.423707 -0.040692
-0.241701 -0.454510 0.029687
0.085626 0.436515 -0.057120
0.252798 0.340968 -0.081719
0.384916 -0.440490 -0.138963
0.115675 -0.033355 -0.102644
0.067050 0.399225 -0.082707
0.323315 0.386703 0.004524
0.107481 0.349299 -0.110763
0.290309 -0.050315 0.107373
0.114884 -0.116626 0.170333
-0.006070 -0.453984 -0.074748
0.359995 0.065274 0.166138
0.155373 0.034944 -0.046169
-0.049896 0.374283 0.056524
0.148370 0.110008 -0.096305
0.098326 0.240526 -0.127291
0.000602 0.360314 0.255516
0.224501 0.223488 0.359658
-0.068910 -0.460855 -0.045500
-0.080026 0.089050 0.063478
0.183314 -0.091870 0.025301
0.367378 0.079008 0.090348
0.348742 0.257510 -0.049949
0.333817 0.165488 0.316015
-0.046778 0.314423 -0.008066
0.232459 0.090615 0.318696
0.179585 -0.423141 -0.196267
-0.092449 0.060380 0.005028
0.275462 0.408130 0.239408
0.288864 -0.443965 -0.126813
0.178748 0.367556 0.322901
0.422249 0.203741 0.199251
0.063458 0.127234 0.271559
-0.343091 -0.418259 -0.183704
0.259182 0.453678 0.009756
-0.290092 -0.418665 -0.058697
-0.067926 -0.451207 -0.080649
0.104242 0.398232 0.297821
-0.060009 -0.437295 -0.132087
0.177289 -0.111952 0.067554
0.190516 -0.108617 0.071843
0.184120 0.214296 -0.124274
0.320015 0.400341 0.258000
0.025989 0.398094 0.255717
0.103519 0.346144 -0.111365
0.082419 -0.153052 0.043161
0.269985 0.058613 0.261671
0.338726 0.056268 0.080169
0.226630 -0.081214 0.038656
0.220808 0.141370 0.327444
-0.160992 -0.473178 0.005550
0.307811 0.042876 0.154428
0.176095 0.420257 0.289090
0.135832 0.047985 -0.054502
-0.334920 -0.446204 -0.084577
0.148334 0.133081 -0.088472
0.301484 0.353799 -0.047430
0.386385 0.214957 0.031401
0.315028 0.186198 0.333184
0.289599 0.411827 -0.015159
0.256825 0.213645 0.356986
-0.070540 -0.446746 -0.097032
-0.067149 0.365878 0.124660
0.307923 0.395281 0.211340
0.183567 -0.096507 0.032964
-0.000652 0.168215 0.269984
-0.119008 0.321749 -0.039551
-0.054204 0.290136 -0.020941
0.158021 -0.410064 -0.244722
-0.326121 -0.410492 -0.038401
0.115820 0.194412 0.326252
-0.052538 0.289783 -0.025768
0.199867 0.064505 -0.047029
-0.062104 0.075023 -0.048784
0.097043 0.156036 -0.094849
0.016695 0.385248 0.258779
-0.023389 -0.438919 -0.127846
0.233055 -0.418186 -0.039454
0.251988 0.409738 0.264553
0.043925 0.100741 0.253739
0.206998 0.122785 0.324979
0.298055 0.380728 0.284305
-0.063811 0.364380 0.083186
0.052479 0.298827 -0.115550
0.289969 0.388945 -0.039420
0.322560 0.275104 -0.066787
0.246487 0.047942 0.274371
0.291729 0.086813 -0.003258
-0.302900 -0.379708 -0.238144
-0.075674 -0.465901 -0.027001
0.219981 0.375820 -0.089859
0.288722 -0.047631 0.116116
-0.339824 -0.420696 -0.175273
-0.038647 0.089236 -0.054870
-0.096984 0.041453 0.041493
0.113089 0.126052 -0.080411
0.084946 0.461170 -0.016992
0.334135 0.123398 0.021683
-0.040243 0.401093 0.073486
-0.055421 -0.384423 -0.322390
0.293247 0.052950 0.017799
0.229633 0.026118 0.259195
0.283733 0.400462 -0.036265
-0.111517 -0.467072 -0.020720
0.369474 0.340614 0.029619
0.127495 0.144162 0.311856
0.100507 0.452078 -0.042053
0.417876 0.240805 0.083137
0.079622 0.313569 -0.114668
0.287288 0.074790 -0.001499
0.314450 0.374257 -0.020763
-0.054082 0.361950 0.051106
0.372244 0.359850 0.090469
0.117960 0.135984 0.306760
0.378682 0.346466 0.070542
0.338351 0.400412 0.067079
0.145990 -0.074931 -0.078976
0.407187 0.129865 0.150277
0.400817 0.282373 0.047346
-0.030199 -0.429562 -0.161149
0.114829 0.074818 -0.066172
0.309858 0.037157 0.221924
0.372022 0.292348 -0.002621
0.173390 -0.128747 0.149622
0.063158 0.130067 -0.089967
0.234259 0.311718 -0.102534
-0.084147 0.064284 -0.021701
0.173456 0.170001 0.331175
0.249878 -0.449068 -0.105881
0.193555 -0.425982 -0.186943
-0.020205 0.434099 0.142883
0.134444 -0.493171 0.058101
0.256474 0.354341 -0.080366
0.379546 0.290564 0.013406
0.190136 -0.067698 0.202689
-0.052744 -0.482414 0.031005
0.021713 0.356600 -0.076610
0.128492 0.398607 0.301113
0.335954 0.381268 0.225549
0.196094 0.283173 0.355370
0.337326 0.352017 -0.004898
-0.083478 0.051841 -0.047238
0.358913 0.202262 0.304368
-0.076923 0.098327 -0.016038
0.383609 0.348667 0.115165
0.265680 -0.451476 -0.071359
0.153394 0.324897 0.345651
0.310918 -0.012704 0.081895
-0.054436 0.385911 0.134631
0.248739 0.390007 0.291731
0.159311 0.420711 -0.084822
-0.012410 -0.432853 -0.150195
-0.364056 -0.442347 -0.096315
0.247189 0.259623 0.356907
0.430720 0.201993 0.158405
0.393995 0.145511 0.078883
0.340645 0.289039 -0.054141
-0.013806 0.423143 0.195518
0.034121 0.394191 -0.063624
0.380646 0.356166 0.116475
0.308982 0.428188 0.052085
0.283473 0.431066 0.154388
0.046374 0.303695 0.320111
-0.009346 0.089514 -0.083864
-0.325958 -0.446102 -0.085479
0.294596 0.435537 0.029588
0.173475 -0.103651 0.180421
0.293479 0.408254 -0.015501
-0.099991 0.300267 0.111880
0.277064 0.278867 0.347632
0.391988 0.165537 0.250332
0.254368 0.400325 0.274939
-0.009708 0.094883 0.207564
0.085425 0.377631 0.300129
-0.092452 0.176731 -0.051838
0.284097 -0.034212 0.225927
0.157599 0.243425 -0.131484
0.404031 0.346266 0.137734
0.220757 0.038226 0.280954
0.148454 -0.441962 -0.128537
0.381301 0.145803 0.058843
0.154010 -0.082126 0.210797
0.364356 0.284666 -0.017427
-0.251157 -0.401139 0.044889
0.423777 0.190326 0.188702
0.279141 0.412464 -0.028005
-0.260349 -0.427012 -0.158487
-0.144602 0.319224 -0.020884
-0.105313 0.027579 0.027135
-0.285701 -0.393510 -0.029901
0.106471 -0.417664 -0.215092
0.208913 0.351146 -0.102295
-0.021558 0.430103 0.091961
-0.311472 -0.441213 -0.104525
0.280071 0.095887 0.309047
-0.085576 0.080245 0.040705
0.050668 0.479190 0.090703
0.273977 -0.064055 0.088705
0.233682 0.086167 0.315712
-0.062030 0.042373 0.109943
0.283337 -0.029234 0.145888
0.253395 0.209648 0.356568
0.138671 -0.468355 -0.033379
0.190247 -0.024356 -0.016480
-0.219293 -0.406846 -0.233607
0.056191 0.456962 -0.001074
0.268526 0.177948 -0.077098
0.303346 0.015328 0.128131
0.173638 -0.431278 -0.168457
0.277395 -0.017586 0.228835
0.018659 0.343052 -0.078108
0.073136 -0.452997 -0.084997
-0.166905 -0.470531 -0.004085
0.131969 0.095698 -0.064547
0.294578 0.360574 -0.049076
0.008847 0.066778 0.231316
0.381477 0.239381 0.006107
0.312764 0.358563 -0.033514
0.211299 0.189077 -0.109236
0.302263 -0.040119 0.082789
0.317740 0.051949 0.179367
0.053818 0.066162 0.256010
0.323461 0.043391 0.153620
0.158778 -0.458102 0.081705
0.288595 0.033063 0.021910
0.100232 -0.148925 0.025455
0.046033 0.050415 0.248519
0.176497 0.131494 -0.113552
0.079739 0.457236 0.231380
0.003176 0.041318 -0.103340
0.171645 0.244218 0.351699
0.301074 -0.036622 0.070678
-0.051425 -0.429025 -0.162281
-0.027483 0.161865 0.259857
0.069071 0.181025 0.297589
0.301625 -0.028076 0.063752
0.342568 0.067084 0.071061
0.143547 0.143744 0.315523
0.391451 0.256946 0.234494
0.053933 0.167064 -0.097054
0.262017 -0.416209 -0.066154
-0.030465 0.078915 -0.068113
0.033395 0.361572 -0.082290
-0.271842 -0.420448 -0.049898
-0.047888 0.202874 0.212985
0.047956 0.154292 -0.095983
0.211337 0.346707 -0.102746
0.265325 -0.442306 -0.129530
0.170593 -0.433558 -0.160034
0.357929 -0.441430 -0.139463
0.234734 0.426912 -0.049959
-0.367953 -0.417728 -0.042337
-0.008722 0.097901 -0.080597
0.313001 0.060598 0.245739
-0.097425 -0.454633 -0.065958
-0.080844 0.326781 0.185409
0.348970 -0.432079 -0.172584
-0.100705 0.300200 0.157412
0.258338 0.420432 -0.039511
-0.022194 0.125049 0.247277
0.365643 0.063843 0.131293
0.003936 0.374617 -0.051688
0.145156 0.239508 0.349163
0.295946 0.034494 0.028513
0.346712 -0.438102 -0.150822
-0.059710 -0.446547 -0.098097
0.165298 0.164926 0.326047
0.210761 0.296100 0.352555
0.306003 0.315782 0.315461
0.324605 -0.429767 -0.179804
-0.104092 0.233803 0.089198
-0.340612 -0.438285 -0.112443
0.108163 0.282091 0.346749
0.131605 -0.000634 -0.050879
0.078081 0.413207 0.278271
-0.098412 0.223762 0.046075
0.323640 0.289904 -0.073290
0.162536 0.207940 0.346823
0.208916 0.378845 0.315498
-0.234748 -0.458917 -0.044341
0.341314 0.137412 0.013050
0.379223 -0.386302 -0.196500
-0.084522 0.125716 0.080630
0.204078 -0.077926 0.189935
-0.164439 0.236788 0.007825
0.200253 0.105714 0.320690
0.106652 -0.053719 0.253405
0.379833 0.253648 0.263066
0.387743 0.190231 0.033486
0.167412 0.390618 -0.099926
0.066116 0.079829 -0.082167
0.132902 0.116021 0.310833
-0.358767 -0.442708 -0.049274
-0.051773 -0.458715 -0.053955
0.089196 -0.493823 0.062518
0.285714 -0.427350 -0.187702
0.239217 0.198713 -0.103512
0.349386 0.126278 0.038018
0.150430 -0.088693 0.009452
0.318159 0.421936 0.083857
-0.081508 0.135399 0.093622
0.145582 0.351479 0.327265
-0.013714 0.317638 0.280139
0.000206 0.262252 0.300902
0.326272 0.317387 0.293880
0.252486 -0.180427 -0.017367
0.371330 -0.411755 -0.075577
0.087533 0.144341 0.301359
-0.060373 0.295322 -0.063035
0.227172 0.329730 -0.097156
-0.042935 0.360428 0.208668
0.372189 0.075942 0.168945
0.320719 -0.453199 -0.096218
0.330756 0.378192 0.007445
0.385993 0.321504 0.207159
0.302959 0.145115 0.323022
0.090383 0.180326 0.316919
0.209785 0.149935 -0.093977
-0.068592 0.344007 0.068958
0.045007 0.175900 -0.108145
0.320669 0.028529 0.073588
0.339665 -0.458312 -0.078899
0.302041 -0.039529 0.097585
0.292072 0.439586 0.040218
0.156657 -0.483923 0.022936
0.249523 -0.061589 0.106140
0.252546 -0.396318 -0.038306
0.120340 0.364989 0.315281
0.422415 0.166561 0.112190
-0.048170 0.190488 0.187296
0.315911 0.019349 0.114349
0.308527 0.340895 0.296051
-0.011492 0.214792 0.280441
-0.196998 0.185768 -0.047034
0.057795 0.427052 0.258771
-0.022101 0.331061 -0.037168
0.114905 0.276695 0.348040
0.030888 0.327315 -0.092519
0.086589 0.275746 -0.136046
-0.178537 0.259737 -0.038731
0.121951 0.160885 0.317730
0.122125 0.051672 0.297371
0.271057 0.060320 0.266333
-0.013974 -0.434300 -0.145007
0.376912 0.387499 0.150452
0.250360 0.154676 -0.055816
0.216019 0.015492 -0.018083
0.282703 0.256122 0.349935
0.298213 0.003520 0.216339
0.394886 0.113231 0.185890
0.352305 0.274646 0.297185
-0.074086 0.112189 -0.018144
0.360531 0.183596 -0.009516
0.019446 0.110484 0.234516
0.320896 -0.421437 -0.211472
0.283905 0.017127 0.229359
-0.369227 -0.324161 -0.221206
0.126288 0.058249 -0.059630
0.152808 0.403302 0.300895
-0.090949 0.266301 0.177869
-0.080548 0.108887 0.012069
0.410898 0.238853 0.062775
0.149733 -0.125332 0.094592
-0.008528 0.080046 0.188457
0.356986 0.328258 0.233480
0.264773 -0.453644 -0.090144
0.036975 -0.469837 -0.019916
0.428678 0.233806 0.136063
-0.069243 -0.438298 -0.128101
0.172938 0.057873 0.306775
-0.154890 -0.452774 -0.070166
0.263139 0.331664 0.333306
0.384553 0.177835 0.027612
0.044239 -0.468492 -0.025415
-0.034768 0.170316 -0.044199
-0.093035 0.059875 0.030402
0.058950 0.340842 -0.101481
0.410489 0.296276 0.114804
0.209089 0.409984 0.289861
-0.261734 -0.419268 0.002938
0.116081 0.403513 0.296180
0.399871 0.124722 0.126970
0.398694 0.166487 0.236584
0.079478 0.088645 0.276733
0.105981 -0.481837 0.016926
0.212348 -0.095480 0.153282
0.171495 0.036471 -0.042693
0.231127 0.472980 0.042391
-0.019482 0.354274 0.240225
0.216273 -0.093072 0.155353
-0.220706 -0.458472 -0.047548
0.270538 -0.001828 0.017970
0.342970 0.176245 0.311820
0.151191 -0.127417 0.100217
-0.065400 0.368784 0.105444
0.234211 0.032054 0.254668
-0.147075 -0.463704 -0.030800
0.194820 -0.112684 0.090938
0.264421 -0.446771 -0.071311
-0.003371 0.246291 -0.103762
0.229303 0.131134 -0.054285
0.236814 0.263097 0.356039
-0.274398 -0.410977 -0.046327
0.166504 -0.416364 -0.221836
0.116356 0.023272 -0.062392
0.190842 0.476240 0.004088
-0.230396 -0.398177 -0.263887
0.182109 -0.077573 0.007503
0.417542 0.281842 0.127277
-0.011198 0.429822 0.189227
-0.226292 -0.450531 -0.075594
0.184712 0.065769 -0.069035
0.234447 0.048636 0.284257
0.356809 -0.450217 -0.109073
0.265697 0.385031 0.284213
0.144014 -0.112083 0.190258
-0.078773 0.132997 0.063355
0.184950 -0.453675 -0.086807
0.265821 0.359484 0.312365
0.268729 -0.436146 -0.153540
0.204251 -0.423835 -0.196390
-0.047461 0.401307 0.119056
0.149882 -0.459409 -0.067167
-0.086089 0.280538 0.040583
0.302540 0.159341 0.328102
-0.005763 0.108818 0.246586
0.377190 0.379066 0.133877
-0.056160 -0.471085 -0.008898
0.348957 0.066400 0.207588
0.145846 0.115999 -0.082125
0.131362 0.270352 0.350303
0.141106 -0.105506 0.035776
0.203783 0.430676 -0.066047
0.326969 0.232223 0.329056
0.218315 -0.023810 0.244520
0.150581 0.119972 0.316140
0.418672 0.275946 0.133867
0.286860 0.290844 -0.100133
0.323687 0.365625 -0.015942
-0.016197 0.088991 0.214465
0.015461 0.267601 0.305229
0.340380 0.129979 0.293562
0.225562 -0.082561 0.146288
0.082041 -0.495742 0.070803
-0.070892 -0.480218 0.024313
-0.015274 -0.486612 0.043942
-0.354188 -0.448382 -0.074922
0.246076 0.176463 0.339134
0.139009 0.361665 -0.108264
0.363413 0.166034 0.005465
0.137345 0.170318 -0.105731
0.357217 0.278666 -0.026459
-0.081280 -0.456420 -0.060853
0.048899 0.117931 -0.086765
-0.018290 0.360406 -0.035465
0.033774 0.465820 0.048785
0.239648 0.050969 0.285610
0.262367 0.190528 0.345945
-0.269353 -0.449478 -0.075420
0.165636 -0.049396 0.241517
0.225175 -0.075395 0.109119
-0.224058 -0.412045 -0.213906
0.014844 0.270151 0.301318
0.422981 0.195481 0.196343
0.072366 0.347480 0.313753
0.200525 0.233829 -0.118886
0.291113 0.408997 0.206914
-0.004515 0.294502 -0.099311
-0.019223 0.132536 0.251313
0.218457 0.407471 -0.077921
0.263768 -0.427103 -0.067557
0.201842 0.145035 0.324696
0.134590 -0.036747 -0.034695
0.391967 -0.429606 -0.149311
0.217452 -0.418644 -0.216337
0.304878 -0.016050 0.119999
0.195038 0.405942 0.297459
0.180278 0.154136 0.322819
0.206875 0.363303 0.325968
0.269060 0.066545 0.284725
0.160244 0.111347 -0.105269
0.166963 0.127868 0.319388
0.159009 -0.040039 0.272651
0.407125 0.229497 0.058722
0.182059 -0.014717 0.292173
0.186555 0.334302 -0.111027
0.033562 0.356062 -0.083400
-0.275526 -0.443907 -0.073740
0.334771 -0.460607 -0.069586
0.226918 -0.072358 0.100092
0.283031 0.019681 0.021245
-0.300704 -0.430924 -0.143170
0.390545 0.108001 0.126386
0.237835 -0.435389 -0.154323
0.237381 -0.002181 -0.001587
0.361956 0.327906 0.256601
0.180285 0.196224 -0.117310
-0.021999 0.182447 0.214963
0.054126 0.329719 -0.101688
0.278527 -0.425788 -0.193355
0.382007 0.111271 0.099022
0.056172 0.389608 0.277711
0.265350 0.454372 0.046418
-0.103258 0.274175 0.025383
0.145762 0.168682 -0.096051
-0.004752 0.351763 -0.050059
0.394334 0.185925 0.248846
0.025009 0.461295 0.048750
0.224020 0.470233 0.011636
-0.099582 0.212917 0.122605
-0.097952 0.268702 0.141667
0.308414 -0.428024 -0.043499
0.263015 0.310560 -0.089869
0.086007 0.332211 0.332202
0.132400 0.113728 -0.069283
0.329703 0.403076 0.122663
-0.045773 0.314780 0.250031
0.126738 0.272720 0.349745
0.138257 0.299648 -0.135548
0.368977 0.071476 0.167594
-0.368505 -0.287211 -0.211499
0.283985 0.130289 -0.027816
0.343954 -0.431295 -0.175216
0.367402 0.083625 0.087476
0.271479 0.436117 -0.007089
0.242124 0.027695 0.242795
0.288210 0.066985 0.003998
0.284503 0.181564 0.338722
0.040288 0.401242 0.262310
0.204798 0.368223 0.323544
0.087626 -0.109025 0.053513
0.193127 0.431492 -0.069856
0.099030 0.366252 -0.104793
0.111145 0.306161 0.335915
-0.006525 -0.432482 -0.151683
0.171141 0.196827 0.345595
0.290737 0.090432 0.299174
-0.357743 -0.418500 -0.040954
-0.122191 -0.485596 0.047589
-0.218646 -0.411204 -0.217556
0.255816 0.345183 -0.080132
0.350265 -0.433671 -0.056153
0.302725 -0.351744 -0.235470
-0.092618 -0.442784 -0.110158
0.250324 0.420321 -0.046842
0.226876 0.218380 -0.113497
-0.042625 0.392682 0.056855
0.253735 0.410614 -0.055950
0.380293 0.327814 0.027834
0.005233 0.258957 -0.110068
0.424715 0.250193 0.122471
-0.332519 -0.418975 -0.041068
-0.078747 0.107052 0.062590
-0.030866 0.067475 0.161120
0.395738 0.110337 0.160096
0.387305 0.186076 0.261132
0.217811 0.350734 0.334054
0.171042 0.054357 -0.068532
0.025717 0.377716 -0.069814
0.216628 -0.452750 -0.046384
-0.291898 -0.444627 -0.075450
0.240402 0.470055 0.061943
0.037601 0.066597 0.243989
-0.381742 -0.410712 -0.207905
0.282076 0.331272 0.323385
0.355551 0.382321 0.183496
0.033007 0.060156 0.239151
0.207433 0.354644 0.332012
0.288102 0.038210 0.232910
0.381189 0.272743 0.235378
0.190632 0.420778 0.286081
0.338705 -0.455628 -0.088199
-0.293592 -0.436457 -0.123185
0.264003 0.356468 0.315656
0.302591 -0.173584 -0.184432
0.322138 0.090235 0.035412
0.227728 0.475219 0.059068
0.162758 -0.476733 -0.002902
0.145860 0.317763 0.345973
0.331995 0.287434 0.309054
0.198747 0.398986 0.303493
-0.021019 -0.471361 -0.010645
0.120963 0.387375 0.307061
-0.065037 -0.469827 -0.013155
0.321646 0.400048 0.262708
-0.080145 0.322085 0.196747
0.225001 -0.432170 -0.167263
-0.078111 0.098447 0.079475
0.037399 -0.483590 0.029550
0.330627 0.055683 0.072520
0.294112 0.029718 0.028121
0.204928 0.427305 0.272699
-0.422558 -0.388538 -0.184526
0.401114 0.317803 0.082372
0.031881 0.319563 0.312275
0.311246 0.408448 0.011796
0.006955 0.066801 0.217778
0.182158 0.271244 -0.130689
-0.363635 -0.429049 -0.142584
-0.183553 0.226322 0.043880
0.405506 0.309270 0.125339
0.417944 0.250288 0.087622
0.294277 0.165762 0.331997
0.299445 -0.014950 0.050334
-0.002700 0.093470 0.202303
-0.078145 0.117460 0.023276
0.294231 0.311487 -0.069461
-0.267009 -0.406330 0.012467
0.222851 0.112117 0.326187
-0.052065 0.384017 0.164243
0.232678 -0.064493 0.104027
-0.019553 0.426712 0.053845
0.111025 0.015861 -0.065155
0.275241 0.406797 -0.038921
0.119312 0.115778 -0.074848
-0.045480 0.380403 0.038420
0.212844 0.455358 -0.028219
0.178621 0.328398 -0.112088
0.005165 0.369765 0.254851
-0.006459 0.432044 0.193560
0.086472 0.071148 -0.076292
0.004057 -0.431642 -0.154765
0.138850 -0.458728 -0.069061
0.265367 0.311865 -0.085275
0.244578 0.463163 0.014350
0.117896 -0.096159 0.001030
0.074409 0.123006 0.285111
0.288081 0.422410 0.177152
0.119372 -0.442202 -0.126671
-0.045718 -0.438333 -0.128807
0.151475 -0.094168 0.016923
-0.257160 -0.360968 -0.300906
0.292116 -0.004789 0.157842
0.224854 -0.427302 -0.023719
0.082690 0.066827 -0.078047
0.222055 0.024816 -0.018386
0.337462 0.361502 0.003626
-0.089001 0.021707 0.073871
0.057778 -0.482560 0.024936
0.310142 -0.016846 0.097992
-0.078818 0.321770 0.206096
-0.012356 0.355364 0.246201
-0.134355 -0.485280 0.048320
0.365657 0.269363 0.282062
0.141522 0.157657 0.319599
0.223747 -0.069312 0.199531
-0.005342 0.428004 0.202435
-0.018014 0.423598 0.186632
0.089523 0.343355 0.315551
0.125913 -0.078390 0.229011
0.431241 0.215537 0.127665
0.036941 0.437806 -0.019825
0.046072 0.354220 0.291548
0.063373 0.407634 0.274483
-0.378910 -0.436882 -0.050362
-0.081755 0.316500 0.061182
0.330109 0.410722 0.062370
0.316885 0.094988 0.282702
-0.428100 -0.395603 -0.165760
0.393103 0.106257 0.152126
0.009705 0.065286 0.226169
0.036655 0.139996 0.260479
0.204818 0.235013 0.355990
-0.314200 -0.389351 -0.225718
0.261176 -0.429470 -0.071082
0.375004 0.092458 0.097112
0.241535 -0.415095 -0.230235
0.112323 0.026841 -0.064817
0.033667 -0.408079 -0.243926
-0.304328 -0.393310 -0.034411
0.353642 0.305764 0.285216
0.031074 0.285631 -0.124174
0.286370 0.331779 -0.064133
0.423815 0.231166 0.179353
-0.304290 -0.365492 -0.239678
0.109524 0.386606 0.304975
0.196202 0.364535 -0.102289
0.291642 0.068577 0.262612
0.367858 0.233470 0.292996
0.218397 -0.093413 0.062165
0.179463 0.070957 0.307678
0.413893 0.289327 0.120037
0.242550 0.450611 -0.014708
0.060600 -0.477012 0.004356
0.365518 0.388726 0.159512
0.407314 0.235397 0.223708
0.302104 -0.000206 0.131371
-0.005501 -0.468441 -0.022043
0.041457 0.422848 -0.044866
0.350262 0.075232 0.071271
0.243965 0.333008 0.337652
0.318661 -0.437319 -0.152021
0.239273 -0.426732 -0.187204
-0.078623 0.117115 0.018431
0.014796 0.061507 0.219334
0.049063 0.383662 0.278346
0.180102 0.342326 0.340523
0.375632 0.215834 0.016776
-0.045506 0.340814 0.233400
0.227310 0.422164 -0.060478
0.187017 -0.006224 0.294301
0.330868 -0.420344 -0.216005
0.186285 -0.109311 0.068470
0.163879 0.102000 -0.097240
0.232899 0.314600 0.345878
0.147553 0.150651 -0.081506
0.225564 0.327454 0.342050
0.031416 0.407730 0.253983
-0.241247 -0.466194 -0.016877
0.228148 0.449576 0.224107
0.201896 0.481329 0.031028
0.267233 0.231630 0.356368
0.397079 0.194237 0.048730
0.302752 0.327354 0.311096
0.322028 0.294655 -0.074676
0.056830 -0.427362 -0.174612
-0.305955 -0.449559 -0.074338
0.148095 0.099070 -0.088936
0.287673 -0.051966 0.215042
0.343100 0.221257 0.319761
0.324310 0.172179 -0.034893
-0.138345 0.318356 -0.010015
0.188813 0.195905 0.347875
0.395140 0.123238 0.210392
0.289643 -0.019997 0.181998
-0.043682 0.117413 0.155347
0.322438 -0.417415 -0.227457
0.295391 0.360002 0.292742
0.047828 0.132428 0.263398
-0.020144 0.061581 0.172403
0.104343 0.385632 0.303802
0.198367 -0.112481 0.099444
0.154782 0.147239 -0.094450
0.420425 0.237172 0.091927
0.311950 -0.004067 0.101595
0.199886 -0.435887 -0.153061
0.416231 0.284115 0.140693
0.109791 -0.418922 -0.210698
0.189959 -0.477260 -0.002648
0.225905 0.465686 0.161783
0.093709 0.277695 -0.134678
0.316307 -0.447009 -0.117593
-0.061331 0.084791 -0.040327
-0.018513 0.349829 0.243179
-0.071563 0.351508 0.113568
0.239658 -0.422958 -0.201118
0.068522 0.312454 0.330267
0.196580 -0.113126 0.126886
-0.003760 0.068190 0.227422
0.412176 0.139176 0.157332
0.316796 0.052975 0.173748
-0.138551 0.175622 0.011197
-0.364510 -0.338651 -0.225382
0.247869 0.062490 0.296732
-0.033425 0.115861 0.220661
0.299328 0.103354 0.301267
0.155875 -0.482375 0.017411
0.120093 0.279800 -0.139930
0.340582 0.149518 -0.000866
0.151269 0.419431 -0.085668
-0.334094 -0.412061 -0.206684
0.004784 0.289570 -0.107970
0.339802 0.161997 0.310795
0.312509 0.116199 0.007340
0.257635 -0.063263 0.042383
-0.026154 0.310811 0.267150
0.024926 0.102523 0.239698
0.258332 0.007212 0.232653
-0.073520 0.147411 0.113775
0.426956 0.196773 0.182724
0.045996 -0.471041 -0.016260
-0.011354 0.071954 0.229571
-0.262388 -0.447669 -0.083985
0.064130 -0.463020 -0.047003
0.120961 -0.460888 -0.060281
-0.045993 0.129082 -0.030794
0.243466 -0.042558 0.015179
0.106790 0.477583 0.010443
0.294673 -0.025639 0.134516
-0.035572 0.197220 0.223906
0.384701 0.095051 0.166091
0.208742 0.156689 0.327450
0.112990 0.403087 -0.092102
0.220038 -0.408902 0.026330
-0.026116 0.099054 0.239328
0.072409 0.256879 0.337212
0.233137 0.223804 -0.109974
0.130120 -0.107128 -0.036073
0.124966 0.056229 0.299203
0.421216 0.262878 0.157688
0.257787 0.308655 0.344957
0.005712 0.066415 0.223044
-0.031594 0.316695 -0.030787
-0.370825 -0.380208 -0.233527
0.230580 0.121501 -0.049749
-0.351250 -0.433392 -0.128136
0.335073 0.262648 0.318493
0.222760 -0.413938 -0.233287
0.098882 -0.112817 0.158471
0.404771 0.132423 0.128967
-0.047949 0.029886 -0.096835
-0.371308 -0.415957 -0.189510
0.150946 0.316166 0.346950
0.196120 0.407296 -0.084215
0.254915 0.277106 0.352770
0.386847 0.315679 0.031590
0.349799 0.322476 0.276553
-0.039262 -0.423954 -0.181218
0.189545 0.482346 0.022968
0.337946 0.235187 0.321338
0.055128 0.045738 -0.094233
0.060417 0.252442 0.332615
-0.041428 0.390286 0.186716
-0.034457 0.362850 0.218881
0.320443 0.035849 0.141780
0.263985 0.075580 -0.021471
0.256333 0.452022 0.001948
0.290569 0.033241 0.231329
-0.187543 -0.440561 -0.113384
0.414847 0.255718 0.195301
0.158648 -0.467516 -0.037012
0.119613 0.303189 0.336464
-0.082488 0.080405 0.059002
0.313689 0.423443 0.098352
0.076210 0.423812 -0.066589
-0.180440 0.207815 -0.059639
-0.072345 0.331881 0.076127
0.195141 0.429568 0.274786
0.369165 -0.422862 -0.074347
0.185110 0.316284 -0.114867
-0.247716 -0.444037 -0.096901
0.370772 0.152928 0.277342
0.257861 0.456674 0.115958
0.245342 0.414067 -0.058831
0.066577 0.417425 0.270214
-0.108359 0.267256 0.026271
0.264422 0.046235 0.233787
0.364776 0.281461 -0.013373
0.110912 -0.104639 0.016597
0.244292 -0.438504 -0.094079
0.293384 0.383630 0.271288
-0.199723 -0.406733 -0.234557
0.394376 0.174741 0.247225
-0.041218 0.295104 0.254738
0.082841 0.149695 -0.093679
0.281432 -0.042287 0.132391
-0.033599 0.152763 0.186124
0.223363 0.436516 0.253434
-0.165728 0.179260 0.006244
0.423842 0.249009 0.110995
0.331238 0.396166 0.252172
0.063561 0.066322 -0.085130
0.349090 0.388122 0.095519
0.219829 0.464775 0.175582
0.067697 -0.480621 0.017175
-0.212493 -0.414777 -0.204472
-0.038179 -0.464614 -0.033422
-0.041727 0.312610 -0.017158
-0.057782 0.054849 0.118276
0.394751 0.327207 0.137937
0.308974 -0.003516 0.063940
0.355893 0.321246 -0.008724
0.253024 0.065651 -0.020461
0.039389 0.269719 0.310369
0.398890 0.297579 0.046470
0.124025 0.496311 0.058632
0.198750 -0.043890 0.232214
-0.053534 0.360135 0.035912
0.373377 0.214404 0.287659
-0.007316 0.421102 0.008591
0.288563 0.005705 0.226222
-0.054366 0.076046 -0.054020
0.088730 -0.039438 0.258176
0.119834 0.460264 -0.034246
0.195344 0.481104 0.022142
-0.037769 0.127773 0.169052
0.129443 -0.443483 -0.122184
-0.035910 0.409660 0.070607
-0.030233 -0.495899 0.080195
-0.217727 -0.472981 0.006979
0.337827 0.370117 0.248785
-0.026322 0.409218 0.189457
-0.247047 -0.415432 -0.199552
0.255521 0.038029 -0.005670
0.379223 0.350168 0.090103
0.353648 -0.431490 -0.174908
0.115624 -0.474988 -0.008409
0.238034 -0.413411 -0.064204
0.319203 0.385019 -0.004881
-0.005957 0.290845 -0.101638
0.184627 0.340129 0.342067
0.301223 0.396653 -0.018376
0.164748 -0.119744 0.172654
-0.028672 0.111354 0.240210
0.082989 0.481517 0.173248
0.305833 0.393005 0.274360
0.205902 0.437508 -0.056337
0.150732 0.373394 0.317431
-0.221933 -0.405615 -0.237904
0.346734 0.067140 0.075080
-0.101657 0.240684 0.102075
0.321526 0.396265 0.010429
0.390245 0.237909 0.244026
0.250087 0.073067 -0.025885
0.019220 0.427369 0.231536
0.348164 0.131985 0.025363
0.120553 -0.486838 0.034744
-0.039557 0.290144 -0.058722
0.287480 -0.025067 0.224600
0.270159 0.086555 0.307349
0.310597 0.063616 0.250848
0.417366 0.152411 0.155015
0.157059 0.297126 0.348646
0.208774 -0.098651 0.141270
-0.026525 0.169297 0.202291
0.257813 0.457716 0.088307
0.177680 0.167995 0.330557
0.253492 0.192191 0.347235
0.257799 -0.062946 0.099313
0.091709 0.117494 0.290709
0.424034 0.251709 0.141692
0.058952 0.067832 -0.086404
-0.300949 -0.402506 -0.041092
-0.265972 -0.422498 -0.025352
0.039153 0.069546 -0.090590
0.388025 0.313283 0.207748
-0.138838 0.195806 0.052923
-0.028224 0.369853 -0.015655
0.292551 -0.032990 0.193407
0.182073 -0.115903 0.081223
0.145389 0.249541 0.347861
0.155725 -0.420934 -0.205163
-0.025210 0.155082 0.196478
0.327543 0.321830 -0.034060
-0.327916 -0.429186 -0.146667
0.087839 0.470137 0.218248
0.354025 -0.381425 -0.223074
0.064239 0.370350 0.293097
0.177034 0.432143 -0.074159
0.021445 -0.070957 0.125370
0.381024 0.142168 0.063690
0.007220 0.358341 0.261393
0.393231 0.152810 0.243029
0.131027 0.049865 -0.056748
0.217210 -0.075694 0.191003
0.120163 -0.044246 -0.087336
0.028653 -0.414597 -0.219335
0.285812 -0.457317 -0.079066
0.290303 0.010081 0.030129
0.398691 0.134917 0.217321
-0.059312 0.094551 0.119452
0.168103 0.307193 0.346255
-0.014793 0.401509 -0.003305
0.189034 -0.451250 0.049253
0.202878 -0.096072 0.163903
0.194227 -0.118367 0.118456
-0.078326 0.063324 0.082399
0.276955 0.122137 -0.030559
0.093539 -0.491622 0.054176
0.412739 0.272809 0.074986
0.286044 0.397204 0.238111
0.247214 0.435439 -0.030846
0.400917 0.206845 0.240242
0.315069 0.305134 0.315025
-0.012925 0.322839 -0.051413
0.258238 -0.389341 -0.040411
0.334260 0.373860 0.008959
-0.077364 -0.462643 -0.038719
0.126276 -0.063589 -0.020648
0.013476 0.089810 -0.089627
-0.046043 0.391592 0.167182
-0.036071 0.129640 0.221255
0.361121 0.301474 -0.016934
0.358059 0.165246 -0.002050
0.096721 0.438302 -0.060072
0.227821 0.298225 -0.125564
-0.161909 -0.388091 -0.302489
0.197585 0.176444 0.339207
0.036586 0.198444 0.280546
0.047913 0.122412 0.261350
0.088418 0.076165 -0.075501
0.318893 0.343323 -0.032530
0.319969 0.355527 0.298806
0.095546 0.331098 0.330162
0.359430 0.072026 0.198116
-0.278834 -0.424559 -0.166768
0.177323 -0.048285 0.232340
0.004723 0.257960 0.306486
-0.093031 0.223291 0.153108
0.232812 -0.418379 -0.218102
0.066790 -0.099869 0.122405
0.204275 0.475942 0.011241
-0.267576 -0.418538 -0.188190
0.393608 -0.419746 -0.149398
0.163827 0.382245 -0.103795
-0.216413 -0.448945 0.064224
0.130518 0.192799 0.329377
0.215954 0.295801 0.352895
0.403014 0.313110 0.082826
-0.254593 -0.426806 -0.159288
-0.007479 0.083318 0.241572
-0.180662 -0.447236 -0.089535
-0.078878 0.232086 0.194957
0.242310 0.464855 0.127202
-0.045461 0.146818 0.168496
0.158145 -0.470084 -0.027216
0.333795 0.230471 -0.046172
0.324398 0.037204 0.084675
0.015222 0.334532 0.300947
-0.061490 0.371166 0.151480
0.291425 -0.400627 -0.237361
-0.019949 -0.494705 0.074828
0.305815 0.200970 0.341817
0.051102 -0.440750 -0.126316
-0.360170 -0.420369 -0.173811
0.322010 0.392011 0.223111
0.288242 -0.013329 0.170533
0.113161 -0.464364 -0.046694
0.094070 0.367864 -0.103303
0.357251 0.366056 0.048200
0.287496 0.397288 -0.035252
0.162178 -0.464118 -0.050217
0.158523 -0.443396 -0.123398
-0.198722 -0.467192 -0.015511
-0.049542 0.397578 0.110561
0.371342 0.244961 -0.013988
0.274966 -0.057738 0.218181
0.156012 -0.074140 -0.086257
-0.033073 0.402543 0.183722
0.265686 0.107658 0.320000
-0.186172 0.239589 -0.010934
-0.066441 -0.377064 -0.348504
-0.111541 -0.402163 -0.255778
0.159066 -0.089174 -0.071908
0.294519 0.080475 0.003647
-0.068058 0.354807 0.142119
0.319397 0.022008 0.095487
-0.169499 0.241235 -0.005355
0.411479 0.173962 0.080195
-0.001888 0.076873 0.211106
0.343497 0.331837 -0.011516
-0.059628 0.062385 -0.062595
0.141144 0.431444 -0.075931
0.004618 0.383116 -0.048252
0.121423 0.368906 -0.107471
0.293024 -0.026976 0.046329
0.160136 -0.432102 -0.164958
-0.024899 0.379855 -0.015778
-0.037934 0.114369 0.228104
0.085299 0.106519 0.283301
0.315894 0.110211 0.015445
0.230546 0.168845 0.335209
-0.030326 0.229946 0.259745
-0.004738 0.095344 0.244319
0.314189 0.009257 0.098171
0.291763 0.156585 -0.045045
0.297661 -0.429462 -0.046188
0.369096 -0.450979 -0.089415
0.122833 0.441879 -0.063178
0.192348 -0.456035 -0.079161
0.191812 -0.429904 -0.173993
0.158015 -0.113668 0.183804
0.295786 0.417351 0.167232
0.314499 0.224766 -0.065020
0.005893 0.186443 -0.101873
0.310704 0.419117 0.024248
0.176135 0.349804 0.333534
0.165128 0.142366 0.319601
-0.268093 -0.438135 -0.038266
-0.128642 0.171415 -0.027427
0.163857 0.129947 -0.116556
-0.306428 -0.426878 -0.157375
-0.020798 0.155950 0.203369
0.230831 -0.423746 -0.056973
0.171166 0.388489 0.312217
0.239998 0.340193 0.333729
-0.405207 -0.245771 -0.156408
0.406241 0.178184 0.066800
0.256945 -0.423092 -0.074706
0.276908 -0.057160 0.055679
0.228794 0.064552 0.299614
0.099937 0.071035 -0.071396
0.065904 0.468375 0.013879
0.188633 0.235960 -0.116650
0.227716 0.007441 -0.009600
0.046905 0.430568 0.249322
0.075515 0.095947 -0.080249
-0.051999 0.120824 -0.025144
0.262823 0.004892 0.231756
0.251062 -0.438845 -0.141429
0.283970 -0.426065 -0.192586
-0.232995 -0.467551 -0.011828
0.117795 0.436258 -0.068765
0.289875 -0.009165 0.169943
-0.021128 0.158209 0.207786
0.267617 0.191331 0.345650
0.418422 0.183371 0.200350
0.084932 0.456868 -0.025566
0.353615 0.250876 -0.044015
0.308605 0.027240 0.201968
0.037508 0.445407 -0.002965
0.403260 0.199513 0.060775
-0.081132 0.338151 0.146539
0.100075 0.009770 -0.077555
0.089536 0.403346 -0.086039
0.150845 -0.022465 0.288189
-0.009629 0.427868 0.021431
0.349038 0.080470 0.234979
0.053703 0.443835 -0.027313
0.338191 0.081562 0.250395
-0.222000 -0.409572 -0.223357
0.343569 0.072106 0.230340
0.428679 0.177019 0.131691
0.024026 0.069787 -0.091946
0.251106 0.301055 -0.114509
0.260856 -0.066743 0.055194
0.402224 0.242825 0.228158
-0.058344 0.105594 -0.027313
0.389899 0.103537 0.171270
-0.043604 0.147675 -0.029544
-0.337677 -0.419375 -0.040820
-0.140918 -0.453962 -0.066945
0.266060 -0.057561 0.213769
0.406795 0.208180 0.062868
0.039626 0.362357 0.281545
0.214892 -0.456130 -0.072434
-0.117146 -0.442937 -0.108342
0.194772 -0.462748 -0.056608
0.064398 0.035569 0.260575
0.083687 -0.470339 -0.022180
-0.026442 -0.391672 -0.298851
0.315530 0.199481 0.337896
-0.412685 -0.435676 -0.116488
0.034084 0.291926 -0.122291
0.407889 0.304666 0.127132
0.350386 -0.443468 -0.132181
-0.047389 0.342448 0.218934
0.372658 0.371143 0.180825
-0.091252 0.049865 0.053184
0.289961 0.428131 0.148147
0.064491 0.254629 0.334136
-0.051101 -0.485242 0.041499
0.409597 0.225821 0.068122
0.315523 -0.441199 -0.138692
0.134500 -0.109265 0.192328
0.298630 0.412346 0.176426
-0.250744 -0.469753 -0.001205
0.124811 -0.460004 -0.063735
0.167711 -0.114216 0.066936
0.281186 0.151563 0.330664
0.350371 0.340913 0.259055
0.389411 0.252063 0.020015
0.221209 -0.421047 -0.208071
0.009445 0.443945 0.025457
-0.062195 0.300203 0.009508
0.261905 0.433894 0.203279
0.025427 0.176061 0.278089
0.267201 0.357339 -0.072948
0.106898 -0.089049 0.206799
0.256642 0.061910 0.290938
0.394449 0.226898 0.035991
0.337390 0.385957 0.173214
0.217690 0.091275 -0.046955
-0.044037 0.392636 0.172371
0.229722 0.443215 -0.033599
-0.079893 0.139969 0.015941
0.407898 0.191371 0.071439
0.072868 -0.431869 -0.160044
0.394488 0.241419 0.030295
0.396089 0.273036 0.218340
0.033145 0.123164 -0.086813
0.086271 0.369704 0.305072
0.068617 0.089993 -0.081258
0.015183 0.402008 -0.044095
0.276279 0.003695 0.229824
0.112387 -0.031313 -0.114672
-0.382858 -0.450794 -0.064886
0.337003 0.373447 0.277441
-0.144964 -0.467554 -0.016987
-0.111895 0.260833 0.032857
0.262309 -0.052150 0.181327
-0.027600 0.364602 -0.022598
0.091097 0.437384 -0.058808
0.018528 -0.424287 -0.181606
-0.185603 0.215585 0.015242
0.045847 0.417345 -0.051583
-0.337481 -0.380996 -0.232036
-0.039292 0.360688 -0.003400
0.105812 -0.117797 0.152115
0.134302 0.325896 0.342781
0.012706 -0.474144 -0.002465
0.132411 0.106590 0.309889
0.203571 0.240228 -0.116248
0.359903 0.374999 0.093510
0.362981 0.326887 0.008535
0.126521 0.200792 0.333997
0.133566 0.446376 -0.059559
-0.213135 -0.419067 -0.189431
0.283487 -0.443346 -0.128374
0.281998 0.384064 0.268988
-0.382509 -0.448057 -0.075355
0.238361 0.383455 -0.076292
-0.037859 0.407141 0.096837
0.124373 0.417193 0.286071
0.242700 0.027846 -0.008794
0.252431 0.458178 0.010889
-0.083977 0.102459 0.022704
-0.087853 0.326464 0.094682
0.293555 0.177771 -0.060881
0.092746 0.490219 0.061238
-0.067180 0.349304 0.070801
0.278873 -0.397152 -0.042833
0.031844 0.136644 -0.089050
0.292968 0.428535 0.011424
-0.363627 -0.445794 -0.050469
-0.124635 -0.446585 -0.095047
0.058204 0.164260 0.277156
-0.038165 0.124986 0.224033
-0.280493 -0.427165 -0.157169
0.341140 0.061090 0.166282
-0.082827 0.227450 0.178104
-0.299400 -0.445288 -0.069254
-0.264633 -0.454678 -0.027862
0.337303 0.369554 0.010622
-0.046500 0.107097 0.145952
0.297335 0.009717 0.037204
0.229390 0.455802 0.195453
0.341755 0.050180 0.093363
-0.002019 0.114804 -0.075934
0.104138 0.022845 -0.070241
0.018673 0.168066 0.262590
-0.060122 -0.445029 -0.103509
0.159439 0.007163 -0.040241
-0.052602 0.250165 0.243457
0.141731 -0.096520 0.206458
0.353466 0.327740 -0.001341
0.173470 0.231568 0.354559
0.218293 -0.359069 -0.283394
0.109539 0.358462 -0.107601
0.215429 -0.456267 -0.066981
0.100553 -0.404191 -0.263324
-0.145733 -0.427113 -0.164267
-0.015134 -0.426058 -0.174257
0.295957 0.011672 0.146050
0.054984 0.100773 -0.085037
0.209714 0.151284 0.326495
0.240936 0.461060 0.001955
0.182350 0.398196 -0.092790
0.282487 0.365511 -0.056221
0.063317 0.455736 -0.011819
0.224440 -0.076048 0.103491
0.206815 0.175303 0.339836
0.238114 0.065151 0.300400
-0.094522 0.057902 0.013642
0.161117 0.230158 0.351740
0.102594 0.123179 0.296957
0.248246 -0.386863 0.002660
0.170361 -0.010298 0.295580
0.153243 -0.130260 -0.027077
-0.295820 -0.393615 -0.040255
0.228506 0.411025 0.278959
-0.042154 0.184114 0.190878
0.409050 0.299338 0.148148
0.429688 0.181953 0.132140
-0.130264 -0.446752 -0.094274
0.044573 0.444228 -0.016119
0.260065 0.379361 -0.065591
0.032804 0.079614 0.242058
0.130486 -0.121996 0.095205
0.241407 0.120988 -0.043392
0.187022 0.144063 -0.110824
0.300465 0.230986 0.344234
0.217911 0.464542 0.181419
0.293256 0.028889 0.229019
0.312062 0.086913 0.024102
-0.322922 -0.419207 -0.043005
-0.008092 0.417335 0.004711
-0.342120 -0.389259 -0.234087
0.429460 0.220970 0.120269
-0.346922 -0.380413 -0.234137
0.361222 0.198213 0.299700
0.309863 -0.018854 0.089193
0.172229 -0.469536 -0.029812
-0.208608 -0.476007 0.017357
-0.289895 -0.283894 0.037189
0.374009 0.294453 0.001550
0.046235 0.470116 0.158244
0.153540 0.453330 0.250183
0.205673 0.451504 0.236404
0.083243 0.355935 -0.104805
0.329001 -0.395063 -0.237087
0.324398 -0.437423 -0.151883
0.017057 0.209581 0.285336
-0.015384 0.092401 -0.076730
-0.145836 0.320059 -0.029402
0.303976 0.007222 0.124696
-0.004290 0.198368 0.287254
0.385217 0.094755 0.160592
-0.033875 0.405558 0.050436
0.216866 -0.068160 0.204745
0.078822 0.152827 -0.095223
-0.078207 0.290669 0.011515
0.082397 0.104143 -0.080376
0.237330 0.070042 0.303053
0.343910 0.045829 0.106517
0.123247 -0.126442 0.148565
0.392977 -0.419829 -0.165255
0.300010 0.393052 0.239882
0.421637 0.182549 0.104080
-0.247491 -0.466507 -0.015880
0.393749 -0.416117 -0.145808
-0.025934 0.114890 0.214879
0.358557 0.375743 0.195446
0.268334 -0.433789 -0.163262
0.279601 -0.446912 -0.114898
0.294271 0.135022 -0.020828
-0.297495 -0.405107 -0.231858
0.145034 -0.463436 -0.051789
0.172621 0.407925 -0.089594
0.226792 -0.420522 -0.210283
0.163308 -0.428391 -0.178238
0.428334 0.221514 0.115003
0.072424 0.232569 0.330871
0.055491 0.440090 0.241508
0.406990 0.163634 0.079999
0.296439 -0.010510 0.215686
-0.348653 -0.406588 -0.035739
0.212801 0.052273 -0.032701
-0.080092 0.290162 0.021916
0.127481 -0.148758 0.010380
0.237970 -0.410948 -0.029270
0.407843 0.269170 0.059619
-0.357918 -0.344852 -0.015973
0.299049 0.250986 0.343381
0.321723 -0.418732 -0.222148
-0.391484 -0.446512 -0.080663
0.242923 0.038672 -0.012415
0.286462 -0.057940 0.089371
0.170265 0.373952 -0.105408
0.407743 0.145383 0.108660
0.426079 0.188469 0.177483
-0.124554 0.323956 -0.051486
0.148180 0.106252 0.314152
0.224606 -0.419492 -0.000013
0.112533 0.024788 0.289661
-0.042298 0.322885 -0.013314
0.188461 -0.042496 0.258029
0.099150 0.396772 0.297156
-0.009699 0.072787 0.234381
0.337494 0.236194 -0.049941
0.017310 0.063239 -0.094666
0.151692 0.419490 0.288149
0.262127 0.339613 -0.076895
0.179324 -0.119069 0.158987
0.120296 0.112868 0.305458
0.400178 0.226852 0.236995
0.330025 0.368972 -0.003531
0.368939 0.083272 0.198279
0.281365 0.444525 0.092795
0.320568 0.188576 0.331988
0.300963 0.369881 -0.038025
-0.017456 0.135695 -0.061693
0.133277 0.472571 0.220373
0.034731 -0.492031 0.061998
0.359994 0.305900 -0.018363
-0.001890 0.064593 -0.093607
0.363790 0.063049 0.106632
0.015604 0.111020 0.237022
0.163336 0.258287 -0.137055
0.264828 -0.445345 -0.118923
0.337952 0.402642 0.089852
0.377086 0.105657 0.093814
-0.054231 0.101403 0.130562
0.280942 0.213014 0.350702
0.365584 0.382391 0.140216
-0.011975 -0.476226 0.006352
0.222293 0.338417 -0.097745
0.381959 0.308464 0.019630
-0.066365 0.337462 0.056360
-0.010265 0.352123 0.249785
0.153980 0.361033 0.323222
-0.341501 -0.449356 -0.072442
-0.193755 -0.467831 -0.013084
0.324777 0.415567 0.094507
-0.037051 0.143634 0.177324
0.039177 0.056803 0.244034
0.409459 0.298043 0.104646
0.301023 0.267268 0.339957
0.336550 0.039330 0.137969
0.200689 0.464609 0.212162
-0.060199 0.330512 0.221574
0.315817 0.411209 0.134257
-0.042049 0.317636 -0.015251
-0.003566 0.362069 -0.049025
-0.022403 0.196997 0.273347
-0.023813 0.093606 0.175117
0.180089 -0.421813 -0.201627
0.121113 -0.093614 -0.039997
0.097017 -0.489210 0.045274
-0.247561 -0.468199 -0.009781
0.112252 0.007031 -0.064283
0.071730 0.277307 0.322267
0.116108 0.434055 0.269099
0.100956 0.461328 -0.024960
-0.426879 -0.367367 -0.100758
0.245984 0.136018 0.328847
0.291765 -0.003455 0.169322
-0.027727 0.325518 -0.032636
0.348085 0.072134 0.222659
0.284361 -0.453209 -0.093096
0.390108 0.116072 0.111967
0.264814 -0.380224 -0.037100
0.000832 0.267303 -0.103955
0.207773 0.309155 -0.112531
0.406282 0.301886 0.076338
0.347484 0.360010 0.216289
0.326549 0.057492 0.063996
0.219055 0.427962 0.264423
0.034234 -0.059709 0.182134
0.290060 0.331463 -0.061248
0.332797 0.095928 0.271146
0.268752 0.079019 -0.021151
-0.239188 -0.444208 -0.096398
0.348916 0.360352 0.021592
0.228542 -0.073026 0.120499
0.305897 0.038158 0.151622
0.105170 -0.108758 0.058503
0.222017 -0.445353 -0.096022
0.360557 0.145850 0.285028
0.140503 -0.481297 0.013606
0.050085 -0.468452 -0.026076
-0.054222 -0.448797 -0.090200
0.173790 -0.428526 -0.177943
0.083930 0.442182 -0.046849
-0.052410 0.151424 0.161730
-0.062897 0.054766 0.109774
-0.024459 0.418900 0.048906
0.401637 0.157294 0.075638
0.254175 -0.426454 -0.189161
0.311610 0.032447 0.143927
0.200795 -0.421309 -0.205010
0.230289 0.450884 0.213430
0.316103 0.006707 0.078702
0.403808 0.254275 0.219954
0.285123 0.406967 0.220388
0.317934 0.070368 0.039745
0.165520 -0.482096 0.016246
0.101406 0.322657 0.334315
0.148470 -0.408000 -0.251231
-0.086625 -0.451688 -0.077392
0.183608 -0.126749 0.107420
0.103506 -0.105215 0.048262
0.231944 0.092210 -0.037176
0.212594 0.201000 0.355518
-0.079752 0.097263 0.049083
0.223212 0.417496 -0.067530
-0.057370 0.367427 0.066892
0.242991 0.438679 0.232074
-0.372726 -0.435445 -0.120668
-0.013107 -0.473567 -0.003277
0.260971 0.353127 -0.077758
0.374603 0.250018 0.276369
-0.051507 0.366600 0.044359
0.118382 0.400152 0.298907
0.220034 -0.048927 0.007489
0.393764 0.331968 0.135516
0.177873 0.059649 -0.071428
0.293005 0.364010 0.290609
-0.069658 0.291342 -0.003614
0.232523 -0.085631 0.061316
0.112996 0.166087 -0.094974
0.341682 -0.370101 -0.228917
0.400974 0.257035 0.223117
0.382486 0.276133 0.231627
0.034187 0.054210 -0.096648
-0.204065 -0.454241 -0.063734
-0.097105 0.297642 -0.024755
0.164500 -0.085289 0.009072
-0.050610 0.163197 0.168739
0.225711 0.028765 0.266769
-0.141465 -0.443860 -0.103842
0.370259 0.342873 0.034796
0.316726 0.090579 0.279146
0.118782 0.370093 0.313732
-0.000720 0.410300 -0.020600
0.177786 0.289510 -0.136594
0.208710 0.264934 0.356122
0.340623 0.398079 0.075352
-0.015854 -0.410546 -0.230574
0.208921 0.430211 0.265985
0.249999 0.457635 0.144258
0.396251 0.366287 0.131066
0.197784 -0.042221 0.237910
-0.294456 -0.413728 -0.052343
-0.033363 0.300933 -0.036139
0.018333 0.455505 0.169119
0.139915 0.109127 -0.066900
0.187638 -0.122260 0.136383
0.348991 -0.428894 -0.184191
0.141644 0.369699 0.317740
0.291317 -0.024575 0.221206
0.184552 -0.432242 -0.165605
-0.029724 0.359877 -0.019709
0.009868 0.323250 0.296756
0.361301 0.075616 0.083592
0.311765 0.229266 0.338411
0.002388 0.402913 0.233453
0.007239 0.204719 0.286078
-0.247558 -0.416565 0.040723
-0.038485 0.402138 0.059219
0.337753 -0.438919 -0.050790
0.212563 0.024767 0.285324
0.406782 0.161199 0.218438
0.240978 0.349957 -0.088980
0.221627 0.462043 -0.012132
0.107268 0.062575 0.291836
-0.248275 -0.433194 -0.136313
-0.005692 -0.443074 -0.113837
-0.071204 0.349181 0.123899
0.282265 -0.381441 -0.231236
0.255204 -0.059260 0.146215
0.159131 0.363291 0.322812
0.152962 -0.428437 -0.177866
0.060088 0.347816 0.307794
-0.078631 0.289696 -0.002965
0.295713 0.415456 -0.000481
-0.064359 0.192679 0.162630
0.177853 -0.066056 -0.119216
0.290532 0.438808 0.075943
0.228583 0.474612 0.068226
0.347313 0.305208 0.292561
-0.420042 -0.432045 -0.128299
0.286274 -0.007151 0.225846
-0.233167 -0.389205 -0.296713
0.096491 -0.472728 -0.015302
0.360309 0.322701 0.219626
0.403572 0.279863 0.051076
0.135320 0.449752 -0.055403
0.153249 -0.049982 0.258521
0.045036 0.217473 -0.128784
0.289660 0.028124 0.024445
0.291433 0.437031 0.026218
0.277316 0.146960 -0.040040
-0.201093 -0.449789 -0.079652
0.176679 -0.435071 -0.154532
0.041982 0.368051 -0.084592
0.289695 -0.050976 0.065435
0.030397 0.278717 0.299169
0.358414 0.122030 0.058218
0.071167 0.110878 0.273729
0.406524 0.139285 0.199797
0.282332 -0.035504 0.037375
-0.149843 -0.486169 0.052769
-0.061020 0.313900 0.018549
-0.316025 -0.449299 -0.075094
0.252391 0.186996 0.345476
0.342607 0.383471 0.038988
0.189635 0.470806 0.201059
0.271070 0.269786 -0.109692
0.185539 0.415297 0.292319
0.423952 0.241726 0.169082
0.111966 -0.119409 0.159560
0.325804 0.400910 0.136198
0.390454 -0.430081 -0.129715
0.247505 -0.036770 0.229284
0.109136 0.495043 0.071029
0.197844 0.372215 0.320765
0.352928 0.330379 0.266457
0.420279 0.161663 0.161398
0.164960 0.411446 0.295308
0.058118 0.482192 0.078655
-0.108211 -0.481973 0.032765
-0.056443 0.347758 0.027699
0.094184 0.180897 0.319171
0.025607 0.320211 -0.091296
0.184209 0.382900 0.314552
0.166947 0.219234 0.351916
0.072775 0.408149 -0.079272
-0.140134 -0.484454 0.046430
-0.184112 0.204113 0.003388
-0.193301 -0.464121 -0.027657
0.391501 -0.359205 -0.118752
0.164798 -0.105511 0.186107
-0.091139 0.071166 0.027765
-0.055544 0.117571 -0.023806
0.220984 0.081653 -0.038109
0.262238 -0.053841 0.214129
0.269508 0.226636 0.355687
0.251774 0.432394 -0.030471
0.182931 -0.123855 0.145155
0.208081 0.402337 0.298099
0.423254 0.234803 0.175909
-0.423006 -0.428670 -0.137982
0.145326 -0.018743 -0.039044
0.240984 0.187817 -0.097990
0.417660 0.255195 0.089928
0.297958 -0.429520 -0.180070
0.005706 0.451835 0.141412
0.316054 0.058463 0.241540
0.235305 0.388250 -0.077114
0.296590 -0.456506 -0.083150
0.259586 0.277275 0.351980
0.427562 0.189098 0.120035
0.161603 -0.126137 0.165640
0.185746 0.205922 0.352268
0.211303 0.475975 0.139253
0.286529 0.080053 0.291630
0.123643 0.299995 -0.136884
-0.349363 -0.419902 -0.176690
0.111073 0.489074 0.035732
0.408876 0.286012 0.069308
-0.047863 0.143987 0.164251
0.149453 -0.105480 -0.050483
0.087429 -0.012639 -0.113825
0.013759 0.067531 -0.095147
0.084992 0.343354 -0.107703
0.246782 -0.047296 0.207474
0.196273 -0.467270 0.028517
0.253001 0.429116 0.238055
0.014527 -0.409435 -0.237541
-0.348695 -0.438885 -0.109910
0.326764 0.054741 0.184266
0.292875 -0.002384 0.175024
-0.035291 0.381881 0.005029
0.099310 0.423998 -0.075249
0.274520 -0.350345 -0.007960
-0.139923 -0.414453 -0.210490
0.356586 -0.201403 -0.100978
0.162193 0.346995 0.333337
-0.072792 -0.471345 -0.007571
0.248798 0.046145 0.265338
-0.021993 0.126847 0.209099
0.124245 -0.048151 -0.088809
0.388621 0.198219 0.259514
0.213765 -0.435515 -0.155302
-0.213911 -0.436437 -0.126605
-0.059516 0.338844 0.033369
0.270344 0.441267 0.001537
0.018250 0.331728 0.304475
0.197144 0.144603 0.323949
0.426329 0.181991 0.170170
0.253578 0.049506 0.248097
0.040412 0.118119 0.257534
0.116400 0.017580 -0.061971
-0.229481 -0.440452 -0.111032
0.347648 -0.456498 -0.065693
0.120731 0.131328 0.306901
0.260514 0.407759 0.257821
-0.065706 0.313606 0.036554
0.259811 0.366136 -0.072609
0.088794 0.108257 0.286207
0.218727 -0.017776 0.259340
0.276934 -0.424463 -0.198330
0.381312 0.096767 0.110287
0.381127 -0.335547 -0.178196
0.319182 0.045030 0.195540
0.256138 -0.014326 0.229810
-0.072843 0.341894 0.148393
0.070113 0.099314 0.271122
0.416949 0.277634 0.148440
0.055199 -0.080743 0.178644
0.143261 -0.430168 -0.171470
0.009559 -0.432140 -0.153295
0.317163 0.195443 0.336338
0.123386 -0.064651 -0.070318
0.255563 0.161322 -0.060018
0.004872 -0.486776 0.043198
0.395760 0.122319 0.118301
-0.008476 0.406187 -0.009656
0.135459 -0.058852 -0.088349
0.132294 -0.482676 0.084221
0.095374 0.440636 0.255567
-0.041598 0.218516 -0.066131
-0.000707 -0.454714 -0.072370
0.387425 -0.390795 -0.184203
-0.281388 -0.400363 -0.035908
-0.049550 0.273143 0.231178
-0.120176 -0.459961 -0.045858
0.078281 0.489906 0.090464
-0.074320 0.068209 0.089679
-0.281934 -0.360179 -0.276666
0.296743 0.376800 -0.039806
0.109103 0.036293 -0.066993
0.387910 0.137304 0.243025
0.226078 0.459887 0.182416
0.173047 0.305823 0.346358
0.277082 0.418718 -0.020850
0.227206 0.272501 0.355952
0.143848 -0.122342 -0.030693
0.288075 0.083779 -0.006066
0.235871 0.465806 0.009360
-0.054121 0.376065 0.172889
0.190472 -0.110297 0.077302
-0.020915 0.041070 -0.097194
0.125217 0.112135 0.307561
0.226659 0.047402 -0.024632
0.122463 0.141190 -0.083376
0.323240 0.148311 -0.016560
-0.074430 0.146124 0.051384
0.222119 -0.089639 0.052677
0.181920 -0.109706 0.065265
0.134629 0.499305 0.089154
0.207594 -0.100986 0.118591
0.161961 0.127647 0.318650
0.360894 0.283429 0.280747
0.030026 0.368262 -0.077715
-0.023355 0.145577 -0.053436
-0.036587 0.397458 0.041871
0.103498 0.027526 0.285325
-0.053589 0.147854 0.157950
-0.272495 -0.435394 -0.055899
0.233287 0.027337 -0.013267
-0.029639 0.098105 0.235279
0.168129 0.429708 0.281518
-0.315109 -0.333563 -0.230960
0.238000 0.212819 0.359449
0.399035 0.187177 0.241494
-0.419575 -0.423577 -0.094869
0.387678 0.305015 0.032768
-0.323393 -0.417913 -0.187388
0.248637 0.016908 0.236715
0.369192 0.384780 0.143165
-0.294106 -0.437768 -0.068178
0.209099 0.048641 -0.033520
0.360715 0.150947 0.287648
-0.021194 0.412282 0.015925
0.185288 0.484238 0.135358
0.045225 -0.095608 0.093415
0.181366 0.398161 0.306116
-0.293838 -0.405584 -0.047793
0.278893 -0.430944 -0.174141
0.366706 0.349161 0.188817
-0.059712 0.378520 0.114629
0.179394 0.095338 0.315572
0.255961 -0.435023 -0.078631
0.265911 0.413092 -0.041349
0.007562 0.450857 0.161943
-0.098658 0.033089 0.046133
0.314307 0.282855 0.325171
0.265978 -0.423722 -0.199925
-0.006443 0.441177 0.067596
-0.072694 0.123482 0.040604
0.221181 0.219334 0.359654
0.095120 0.049740 -0.074403
0.305707 -0.032843 0.089447
-0.289910 -0.435062 -0.069517
0.370446 0.176416 0.285169
0.050556 0.376650 0.282913
-0.024747 0.069092 0.168815
0.168182 -0.122765 0.087004
-0.071889 0.069137 0.094398
0.003498 0.419198 0.224009
0.041936 -0.478103 0.009750
0.253923 0.305419 -0.107884
-0.048077 0.390028 0.083085
0.325029 0.254192 0.328098
-0.026903 0.425829 0.126251
0.326984 0.131128 0.006127
-0.317322 -0.423709 -0.167581
0.268148 0.050680 0.235283
0.310315 0.424329 0.039052
-0.371002 -0.420988 -0.170799
0.386268 0.259223 0.015447
-0.101562 -0.462457 -0.037800
0.380915 0.257889 0.255448
0.005752 0.114670 0.242452
0.151732 -0.439492 0.089130
0.051929 -0.443148 -0.117890
0.232936 -0.419832 -0.053580
0.368113 0.065565 0.117274
-0.349284 -0.425934 -0.043131
-0.015933 0.318968 0.275602
0.217664 -0.414159 -0.232328
-0.126331 -0.380737 -0.331532
0.226621 0.400858 0.292155
-0.029049 -0.489474 0.055763
0.361079 0.079358 0.209763
0.295054 0.019187 0.169185
0.283718 -0.055304 0.215979
0.302648 0.418346 0.145122
-0.092299 0.067604 0.012073
-0.057253 0.383372 0.105050
0.034254 0.089596 0.244925
-0.013483 0.424014 0.021326
0.286189 0.141900 -0.032297
0.346116 0.133532 0.021141
0.424784 0.201024 0.191417
0.204413 -0.458955 0.011167
-0.099834 0.044114 0.016554
0.427957 0.210658 0.170465
0.142129 -0.456038 -0.078411
0.346043 -0.406872 -0.046495
0.134522 0.100408 -0.065063
0.343758 0.054285 0.148349
0.196162 0.353899 0.332418
-0.077890 0.115362 0.108067
-0.384251 -0.376731 -0.039913
0.064556 0.485046 0.085216
-0.347191 -0.440334 -0.104718
-0.172484 -0.473318 0.006316
-0.043450 0.135505 0.231940
-0.398797 -0.417538 -0.060882
0.316957 0.380135 -0.012761
-0.021376 -0.436008 -0.138461
0.093191 0.028360 -0.078649
0.191278 -0.087297 0.022345
0.322503 0.045643 0.205463
0.099794 -0.495347 0.067272
0.244354 -0.435787 -0.152801
0.382466 0.346257 0.093974
0.023781 -0.398249 -0.278334
0.417547 0.228163 0.088025
0.320700 0.170970 -0.038169
0.292811 0.000089 0.160103
0.012126 0.062121 -0.095298
0.028675 0.407317 -0.050038
0.376243 0.199587 0.014204
-0.146314 -0.421459 -0.185038
-0.078300 0.069776 -0.029407
0.202362 -0.093528 0.174345
0.397799 0.376423 0.146574
-0.248728 -0.441755 0.021535
0.094534 0.473323 0.212467
0.090277 0.242856 -0.129966
0.128189 -0.086056 -0.055004
-0.046054 0.042207 -0.086997
0.050168 0.331110 0.317875
0.303239 0.120173 -0.006090
0.000141 0.392810 -0.037213
-0.064860 -0.444586 -0.105153
-0.133347 0.317826 -0.067219
0.138218 0.134627 0.313528
0.096406 0.393595 -0.094462
0.151399 0.306038 -0.123763
0.370186 -0.409192 -0.212527
-0.351467 -0.389095 -0.235723
0.282284 0.428126 0.173936
0.330653 0.394160 0.028023
-0.352604 -0.413676 -0.199338
0.259467 0.046374 -0.006646
-0.114332 -0.416905 -0.202468
0.424824 0.184404 0.113282
0.303323 -0.034116 0.075107
-0.023283 0.193407 0.221916
-0.009603 -0.474765 0.000861
0.288523 0.145352 0.327230
-0.343390 -0.412185 -0.037765
0.209518 -0.099050 0.088646
0.290396 0.423424 0.161922
0.158868 -0.055681 0.240308
0.350167 0.056931 0.092444
0.193046 0.031776 0.299705
0.234174 -0.065065 0.121541
0.262509 0.053725 0.239880
0.236594 0.036072 0.263776
0.238852 0.394070 0.293048
0.173736 -0.165849 -0.007476
-0.315106 -0.448024 -0.060785
0.293863 -0.042791 0.060591
0.168345 -0.470529 -0.026054
0.124515 -0.160295 0.026022
0.086468 0.334114 -0.111101
0.156838 0.391667 0.310207
0.203843 -0.033674 0.258511
0.088378 0.317313 -0.116097
0.318928 0.041547 0.150870
0.241660 -0.434585 -0.157405
-0.098252 0.294855 0.095637
0.080376 -0.446518 -0.108690
0.296198 0.028365 0.169540
0.243928 0.100989 0.323028
0.027974 0.038019 0.230826
0.280924 0.001768 0.228660
0.277216 0.402252 -0.042046
0.252257 -0.044002 0.217648
0.172339 0.284230 0.354220
0.185171 -0.436892 -0.148529
0.087407 0.400874 0.290212
0.225479 -0.089153 0.076895
0.315309 0.323709 0.300889
0.259082 0.299512 -0.112649
0.172018 0.470888 0.210622
-0.155879 0.250705 0.004728
-0.411123 -0.395215 -0.073868
0.320571 -0.459669 -0.073861
-0.015173 0.094088 0.242664
0.110687 -0.460636 -0.060980
0.316556 0.422903 0.058524
0.404417 0.290685 0.060417
-0.338874 -0.436819 -0.047782
-0.021479 -0.412979 -0.221592
0.363048 0.278880 0.281554
-0.172977 -0.312355 -0.322860
0.046130 -0.125005 0.073045
0.277763 0.430735 0.181811
-0.021998 0.421783 0.045035
0.262076 0.406602 -0.053052
0.081767 -0.483611 0.026615
-0.087465 0.276130 0.038252
0.374651 0.291012 0.005785
-0.125366 -0.387835 -0.305788
0.101620 -0.456060 -0.076949
-0.266300 -0.455982 -0.047349
0.304301 -0.036176 0.093618
0.127799 0.428799 -0.077237
-0.058679 0.308854 0.010901
-0.086231 0.284975 0.043202
0.329696 0.093806 0.042899
-0.064056 0.346694 0.173864
0.027596 0.457336 0.033510
0.025545 0.417643 -0.039073
0.150674 -0.403547 -0.267119
-0.086728 0.311457 0.182475
0.113069 0.330502 -0.116578
0.129572 -0.055182 -0.023393
-0.067248 0.359375 0.138771
-0.054543 0.384521 0.144063
0.086300 -0.444537 -0.116355
0.281743 0.438647 0.012916
-0.083454 -0.453125 -0.072625
0.221424 0.402145 -0.080710
0.329178 0.038548 0.142037
0.121041 -0.443664 -0.121335
0.290845 -0.416469 -0.229019
-0.098943 -0.481702 0.031262
0.012554 -0.423860 -0.182888
-0.030685 0.377209 -0.003802
0.200839 0.035928 0.296419
0.208651 0.431243 -0.062509
0.200086 0.434258 -0.063588
0.256318 -0.066375 0.046724
0.036069 0.117561 0.256384
0.341864 0.380058 0.219084
-0.065568 0.156788 0.136900
-0.016129 0.107666 0.186807
0.244140 -0.405555 -0.042181
0.413337 0.152222 0.190736
0.301777 0.433579 0.055304
0.211991 -0.459152 -0.063365
0.125886 0.464909 -0.027048
-0.055367 -0.459718 -0.050119
0.338841 -0.175558 -0.075577
0.368723 0.317051 0.213079
-0.057073 0.348168 0.033169
0.376192 0.233564 -0.001706
-0.184784 -0.445218 -0.096942
0.071154 -0.425997 -0.181114
0.272558 0.374041 0.289702
0.304779 0.315690 -0.055762
0.115225 -0.054361 0.254950
0.003980 0.449141 0.158170
0.027989 0.414855 -0.043677
0.142719 0.425206 0.282590
-0.385797 -0.433780 -0.124967
0.388680 0.110952 0.205358
0.000730 0.385840 0.246591
0.233166 0.448392 0.217295
0.135800 0.415638 0.288635
0.058356 0.304355 -0.110049
0.394313 -0.368544 -0.148122
0.251476 0.034380 -0.006542
-0.031449 0.372006 -0.005621
-0.257400 -0.461329 -0.004595
0.222926 0.142908 -0.075965
0.026336 0.029030 0.227181
0.004240 0.349094 -0.061212
0.005434 0.086302 0.241154
0.336058 0.384185 0.025435
0.185172 -0.001656 0.296272
0.361836 0.292632 -0.020739
0.421219 0.229611 0.192801
0.068270 0.391692 0.284452
0.108251 0.497344 0.107858
0.285735 0.424949 -0.004992
0.263327 0.173207 0.337227
0.373291 -0.433245 -0.169653
0.349168 0.349590 0.010049
0.328632 0.157157 -0.021045
0.292194 0.069268 0.006978
-0.415757 -0.420700 -0.170053
-0.256325 -0.432445 0.005316
0.164498 -0.431344 -0.167862
0.180397 0.073781 -0.073586
0.393655 0.330458 0.116437
0.202888 0.296894 -0.130296
0.398430 0.305870 0.050310
-0.052046 0.366295 0.049537
-0.025856 0.158329 0.214959
-0.203263 -0.470712 -0.001462
0.088599 -0.417996 -0.212400
0.260919 0.154856 -0.054715
0.396342 0.269690 0.033694
-0.326534 -0.442223 -0.099508
0.150574 0.121430 -0.102262
0.262512 0.055801 0.280000
0.425765 0.212131 0.179186
0.178252 0.103287 -0.068687
-0.164454 0.245388 0.028583
-0.016717 0.376104 0.233643
0.401381 0.238121 0.042406
0.255707 -0.427965 -0.184126
0.321627 0.417356 0.098284
0.335648 0.194715 -0.046739
0.280507 0.330560 -0.068903
0.084264 0.095567 0.281071
-0.054946 0.169757 0.165290
0.233280 0.370005 -0.085143
0.151705 0.179371 -0.119302
0.292937 -0.049751 0.102797
-0.362676 -0.439855 -0.105170
0.165987 0.349889 -0.108399
-0.258769 -0.394114 -0.277039
-0.030270 0.304474 -0.038329
0.296501 0.424977 0.142020
0.107322 -0.161699 0.038691
0.065048 0.445958 0.238552
0.120915 -0.401261 -0.274063
0.180121 0.368753 -0.105415
0.228365 0.163960 0.332639
0.104751 -0.442777 -0.123975
0.116459 0.021087 0.291004
-0.068073 0.098153 -0.021980
0.047274 -0.431082 -0.160193
-0.093864 0.256189 0.100627
0.008398 -0.449099 -0.093308
0.215154 0.447356 0.240456
0.348895 0.232759 0.312671
0.339748 0.382003 0.029930
0.144208 -0.051786 -0.022271
0.339704 0.392490 0.049991
0.166823 -0.097778 0.191230
0.084754 0.035172 -0.083168
-0.062247 0.166658 0.148646
-0.149498 -0.466526 -0.020379
0.405078 0.198105 0.065815
0.259538 -0.438594 -0.142869
-0.139045 -0.442426 -0.109035
0.137479 0.348431 0.327682
0.117515 0.425424 0.276075
0.271758 0.419130 0.227242
0.165784 -0.389570 -0.318704
0.185363 0.410713 0.295491
0.241486 0.375245 0.311161
0.244514 0.427579 0.249541
-0.050677 0.394344 0.102785
0.222770 -0.017460 -0.003160
-0.338044 -0.397371 -0.233774
-0.087878 -0.418475 -0.199030
-0.095562 0.267155 0.145607
0.113959 0.471233 0.222829
0.141744 -0.041263 -0.029185
0.253030 -0.430210 -0.175866
0.023439 0.088458 -0.086597
0.020265 0.117887 -0.083038
-0.363210 -0.435445 -0.120771
0.002644 0.338591 -0.061865
-0.308176 -0.338591 -0.243256
-0.007769 -0.041159 0.142406
0.127039 -0.465879 -0.041759
0.196651 0.400293 -0.088248
0.138729 0.301818 0.342931
0.403699 0.342041 0.139845
-0.088256 0.325612 0.170690
0.247683 -0.297522 -0.259240
0.379469 0.383570 0.141326
0.311801 0.017823 0.117626
0.215463 0.480287 0.066376
0.190620 -0.106917 0.066332
-0.016258 0.430826 0.054304
0.265630 -0.241336 -0.007007
0.051993 0.124570 0.263764
0.340174 0.075882 0.240688
0.250043 0.462526 0.089981
0.012202 -0.383790 -0.329830
0.123362 -0.441209 -0.130285
0.271749 0.083879 -0.022814
0.200849 -0.084564 0.191523
-0.069927 0.352116 0.088954
0.126764 -0.391372 -0.310114
0.422994 0.170791 0.110664
0.374538 0.256913 -0.005835
0.249373 0.173152 0.337123
0.388223 0.149449 0.064713
0.337754 0.193116 0.322715
0.033903 0.366758 -0.080562
0.344314 0.060680 0.182932
0.179886 -0.109248 0.168599
0.344915 0.204499 0.319933
0.022017 0.346289 -0.079554
0.013484 -0.414425 -0.218703
0.303512 0.429780 0.108932
0.264322 -0.398811 -0.055996
0.331775 0.273304 0.316476
0.133538 0.367243 0.317297
0.229842 0.430113 -0.049862
0.373280 0.072876 0.112936
-0.004065 -0.487607 0.046652
-0.295640 -0.419016 -0.185779
-0.402959 -0.283894 -0.034833
0.185963 0.445851 0.251447
0.110101 -0.413057 -0.232436
0.369005 0.363960 0.091293
0.204987 -0.040010 0.230903
-0.287587 -0.425408 -0.163421
-0.063582 0.111174 -0.021811
0.104483 0.313781 0.337346
0.245751 0.207124 0.356850
0.205750 0.104788 -0.054593
0.411704 0.219092 0.073885
0.224347 -0.439658 -0.088941
0.338989 0.095365 0.264913
0.030603 -0.095253 0.099965
-0.076810 0.052921 0.087063
0.378293 0.141884 0.059607
0.027933 -0.447897 -0.099406
0.412702 0.273541 0.182292
0.095963 0.494943 0.098008
0.239362 -0.066012 0.092480
0.419462 0.241322 0.088536
0.215725 0.178636 0.344458
0.219899 0.139928 -0.073018
0.118823 -0.066473 -0.043797
-0.039688 0.109972 0.158496
-0.299588 -0.424103 -0.056180
0.374948 0.084795 0.180836
-0.174169 -0.467743 -0.014539
0.405739 0.307544 0.144320
0.430808 0.215045 0.155854
0.172797 0.387653 -0.101294
-0.317562 -0.426524 -0.047980
0.374521 0.235573 -0.006165
-0.036410 0.178401 0.262921
0.291537 -0.442506 -0.132062
0.352883 0.384065 0.108387
0.373155 0.386634 0.146600
0.192898 -0.083579 0.018501
0.238541 0.315810 0.344730
0.220379 0.468743 0.000834
0.189455 -0.423346 -0.195404
-0.405887 -0.439778 -0.103997
0.317104 0.290517 0.320198
-0.011052 0.077927 0.185377
0.177112 0.011509 -0.034991
0.367919 0.138639 0.045765
0.074891 0.416082 0.274809
0.148293 0.303850 -0.127246
-0.310433 -0.399292 -0.226550
0.076757 0.397856 -0.086332
0.398738 0.138353 0.220568
0.316048 -0.455761 -0.087030
0.344201 0.157026 0.305661
0.274924 -0.442635 -0.129575
0.213904 0.242528 0.356105
0.197342 0.358441 0.329609
-0.087892 -0.412708 -0.219620
0.413317 0.276068 0.177563
0.125718 -0.052564 -0.085403
0.213797 -0.110515 -0.063191
0.313845 0.003879 0.097749
-0.203779 -0.466563 -0.017880
-0.082016 0.097478 0.034617
-0.045334 0.327924 -0.005993
0.410685 0.210199 0.071406
0.353165 0.373046 0.052327
0.212544 -0.023839 0.262355
-0.150144 -0.445091 -0.098853
-0.111879 -0.403768 -0.250063
-0.082382 0.088944 0.044794
0.014964 0.263741 -0.115749
0.034578 0.072812 -0.090109
0.267971 0.421779 -0.027677
0.371065 0.350278 0.052572
0.259585 0.449767 0.152022
0.323558 0.414768 0.049407
0.284150 0.327462 -0.066536
0.140731 0.445571 0.262479
-0.012996 0.337077 -0.045334
-0.027873 0.284035 -0.072231
-0.300450 -0.390708 -0.238521
0.164652 -0.398387 -0.287448
0.315413 0.366062 -0.026450
-0.010747 0.310932 0.283403
0.264241 -0.333784 -0.239254
-0.023790 0.426398 0.111729
0.250456 0.394974 0.284157
-0.087906 -0.421053 -0.189626
0.151175 -0.026959 0.285196
-0.063173 -0.361043 -0.357609
0.060836 -0.442066 -0.122657
0.123394 -0.057913 -0.030959
0.158007 -0.484563 0.068199
0.097423 0.117958 -0.081553
0.224329 0.377026 -0.086952
0.245501 0.036312 0.242294
0.092838 -0.129430 0.035393
0.244533 0.115911 0.326477
-0.071210 0.341444 0.161574
0.155063 -0.096386 0.200444
-0.428064 -0.325184 -0.150301
0.189693 0.190848 0.347020
0.251936 -0.384746 -0.001823
0.417512 0.230105 0.203015
0.144451 0.437008 0.274378
0.176109 0.411759 -0.087064
0.321575 0.051197 0.160343
0.005307 0.394083 0.244089
0.190372 0.487349 0.049115
0.382101 0.199489 0.021716
0.182602 -0.462575 0.054946
0.138091 -0.032308 -0.036297
0.322722 -0.374665 -0.236020
-0.428902 -0.397239 -0.116650
-0.133380 -0.481233 0.033235
-0.000630 0.042487 0.194137
0.346695 0.303524 -0.043587
0.056588 -0.434999 -0.147569
-0.339421 -0.452671 -0.058261
0.144579 0.455084 0.249427
0.297808 0.000686 0.141768
-0.096272 -0.431221 -0.152233
0.226801 0.472467 0.125888
-0.081125 0.313275 0.056611
0.087515 -0.091970 0.190700
0.329836 0.075276 0.251771
0.139853 0.101215 0.311646
0.043726 0.304672 -0.103714
-0.020578 0.427555 0.172519
-0.379010 -0.413539 -0.197820
0.105969 -0.108359 0.026661
0.299614 0.024699 0.180811
0.350690 0.317749 -0.020984
0.209792 0.184808 -0.108929
0.218602 -0.073517 0.021826
-0.350473 -0.331914 -0.224181
-0.422394 -0.406874 -0.099137
0.338939 0.390987 0.261265
0.210316 0.460593 0.213930
0.186178 -0.074268 0.204843
-0.148307 -0.045740 0.008246
0.357661 0.127317 0.275494
-0.028270 0.089345 0.168992
-0.000013 0.243324 -0.105618
0.203818 -0.010221 0.284184
-0.006222 0.091049 0.243135
-0.304751 -0.435531 -0.126303
-0.236644 -0.430096 0.049608
0.349536 0.336345 0.000295
0.122880 0.383080 0.309915
0.172885 0.444052 -0.059404
0.203250 -0.060607 0.005248
0.239768 0.019121 0.244249
0.137282 -0.076744 -0.004330
0.234321 0.324601 0.342442
0.371984 0.205645 0.288582
0.226444 0.057323 -0.027911
0.080570 0.095002 -0.078993
0.353403 0.306925 -0.031825
0.124726 -0.123104 0.108689
-0.024438 0.086689 -0.068451
0.082972 0.317620 -0.114733
0.216152 -0.012362 -0.008016
0.265455 0.421303 0.235494
0.141746 -0.071082 -0.080120
0.401727 0.172454 0.061781
0.339766 0.156982 0.309047
0.258342 0.027625 0.233105
0.272060 -0.031330 0.026674
0.151865 0.097396 0.313586
-0.242131 -0.384526 -0.308244
0.135318 -0.078209 0.228676
0.405994 0.155058 0.083825
0.309142 0.363352 0.298709
0.370181 0.146525 0.036250
0.171828 0.279046 -0.134289
0.065104 0.449132 0.234037
0.294662 -0.396768 -0.237730
0.307267 0.025320 0.211650
0.358065 0.324423 -0.000412
0.368092 -0.413494 -0.071162
0.026481 0.394853 -0.056297
0.143636 -0.146085 -0.002567
-0.075256 0.115851 0.112540
0.072438 0.307366 -0.113495
0.150194 -0.105743 0.037973
0.195802 -0.147626 -0.029198
0.167959 0.105038 0.317195
-0.065876 -0.456730 -0.060421
0.244166 -0.062222 0.104563
0.096920 0.135918 -0.086689
0.332528 0.151620 0.311648
0.285830 0.089329 0.301702
-0.307651 -0.379265 -0.026212
-0.005756 -0.436593 -0.137263
-0.280537 -0.406977 -0.229666
0.016320 0.456114 0.048705
-0.191892 -0.413471 -0.211877
0.221872 0.059422 -0.030553
0.022644 0.386935 -0.059023
0.358960 0.288279 0.278987
0.288080 -0.048193 0.057351
0.255887 0.125638 0.326608
0.279733 0.216160 -0.090619
0.029419 0.202617 0.284117
0.234146 0.293943 0.353019
0.287619 -0.022817 0.036966
-0.211640 -0.430845 -0.146438
0.293966 0.060942 0.248557
0.239303 0.011522 -0.005526
0.152552 0.342553 0.335364
0.392317 0.120732 0.111458
0.366620 0.063960 0.121728
0.270000 0.372234 0.293801
-0.046075 0.076995 -0.058616
-0.183449 -0.484929 0.048080
0.090404 -0.445717 -0.112527
0.238574 -0.041217 0.221352
0.128862 -0.435492 -0.151051
-0.030266 -0.415046 -0.213972
0.154606 0.470405 -0.016904
-0.028265 0.424852 0.149515
0.106785 0.002099 -0.073077
-0.092183 -0.395699 -0.279743
-0.058156 0.378704 0.149108
0.240602 0.390364 0.296369
-0.323555 -0.405538 -0.036697
-0.033254 0.148794 0.220798
0.372645 0.087965 0.094692
0.120818 -0.453619 -0.086353
0.372121 0.210662 0.011772
0.314236 -0.432220 -0.170422
0.390023 0.336140 0.122980
0.091207 -0.464907 -0.042885
0.104884 -0.471697 -0.019518
-0.157428 -0.428834 -0.156791
0.219790 0.386331 0.307972
0.128584 0.497766 0.068995
0.267681 0.453739 0.035047
0.095286 -0.014346 -0.103761
-0.120545 -0.483915 0.041259
0.119079 0.083506 -0.066075
-0.130776 -0.388240 -0.304184
-0.069709 0.304904 -0.096617
0.219976 0.013771 -0.015377
0.021270 0.386148 0.261490
0.291340 -0.424018 -0.200822
0.418464 0.156825 0.163833
0.153679 0.105593 0.315048
0.187537 0.010740 -0.030778
-0.344428 -0.429017 -0.145020
-0.292600 -0.409101 -0.221021
0.306647 -0.420533 -0.214435
0.277167 0.355144 -0.065490
0.268541 0.048007 -0.002007
-0.284366 -0.435614 -0.126319
0.054842 0.466567 0.192713
-0.101768 -0.439814 -0.120527
-0.266896 -0.435586 -0.033310
0.351747 0.195001 0.309409
-0.023100 0.427558 0.073168
0.349624 0.180872 0.306389
0.118498 0.422481 -0.080309
0.040713 0.203899 0.300314
0.152759 0.115348 0.316126
0.275790 0.420650 0.209142
0.138015 0.383646 -0.102738
-0.032257 0.416405 0.076431
-0.020891 -0.442016 -0.117020
0.306533 0.104350 0.297191
0.298112 0.392538 -0.027209
0.254318 0.356256 0.320963
-0.061705 -0.443385 -0.109533
-0.093541 0.033456 0.060747
0.058940 0.137340 0.270434
0.258240 0.417037 -0.044025
0.373750 0.225785 0.286518
0.374664 0.254810 0.273543
0.191575 -0.103399 0.055044
0.147106 -0.101934 0.029109
-0.076209 0.113528 0.049267
0.010639 -0.468508 -0.022695
0.093515 0.019762 0.278719
0.249299 0.053983 0.289979
0.187299 -0.119771 0.094920
-0.092917 0.208751 0.134942
0.078551 -0.450954 0.108118
0.241872 0.216731 0.359715
0.201893 -0.465398 -0.046560
-0.095600 -0.437573 -0.129235
0.298032 -0.443993 -0.050504
0.180581 -0.044342 0.258953
0.398702 0.246880 0.037096
0.065688 -0.098666 0.111365
0.298572 -0.004340 0.195777
0.221505 0.449704 -0.032023
-0.026077 -0.485504 0.040839
0.150568 -0.405412 -0.260599
0.312867 -0.442425 -0.134202
-0.428928 -0.378309 -0.155259
-0.040414 0.409843 0.141851
0.274408 0.435230 0.165576
-0.231430 -0.390830 -0.290801
0.115574 -0.418846 -0.211179
0.238894 -0.044635 0.209195
0.283273 -0.042687 0.043635
0.418970 0.266501 0.167361
0.414174 0.148185 0.131356
0.107538 0.023278 0.286941
-0.352394 -0.449252 -0.052070
0.329880 0.397450 0.135224
0.316795 0.133146 -0.005060
0.094567 -0.424961 -0.187447
0.199610 0.475983 0.007487
0.404702 0.167284 0.225739
0.037026 0.063991 -0.092626
0.222579 0.035215 0.275887
0.233586 0.125737 -0.049300
0.171296 -0.435054 -0.154507
0.269068 0.069670 0.288900
0.404105 0.319608 0.169317
-0.394678 -0.390354 -0.223903
-0.041577 0.409312 0.116830
0.387091 0.220898 0.030583
-0.069485 0.178746 0.136094
0.107811 0.102639 0.298027
0.078322 -0.263535 0.089951
-0.049334 0.387294 0.167208
0.246208 -0.018094 0.230416
-0.201526 -0.478388 0.025502
0.349253 0.385857 0.168019
0.072625 -0.028800 0.254428
-0.002196 0.447292 0.129627
-0.066330 0.161681 0.136005
0.008686 0.448161 0.179076
0.192022 0.037699 -0.038378
0.196169 0.444809 0.250525
0.050945 -0.090037 0.131723
0.143813 -0.108810 0.044009
-0.195882 -0.427751 -0.158533
-0.307948 -0.431478 -0.054757
0.350677 -0.349051 -0.217451
0.271868 0.106469 -0.032668
0.362854 0.130780 0.051969
0.226505 0.002170 0.260653
0.271069 0.136934 0.327219
0.266135 0.100126 -0.031178
-0.048140 0.378009 0.187642
0.199792 -0.355980 -0.300165
0.005079 0.450857 0.147453
-0.018242 -0.388113 -0.311939
0.231666 0.408577 -0.071750
-0.010765 0.100595 -0.076294
0.252434 -0.391133 -0.016144
0.354963 -0.414343 -0.055170
0.231561 -0.413081 -0.007815
0.381193 0.346079 0.079607
-0.098789 -0.421105 -0.188157
0.346213 0.386266 0.127590
0.169684 0.470021 -0.015578
0.337294 0.344065 -0.011557
0.374484 0.072089 0.123120
0.191022 -0.416812 -0.221500
0.195315 0.414496 0.290644
0.183777 0.207998 -0.119722
-0.062086 0.352250 0.173220
0.063487 -0.422680 -0.192489
0.115395 0.458417 -0.036326
-0.028252 0.160894 0.218599
-0.025341 0.130156 0.211505
0.331536 0.169806 0.318666
0.425951 0.170018 0.125131
0.119879 0.498837 0.098070
-0.036452 0.390884 0.197050
0.354714 -0.347295 -0.213336
0.149574 -0.116100 0.184538
0.160874 -0.433655 -0.159366
-0.297946 -0.415359 -0.198242
0.306019 0.425213 0.031270
-0.005476 0.097741 0.203514
0.304263 0.068267 0.023012
0.429316 0.182748 0.157046
0.380325 0.110678 0.225271
-0.023955 0.412411 0.025254
0.137867 -0.427859 -0.179489
0.223933 0.174183 -0.104277
-0.044280 0.392133 0.075091
-0.058529 0.339673 0.028308
0.093092 0.295403 0.338283
0.357467 0.293385 -0.030882
-0.182058 -0.389268 -0.297721
0.302525 0.034803 0.154181
-0.048600 0.328062 -0.001086
0.018460 0.422767 0.234957
-0.054835 0.379604 0.163704
0.326704 0.389402 0.167026
0.278618 -0.026782 0.158655
-0.234686 -0.474121 0.011642
0.181163 -0.112226 0.164146
-0.187601 -0.435928 -0.130096
-0.421312 -0.376093 -0.182874
0.215330 -0.026032 0.248035
0.086873 0.463916 -0.012692
0.168781 -0.073292 0.209005
-0.429168 -0.416637 -0.137384
-0.386182 -0.372698 -0.226108
0.287371 0.383121 0.267932
0.090119 -0.082022 0.208614
0.197244 0.091570 -0.050795
-0.273457 -0.424959 -0.165540
-0.075427 0.128557 -0.001493
-0.301578 -0.410018 -0.046765
0.218593 -0.426894 -0.187060
0.209578 -0.099761 0.099250
-0.060202 0.109278 0.125196
-0.277441 -0.404838 -0.027734
-0.060506 0.309212 0.015610
0.207140 -0.034139 0.244793
-0.115809 -0.447590 -0.091586
0.303017 0.107627 0.000859
0.224099 0.336721 0.338521
-0.305842 -0.376851 -0.232972
-0.092704 0.324587 0.140977
0.106746 -0.121742 0.003419
0.233951 0.346356 -0.092408
0.415491 0.223476 0.212345
-0.048955 0.156782 0.168743
-0.093091 0.064137 0.021444
-0.122533 -0.440495 -0.117033
0.218258 0.041131 -0.026697
0.041770 -0.460368 -0.054908
-0.101225 -0.151253 0.072240
0.115038 -0.014598 -0.069177
0.281331 -0.406888 -0.044974
0.344526 0.042811 0.124668
0.201233 -0.417189 -0.220641
0.263717 0.208174 0.354170
0.138046 0.164173 0.321473
0.303715 0.125204 -0.007809
0.191587 0.136528 0.322869
-0.031947 0.060544 -0.078549
0.260242 0.217610 0.357268
-0.426344 -0.395253 -0.107218
0.404857 0.169827 0.071353
0.303813 0.053035 0.240077
0.220159 0.459677 -0.016682
0.176982 0.210181 -0.124418
0.075181 0.276422 0.325327
0.408306 0.159749 0.083952
0.267903 0.017363 0.231687
-0.089301 -0.422432 -0.184419
0.294869 0.057803 0.016859
0.407252 0.213939 0.230708
0.334560 0.059494 0.071975
0.106428 0.480935 0.189412
0.060427 0.108206 0.265884
0.253550 0.388922 -0.066136
0.426667 0.224533 0.172564
0.302330 0.040620 0.172023
0.228964 0.294807 0.353075
0.309224 0.414765 0.139769
0.078436 -0.125773 0.052956
0.085245 0.483365 0.036916
0.029072 -0.343414 -0.346276
0.198983 -0.047289 0.227775
0.094545 -0.436473 0.109203
0.033058 -0.012503 0.223217
0.273784 -0.436807 -0.151275
0.335531 0.294565 0.302250
-0.054735 0.065368 -0.063002
0.290454 -0.023734 0.143044
0.051071 -0.477415 0.006641
0.071697 0.035992 -0.090491
-0.028621 0.133275 0.214247
-0.042577 0.407674 0.131059
-0.363616 -0.408789 -0.216523
0.146152 0.173697 0.328005
-0.409232 -0.405825 -0.072277
0.354609 0.380461 0.084613
0.006340 -0.485302 0.037852
0.228541 0.378365 -0.083959
0.193066 -0.427297 0.053110
0.032266 0.384572 0.269545
0.127512 0.441273 -0.065197
0.326074 0.062822 0.239275
0.182926 -0.120699 0.091996
0.411342 0.137760 0.167720
0.359135 0.178265 -0.008546
0.046891 -0.404189 -0.258347
0.365029 0.083064 0.208181
0.422421 0.233127 0.100794
0.338174 -0.439144 -0.146810
0.241026 -0.076885 0.165681
0.113075 -0.422944 -0.196243
0.376149 0.223152 0.283000
-0.346151 -0.445604 -0.086074
-0.008461 0.369782 -0.043070
0.387225 0.165322 0.258822
0.275606 -0.394019 -0.044183
0.009983 0.392478 -0.046880
0.166443 0.420802 0.288949
0.347411 0.082285 0.239853
0.149719 -0.036277 -0.029442
0.262435 0.036841 0.232478
0.137478 0.134069 -0.075497
-0.031093 -0.435142 -0.141061
-0.244912 -0.451947 -0.068886
-0.299079 -0.367514 -0.250194
-0.027299 0.101720 0.173116
0.188949 0.336909 0.343442
0.273716 0.449788 0.053036
0.307655 -0.020197 0.074684
0.240679 0.409662 -0.065956
0.371865 0.094457 0.214982
-0.016992 0.290474 -0.074744
0.345769 0.181114 0.310075
0.233030 0.434612 -0.043053
0.307683 0.191874 0.338455
-0.002021 0.444703 0.067230
0.196093 0.153541 0.324789
0.108163 0.423881 0.275451
0.160070 -0.402112 -0.273227
0.195189 -0.011769 0.288833
0.078823 0.476477 0.190032
0.187687 -0.166691 -0.016089
0.312506 0.372206 0.298363
0.343572 0.391618 0.115521
0.105420 0.039863 -0.069088
-0.208582 -0.444735 -0.097662
0.214865 0.467782 -0.005959
0.117793 -0.433399 -0.158093
0.012851 -0.451941 -0.083512
0.201602 -0.345845 0.064251
0.254138 -0.062892 0.038003
0.312311 0.083002 0.275905
0.102600 -0.476747 -0.001608
-0.268183 -0.386738 -0.288145
-0.032152 0.406031 0.180187
0.073229 -0.102364 0.104990
0.258911 0.151993 0.331809
-0.052632 0.080646 -0.051360
0.199088 0.034976 -0.034077
0.299446 0.408531 0.186930
0.118086 0.284362 -0.140978
0.272846 -0.043182 0.137143
0.404825 0.181060 0.232572
0.416872 0.152153 0.166044
0.156219 0.164508 0.324343
-0.288628 -0.439299 -0.112480
0.145358 0.498688 0.079115
0.359883 -0.423212 -0.205808
0.167253 -0.112530 0.178458
0.123506 0.070776 0.301120
0.299274 0.434894 0.045979
0.328106 0.406812 0.042330
0.235233 -0.409664 -0.249262
0.334918 0.168201 -0.021697
-0.003888 0.299218 -0.077196
0.252685 0.169421 0.335790
0.301630 0.297461 0.328941
0.333098 0.299040 0.301882
0.354636 0.119769 0.055641
0.319215 0.021317 0.110720
0.336204 0.057658 0.188138
0.118274 -0.096336 -0.012602
-0.021129 -0.445709 -0.103437
0.351815 0.384825 0.177630
-0.359469 -0.428764 -0.044498
0.039658 0.007058 0.236066
0.364204 0.190943 -0.005511
-0.351965 -0.404777 -0.230820
0.134265 -0.040005 0.271587
0.350845 -0.456392 -0.086155
-0.080680 0.102260 -0.009460
0.210324 0.222144 -0.121621
0.120172 -0.037223 -0.061594
0.333787 0.069707 0.059293
0.367129 0.065565 0.136070
0.388792 -0.406392 -0.113357
-0.048873 0.117818 0.146939
-0.009214 0.072652 0.221538
0.267179 0.370832 -0.064680
0.108915 0.369781 0.311612
0.411870 0.143586 0.133608
0.003402 0.090395 0.242693
0.155251 -0.137743 -0.019124
0.199277 -0.468382 -0.035544
0.070333 -0.487400 0.041484
0.120281 -0.416168 -0.220950
0.215879 -0.433033 -0.164298
-0.234079 -0.448944 -0.080665
0.190350 0.424239 0.282460
0.325432 0.285329 0.315669
0.202515 0.466844 -0.015978
-0.079855 0.306313 0.049748
0.355452 0.244285 0.303873
-0.197258 -0.479656 0.029923
0.300108 0.112201 0.306445
0.100654 0.132375 -0.085166
0.093209 -0.387969 -0.320072
0.359343 0.097737 0.243385
0.289426 -0.024888 0.183921
0.338570 0.052845 0.084587
0.244423 -0.072297 0.042781
-0.078990 0.084070 0.071752
0.428912 0.227762 0.158675
0.190169 -0.118244 0.138652
0.341291 -0.381059 -0.231307
-0.382932 -0.347965 -0.222272
0.317531 0.421941 0.072851
-0.049718 -0.446541 -0.098682
0.294068 -0.050290 0.097647
-0.021350 0.401534 0.004214
0.194207 -0.436297 0.046775
0.364960 0.312694 0.262367
0.429637 0.178278 0.143694
0.067111 -0.479157 0.011781
0.200180 0.415597 0.287969
0.402587 0.260186 0.218546
0.171186 0.137161 0.320321
0.007083 0.427147 0.220315
-0.273466 -0.408259 -0.020411
0.118427 -0.106178 -0.025742
0.049027 0.469998 0.173415
0.373778 0.195982 0.283871
0.239149 -0.073001 0.087213
0.199028 0.210183 0.356768
0.160357 -0.471384 -0.022671
0.395665 0.313654 0.047014
-0.005368 -0.478783 0.014941
0.119878 -0.059653 -0.069761
0.274136 -0.452219 -0.095713
-0.262465 -0.438787 -0.115426
0.344114 0.114324 0.048074
-0.020251 0.404344 0.207749
0.286890 -0.016131 0.225150
0.069825 0.026263 -0.094984
0.263417 0.456359 0.075101
-0.321438 -0.439908 -0.108557
-0.020748 0.415752 0.021760
0.013292 0.042115 -0.103974
0.146845 0.417621 0.288406
0.305933 0.288729 0.329106
0.344524 0.393667 0.087862
0.280784 -0.432348 -0.169258
-0.001220 0.037280 -0.104988
0.139368 0.061975 -0.054852
0.147142 0.393548 -0.099143
0.388364 -0.407391 -0.186034
0.229519 -0.068060 0.101345
0.270472 0.427038 0.204444
0.190602 0.086482 0.311152
0.367617 -0.389352 -0.211663
0.017437 -0.435801 -0.141020
0.390837 0.259669 0.023893
0.078426 0.431456 -0.059202
0.225076 -0.410447 -0.245750
-0.003837 0.384862 -0.038916
0.355260 0.133019 0.282363
-0.367517 -0.440908 -0.101315
-0.027215 0.381945 0.218648
0.159799 0.142330 0.318748
0.270134 0.402026 -0.049792
0.008244 -0.445451 -0.106378
-0.394276 -0.420483 -0.171308
-0.077250 0.093477 0.082070
0.334082 0.391207 0.031581
-0.081061 0.315520 0.189050
-0.029422 -0.467905 -0.022220
-0.220395 -0.450716 -0.075379
0.344834 0.382434 0.148189
-0.103092 0.238844 0.097733
-0.261879 -0.429262 -0.013309
-0.300518 -0.446263 -0.087532
-0.257293 -0.465392 -0.013554
0.193582 0.397072 -0.091240
0.223940 -0.441247 -0.093694
-0.068452 0.208628 0.202695
-0.048508 0.360943 0.199039
-0.367110 -0.287527 -0.005811
0.176678 0.477694 0.001459
-0.006731 0.100551 0.194783
0.086313 -0.440343 -0.131653
0.018474 0.069955 0.234360
0.401876 0.188741 0.237562
-0.079274 0.107544 -0.011074
-0.065085 0.297735 0.230805
0.133529 0.477599 0.207147
0.157950 0.405256 0.299082
0.212803 -0.079562 -0.133197
-0.342291 -0.372449 -0.232091
-0.171956 0.184197 0.007164
-0.079048 0.117943 -0.000691
0.172304 -0.465534 -0.044888
-0.092788 0.079896 0.023433
-0.320591 -0.431963 -0.137245
0.055213 0.095320 0.260326
0.190428 0.204227 0.352764
-0.296382 -0.409867 -0.048721
-0.019296 -0.456156 -0.065761
-0.347284 -0.407766 -0.221410
0.001257 -0.481378 0.023821
0.397102 0.214731 0.243618
-0.289079 -0.393622 -0.254797
0.276274 0.448133 0.058254
-0.375872 -0.382996 -0.232495
0.419014 0.165871 0.181433
0.183118 -0.408126 -0.253220
0.331742 0.083493 0.259425
-0.026889 0.196910 0.257336
-0.328195 -0.387216 -0.229896
-0.032999 0.178906 0.236853
0.056607 -0.415928 -0.216233
0.289697 -0.000982 0.032481
0.150244 -0.486217 0.031285
0.155992 -0.052072 -0.019485
-0.242270 -0.401257 -0.252371
0.364324 0.070466 0.181041
-0.133123 -0.488463 0.059757
0.039624 -0.020015 0.228181
-0.016196 0.083905 -0.080993
0.145882 -0.008196 -0.042185
0.339025 0.225862 -0.040486
0.257000 0.419670 0.247252
0.070954 0.115717 0.274870
0.334419 0.339521 0.289456
0.123362 0.355676 0.319218
0.103529 0.387658 -0.098729
0.244833 0.314529 -0.094423
0.272249 -0.062148 0.201838
0.113441 -0.021817 0.278257
0.142305 0.441810 -0.065943
0.365398 0.153008 0.018218
-0.426340 -0.410522 -0.110267
0.225293 0.473249 0.031855
-0.273866 -0.436754 -0.061041
0.150834 -0.095625 0.203728
0.178251 -0.121942 0.090639
0.070554 -0.489855 0.050771
-0.271179 -0.434101 -0.050862
0.279665 -0.458348 -0.065973
-0.285381 -0.410920 -0.215286
0.337645 0.372601 0.253028
-0.100209 0.220798 0.124464
0.216908 0.470938 0.004518
0.248611 0.368497 0.311762
-0.067805 0.190966 0.156036
0.424813 0.233440 0.170887
-0.067514 0.076976 -0.040656
0.131902 -0.085270 0.004020
-0.323668 -0.379214 -0.227270
0.392602 0.121919 0.215048
-0.263147 -0.445322 -0.092361
0.223369 0.478104 0.074742
0.042980 0.270559 0.312846
0.253161 0.322101 0.340136
0.218517 0.305131 -0.119696
0.372387 0.364001 0.111679
0.228682 -0.438538 -0.142610
0.247410 0.159865 0.332768
0.318119 0.025542 0.126240
-0.421796 -0.386676 -0.093189
0.303335 0.132727 0.317012
0.254740 -0.435365 -0.155560
-0.286539 -0.431124 -0.142593
0.196204 0.393390 -0.093650
-0.345864 -0.397109 -0.031816
0.124495 -0.047900 -0.035695
0.051459 0.419245 0.261320
0.276771 0.415890 0.217970
0.149135 0.041216 0.303688
0.149518 -0.465904 -0.042794
0.385584 0.158219 0.051660
0.101076 -0.106074 0.177540
0.355754 0.354323 0.025116
-0.092621 0.322765 0.154472
-0.409411 -0.411194 -0.072993
0.371216 0.069667 0.144828
0.363450 -0.434512 -0.164387
0.186316 -0.093874 0.029709
-0.035839 0.391993 0.026674
0.257239 0.033112 0.233464
0.110653 -0.119901 0.154182
0.341266 0.131240 0.019678
0.165770 0.055017 -0.066993
-0.391821 -0.300356 -0.205014
0.251458 -0.397759 -0.044269
0.270951 0.328545 0.330603
0.076943 0.426425 0.265566
0.129738 0.308855 0.342896
-0.062300 0.094712 -0.030221
0.164604 0.012107 0.301644
0.390408 0.124080 0.223939
-0.032686 0.414608 0.099318
-0.373987 -0.445531 -0.051274
0.016465 0.176059 -0.093404
0.406791 0.136896 0.126977
0.151358 -0.070917 -0.086815
0.209347 -0.051937 0.003981
0.297034 -0.337623 -0.234389
0.020566 -0.464671 -0.037367
0.049566 0.357143 -0.089831
0.258233 0.143175 0.329919
0.020534 0.022576 0.219031
-0.233528 -0.402118 -0.249746
0.139583 -0.457284 -0.074099
-0.038253 -0.412534 -0.222353
-0.196311 0.217477 -0.055082
-0.045295 -0.456524 -0.062500
0.079267 -0.491499 0.055750
0.282581 -0.045973 0.178883
-0.032126 -0.446349 -0.100218
0.206234 -0.413322 -0.235055
0.267794 0.453614 0.072821
-0.241509 -0.428079 -0.155108
-0.029200 0.396003 0.203921
-0.048713 0.042585 0.130856
0.214238 0.434195 -0.056066
0.318602 0.103179 0.023536
0.246109 0.019591 -0.004722
0.296763 0.270960 0.341402
0.384686 -0.432798 -0.167687
0.204158 -0.039494 -0.003858
0.118351 0.127047 0.305605
-0.412815 -0.426871 -0.147159
-0.392283 -0.430045 -0.057096
0.014196 0.047736 0.215489
0.344213 -0.434218 -0.164725
0.231524 0.446935 0.227542
0.217238 0.015415 0.278654
0.332767 0.407999 0.065982
0.053909 0.389024 -0.081854
0.064949 -0.439319 -0.132801
0.411792 0.208679 0.224231
0.337918 -0.427530 -0.188779
-0.367950 -0.308422 -0.217636
0.002176 0.056864 0.199527
0.095813 -0.449050 -0.101334
0.223542 0.475931 0.040135
-0.380844 -0.431540 -0.132463
0.373370 -0.259824 -0.104885
0.224233 0.440337 -0.040996
-0.037287 -0.431182 -0.155021
0.303393 -0.448221 -0.112958
0.242171 -0.438550 -0.142506
0.041357 0.423285 0.252353
0.398988 0.125909 0.121883
0.287756 0.409916 0.211290
0.203906 0.482443 0.115572
-0.258518 -0.417670 -0.191386
0.203810 0.207595 0.356692
-0.353588 -0.452218 -0.060336
-0.023624 0.100485 0.176984
0.087748 0.089535 -0.076453
0.135094 0.458226 0.245465
-0.020181 0.385580 0.224379
0.210309 -0.409702 -0.248652
-0.093838 0.292647 0.188355
0.083823 -0.103056 0.068289
0.125167 -0.040025 -0.113379
0.057661 0.394546 0.276481
0.286921 -0.347740 -0.232139
0.388755 0.338897 0.100293
0.391876 0.187597 0.253233
0.394475 0.327434 0.127413
0.161542 -0.051427 -0.018249
-0.027387 0.198399 0.237532
0.044680 0.406195 -0.060682
0.391522 -0.413657 -0.177034
0.193592 0.484986 0.035452
0.389302 0.154053 0.251190
0.311348 0.009134 0.107005
-0.072203 0.142897 0.115937
0.158834 0.468206 0.224487
0.208807 0.057967 0.298784
0.264624 -0.439391 -0.140215
0.318677 0.372811 -0.017079
-0.004373 0.356948 -0.049338
0.039220 -0.414949 -0.218702
0.393206 0.352602 0.161267
0.198317 0.298488 -0.131728
0.390002 0.211581 0.257410
0.382675 -0.414540 -0.196743
0.206001 -0.370813 -0.296035
0.293733 -0.356122 -0.234363
0.004347 0.450028 0.152704
0.288095 0.443100 0.051016
-0.166490 -0.478551 0.024782
0.044516 0.468422 0.169849
-0.108766 -0.460508 -0.044428
0.190378 0.036311 0.301412
0.067812 0.464634 0.213981
-0.026499 -0.477738 0.012881
0.235360 0.356131 0.327598
0.136755 0.484856 0.174712
0.374313 0.251318 -0.007226
0.128885 -0.051715 -0.090334
0.306137 -0.427334 -0.188309
-0.370276 -0.391452 -0.235614
0.133337 -0.414221 -0.228400
-0.379561 -0.367631 -0.034373
0.378527 0.139514 0.259261
0.058908 0.378153 -0.088614
-0.047218 0.093241 0.141309
0.238029 0.449941 0.199435
0.376973 -0.393761 -0.201583
0.157199 -0.472560 -0.018242
0.164776 -0.053146 0.224892
0.158644 -0.135499 0.137008
0.186865 0.482940 0.140045
-0.083580 -0.369697 -0.359698
0.275204 0.227220 0.354109
0.086657 -0.028997 -0.142206
0.249303 0.321161 -0.089085
0.354980 0.081819 0.227284
0.293670 0.304936 0.331398
-0.301556 -0.370208 -0.015486
-0.046761 -0.470459 -0.011876
0.035827 -0.460296 -0.054565
0.070565 0.361154 -0.099923
-0.381684 -0.404431 -0.227960
-0.249480 -0.436386 -0.124681
0.316790 0.027391 0.131155
0.289021 0.164124 0.332685
-0.089821 0.045350 0.062408
-0.001165 0.127813 -0.078622
0.326515 -0.431837 -0.044590
-0.085178 0.060927 -0.024927
0.281783 0.068247 0.267772
0.237055 -0.414436 -0.059096
0.273306 0.080094 0.298769
0.121795 0.002075 -0.056554
0.261523 -0.384862 -0.038711
0.102237 -0.070228 0.232844
0.323440 0.401122 0.141074
-0.021402 0.352813 -0.034162
0.085172 -0.423573 -0.191403
0.331664 0.159643 0.315433
-0.054529 0.367585 0.180006
0.381324 0.298191 0.018756
0.112721 0.369862 -0.106211
-0.027932 0.426299 0.140693
0.198921 0.457121 -0.032293
0.260489 0.115108 -0.032329
-0.177191 -0.437369 -0.125045
0.246578 0.325566 -0.088113
-0.020356 0.291116 -0.070901
-0.161131 -0.487702 0.058120
0.157594 0.277644 0.353523
0.185589 0.151235 -0.122311
0.193276 0.127910 0.322882
0.214648 0.437961 0.254417
0.045118 -0.315545 -0.330813
0.102807 -0.462292 -0.054114
-0.318533 -0.417762 -0.043576
-0.256405 -0.354955 -0.301049
0.124611 -0.058532 -0.078105
0.069245 0.355311 -0.101464
0.424501 0.169813 0.155548
0.327313 0.327060 -0.032577
0.170769 -0.417339 -0.218500
-0.097199 0.036506 -0.044418
-0.034915 0.341648 -0.019856
0.285164 -0.429680 -0.178967
0.091249 0.399203 -0.089507
0.005679 -0.478435 0.013095
0.117897 0.432653 -0.072554
0.290832 0.103109 0.306450
0.413992 0.289635 0.133912
0.395541 0.110999 0.144785
0.338787 -0.436545 -0.156093
0.270168 -0.414264 -0.229983
0.274459 -0.045713 0.181086
0.237555 -0.077413 0.084675
0.056586 -0.477945 0.008172
-0.340682 -0.414286 -0.198735
0.193479 -0.456987 0.039747
0.163024 -0.129014 -0.033416
-0.372939 -0.408169 -0.217940
-0.376790 -0.331178 -0.220925
-0.016850 0.392196 -0.020258
0.312311 0.261354 0.335029
0.136735 0.172216 0.325793
-0.427817 -0.389916 -0.165546
-0.025707 0.413258 0.035628
0.108240 0.372671 -0.104279
0.428965 0.219110 0.164895
0.245303 -0.404427 -0.047901
0.144340 -0.453514 -0.087373
-0.243193 -0.449594 -0.077609
0.120738 -0.037200 -0.116493
0.085518 -0.466767 -0.035330
0.263836 0.374887 -0.065324
-0.042536 0.388614 0.044548
0.085588 0.418468 0.276477
0.033190 -0.489255 0.051518
-0.009232 0.300442 -0.068698
0.304884 0.092916 0.290151
-0.295464 -0.441546 -0.104522
0.098924 0.065158 -0.071804
-0.353667 -0.418844 -0.180152
0.117186 0.480827 0.012442
0.207252 0.464311 0.204649
-0.115909 0.009750 0.012215
0.007616 0.211815 0.286385
0.087400 0.390801 -0.093241
0.164646 -0.399955 -0.281551
0.131999 -0.045284 -0.029081
0.419415 0.177705 0.192011
-0.368677 -0.422691 -0.043926
0.325783 0.377729 -0.001940
-0.163044 -0.465461 -0.023253
0.396329 0.162493 0.240678
0.168567 -0.069263 0.210998
0.376192 0.073949 0.127586
0.042296 0.090519 -0.086264
0.246513 0.346070 0.329058
-0.013563 0.122271 0.195282
0.081829 0.487825 0.146569
-0.003075 0.428268 0.012591
-0.013208 0.103462 0.188589
0.058866 0.056136 0.258517
-0.328686 -0.451733 -0.060218
-0.058596 0.380493 0.109454
0.120953 -0.079440 0.226686
0.140824 0.496078 0.115786
0.294174 -0.046324 0.107673
0.122904 -0.425612 -0.186584
0.045121 0.463763 0.187068
0.325905 0.056633 0.230682
0.077475 0.039029 0.270155
0.212679 -0.417749 -0.219473
0.113868 -0.107788 -0.011400
0.057060 0.035446 0.254977
-0.030787 0.418638 0.081004
-0.061321 0.366539 0.159283
0.067565 -0.159082 0.056649
0.199706 -0.116746 -0.055522
-0.075186 0.284452 0.207281
0.429838 0.210867 0.158624
0.383008 -0.428461 -0.101151
0.072723 0.376817 0.292921
-0.351234 -0.394362 -0.236323
-0.162253 -0.426520 -0.165245
-0.208298 0.188217 -0.041497
0.268116 0.245904 0.354975
0.293711 0.003999 0.156972
0.122963 -0.477470 0.000896
0.153821 -0.468068 -0.034822
0.048253 0.254482 -0.129579
0.184137 0.486352 0.032954
0.306872 0.019922 0.045849
0.039035 0.356640 0.286472
-0.039553 0.355610 -0.004771
-0.117464 -0.441431 -0.113838
0.204608 -0.474436 -0.010175
0.006081 0.284257 -0.110138
0.077525 0.103206 0.276954
0.096737 -0.423736 0.110555
0.248807 0.352545 -0.084721
-0.362894 -0.412922 -0.201053
-0.413298 -0.383288 -0.075307
0.273278 0.413004 0.236655
0.226160 0.072260 0.304237
0.302865 0.348261 -0.047013
0.314706 0.105903 0.293004
0.126784 -0.124523 0.165127
-0.120550 -0.416879 -0.202342
0.064029 0.167272 0.281441
0.150272 0.498411 0.076761
0.023529 -0.396734 -0.283650
0.294218 0.393043 -0.031418
0.419476 0.257385 0.099943
0.245978 -0.011108 0.005608
-0.030729 0.214373 -0.074569
0.155346 -0.486611 0.032889
0.257140 0.063536 -0.017104
0.295810 -0.049882 0.083483
-0.024610 0.416629 0.183536
0.152831 -0.129750 0.105841
0.070892 0.085442 0.270061
0.088939 0.042470 -0.078691
0.185156 0.179254 0.338644
0.261247 0.458553 0.055729
0.186948 0.398148 0.305753
0.203351 0.030191 -0.030310
0.175026 -0.129699 0.144478
-0.160521 -0.446074 -0.094371
0.316817 0.339975 -0.036043
0.294658 0.413088 -0.005268
0.406225 0.305092 0.152898
0.319100 -0.427575 -0.042619
0.363725 0.207625 -0.005529
0.116091 -0.479054 0.006251
0.328955 0.399014 0.030292
0.382609 0.224705 0.016712
0.028911 0.058469 0.234975
0.252567 0.112243 0.324542
0.406123 0.149931 0.093040
0.034164 0.003465 -0.128523
0.132401 0.369922 -0.107639
0.321085 0.287744 0.318230
0.347259 -0.450295 -0.107986
0.333850 0.092454 0.266765
0.214716 -0.437067 0.002086
0.219025 -0.352227 -0.282442
-0.280580 -0.395081 -0.003978
0.019311 0.437644 0.001058
0.100786 0.401462 0.294795
-0.082694 0.294485 0.040170
-0.015075 0.398982 -0.007940
0.099703 0.164844 -0.097464
0.156083 0.090345 0.312871
0.275315 0.415163 0.227306
0.231436 0.076573 -0.031312
-0.143621 -0.409754 -0.227049
-0.074984 -0.397043 -0.276061
0.180121 -0.399094 -0.285704
0.280420 0.296722 0.341332
0.375598 0.232473 0.282043
-0.082834 0.096112 -0.003166
0.323271 0.126740 0.303184
0.237599 0.140991 0.328974
0.237813 -0.083137 0.072583
0.357501 -0.412543 -0.223284
0.178192 0.380188 -0.103306
0.357928 -0.357857 -0.213007
0.097200 0.425919 0.271164
0.112312 0.383297 0.307473
0.138456 -0.474904 -0.009196
0.276797 0.169459 0.335745
0.241309 -0.077997 0.051545
0.272690 0.430660 -0.013540
-0.130413 -0.410590 -0.224431
0.232677 -0.442691 -0.107757
-0.373130 -0.417299 -0.184409
0.373975 0.078448 0.105310
-0.002223 -0.433508 -0.148199
0.325946 -0.379865 -0.034592
0.236273 0.118446 0.327422
0.344046 0.148128 0.301800
0.421762 0.217684 0.094872
0.144913 0.496547 0.056024
-0.041281 0.269592 0.255445
0.040371 -0.471131 -0.015573
-0.063388 0.341670 0.198031
0.374044 0.355108 0.080723
-0.050709 -0.439039 -0.126190
0.035316 0.466979 0.145606
0.260000 -0.445996 -0.116368
0.147874 -0.067597 -0.010965
-0.369551 -0.438081 -0.048395
0.266369 -0.057380 0.042837
0.249722 0.001257 0.234083
0.323513 -0.402216 -0.037291
-0.004944 0.445415 0.081510
0.073037 -0.497789 0.078997
0.108601 0.434525 -0.067778
-0.008069 0.344601 -0.047816
0.421645 0.262742 0.127872
0.187420 -0.442444 0.054186
0.189903 0.364810 -0.103997
0.276855 -0.383328 -0.039750
0.231258 -0.428995 -0.179462
0.228677 0.471013 0.027653
0.245878 -0.094198 -0.139852
0.423897 0.233388 0.106524
0.258886 0.457406 0.094174
-0.253953 -0.459731 -0.040653
0.099144 0.463801 0.233459
0.163586 -0.467006 -0.039004
0.261431 0.377641 0.296656
-0.306807 -0.431002 -0.142448
0.118359 0.477855 0.208162
0.191086 -0.113132 0.146548
-0.072668 0.346554 0.098389
0.284196 -0.012118 0.226750
-0.018200 0.104113 0.211902
0.343092 0.272989 0.306900
0.351882 0.057762 0.144738
-0.311711 -0.430346 -0.144320
0.318255 0.015962 0.074687
-0.074714 0.323863 0.213462
0.308885 0.204508 0.341000
0.124217 -0.123624 -0.016924
-0.010973 0.110564 0.203719
-0.270105 -0.442762 -0.048633
-0.078548 -0.417423 -0.202810
0.258205 0.330313 0.335692
0.169015 0.422079 -0.083490
-0.052981 0.077961 0.129152
0.093416 -0.442847 -0.123138
-0.118609 -0.419655 -0.192458
0.201554 -0.461296 -0.061574
0.106448 0.007902 -0.070935
0.248824 0.406405 -0.062840
0.164637 0.169453 0.328945
0.168826 -0.429142 -0.175720
0.378417 0.341551 0.051963
-0.039442 0.390209 0.191847
0.079477 0.453093 0.235139
-0.005664 0.315870 -0.060803
0.166535 -0.489039 0.040806
0.236409 0.078361 0.309538
-0.020287 0.092255 0.216578
-0.023538 0.417686 0.038351
0.384237 0.099358 0.116955
0.319260 -0.445000 -0.048178
0.092570 0.338851 -0.111381
0.106265 0.073774 0.293215
0.248734 -0.431240 -0.171703
0.295186 0.028317 0.163765
0.403399 0.125200 0.141334
-0.031305 0.098541 0.230002
0.392722 0.285689 0.032640
-0.008733 0.440333 0.072680
-0.020339 0.276749 0.266820
0.142722 -0.427022 -0.182766
0.373407 -0.400323 -0.077016
0.285500 0.434388 0.140293
0.190669 0.015455 -0.030951
-0.037700 -0.418395 -0.201548
0.219818 -0.402055 -0.275032
0.111766 0.060338 0.293866
0.028982 -0.497839 0.082267
0.032775 -0.409405 -0.238956
0.079246 -0.491501 0.096511
0.037216 0.250438 0.316190
0.192126 0.432921 0.271392
-0.198362 -0.472910 0.006049
0.242292 0.443356 0.217363
0.168863 -0.104226 0.041585
0.213130 -0.462656 -0.038754
0.252054 0.245652 -0.105660
-0.001924 -0.405303 -0.250838
0.309528 0.046651 0.232382
-0.010091 0.061040 0.183856
0.248894 -0.034348 0.014597
0.368673 0.190722 0.289682
-0.332467 -0.371939 -0.229111
0.315756 0.053129 0.044187
0.306790 -0.219537 -0.024123
-0.121458 -0.475005 0.008479
0.367734 0.357034 0.057421
-0.429223 -0.402805 -0.157195
-0.166802 -0.427496 -0.161274
-0.081230 0.086109 0.059043
-0.103060 0.027507 0.037543
-0.022431 0.432100 0.147071
-0.042001 0.091026 -0.051241
-0.348367 -0.446809 -0.081209
0.337241 0.376735 0.232606
0.018418 0.456357 0.160961
0.142355 0.009372 0.298438
0.036740 0.470565 0.062631
0.349562 -0.379732 -0.047256
0.353962 0.057872 0.096924
0.328998 0.080835 0.047940
0.145994 0.490229 0.030247
0.351862 -0.424357 -0.054496
-0.013996 0.101779 0.209145
0.268145 0.026792 0.231782
0.328429 0.257104 0.325135
0.065476 0.424327 0.264194
0.341794 -0.400911 -0.232375
-0.085633 0.077090 -0.003797
0.283718 0.142257 0.327078
0.096780 -0.406624 -0.254395
0.348428 0.061982 0.191864
0.144557 -0.445326 -0.116098
0.143493 0.384228 -0.102733
0.298107 -0.445222 -0.123059
0.357142 0.311122 0.276387
0.319976 0.180211 -0.038633
0.287168 0.353729 -0.058227
0.172267 0.178870 0.336208
0.420395 0.265148 0.117224
-0.013051 0.434990 0.064052
0.156048 -0.070263 -0.007331
0.308941 0.106978 0.008769
0.294306 0.309635 0.328622
0.208242 0.203865 0.356084
0.094687 -0.110312 0.159695
0.013206 0.456601 0.142886
0.372571 0.131403 0.066821
0.255429 0.375583 -0.070311
-0.253587 -0.447049 0.007802
-0.006061 -0.115752 0.091075
0.321257 0.353407 -0.025351
0.276650 0.067705 0.276273
-0.081086 0.026350 0.083457
0.295620 -0.419048 -0.219880
0.384134 -0.442723 -0.119691
-0.102114 0.039292 0.006884
-0.265841 -0.433315 -0.135461
-0.332095 -0.410589 -0.037607
0.292490 0.066462 0.257712
0.189915 0.177804 0.338487
0.021916 -0.431357 -0.156367
-0.005231 -0.427732 -0.168257
0.190008 0.239487 0.354225
0.003686 0.020871 -0.117333
0.342957 0.349339 0.001029
-0.082883 -0.443412 -0.108805
0.141859 0.485249 0.171877
0.287380 -0.376221 -0.031504
0.276106 0.093662 -0.026420
-0.050273 0.289779 -0.030549
0.157250 -0.152020 -0.004458
0.226353 0.083484 -0.036189
0.039694 0.114817 -0.086206
0.364644 0.274215 0.281869
-0.319988 -0.450070 -0.072067
0.203293 -0.075790 -0.134642
0.381986 0.085888 0.143685
0.018060 -0.488771 0.050073
0.241190 0.250533 0.357867
0.291793 -0.346375 -0.233589
0.137903 -0.072519 -0.008325
0.180457 -0.449369 -0.102537
-0.055981 0.352625 0.041345
0.229938 0.174032 0.338771
-0.404887 -0.375194 -0.212475
-0.082034 0.068490 -0.021086
0.250078 0.360906 -0.081979
-0.294783 -0.423965 -0.168420
0.102667 0.252542 0.340621
-0.392187 -0.409566 -0.211120
0.178846 -0.471148 -0.024101
0.175913 0.246616 0.350672
-0.397407 -0.422645 -0.060356
0.169955 0.275242 -0.132642
0.134616 -0.111510 0.049705
0.355467 0.102082 0.253955
-0.035628 0.346612 -0.014808
0.344209 0.392147 0.188367
0.198001 -0.092433 0.182192
0.033616 0.354870 0.283993
0.092519 0.480316 0.183821
0.153673 0.405582 -0.091694
0.285136 0.102881 -0.020773
0.124732 -0.084641 0.219609
0.155070 -0.479234 0.005919
0.204510 -0.407190 -0.257753
0.011664 0.352662 0.266816
0.306117 0.009533 0.049491
0.149670 -0.053261 -0.020339
0.219677 -0.411348 -0.242571
0.046335 0.278192 0.315752
0.167374 0.057647 -0.070944
0.025340 0.443385 0.216460
-0.025046 0.014445 0.154377
-0.315828 -0.439965 -0.108674
0.395690 0.326341 0.071491
0.063599 0.103181 -0.083704
0.323604 0.051954 0.187756
0.199195 -0.107423 0.134430
0.261413 -0.443182 -0.073487
0.117977 0.173225 0.321147
0.250302 0.205493 0.355394
-0.070331 0.090126 0.099342
0.278937 -0.403664 -0.233595
-0.116565 0.186438 -0.066310
0.006188 0.069996 0.209328
-0.418173 -0.434824 -0.096684
0.281189 0.157523 0.332349
0.366731 -0.371984 -0.065320
0.317211 0.069954 0.256083
0.329483 0.398183 0.260737
-0.252981 -0.417967 -0.190422
0.087167 0.382276 0.298077
0.295878 0.112000 0.308573
-0.205391 -0.462214 -0.034652
0.362107 0.094525 0.234815
0.340776 -0.391675 -0.232680
0.246493 0.445928 0.193817
-0.356498 -0.385405 -0.029038
0.210744 0.393617 -0.090019
0.397097 0.294861 0.042018
-0.070128 0.103281 -0.020704
0.154442 -0.060649 -0.014925
0.231478 0.159604 0.331222
0.021839 0.400726 -0.049961
0.095575 -0.112126 0.092718
0.003025 0.420563 -0.004716
0.102537 -0.106709 0.035884
0.307827 0.005240 0.116314
0.112112 -0.462029 -0.055639
-0.313131 -0.412079 -0.207973
0.096140 -0.109872 0.076662
0.238592 0.466076 0.131724
0.120401 0.351800 0.320338
-0.307493 -0.418827 -0.185421
-0.009416 0.440819 0.166112
0.308299 0.329108 -0.047532
0.402719 0.150995 0.084444
0.238142 0.411030 0.273820
0.090031 0.259680 0.337526
0.255109 0.383924 0.294603
0.401554 0.312008 0.197945
0.191019 -0.116371 0.092810
0.235251 -0.413291 -0.024808
-0.042194 0.176108 0.187061
0.106499 -0.406420 -0.255738
0.353018 0.062037 0.154273
-0.097365 -0.478815 0.020755
0.364732 -0.259995 -0.075217
0.380542 0.145860 0.260564
0.313135 -0.001404 0.097158
0.184800 0.393985 -0.095073
-0.251280 -0.391679 0.049583
0.130318 0.035979 0.298554
0.207096 -0.100107 0.079437
0.266750 0.308525 -0.093981
0.375122 0.362330 0.115870
0.278225 0.432910 0.161551
0.343817 0.344796 -0.002029
-0.092961 0.067973 0.017233
0.328877 0.411875 0.080867
-0.041007 0.338962 0.242143
0.005101 -0.475719 0.003390
0.157875 0.461775 -0.035810
-0.152343 -0.448821 -0.084923
0.220988 -0.084130 0.115179
0.250272 0.025011 0.236231
-0.097130 0.221584 0.142024
-0.425263 -0.429919 -0.128921
0.049823 -0.106108 0.083183
0.272597 -0.379351 -0.226364
0.225095 0.179025 0.344643
0.272016 -0.449023 -0.106307
0.223592 -0.325043 -0.278896
0.361458 0.259915 -0.027666
-0.227449 -0.446806 -0.089099
0.271734 0.213102 0.353520
0.356216 0.130067 0.041552
-0.046438 0.341783 0.228224
0.108136 0.339136 -0.114975
0.151814 -0.002332 0.297341
0.296928 0.346058 -0.053056
0.149154 -0.147088 -0.004559
-0.087883 -0.475391 0.008039
0.309498 0.321434 0.307798
0.361452 0.059740 0.125096
0.127777 -0.043502 -0.103599
0.283181 0.162223 0.333250
-0.130870 -0.421702 -0.184643
0.082406 0.380436 0.296470
0.130056 0.306470 -0.124424
0.011595 0.446718 0.030106
0.198084 0.165249 0.332235
-0.261543 -0.423850 -0.005405
0.150775 0.088321 0.311752
0.102634 -0.003885 -0.081481
-0.059546 -0.472376 -0.004198
-0.044237 0.254416 0.260900
0.121934 0.031596 0.294860
-0.162639 -0.469394 -0.008706
0.002428 0.300298 0.289492
-0.100245 0.303654 0.153551
0.025239 -0.377789 -0.350489
-0.035753 -0.429765 -0.160180
0.239389 0.278354 0.355024
0.235754 -0.006798 0.239983
0.189291 -0.403196 -0.271749
0.132753 -0.411531 -0.238030
-0.013511 -0.056493 0.127357
-0.321075 -0.422552 -0.171138
0.329522 0.386964 0.171039
-0.081416 -0.477328 0.014527
-0.276266 -0.404167 -0.016847
-0.203344 -0.473857 0.009403
0.263166 -0.418779 -0.218305
0.365404 0.354279 0.043634
-0.312654 -0.425040 -0.049128
-0.122468 -0.418286 -0.197249
0.259207 0.457408 0.038567
0.407384 0.251562 0.054271
0.075659 0.374315 0.296813
0.342128 0.213608 -0.044838
0.411711 0.289731 0.161991
0.257723 -0.373279 0.001930
0.121587 0.496653 0.068644
0.109823 0.276947 0.347250
-0.068315 0.340703 0.196957
-0.228416 -0.449206 -0.080231
-0.430566 -0.376099 -0.140414
-0.072239 0.333258 0.208807
0.236991 0.382589 0.306371
0.272696 -0.385463 -0.043559
0.289720 0.183471 0.338486
0.414609 0.147069 0.173459
0.355933 0.189099 0.301905
-0.080497 0.218138 0.177330
0.001410 0.440866 0.030626
0.015476 0.104836 0.242139
0.171253 0.350640 0.332102
0.247849 -0.105519 -0.076091
0.235444 0.417439 0.268918
0.072389 0.058211 0.268238
0.195488 0.027194 0.297966
-0.102902 0.280776 0.154292
-0.059569 0.340032 0.207564
0.049988 0.390918 -0.078494
0.303417 0.306913 -0.070551
0.279666 0.127435 -0.029685
0.264869 0.427134 0.217025
0.258435 -0.448977 -0.106060
-0.028256 -0.394944 -0.287030
0.217112 -0.066853 0.015694
0.382835 -0.405476 -0.196008
0.314829 0.395313 0.188254
-0.001811 0.098686 0.246263
0.180104 -0.477035 -0.002274
0.250347 0.386083 0.295495
0.081434 0.410386 0.281721
0.153677 0.124178 0.317044
0.041865 0.342875 -0.093075
0.332176 -0.380299 -0.234883
0.262237 0.002017 0.011339
-0.068465 0.085679 0.101614
0.318792 0.185486 -0.038732
0.229934 -0.386403 0.031132
-0.431135 -0.371548 -0.126114
0.223633 0.155105 0.329228
-0.203382 -0.429463 -0.151861
0.042938 -0.471017 0.105083
0.184828 -0.125926 0.134128
0.177251 -0.104880 0.048172
0.401188 0.279614 0.206913
-0.065266 0.351665 0.164081
0.090300 -0.385132 -0.329938
0.013599 -0.442468 -0.116965
0.019885 -0.492715 0.065564
0.376666 0.245747 0.274163
0.279770 -0.446639 -0.059747
0.220483 0.454998 0.217532
0.336512 -0.450105 -0.054990
0.357781 0.197515 0.303294
0.086486 0.117074 0.288604
0.042764 0.373358 0.280367
0.321011 0.386228 -0.000175
0.148454 0.025876 -0.047222
0.254931 0.139680 -0.045105
0.143330 -0.126212 -0.026198
0.064689 0.004395 0.257892
-0.429056 -0.414374 -0.128030
0.399640 0.323256 0.091437
0.102314 0.333292 0.325913
0.165012 0.375711 0.317651
0.009365 0.384497 -0.050928
0.213406 0.383256 -0.091782
0.300203 0.036100 0.032126
0.265897 0.445008 0.001224
-0.140706 -0.422016 -0.182959
0.342772 0.059878 0.079669
0.232419 -0.425209 -0.193099
0.206730 -0.460787 -0.062055
-0.032633 0.153607 0.221326
-0.170967 -0.477615 0.021515
0.052792 0.175783 -0.115117
0.282974 -0.451810 -0.098115
-0.029209 -0.433678 -0.146550
-0.049128 0.395884 0.136981
0.301032 0.153940 0.326871
0.227695 0.415060 -0.068237
-0.176381 -0.394455 -0.279137
-0.104984 -0.483602 0.038582
0.164614 0.370579 0.319808
-0.042655 -0.469498 -0.015723
-0.120485 -0.345824 -0.350012
0.293819 0.437070 0.091649
0.303114 0.421508 0.136313
0.280480 0.412310 0.218190
0.137238 -0.419594 -0.209110
-0.020642 0.420642 0.035340
-0.429598 -0.400607 -0.151930
0.401158 0.221978 0.052888
0.261181 -0.401099 -0.060306
-0.098866 0.044174 -0.003249
0.230042 0.466462 0.003658
0.103738 0.435409 -0.065465
0.249784 -0.065907 0.037917
0.343069 0.081068 0.061518
0.304045 0.115317 0.306326
0.170695 0.459500 -0.041657
-0.066563 -0.442250 -0.113370
0.353044 0.382839 0.146709
0.227714 -0.425790 -0.037258
0.341303 0.277350 0.306101
0.116123 0.088089 -0.067926
0.189297 0.074676 -0.067639
-0.006069 -0.440434 -0.122947
0.248014 0.342512 -0.084400
0.028542 0.465998 0.062520
0.048438 -0.407068 -0.248479
0.139268 -0.412059 -0.236574
0.005582 -0.426261 -0.173756
0.327520 -0.436249 -0.156392
-0.291534 -0.431658 -0.140641
0.201127 -0.457070 -0.076261
0.381943 0.134910 0.076023
0.058229 0.361929 -0.092353
0.158063 -0.441898 -0.128974
0.307881 0.424434 0.117586
0.224920 -0.404974 -0.265700
0.132837 -0.439572 -0.136299
-0.048084 0.390600 0.158636
-0.148173 -0.372660 -0.348518
0.180669 -0.095916 0.183815
0.000391 0.339386 0.287221
0.314239 -0.363563 -0.028382
0.118477 0.410683 0.291935
0.041171 0.086663 0.249359
0.084203 0.468362 0.001822
0.115473 0.113921 0.303217
-0.372643 -0.441392 -0.099506
0.225551 0.041188 0.282724
0.034521 -0.106981 0.089674
-0.068858 0.213878 -0.092127
0.214757 0.312155 -0.108148
0.262995 0.449259 0.142579
-0.335156 -0.391369 -0.029141
0.293429 -0.011409 0.185460
0.420979 0.252772 0.102705
-0.072413 0.342666 0.111694
-0.030734 0.100139 0.224783
0.385644 0.220812 0.265729
0.120271 0.066597 0.299057
0.048200 0.178605 -0.116180
0.195787 -0.462974 0.032212
0.278832 0.176449 -0.069045
0.038087 0.393655 -0.067570
0.020250 0.461412 0.081906
-0.336400 -0.338531 -0.222322
0.020110 0.174891 -0.096399
0.251262 -0.067770 0.087893
0.258439 0.423541 -0.035161
0.192091 0.388594 0.311032
0.062105 0.415376 0.269454
0.225560 -0.078484 0.092653
-0.093739 0.209127 0.155951
0.089997 0.021303 -0.083357
-0.035035 0.396060 0.034451
-0.020911 -0.453429 -0.075387
-0.258349 -0.464309 -0.018781
0.284709 -0.389380 -0.037134
0.227628 0.122032 0.327647
0.374119 0.342935 0.186059
0.329636 -0.440216 -0.142626
0.254451 -0.343598 -0.250212
0.175564 0.240527 -0.125998
0.432221 0.207031 0.129069
0.068682 -0.149041 0.053670
0.420599 0.165228 0.169678
-0.023683 0.395799 0.212787
0.196188 0.048939 -0.045740
0.307239 0.202930 -0.070462
-0.252015 -0.454399 -0.059915
0.202837 0.425016 0.277188
0.063891 0.348280 -0.101442
0.432249 0.211456 0.130668
0.156027 -0.490302 0.046324
0.285695 0.073228 0.278638
-0.374625 -0.360363 -0.228701
0.217563 -0.430709 -0.173263
0.125470 -0.059223 -0.025035
0.269278 -0.435885 -0.064350
0.101697 -0.120043 0.024575
0.175562 -0.131714 0.113170
0.238636 0.045245 0.277222
0.174204 0.485986 0.147077
0.172851 0.130825 -0.116448
0.146875 0.485631 0.168497
0.301491 0.183069 -0.058412
0.114318 -0.416208 -0.220729
0.363952 -0.442101 -0.073906
-0.145839 -0.460681 -0.041973
0.352753 0.151925 0.004567
0.264873 0.066234 0.288289
-0.024435 0.145759 0.210763
0.254700 -0.000222 0.007190
0.125468 0.498388 0.083351
0.250517 0.074529 0.304077
0.143686 -0.405273 -0.260664
0.268808 -0.038677 0.156850
-0.384199 -0.338487 -0.219282
0.311442 -0.430971 -0.175025
-0.031279 -0.390451 -0.302816
0.407531 0.302513 0.090156
0.286457 0.427607 0.158202
0.296677 0.007397 0.219591
0.048151 -0.452795 -0.083116
0.251903 -0.421271 -0.208013
0.224368 0.444897 0.239144
0.370163 -0.402100 -0.072512
-0.409231 -0.412258 -0.198628
0.142947 -0.070129 -0.009601
-0.251845 -0.446861 -0.087293
0.219522 -0.089996 0.157230
0.182035 -0.047370 0.235169
0.191196 -0.440027 -0.136550
0.168029 -0.101123 0.187231
0.150672 0.302600 0.345003
0.012250 0.437930 0.006962
0.194614 0.060318 -0.054485
0.165718 -0.080374 -0.085019
0.081648 -0.106757 0.101938
0.191036 0.446131 0.249691
-0.027698 0.144397 0.255600
0.110992 0.434600 0.267015
0.305737 0.299450 -0.081777
0.135880 -0.067962 0.242519
0.046131 0.055853 0.249294
0.315112 -0.394356 -0.238713
-0.170535 -0.444304 -0.100185
0.148002 -0.140237 -0.012085
0.361535 -0.409360 -0.220615
0.421635 0.253879 0.173855
0.023652 0.430527 0.231865
0.041486 0.450828 0.217668
0.419586 0.268998 0.145103
0.329520 0.154438 0.314694
0.333894 0.398677 0.123286
-0.008907 0.442019 0.114323
0.175250 0.384887 0.313818
0.292306 0.120117 0.314666
0.194654 -0.043021 0.243333
-0.068526 -0.387240 -0.311986
-0.234989 -0.466285 0.035487
0.031832 0.462301 0.165098
0.179201 0.111098 -0.101777
0.078583 0.058224 -0.080921
0.218904 -0.446967 -0.111879
-0.293832 -0.429312 -0.149144
0.375821 -0.428303 -0.085940
-0.158373 -0.433620 -0.139418
-0.286325 -0.436935 -0.072888
0.184012 -0.124972 0.139682
-0.009405 0.442750 0.095510
0.367528 -0.441747 -0.078682
0.097232 0.040519 -0.073851
0.110641 0.445401 0.258129
0.283538 0.114567 -0.027966
-0.033136 -0.412357 -0.223298
0.125663 0.121523 0.308403
-0.327131 -0.434891 -0.125717
0.164704 0.345683 -0.111235
0.076867 -0.105376 0.131595
0.135165 0.091601 -0.062316
0.227202 -0.407845 -0.255467
0.312102 0.314722 -0.051729
-0.312705 -0.443793 -0.095920
0.223137 -0.077518 0.167095
-0.257157 -0.412524 -0.210136
0.172661 -0.116224 0.074674
-0.082020 -0.447308 -0.094225
0.183784 -0.430577 0.062838
0.125642 0.049292 -0.059065
0.399111 0.253747 0.227267
0.244210 0.433467 0.241100
0.010218 -0.433735 -0.147942
0.247071 0.467221 0.053769
0.149120 0.397743 -0.096653
-0.178693 -0.482655 0.039341
-0.011567 0.436195 0.174250
0.351996 -0.441031 -0.140733
0.364454 -0.366887 -0.062521
0.063472 0.121783 0.270454
-0.094221 0.023602 0.065025
0.132805 -0.130307 0.152060
0.326994 0.226367 0.329296
0.365807 0.316339 0.000532
0.418004 0.156729 0.169347
0.118546 0.117863 0.305056
0.266261 0.055549 0.271158
0.037547 0.423786 -0.041671
0.207356 -0.014522 0.278904
-0.014058 0.065498 -0.086948
0.400872 0.313004 0.068519
0.219071 -0.089880 0.048210
0.191361 -0.454301 0.044637
0.305299 -0.026810 0.109975
0.309348 -0.402814 -0.036706
0.011577 0.359742 -0.066507
0.142835 -0.407807 -0.251597
0.329991 -0.423397 -0.042938
0.051318 0.070872 0.254774
0.281178 0.405446 0.234245
0.382447 0.096909 0.186520
-0.237603 -0.455159 -0.058166
0.232354 -0.013796 0.233944
0.283723 0.311530 -0.084462
0.258633 -0.007047 0.011420
0.102083 0.413113 0.285801
-0.220316 -0.470008 -0.003639
0.175230 -0.041363 -0.017329
0.175017 -0.120472 0.162471
-0.387029 -0.444458 -0.088211
0.419410 0.170957 0.185116
-0.271086 -0.428974 -0.049521
0.065560 0.402608 -0.079670
0.116738 -0.405878 -0.257910
-0.379734 -0.418967 -0.177886
0.053670 -0.469864 -0.021233
0.239286 0.098190 -0.035811
-0.292206 -0.318445 -0.267198
0.211134 0.220956 0.358079
0.149002 0.051090 0.304687
0.035803 -0.395484 -0.289133
-0.225560 -0.469384 -0.005539
0.340552 0.038558 0.123538
0.047430 -0.484077 0.031072
0.158225 -0.426248 -0.186048
0.184571 0.435149 -0.069103
0.295480 0.437596 0.043576
0.148689 0.052621 -0.050423
0.360205 -0.424658 -0.200259
0.243696 0.463304 0.132283
0.034136 0.426299 0.244451
0.345575 0.128078 0.028257
0.200456 0.436340 0.261365
0.236011 -0.416902 -0.068371
0.194773 -0.100972 0.159462
0.096074 0.415473 -0.080390
0.121015 -0.031932 -0.058198
0.117068 0.079097 -0.066004
0.206978 -0.087601 0.031197
0.398119 0.115682 0.143050
-0.014643 -0.477734 0.011706
0.044373 0.449703 0.222437
-0.082879 0.041368 -0.064448
0.100720 -0.115595 0.149968
0.242578 -0.064976 0.029848
0.170138 0.490652 0.040377
0.107648 -0.432811 -0.159542
0.171888 -0.045573 0.260196
-0.289899 -0.418907 -0.186443
0.138898 -0.054654 -0.096473
0.115774 -0.001987 -0.061430
0.109590 -0.484765 0.027516
0.101721 0.104208 -0.076249
0.028832 0.352854 0.291975
0.405460 0.192932 0.066997
-0.123679 -0.461070 -0.041681
0.123072 -0.432996 -0.159896
0.169829 0.319052 -0.116465
-0.056748 0.120024 0.136000
-0.083206 -0.422941 -0.183110
0.248215 0.130819 0.328197
-0.269632 -0.450363 -0.066751
0.125292 -0.126941 0.133397
0.226097 0.140938 0.328035
0.058781 0.482780 0.084484
-0.172723 -0.427431 -0.161382
0.018526 0.262158 0.310133
-0.171147 -0.448900 -0.083467
0.222392 -0.418135 -0.218529
-0.082903 0.054167 0.075417
-0.036114 0.082097 0.156973
0.016862 0.433430 -0.002052
0.174715 0.487674 0.131997
-0.039912 0.394090 0.182637
0.428245 0.202181 0.112080
-0.337348 -0.375619 -0.231278
-0.100530 0.239382 0.077012
0.284415 0.056736 0.005938
0.026403 0.443315 0.002730
0.229962 0.103765 0.324578
0.066000 0.324186 0.325594
0.107435 0.088051 0.296146
0.208550 -0.418476 -0.216533
0.298628 -0.425687 -0.194762
0.231169 0.022468 0.256405
0.300673 0.093886 0.004965
0.160849 0.311504 0.347698
-0.207982 -0.453180 -0.067409
0.117584 -0.410965 -0.240012
0.160873 0.496540 0.089817
-0.062326 0.326430 0.223237
0.365637 0.210038 -0.000527
0.364379 0.232640 0.297575
0.265204 0.203565 0.351575
-0.010515 0.411546 0.213844
0.121839 0.016517 -0.058868
0.206378 -0.063704 0.212817
0.088260 0.487829 0.154715
0.340796 -0.442033 -0.053489
0.078692 0.083406 0.275559
-0.021597 0.372021 -0.027872
0.108017 0.491502 0.046418
0.108605 -0.388224 -0.319892
0.306533 -0.455828 -0.086514
0.081474 0.104717 0.280135
0.221918 0.452396 -0.027775
0.146416 0.178287 0.329727
0.181364 -0.472627 -0.018816
0.309368 -0.452941 -0.096684
0.358859 0.250482 0.297508
-0.415801 -0.345673 -0.187966
0.146527 -0.368767 -0.332480
0.369869 0.067225 0.131287
0.212982 0.403664 0.295145
0.155469 -0.088117 0.009853
0.184773 -0.373617 0.073254
0.262944 0.246881 0.356117
-0.118165 -0.451195 -0.078182
0.208421 -0.431482 -0.170471
0.125712 0.476014 -0.002765
0.297453 0.428469 0.020513
-0.094414 -0.408723 -0.233329
0.097439 -0.114674 0.109972
-0.028999 0.389566 0.003046
0.417236 0.173902 0.093408
-0.132201 -0.420082 -0.190094
-0.075146 0.079784 -0.023895
0.247193 -0.067608 0.133205
0.389189 0.114102 0.210349
0.278994 -0.409764 -0.233788
-0.005639 0.431491 0.021588
0.114927 0.042582 -0.063958
-0.406671 -0.399838 -0.213199
0.216595 -0.035251 0.223094
0.230997 -0.419606 -0.030087
0.218403 -0.088206 0.162476
0.078807 -0.115183 0.057804
0.106345 0.373792 0.309832
-0.080903 0.094578 0.044237
0.029293 0.270973 0.299426
0.373160 0.368937 0.124284
0.253527 0.460078 0.031119
0.268818 0.273639 0.351428
0.221548 -0.429705 -0.177036
0.180771 0.417809 0.290792
0.278938 0.071147 -0.007223
-0.019454 0.371758 0.232659
-0.359116 -0.428209 -0.146055
0.340483 0.171576 0.312941
0.087048 -0.110429 0.120747
0.377617 0.116227 0.238076
0.024367 -0.402828 -0.262183
0.132504 -0.115907 0.063032
0.390198 -0.410714 -0.181655
0.371732 0.123421 0.074267
0.147975 0.092929 -0.069473
0.003195 -0.402455 -0.261692
0.425599 0.236684 0.117609
0.405176 0.251719 0.049749
0.033990 -0.462776 -0.045417
0.117516 -0.465787 0.096124
-0.043147 0.346626 -0.002901
-0.361924 -0.352092 -0.229220
0.418222 0.179706 0.095106
-0.351606 -0.187280 0.024258
0.179321 0.381403 0.315421
-0.242557 -0.423784 0.044388
0.101935 0.392313 -0.096150
0.029297 0.096083 -0.088708
-0.084484 0.137338 0.075398
-0.040548 0.342581 0.235078
-0.074117 0.304567 -0.102966
0.236793 -0.016310 0.230898
0.174781 -0.477632 0.000194
0.329569 0.042701 0.090413
0.130462 -0.080176 0.226633
0.304117 0.382763 -0.027776
0.257934 0.435609 0.206993
0.026809 -0.437270 -0.136668
0.269547 0.424189 -0.022838
0.228425 -0.070599 0.125072
-0.182790 -0.439768 -0.116361
0.002463 0.050847 -0.097704
0.342026 -0.342023 -0.222539
0.354545 0.088645 0.069413
0.348363 0.118004 0.049552
0.181011 0.451609 -0.047478
-0.230159 -0.392437 0.068994
0.312137 0.423661 0.107540
0.284206 0.161855 -0.053701
0.142345 0.383882 0.312339
0.238356 0.471337 0.056163
0.394285 -0.380698 -0.137382
-0.054786 0.383562 0.089263
-0.213611 -0.412233 -0.213915
0.309459 -0.016391 0.078236
0.214279 0.019520 0.282818
0.238130 0.450844 -0.018092
0.243940 0.328223 0.340000
0.061625 -0.465381 -0.038168
0.205538 0.012611 -0.022597
0.274435 0.448742 0.085388
-0.094541 0.056256 0.008310
-0.425263 -0.343698 -0.162689
0.203331 0.422522 -0.072354
-0.050193 0.366478 0.029071
0.326011 0.051814 0.221737
-0.067812 0.341820 0.188644
0.131129 -0.423952 -0.193234
-0.254694 -0.387647 -0.296669
0.306959 0.065391 0.254852
-0.078602 -0.420665 -0.191484
0.323972 -0.440043 -0.142837
0.369257 -0.311824 -0.071636
-0.075622 -0.449646 -0.086278
0.172524 -0.112155 0.064735
-0.032739 0.338885 0.247617
-0.128158 -0.458270 -0.051671
0.050230 0.451714 -0.006189
-0.241789 -0.447012 -0.086753
-0.070895 -0.469917 -0.012745
0.294669 0.133261 0.320418
-0.269888 -0.448118 -0.050274
0.348262 0.111002 0.055687
0.087969 -0.462016 -0.053458
-0.160365 -0.483235 0.042227
-0.040495 -0.486511 0.045502
-0.350535 -0.309924 -0.001262
0.166201 -0.135258 0.123824
0.136781 0.042165 -0.053438
0.147259 -0.489808 0.044653
0.389597 -0.393531 -0.112973
0.414334 0.259018 0.077050
0.220888 -0.447178 -0.106698
0.216817 0.469514 0.161987
-0.099279 0.039266 -0.023800
0.194568 -0.108942 0.080753
0.198946 0.477395 0.155307
0.042722 0.476040 0.119287
0.229715 -0.086339 0.056901
0.386874 -0.439888 -0.128193
-0.041319 0.159174 -0.034924
0.076914 -0.104008 0.100613
-0.061882 0.371529 0.090313
-0.013853 0.341602 -0.042389
0.110887 -0.479128 0.006714
0.043120 -0.453357 -0.080600
0.059025 -0.187608 0.077687
0.185183 -0.126986 0.128502
0.027907 -0.484689 0.034033
0.334405 0.407101 0.090159
0.046160 -0.443244 -0.116937
0.334340 0.238117 0.323763
0.026530 0.292830 -0.119841
0.013080 0.452946 0.169307
0.079124 -0.106564 0.126309
-0.424510 -0.419521 -0.107566
0.129936 -0.462298 -0.055285
0.277182 0.228783 -0.090674
-0.145686 -0.436038 -0.131850
-0.007060 0.421980 0.208176
0.305038 0.402876 0.187134
0.038897 -0.405592 -0.253059
0.243328 -0.307287 -0.263324
-0.079381 0.107301 0.079894
0.098261 0.492864 0.126587
0.324863 0.088894 0.271065
-0.059305 -0.448054 -0.092586
0.218055 0.309936 -0.111065
-0.371877 -0.422355 -0.165650
0.097138 -0.457893 -0.069987
-0.156092 -0.471025 -0.003018
0.249392 0.006395 0.001825
0.212900 0.348206 0.336226
0.191232 0.159241 0.326490
0.210050 -0.461127 -0.057917
0.272726 -0.418070 -0.221965
0.426829 0.226562 0.113436
0.137905 0.154149 -0.084361
-0.089927 -0.448748 -0.088153
-0.047608 -0.474506 0.002770
0.234275 0.443192 -0.030589
0.046021 0.462029 0.192814
0.378251 0.080635 0.118188
0.236707 0.159575 0.331732
0.310570 0.075407 0.027894
0.418668 0.155519 0.149060
0.332346 -0.444318 -0.128358
0.306733 -0.388997 -0.033265
0.246789 -0.442389 -0.091496
0.148029 -0.477976 0.077976
0.421282 0.219394 0.194311
0.079783 -0.025121 0.260538
0.205605 0.148189 0.325474
0.209424 0.089512 0.315014
0.355190 -0.396722 -0.224371
0.003735 -0.427683 -0.168634
0.248548 0.441053 -0.023311
0.265822 0.150428 -0.047175
0.218106 -0.440787 -0.134842
0.284032 0.089806 -0.014806
0.024999 0.410833 0.247687
-0.067570 0.338075 0.061384
-0.243902 -0.395814 -0.271784
0.101492 -0.420224 -0.205448
0.201751 0.478986 0.138775
0.353278 0.342066 0.009631
-0.263248 -0.435352 -0.019386
0.329919 0.389293 0.156579
0.373750 0.167626 0.278928
0.025296 0.130853 -0.086419
0.198840 -0.039425 0.251413
0.241475 -0.424303 -0.196135
0.286884 -0.016438 0.156970
0.138433 -0.441806 -0.128645
0.260639 -0.389845 -0.054673
0.125450 -0.423341 -0.195029
0.110954 -0.116262 0.087869
-0.139286 -0.429220 -0.157137
-0.043277 -0.463972 -0.035510
0.297056 -0.013894 0.045607
0.194006 0.416124 -0.080234
0.215880 -0.455050 -0.051951
0.182158 0.060096 0.305977
0.158674 -0.096036 0.021818
0.188502 -0.454851 -0.082969
0.279146 0.021160 0.017632
0.190251 -0.469536 -0.030529
-0.177081 -0.478919 0.080018
0.258967 -0.378948 -0.007611
0.403584 0.280222 0.201571
0.279006 0.445957 0.068710
0.137762 0.425311 -0.081568
0.362107 -0.351696 -0.207119
-0.346829 -0.449914 -0.052564
0.339692 -0.324362 -0.219907
0.361731 0.368267 0.072029
0.003542 -0.158859 0.072918
-0.172596 -0.415651 -0.204418
-0.263736 -0.410356 0.014136
0.220583 0.477936 0.065346
0.037486 0.385365 -0.073949
-0.009905 -0.429920 -0.160496
0.179870 0.120715 0.320600
0.121654 -0.146855 0.011185
0.265975 0.201109 -0.092849
-0.430585 -0.381174 -0.137749
-0.000078 -0.456193 -0.067089
0.294646 0.096752 -0.004377
0.302648 0.211591 0.343441
0.232645 0.122699 0.327823
0.183533 -0.031720 0.279537
0.212828 -0.074167 0.184529
-0.037412 0.294183 -0.042028
-0.421172 -0.391957 -0.189174
0.183535 -0.008729 -0.025443
-0.012781 0.092217 0.210779
-0.197728 -0.412630 -0.213938
0.015097 0.358934 -0.069635
0.342556 -0.418208 -0.224809
0.142023 0.418964 -0.086174
0.023566 -0.410777 -0.233248
-0.283677 -0.439507 -0.111857
0.157443 -0.476659 -0.003157
-0.054072 -0.450290 -0.084627
0.253443 0.360587 0.318220
-0.359139 -0.409660 -0.213712
0.353975 0.382915 0.103302
-0.266227 -0.390844 -0.283876
0.219971 0.447666 0.236894
0.154415 0.463017 0.234121
-0.054125 0.198715 0.202038
0.061652 -0.488384 0.045963
0.428212 0.230806 0.126147
-0.381819 -0.423192 -0.161852
0.021915 -0.482114 0.025284
0.053232 0.038676 0.252395
0.388104 0.278144 0.224642
-0.096673 0.038465 0.046542
0.253260 -0.406694 -0.071717
0.125828 -0.458681 -0.068590
0.128245 -0.042457 -0.109421
-0.006401 0.374467 -0.043035
0.188555 0.242020 -0.122670
0.394710 -0.384020 -0.152805
0.065663 0.335230 -0.104419
0.376821 0.087433 0.104949
0.199516 -0.411826 -0.240348
-0.034139 0.069445 0.157223
0.065279 0.121911 -0.087462
-0.410192 -0.430703 -0.134481
0.053785 0.480198 0.076798
-0.141353 -0.014551 -0.067277
0.161765 0.253093 0.350608
0.019140 -0.414941 -0.217363
0.146549 0.095976 -0.065571
0.395689 0.163632 0.063502
0.355907 -0.420568 -0.218744
-0.024087 0.082186 -0.071722
-0.196768 -0.452516 -0.070063
0.326021 0.143444 -0.008690
-0.045331 0.074338 0.141396
-0.021152 0.362940 0.234815
-0.049366 0.110064 0.142142
-0.160134 -0.432337 -0.143764
-0.377223 -0.440422 -0.102948
0.360384 0.094256 0.074151
0.231675 -0.413633 -0.234659
0.178147 -0.002282 -0.030215
-0.306282 -0.419084 -0.049319
-0.086001 0.333757 0.159403
0.154320 -0.006687 -0.038756
-0.217025 -0.449558 -0.079852
0.330442 0.065038 0.237563
0.344016 0.060197 0.194609
-0.267091 -0.446857 -0.034991
0.202695 0.031050 0.294487
0.336501 -0.447228 -0.118192
0.217717 -0.450423 -0.050140
0.216513 0.439191 -0.047527
0.099846 -0.115036 0.103626
0.270936 0.438296 0.163507
-0.066715 0.365620 0.101511
-0.128577 -0.487517 0.055548
0.222845 -0.436100 -0.040364
-0.074128 0.050963 0.091744
0.252708 0.462601 0.045432
0.424682 0.197556 0.102106
0.069080 0.417187 -0.068941
-0.256601 -0.442390 -0.103098
0.293193 -0.027245 0.192787
0.234559 -0.041436 0.217772
-0.090877 0.257998 0.066715
0.214695 0.414558 0.283541
-0.241020 -0.391237 -0.288542
0.235385 0.055386 0.291718
-0.057226 0.358646 0.180963
0.424684 0.184772 0.181105
0.373206 -0.431621 -0.082389
-0.076972 0.119882 0.058177
0.399903 0.163064 0.232948
-0.020563 -0.391180 -0.300910
0.313057 -0.005317 0.087019
0.098511 -0.463115 -0.050505
-0.083878 -0.490504 0.063527
-0.016832 0.345991 0.256288
0.161281 0.394085 0.309218
-0.058203 0.381132 0.100219
0.317031 0.417695 0.038567
0.333528 -0.449485 -0.109802
0.405888 0.306893 0.088478
0.072933 0.374966 -0.094583
-0.160417 -0.429932 -0.152308
0.383068 0.374100 0.129621
0.255362 0.403040 0.270317
0.205149 -0.025652 0.271155
0.421876 0.160147 0.134372
0.357575 -0.385520 -0.220965
0.035142 -0.428396 -0.168449
0.252352 -0.417307 -0.221882
0.331606 -0.419127 -0.220933
0.356889 0.317811 -0.012453
-0.270099 -0.414622 -0.027415
0.389956 0.179039 0.256055
0.192804 -0.442237 0.046188
0.107578 0.486880 0.031298
-0.148176 -0.416415 -0.203137
0.120358 -0.477912 0.090880
0.177823 0.436119 0.271023
-0.385459 -0.292365 -0.206425
0.352500 0.375516 0.056275
0.185247 -0.445849 -0.115302
0.152264 0.497482 0.104543
-0.086216 -0.347161 -0.354702
0.139390 0.344747 0.330902
0.387803 0.221360 0.260412
0.171599 0.465225 -0.029886
0.327396 0.080023 0.259850
-0.306170 -0.442363 -0.061967
0.149305 0.498544 0.088952
-0.404524 -0.433833 -0.123576
-0.065482 0.081560 -0.038517
0.245754 0.106157 0.324335
-0.051026 0.055707 -0.073120
0.275028 -0.055792 0.050518
0.043047 0.462030 0.021072
-0.011849 -0.472133 -0.008553
0.076270 0.092440 0.274722
-0.380784 -0.361788 -0.034019
-0.238759 -0.374491 -0.314069
0.137769 0.059322 0.303660
-0.268095 -0.445038 -0.092990
-0.404491 -0.288491 -0.187221
0.092174 0.469437 0.221785
-0.264176 -0.443939 -0.097178
-0.009345 0.441211 0.137500
0.253622 0.460266 0.086102
0.315954 -0.383491 -0.032802
0.084385 0.174387 -0.115697
0.131139 0.313722 0.343809
0.087069 0.103480 -0.079281
0.311962 0.417906 0.126239
0.023466 0.466137 0.121557
-0.052577 0.372154 0.181493
0.372758 -0.449991 -0.097524
0.319764 0.031808 0.069539
0.258926 -0.450526 -0.100628
0.331700 0.356462 0.282611
-0.016150 0.271358 0.271917
0.316524 0.041344 0.217485
-0.201667 0.205576 -0.029052
0.228280 0.231305 0.358963
0.148971 -0.066356 0.237417
-0.059277 0.168041 0.157117
0.030580 0.399500 0.257691
0.347704 0.389509 0.100483
0.139095 -0.443277 -0.123377
0.209339 -0.072896 0.188124
0.289370 0.207493 0.347622
0.386201 0.104014 0.117109
0.273658 0.382543 0.279158
-0.115352 0.271895 0.021364
-0.056171 0.384064 0.124228
0.283174 0.443293 0.081149
0.206290 0.039377 -0.032060
0.367379 0.079551 0.194174
0.263965 0.256115 0.355216
-0.119682 0.008927 -0.009024
0.271886 0.075903 -0.016736
-0.049554 -0.433005 -0.147699
-0.030518 0.406160 0.040918
0.254724 0.071624 -0.023431
-0.042811 0.374464 0.014965
0.364019 0.088524 0.080401
-0.012304 0.038343 -0.101614
0.094846 0.447807 0.248597
0.381796 -0.378330 -0.190963
-0.152598 -0.393697 -0.283340
0.072922 0.394157 0.286132
-0.048925 0.290328 -0.060953
0.217393 0.055245 -0.031377
0.064132 -0.412801 -0.228964
0.104390 0.337187 0.323679
0.309873 0.032760 0.195805
-0.395280 -0.333327 -0.211130
0.106292 -0.111914 0.171201
0.181957 -0.113715 0.075910
0.174780 -0.487670 0.035202
0.324885 0.048245 0.213556
0.131009 0.359226 0.319649
0.121956 -0.006796 0.287329
0.396018 0.110941 0.150549
-0.105542 -0.485990 0.047627
-0.110552 0.242947 0.129685
0.254018 0.458828 0.016563
-0.149500 -0.467471 0.093323
0.176077 -0.045851 0.256713
-0.022533 0.430570 0.156354
0.112043 -0.435467 -0.150220
0.152633 0.069456 0.308041
0.357948 0.063075 0.150367
-0.315047 -0.384130 -0.225754
0.058504 0.400081 0.274862
-0.102448 0.220491 0.044050
0.082132 0.453956 -0.029551
0.095550 0.452085 -0.040119
0.297224 0.087569 0.292194
-0.020978 0.427419 0.063403
0.091347 0.302756 0.335527
0.120486 0.437752 0.267720
0.413100 0.191908 0.218758
0.270921 -0.065424 0.073061
0.056389 0.415391 -0.061130
-0.120712 0.001449 0.008706
0.289952 0.393196 -0.036306
-0.130033 -0.480351 0.029168
0.299590 0.167744 0.331228
-0.429836 -0.406077 -0.139286
0.300261 0.036479 0.158542
-0.083267 0.187097 0.072910
0.401532 0.119681 0.168753
0.273895 -0.439530 -0.140241
0.161870 0.460133 -0.040598
0.381755 0.313725 0.020286
0.270754 -0.409610 -0.230907
0.313052 0.042672 0.188327
-0.048969 -0.401168 -0.262513
-0.135997 0.306470 -0.075836
0.132808 -0.031546 0.278231
-0.428942 -0.406571 -0.120212
0.262971 -0.055953 0.123106
0.229349 -0.003890 0.252620
0.225526 0.459185 0.187852
-0.216133 -0.437824 -0.121442
0.107258 -0.179464 0.052533
0.143511 0.420790 0.285765
0.188452 0.019767 -0.033228
0.188973 -0.094188 0.182737
0.094252 0.446157 -0.047557
0.116757 0.062727 0.296760
-0.008846 0.122421 -0.076849
0.018584 0.449750 0.191736
0.120656 -0.122478 0.112038
0.124848 0.378444 0.312356
-0.013557 0.029478 -0.107599
0.014293 0.166136 0.262645
0.164535 0.020944 0.302953
0.063801 0.446777 -0.029778
0.218378 0.407528 0.288648
0.063845 0.441300 -0.037391
-0.029613 -0.458892 -0.054801
0.069325 -0.101051 0.116529
-0.029638 0.419219 0.099985
0.330364 -0.375150 -0.035510
0.393915 -0.377544 -0.159441
0.287089 -0.336427 -0.232406
0.320870 0.401569 0.146117
0.100038 -0.402630 -0.268931
0.190701 0.312056 0.347786
0.368350 0.303499 0.228611
0.223812 -0.090881 0.072040
0.007964 -0.488185 0.048284
0.352104 0.074787 0.219945
0.385363 0.277831 0.016890
-0.075200 0.072255 -0.033037
0.140732 -0.052488 -0.102225
0.129961 -0.120779 0.089115
0.301281 0.057885 0.024741
0.173980 -0.054289 -0.012007
-0.337744 -0.325628 -0.219859
-0.028342 0.155583 0.193445
-0.020889 0.097055 0.215704
-0.033239 0.390498 0.011189
-0.003821 0.435984 0.190134
0.176044 0.009435 0.300597
0.310974 0.031972 0.200661
-0.081707 0.094751 0.039124
0.379190 0.179989 0.018290
-0.023241 0.077541 -0.075113
-0.170607 -0.394277 -0.279949
0.026311 0.086752 0.239936
0.237719 0.283910 0.354873
0.215447 -0.302069 0.047243
0.330925 0.318257 -0.032267
0.386269 0.246319 0.246246
0.243299 0.141901 -0.051598
0.237489 -0.071937 0.034586
0.020424 0.440763 0.215617
0.213091 0.131113 0.326236
0.312757 0.126300 0.308876
-0.039029 0.294274 -0.037054
-0.131509 -0.441577 -0.112563
0.164136 0.432172 0.279221
0.083705 -0.221985 0.077809
0.244556 0.055033 0.292536
-0.224079 -0.332836 -0.316178
0.251457 -0.153772 -0.030090
-0.386901 -0.395661 -0.046239
-0.072352 -0.463325 -0.036467
0.040274 0.475240 0.113970
-0.021224 -0.469922 -0.015688
0.003788 -0.396239 -0.284567
0.309106 0.046214 0.162750
-0.428480 -0.420425 -0.126923
0.045596 0.437569 -0.031204
0.378741 0.171253 0.022637
0.126127 0.169715 0.321220
0.147036 0.111716 -0.091511
-0.194597 -0.451141 -0.074960
0.293834 0.104457 -0.009518
0.365592 0.123318 0.066411
-0.083367 -0.467466 -0.020678
0.352617 0.292335 0.285471
0.419702 0.197548 0.206240
0.225961 0.019868 0.265422
-0.214967 -0.423093 -0.174638
0.037780 0.438614 0.233406
-0.386190 -0.381226 -0.227546
0.297461 0.404165 -0.015083
0.371918 -0.351416 -0.196390
-0.021667 0.408340 0.011588
0.300518 -0.004855 0.134515
0.082230 -0.437047 -0.142669
0.105602 -0.041709 0.263622
0.064114 -0.082515 0.186997
0.403881 0.144879 0.213730
-0.055625 -0.479362 0.020647
-0.428791 -0.399110 -0.161498
-0.123154 -0.392086 -0.290769
0.076687 -0.426772 -0.178937
-0.348209 -0.321926 -0.003839
0.114146 -0.413824 -0.229525
0.177115 0.231405 -0.125994
0.343456 -0.428166 -0.186584
-0.268096 -0.402081 0.016129
-0.276412 -0.369047 0.031461
0.123992 -0.462154 -0.055556
0.382698 0.180680 0.023852
0.071666 0.455572 -0.018907
0.200662 0.447084 -0.047825
0.076970 0.452724 -0.028425
-0.297565 -0.436046 -0.064374
0.330057 -0.429758 -0.180206
0.013765 0.404676 0.241568
0.223462 -0.372620 -0.278670
0.420268 0.221685 0.198918
0.347868 0.047283 0.125377
0.313098 -0.374547 -0.236898
-0.378241 -0.321080 -0.218112
0.259562 -0.452049 -0.095171
-0.178277 -0.472675 0.004027
-0.052198 0.306646 -0.003474
0.263579 0.388906 0.281048
0.281047 0.012662 0.229506
0.173302 0.434782 0.273881
-0.089145 0.255262 0.075743
0.270184 -0.441654 -0.132285
-0.007993 -0.381927 -0.335307
0.128940 -0.062046 -0.079283
0.245952 0.457784 0.000805
0.118565 -0.127442 -0.010376
0.085697 -0.396882 -0.288084
0.163908 -0.134348 0.114986
-0.145658 -0.493068 0.077763
0.227603 0.437292 0.250559
0.218990 -0.395628 0.039128
0.296449 0.102897 -0.005146
0.275777 -0.448067 -0.110041
0.052443 0.423236 -0.049752
0.323250 -0.448003 -0.049983
-0.014283 0.420725 0.016837
0.118895 0.491021 0.154706
0.395603 0.204934 0.246767
0.278561 0.048911 0.235461
0.048123 0.414876 0.261802
-0.279050 -0.418301 -0.188573
-0.113787 -0.013567 0.045924
0.174741 0.493887 0.083345
0.174607 -0.107140 0.176342
-0.110905 -0.447253 -0.092832
0.287711 -0.365941 -0.232620
0.085208 0.008542 0.272318
0.248912 0.462042 0.105698
0.247468 0.350743 0.326464
0.064523 0.000974 -0.116297
0.190966 -0.469050 0.038471
0.151510 0.156622 0.319841
0.267297 0.259968 0.354084
0.089425 0.131276 -0.087027
0.139559 -0.122444 0.088810
0.267303 -0.033016 0.024087
0.283411 0.237269 -0.084281
0.130994 -0.073396 0.235941
0.117734 0.443128 -0.060638
0.282106 -0.375237 -0.033810
-0.044552 0.130607 0.161456
0.430377 0.195797 0.170553
-0.035894 0.410616 0.076967
0.289876 -0.448534 -0.110406
0.177397 0.466891 0.218808
0.267055 0.444562 0.150475
0.399091 0.262063 0.222675
0.012313 -0.117901 0.088284
-0.293237 -0.404704 -0.235704
0.352901 0.310746 -0.028380
0.256012 0.434639 0.216104
0.298073 0.401897 0.208168
0.047114 0.434305 0.245476
0.153287 0.351190 0.328725
-0.065563 0.358285 0.153282
0.247726 0.464912 0.073938
-0.032730 0.414857 0.090624
0.133567 -0.418323 -0.213606
-0.087691 0.073415 -0.000238
0.300219 0.261798 0.341580
-0.125261 -0.457128 -0.056015
0.054958 0.238481 -0.123775
-0.220803 -0.462228 -0.033480
0.092373 -0.111371 0.149956
0.354410 0.386175 0.169641
0.089618 -0.111497 0.115651
-0.381292 -0.434812 -0.121866
0.423964 0.252458 0.131066
-0.071262 0.059301 0.096056
0.006126 -0.438169 -0.131837
-0.060199 0.063450 0.115138
0.093287 -0.088317 0.200005
0.125852 -0.044287 -0.097783
-0.256427 -0.447705 -0.084238
0.173490 0.488235 0.126217
0.020208 0.448909 0.196863
0.406342 0.247140 0.052046
0.332497 0.040894 0.099071
0.064549 0.117055 -0.086341
0.090864 -0.111192 0.101254
0.226063 0.449095 0.229167
0.280709 -0.423409 -0.202603
0.266114 0.432210 0.199722
0.346168 0.199075 0.317569
0.299405 0.045184 0.235064
-0.183492 -0.470545 -0.003431
0.073333 -0.462848 -0.048652
0.295098 -0.449520 -0.107475
0.402185 0.354502 0.133774
0.288918 -0.012340 0.034691
0.163652 -0.409798 -0.245685
0.016670 0.328831 -0.081766
0.323795 0.080708 0.263918
0.140631 -0.486447 0.032128
0.009727 -0.456027 -0.068554
0.060763 -0.066038 0.210666
0.163975 0.489983 0.128388
0.354417 0.053778 0.111246
0.265998 0.031871 0.231971
0.245801 0.438872 0.226813
0.112252 -0.115299 0.079107
0.187811 0.060033 0.304752
-0.276961 -0.428851 -0.067027
0.139067 0.462136 -0.033566
0.114264 0.465618 0.232826
-0.043395 0.389955 0.181662
0.210677 0.451887 0.233875
-0.270605 -0.300891 -0.283226
0.178867 0.130273 0.321007
-0.379289 -0.401176 -0.042286
-0.158827 -0.455469 -0.059832
0.244303 0.085065 -0.029753
0.056680 0.455524 0.220224
0.152218 -0.100484 0.027484
0.168387 -0.094590 -0.070948
0.122544 -0.096530 0.203493
0.176800 0.428423 0.281124
0.299532 0.116511 -0.008911
-0.106111 -0.389097 -0.302448
0.150709 -0.482155 0.074376
0.235604 0.074235 -0.028989
0.354977 0.133617 0.031930
0.376600 0.101165 0.216741
-0.205891 -0.451877 -0.072170
0.109813 -0.448620 -0.103661
0.393952 -0.414324 -0.156929
-0.027192 0.422446 0.109859
-0.151205 -0.431481 -0.147838
-0.029080 -0.492622 0.068034
-0.033784 0.148354 0.183594
-0.411079 -0.349001 -0.197249
0.290370 -0.126966 -0.066172
0.368598 0.237987 -0.018109
0.368285 -0.432544 -0.172067
0.195282 -0.400815 -0.280702
0.301018 -0.033866 0.112959
-0.024999 -0.452466 -0.078786
0.069417 -0.342236 -0.338160
0.177177 -0.461131 -0.062027
0.123951 0.343399 0.327353
0.131936 0.139290 -0.079327
0.069579 0.028952 0.263870
-0.003325 0.419374 0.216101
0.268022 0.423086 0.226739
0.051161 -0.007131 0.244112
0.036561 0.101905 -0.088105
-0.126047 -0.444072 -0.103938
0.028493 0.107053 0.245354
0.041846 0.048114 0.244984
-0.253641 -0.425252 -0.164886
-0.014778 0.127706 0.196169
0.153894 0.467635 -0.021970
-0.111233 -0.448792 -0.087340
0.196897 0.462149 0.221310
0.049487 0.478624 0.085412
0.026216 -0.417106 -0.209868
0.210553 -0.429015 -0.179452
0.090943 -0.016776 -0.116794
0.350224 0.050201 0.111199
-0.221754 -0.437502 -0.122285
0.235044 0.471962 0.046342
0.347619 0.161540 0.304391
-0.014656 0.081768 0.182197
0.303465 0.102983 0.003997
0.244723 -0.397423 -0.008945
0.393118 -0.414740 -0.167546
0.050673 -0.436760 -0.140582
0.303966 0.187023 -0.056615
0.056715 -0.359273 -0.348875
0.179104 -0.037124 -0.017198
-0.109469 -0.426728 -0.167981
0.255839 -0.057541 0.159115
0.261656 0.062896 -0.014140
-0.031810 0.325039 -0.028527
0.099716 0.055934 0.286401
-0.269105 -0.428965 -0.041670
0.335012 0.275298 -0.055976
0.378465 0.087469 0.109954
-0.099351 -0.418351 -0.198100
-0.031737 0.158418 0.221795
0.410698 0.290413 0.082960
0.315293 0.224963 0.336881
-0.092880 -0.471212 -0.006935
0.363125 0.148423 0.019919
0.377079 0.083873 0.169496
0.223732 -0.436902 -0.149331
0.354808 0.072286 0.208685
0.373281 -0.390121 -0.205240
0.292549 0.060245 0.012589
0.123296 0.420453 0.281870
0.033796 -0.410987 -0.233150
0.163463 0.457811 0.239592
-0.022604 0.057908 0.168898
-0.280657 -0.435144 -0.073298
-0.069985 0.134295 0.111239
0.189648 -0.001752 -0.025256
0.300481 -0.427040 -0.189535
-0.019973 -0.414487 -0.216197
-0.025116 0.341886 0.247704
0.111494 -0.077129 0.226828
-0.301073 -0.441049 -0.106036
0.304404 -0.449829 -0.107319
0.310270 0.408838 0.152874
0.410994 0.254571 0.063446
-0.117963 -0.488087 0.056536
0.009024 0.354809 0.263843
0.383748 0.268196 0.235476
-0.018361 0.375316 -0.030430
0.038729 -0.170908 0.072914
-0.119616 -0.387457 -0.307364
-0.213929 -0.476241 0.018804
-0.227237 -0.477709 0.024978
0.175646 0.485346 0.026367
0.176158 0.285028 -0.136599
0.186895 -0.440718 -0.133735
0.399709 0.319568 0.077166
0.116233 -0.114415 -0.018076
0.091021 -0.009739 -0.102923
0.285355 -0.048107 0.120059
0.294038 0.013924 0.161587
0.117758 -0.044409 -0.081284
-0.250166 -0.451830 -0.069009
0.001819 0.319208 0.294923
0.321167 0.198975 0.335275
0.151545 0.137919 0.317052
0.206055 -0.101720 0.085355
0.234130 0.305651 -0.116680
-0.082632 -0.410039 -0.229706
0.010109 0.372352 -0.058289
-0.086228 0.065302 -0.012007
0.373608 -0.440842 -0.142403
0.104720 -0.415099 -0.224462
0.303414 0.021778 0.139501
-0.064506 0.360725 0.079121
0.084463 0.489808 0.132053
-0.020836 -0.475173 0.003034
0.165432 0.463991 0.229851
-0.001722 0.403884 -0.028125
0.376919 0.271068 0.256876
0.168913 0.214599 0.351142
0.025848 -0.386931 -0.318778
0.137599 -0.097192 -0.051455
0.173825 -0.445191 -0.116996
-0.023276 0.389426 -0.003778
0.019284 0.210930 -0.114034
0.279674 -0.442082 -0.132124
-0.036796 -0.435285 -0.140202
0.100318 0.355378 -0.107534
-0.297628 -0.422659 -0.173211
0.260667 -0.334714 -0.243886
0.364565 -0.377898 -0.062819
0.082656 0.135761 -0.089632
0.370138 0.177941 0.006729
0.324816 0.397348 0.246156
0.167742 -0.108439 0.051727
0.069774 0.414447 0.273753
-0.254446 -0.405120 -0.237816
0.267158 0.295377 -0.108237
0.314517 0.398791 0.243923
0.117721 0.492147 0.149259
0.351457 -0.421138 -0.214436
0.417728 0.161411 0.101593
-0.070681 0.074992 0.096653
-0.401462 -0.441963 -0.096026
0.303869 -0.014795 0.059536
0.359322 -0.346991 -0.208725
0.000830 0.084118 -0.090211
-0.035100 0.385765 0.009053
0.265001 -0.404145 -0.057477
0.038112 0.374043 0.277427
-0.169274 -0.452021 -0.071946
-0.426901 -0.389253 -0.107428
0.136960 0.083023 -0.059604
-0.386978 -0.298162 -0.207601
0.190061 -0.465378 0.042448
0.183942 -0.128283 0.118182
0.386641 0.235645 0.253999
0.040166 0.104440 0.252413
-0.337639 -0.392099 -0.233301
-0.091186 0.316713 0.075120
0.392382 -0.424879 -0.162499
0.125066 -0.087820 0.215115
0.216440 -0.412236 0.029047
-0.091874 -0.441373 -0.115459
-0.183743 -0.483104 0.041268
-0.074810 0.164243 0.115713
0.349589 0.343230 0.263610
0.151646 -0.108582 0.192274
-0.087932 0.050925 0.064016
-0.353411 -0.430564 -0.138320
-0.068278 -0.481699 0.029630
0.125353 0.351558 0.322314
0.257634 -0.383209 -0.011746
0.063423 0.103814 0.267192
0.158322 0.270195 -0.134499
0.132227 -0.026835 0.281285
-0.037219 0.057577 -0.078137
-0.094272 -0.387277 -0.310126
0.056738 -0.058290 0.218107
-0.294962 -0.379903 -0.029152
0.245747 -0.433525 -0.091257
0.112831 -0.408567 -0.248424
0.126312 0.480539 0.194747
-0.217625 -0.428146 -0.155404
-0.364030 -0.425619 -0.043970
0.146962 -0.434232 -0.156754
-0.056587 0.092386 0.124432
0.313610 0.024532 0.056446
0.317800 -0.451746 -0.101030
-0.361699 -0.379155 -0.234646
0.127174 -0.128377 0.144714
0.152356 -0.128162 0.166314
0.322547 0.129894 0.003638
0.257279 0.396314 0.276788
-0.340609 -0.399371 -0.032493
-0.073817 0.212920 0.195884
0.096479 -0.134311 0.024279
0.100345 -0.417770 -0.214291
0.328696 0.276514 -0.062030
-0.031807 0.085455 -0.062771
-0.424517 -0.423019 -0.155806
0.037235 0.080703 0.245614
0.165764 0.416125 0.292238
0.328811 0.409152 0.052034
-0.210320 -0.477429 0.022840
0.131995 0.475506 -0.004509
0.037920 0.276068 0.304445
0.390181 0.173448 0.255060
0.247356 -0.062833 0.114644
-0.276981 -0.405948 -0.233667
-0.125544 -0.467205 -0.019548
-0.137555 -0.377028 -0.344473
-0.085223 0.185194 0.053215
0.263156 -0.354660 -0.234415
0.281147 0.399012 -0.040992
-0.316019 -0.253837 -0.227440
0.363701 0.237281 -0.025028
0.343930 -0.224949 -0.054282
0.278341 -0.437532 -0.148660
0.063812 0.376929 -0.089938
-0.094867 -0.393012 -0.289379
-0.368005 -0.212100 0.011508
0.027007 0.454376 0.189961
0.076212 0.488916 0.100289
-0.311847 -0.382326 -0.027610
-0.009157 0.326340 -0.053337
0.372609 -0.443601 -0.132508
0.052999 -0.453380 0.109300
-0.218415 -0.445439 -0.094621
0.277620 0.409259 0.235282
0.063021 -0.461518 -0.052586
0.167832 -0.078912 0.003821
-0.052228 -0.425991 -0.173179
0.355846 -0.447124 -0.119588
0.293550 0.418362 0.171980
0.355156 0.054459 0.125994
0.258488 0.051688 0.273689
0.431016 0.193343 0.164508
0.309059 -0.322419 -0.233032
0.072991 -0.470317 -0.020767
-0.060551 0.142974 0.142169
-0.161589 -0.450381 -0.078181
0.416103 0.281290 0.106873
-0.205013 -0.432347 0.079861
0.382535 0.208725 0.272281
0.093622 -0.108156 0.164920
-0.198578 0.169862 -0.027851
0.123019 -0.156293 0.022525
-0.054277 0.372769 0.067095
0.258692 -0.012508 0.012944
-0.058898 -0.489893 0.059424
-0.381990 -0.332743 -0.219114
0.323484 0.062507 0.051019
-0.044205 0.391039 0.070124
0.096432 0.143660 0.306697
-0.288358 -0.436715 -0.122022
0.243040 0.445042 0.208088
0.256139 -0.391368 -0.031122
-0.101011 -0.353175 -0.357096
0.069052 -0.067257 0.216375
0.237125 0.379176 -0.079041
-0.064906 0.354230 0.069944
0.138298 -0.067438 -0.081458
0.338070 -0.311113 -0.041119
0.285228 -0.058604 0.079509
0.157870 0.005158 0.299934
0.084421 0.364782 0.306064
0.283285 -0.055031 0.061542
0.090059 0.107307 -0.079684
0.306467 -0.369946 -0.028331
0.207413 0.440502 -0.051672
0.315126 0.173297 0.327735
0.396211 0.343851 0.160056
-0.086891 0.084232 0.001923
-0.018257 -0.370509 -0.354454
0.100557 0.482725 0.178402
0.089320 0.477353 0.194506
-0.003281 0.437773 0.030761
0.131979 -0.130445 0.146487
-0.194282 -0.391390 -0.290123
-0.029232 0.399868 0.016243
0.277005 0.445603 0.120083
-0.089226 0.065150 0.044505
0.381397 0.244640 0.005297
0.200513 0.322573 0.346522
0.426707 0.236313 0.127364
0.015992 -0.482335 0.026389
-0.402199 -0.409104 -0.210261
0.124879 0.308556 0.340945
0.373692 0.347461 0.178322
0.028832 0.090231 -0.086912
0.086677 -0.122659 0.047049
0.307424 -0.027372 0.087307
0.303196 -0.004651 0.051746
0.164792 -0.422559 -0.199392
-0.111852 -0.485908 0.047828
-0.020789 -0.496136 0.080837
0.289580 -0.422617 -0.206046
0.249887 0.011630 0.235582
-0.005792 0.396314 0.231908
0.207827 0.238362 -0.116175
0.296917 0.075023 0.009549
0.218956 0.411005 0.284596
0.122794 0.495047 0.123696
0.116280 -0.117690 0.088657
0.033624 0.445501 0.221053
0.040560 0.415388 -0.050516
-0.239738 -0.448546 -0.081593
-0.062256 -0.493906 0.075092
0.390522 0.340933 0.125318
-0.211293 -0.441735 -0.108052
0.141067 0.340903 0.334617
0.017316 -0.478217 0.011564
0.382854 0.344775 0.084101
0.204216 -0.018577 0.279009
0.292894 -0.429127 -0.181385
0.155196 0.431585 0.280202
0.208544 0.420677 -0.071027
-0.183342 -0.471987 0.001778
0.232847 -0.430285 -0.174542
0.305513 0.429121 0.103878
0.294377 -0.452579 -0.096688
0.058229 0.098164 0.262811
0.304014 0.346237 0.296035
0.050047 -0.087875 0.145988
0.123718 -0.319251 -0.328315
0.095910 0.459694 -0.025925
-0.104785 -0.490669 0.066218
0.348611 -0.459023 -0.074816
0.210136 0.063861 0.298904
0.344853 0.176584 -0.024743
0.117794 -0.425644 -0.186447
0.052946 -0.453725 -0.080162
0.097783 0.475163 0.208516
-0.096138 0.035576 -0.050345
0.232396 -0.073358 0.186489
0.325048 -0.426679 -0.042871
-0.092534 -0.399752 -0.265381
0.219148 0.146366 0.327505
0.058255 0.035573 -0.096937
-0.163916 -0.471882 0.000867
0.071036 -0.418180 -0.209692
0.259318 0.295439 0.349114
0.195271 -0.448479 -0.105696
0.243397 0.040911 0.260192
0.311340 0.157466 0.324690
-0.404039 -0.269689 -0.176359
0.229911 0.035627 0.271099
-0.044593 0.404568 0.110801
0.243371 -0.346007 -0.261636
0.086765 -0.110361 0.129950
0.256201 0.429261 0.233915
0.347254 0.102018 0.058387
0.322587 -0.386346 -0.237465
-0.015318 0.124510 0.203598
0.121141 -0.463348 -0.050855
0.186011 -0.454149 0.053077
0.119026 -0.021787 -0.063394
-0.131059 -0.399884 -0.262552
-0.144377 -0.445210 -0.098891
-0.343206 -0.412994 -0.202884
0.272530 -0.458134 -0.071932
0.311909 0.014648 0.107231
0.129175 -0.128061 0.129483
-0.032389 0.189924 0.259919
0.203138 0.484505 0.094514
0.074070 -0.475863 -0.001262
0.377507 0.126597 0.079537
-0.361805 -0.367332 -0.232717
0.391238 -0.405830 -0.123150
0.306607 0.402814 0.181848
-0.399966 -0.423684 -0.159349
0.357817 0.338922 0.249011
0.300583 -0.010213 0.132609
0.199857 -0.077732 0.015582
0.126873 -0.154711 0.018173
0.026527 0.101144 -0.088516
-0.427318 -0.413406 -0.114814
-0.014844 0.383706 -0.030677
0.261364 -0.384459 -0.228313
-0.113937 -0.414165 -0.212576
-0.027261 -0.412569 -0.222882
0.040704 0.159367 -0.095228
0.391871 0.240016 0.025571
-0.166412 -0.429892 -0.152095
0.281664 -0.113211 -0.132459
0.042015 -0.484678 0.033105
-0.316046 -0.337597 -0.227422
0.376144 0.155421 0.271650
0.046422 -0.422168 -0.192604
-0.135288 -0.459913 -0.045482
0.214829 -0.395276 0.044326
-0.072289 0.338220 0.084641
0.191094 0.449477 0.244609
0.391075 0.153805 0.064127
0.192778 0.170670 -0.119707
0.121425 -0.026525 -0.055897
0.203781 0.040208 0.295030
0.266679 -0.005406 0.016131
0.038622 0.027125 -0.108910
0.137436 -0.093730 0.209333
0.149898 -0.082276 -0.073859
0.389084 0.270247 0.021860
0.201284 -0.348445 -0.297782
0.084581 0.186511 -0.122232
-0.008747 0.442227 0.148426
-0.334601 -0.431863 -0.135740
0.068772 0.348670 0.310162
0.423450 0.243101 0.104227
-0.387079 -0.417302 -0.051127
-0.269031 -0.434980 -0.042135
0.050167 0.279162 0.319136
0.117345 -0.096884 0.006239
0.128557 0.419887 0.283561
0.336050 0.370158 0.256569
0.308163 0.395705 0.233703
0.013375 0.110791 -0.081207
0.181379 0.085384 0.311586
0.134467 -0.106433 -0.040220
0.232153 -0.400673 0.014045
-0.032426 0.416320 0.162494
0.152297 -0.472200 -0.019356
0.125202 0.436402 0.270230
-0.110266 -0.463122 -0.034999
0.311324 -0.006397 0.074457
0.147551 0.260448 -0.136041
0.054776 0.329408 0.318558
-0.002736 -0.484271 0.034565
0.263194 -0.369985 -0.229767
-0.138096 -0.416479 -0.203578
0.140050 0.442361 0.267416
0.014449 0.082387 0.239038
0.408834 0.277448 0.063162
0.108998 0.399558 0.297993
0.046846 0.472475 0.051794
0.125286 -0.444511 -0.118435
0.185950 0.205012 -0.116653
0.293883 0.008923 0.159322
-0.199249 -0.446964 0.079684
-0.332777 -0.451957 -0.063475
0.367067 -0.436978 -0.155739
0.239654 0.446645 -0.023133
0.165772 0.480037 0.181602
0.126265 -0.042005 -0.036018
0.198729 -0.107117 0.084064
-0.177314 -0.387039 -0.306096
0.308337 -0.329701 -0.021145
-0.164908 -0.408927 -0.228974
0.187721 0.127046 0.322017
-0.152570 -0.434068 -0.138487
0.226236 -0.006028 0.256581
0.004459 0.453171 0.123935
0.002921 -0.418544 -0.202195
0.288994 0.201784 0.346567
0.013943 0.000193 -0.133231
0.179853 0.107030 -0.095807
-0.058611 0.116843 0.131387
0.189254 -0.442129 -0.128821
0.117517 -0.481632 0.015784
0.419048 0.166464 0.102124
0.075140 -0.113456 0.061850
0.166062 0.457850 -0.044695
0.342529 0.258996 0.312470
0.361935 -0.450883 -0.107065
0.085748 -0.099522 0.176342
0.092353 -0.457297 -0.071959
-0.027622 0.050637 0.161462
0.172613 -0.048955 0.229183
0.256279 0.430114 -0.028909
0.320162 -0.418365 -0.040326
0.179837 -0.405607 -0.262123
0.391979 0.192861 0.253390
0.170510 -0.134509 0.126780
-0.354882 -0.399659 -0.033860
-0.378931 -0.226587 0.000723
0.267714 0.435120 0.190714
-0.337798 -0.294777 -0.213834
-0.022128 0.165724 0.211449
0.123214 -0.100384 0.199121
0.000604 0.372734 0.250377
-0.280441 -0.374917 0.021172
0.220611 -0.023050 0.236308
-0.089416 0.091475 0.018004
-0.037540 -0.389802 -0.304635
0.370495 0.142568 0.271850
-0.019793 0.386611 -0.021653
0.096034 -0.460176 -0.061475
-0.035767 0.060422 0.153173
0.086715 0.427187 -0.068158
0.189683 -0.480227 0.008365
0.089369 0.123507 -0.084804
0.118486 -0.124326 0.146804
0.161987 0.445558 -0.060532
0.225523 0.044576 0.286192
0.071148 0.421444 -0.066027
0.377574 0.075941 0.132690
-0.078460 -0.419121 -0.196762
0.415212 0.244764 0.074717
0.226778 0.425743 -0.056686
0.255148 0.196990 0.349445
0.285679 0.135551 0.323990
0.284383 -0.058553 0.094497
0.183753 -0.120008 0.150817
0.380204 0.197126 0.274099
0.416689 0.156631 0.180381
0.215884 -0.412738 -0.237458
0.144496 0.440444 0.270157
-0.296460 -0.413009 -0.206743
-0.084604 0.057756 -0.033223
0.279790 0.061658 0.248394
-0.405264 -0.423239 -0.160698
0.086703 -0.127368 0.044561
-0.339876 -0.131609 -0.006961
0.286333 -0.056369 0.099106
0.316530 0.270179 -0.070943
-0.127292 -0.390941 -0.294471
-0.290410 -0.426739 -0.158546
-0.147637 -0.418151 -0.197270
0.177467 0.358473 0.328742
0.299346 -0.024142 0.055852
0.129535 -0.410174 -0.242755
0.062760 0.474058 0.182302
0.047902 -0.461062 -0.053038
0.000145 -0.478605 0.013973
0.140769 -0.062068 -0.088980
0.279818 -0.415039 -0.231226
-0.095428 0.048387 -0.011307
0.206231 0.048762 0.296659
-0.285885 -0.427896 -0.154365
0.232097 0.471454 0.037610
0.314453 -0.324659 -0.232072
-0.097697 -0.445015 -0.101496
0.346960 0.265413 0.306480
0.320206 0.143784 -0.014516
0.133478 -0.099740 0.024224
0.329495 0.104751 0.281868
0.265968 -0.038470 0.025644
0.101342 0.491260 0.147997
0.088421 0.269356 0.336181
-0.374630 -0.414774 -0.193643
-0.125013 -0.406793 -0.238512
0.227940 -0.069123 0.130403
0.203664 -0.019786 -0.011561
0.190859 -0.061091 0.207421
0.203979 -0.463896 -0.052015
0.231161 -0.073686 0.149551
-0.049360 0.122677 0.149272
0.113131 -0.031190 -0.098410
-0.031447 0.419307 0.158014
0.419530 0.271835 0.130055
0.094644 0.093942 0.288594
-0.407109 -0.427135 -0.147132
-0.020410 -0.364718 -0.353890
0.095239 0.249321 -0.136442
0.326665 0.031628 0.115170
-0.050217 0.392046 0.140623
0.162953 0.428928 -0.078508
0.156038 -0.029127 0.284111
0.315135 0.002958 0.083083
0.083848 0.061032 -0.078276
0.144143 -0.488302 0.076045
-0.034607 0.075988 -0.066938
-0.025412 0.425232 0.163408
0.307650 -0.348638 -0.235359
0.150233 -0.060540 0.246026
0.177924 -0.131649 0.128908
0.248648 -0.424777 -0.085143
0.159863 0.059966 -0.058237
0.351777 0.242772 0.307776
0.111686 0.407911 -0.089612
0.320862 0.414379 0.039498
0.314819 0.396556 0.274689
-0.140127 -0.393421 -0.284984
0.267979 0.056622 0.266601
0.238720 -0.412008 -0.049967
-0.100081 -0.014024 -0.120817
-0.328964 -0.419773 -0.179846
0.239771 0.469432 0.044936
0.285933 0.043287 0.234349
0.297926 0.407929 0.193352
0.223917 -0.087723 0.144115
0.236362 0.471178 0.065986
0.014658 0.000847 0.204945
0.321336 -0.281399 -0.031710
-0.050459 0.172246 0.172049
0.248821 -0.389363 -0.002442
0.106209 0.037642 0.287947
0.250599 -0.391165 -0.010753
0.391716 -0.429347 -0.154635
-0.305215 -0.369749 -0.236280
0.268250 -0.383197 -0.225133
-0.054797 -0.435199 -0.139699
0.119990 0.140170 0.309033
0.264136 0.152086 0.331953
0.236616 0.435826 -0.039066
-0.177859 -0.347338 -0.332605
0.237313 0.109342 0.325977
-0.222924 -0.473594 0.009538
-0.395498 -0.322049 -0.037793
0.150896 0.147418 -0.086137
0.391828 0.147023 0.242541
0.073540 -0.450027 -0.095540
0.208428 -0.098299 0.063589
0.250518 0.461119 0.020533
0.405765 0.129895 0.140022
-0.126716 -0.377569 -0.342954
0.169683 -0.127345 0.097279
-0.079535 -0.388715 -0.305877
-0.079261 0.060595 -0.041048
0.312379 0.006252 0.064768
0.104819 -0.445595 -0.113958
0.214493 -0.427849 -0.183639
0.262692 -0.421363 -0.208207
-0.038709 -0.454259 -0.071146
0.214522 0.377069 -0.092420
0.409815 0.297498 0.109448
0.068091 0.482991 0.062208
-0.003798 0.358626 0.252307
-0.034385 -0.488712 0.053270
0.263941 0.454694 0.101980
0.300836 0.012872 0.040265
0.242933 0.396547 -0.070063
-0.021074 0.090456 -0.069529
0.286349 0.365740 -0.052872
-0.160533 -0.486280 0.053020
-0.353099 -0.410143 -0.212461
0.326916 0.237885 0.329020
0.046281 -0.023514 -0.152581
0.287112 0.051878 0.238429
0.248094 0.057782 -0.018332
0.274259 -0.401460 -0.231222
0.343838 0.336286 -0.008731
0.153976 -0.135795 0.132875
0.131337 0.474746 0.215647
0.104767 -0.018722 0.276108
0.100149 0.104469 0.293496
-0.110445 -0.468613 -0.015318
-0.042453 0.395077 0.066886
0.110265 -0.113994 0.074073
0.192459 -0.471868 -0.022281
0.036518 -0.077259 0.143109
0.114215 -0.387765 -0.321967
0.322923 0.411612 0.035211
0.216586 0.449906 -0.035138
0.327981 0.043221 0.151240
-0.354726 -0.356220 -0.018419
0.112999 0.437104 -0.066112
0.024708 0.434672 0.228068
-0.022496 0.044696 -0.094073
-0.270838 -0.419994 -0.044702
0.268844 0.058055 -0.006301
0.227259 -0.003484 -0.005852
-0.167489 -0.435327 -0.132671
-0.099037 -0.474775 0.006434
0.226782 -0.084985 -0.123836
-0.119651 -0.457396 -0.055223
-0.214564 -0.336538 -0.320360
0.217356 -0.088556 0.096711
0.254561 0.077068 0.305001
0.386177 -0.420593 -0.190150
0.135701 -0.186296 0.032665
0.067595 -0.490204 0.098313
-0.326239 -0.350950 -0.222981
0.203728 0.021100 -0.026795
0.062266 0.084173 0.263797
0.016764 0.423737 -0.018747
-0.033249 0.216407 0.255981
0.154330 -0.399949 -0.280845
0.417078 0.151958 0.144660
0.195254 0.088812 0.312570
0.312478 0.130511 -0.005630
0.015721 -0.429265 -0.163418
0.215413 -0.091725 0.116018
-0.053175 0.135767 0.151430
-0.092016 0.060427 0.036126
0.165778 0.486652 0.026215
0.376400 -0.442396 -0.093251
0.291492 0.419103 0.177428
0.424340 0.179680 0.179313
0.285760 0.442118 0.090884
0.198989 -0.424146 -0.194165
0.198804 -0.465475 0.023584
0.049741 -0.401977 -0.266395
0.070725 -0.434563 -0.150145
-0.197269 -0.382823 -0.321195
-0.309033 -0.408071 -0.221508
-0.236448 -0.427564 -0.157127
0.118832 0.011428 0.290408
-0.087121 0.244998 0.054545
0.257357 -0.038664 0.020684
-0.032403 0.129402 0.176423
-0.189902 -0.407359 -0.232894
0.431078 0.223524 0.150482
0.085542 0.430968 0.262862
-0.038539 0.387980 0.029162
0.377244 0.112758 0.234229
-0.178324 -0.481185 0.034041
0.121287 0.465618 -0.024152
0.031436 0.441573 0.224958
-0.104357 -0.470681 -0.008133
0.038081 0.351628 0.293516
-0.176507 -0.442004 -0.108324
-0.096148 0.048782 -0.005032
0.366818 0.093069 0.082729
0.086503 0.411831 0.282442
0.275983 0.077800 -0.014769
0.349896 0.052103 0.135290
0.347716 0.379685 0.047830
0.120549 -0.111396 0.184045
-0.089464 0.236451 0.185590
-0.308430 -0.326893 -0.246541
0.089365 -0.422105 -0.197440
0.080600 0.490064 0.085101
-0.051697 0.351921 0.014573
0.243476 0.049139 -0.016639
-0.264988 -0.397455 -0.264618
0.037013 -0.385919 -0.321407
0.373760 -0.436963 -0.085373
0.290183 0.438848 0.083836
0.124996 -0.422011 -0.199959
0.116825 0.343684 -0.114592
0.385485 -0.398852 -0.190171
-0.017259 0.434033 0.104853
0.142526 0.413859 -0.087738
0.296029 -0.391004 -0.034401
0.290451 0.431713 0.014617
0.229598 0.049506 0.286853
0.010935 -0.408007 -0.242237
0.069107 0.177939 0.293366
0.409941 0.143381 0.191721
0.157952 -0.055468 0.245178
-0.067496 0.152651 0.134042
0.041172 0.472577 0.061635
0.229857 -0.063851 0.118385
-0.090199 0.015535 0.073164
0.137945 -0.104137 -0.044904
0.203072 0.484119 0.058264
0.000285 0.414508 0.223672
0.378317 -0.418089 -0.088268
0.298084 -0.325833 -0.234180
0.321060 0.069161 0.252040
0.218020 0.262988 0.355403
0.216284 0.042660 0.288389
0.249361 -0.396873 -0.023750
-0.059387 0.039511 0.113709
0.353350 -0.429139 -0.057288
0.059114 -0.034813 -0.162089
0.386071 0.240184 0.251658
-0.042154 0.379181 0.023088
0.153076 0.435429 -0.071528
0.117219 0.473580 -0.006249
0.081779 -0.331969 -0.332689
-0.011534 0.429893 0.030457
0.273932 0.140989 0.328184
0.347826 0.213488 0.317153
0.074098 0.437055 -0.047307
0.064343 -0.447892 -0.102043
-0.008380 0.050971 0.184621
0.212283 -0.068580 0.206215
0.368294 0.243917 0.288987
-0.400775 -0.443600 -0.070970
-0.021119 0.295608 -0.063334
-0.024482 0.195446 0.233980
-0.008146 0.440233 0.171534
0.429093 0.178412 0.149418
-0.046109 -0.441318 -0.117912
0.117254 0.372235 -0.106230
0.236614 0.432589 0.250320
0.183786 -0.428394 -0.178543
0.032159 0.109947 -0.084897
0.320962 0.118702 0.298843
0.119981 0.496962 0.074502
0.116664 0.463800 -0.026350
0.057233 0.353501 0.297504
-0.352153 -0.451100 -0.065461
0.248685 -0.425964 -0.190267
-0.378659 -0.425727 -0.152885
0.076618 -0.102156 0.088942
0.218713 0.062476 0.296825
0.173515 -0.426984 -0.183162
-0.408576 -0.385343 -0.210008
-0.006441 -0.471733 -0.010246
-0.372681 -0.414742 -0.042795
0.300196 0.386909 0.278136
0.175075 -0.489244 0.048950
0.383167 0.240173 0.261484
-0.109758 -0.308525 -0.336382
0.386102 0.094762 0.143985
-0.064896 0.343327 0.184070
-0.071484 0.068195 -0.044768
0.205635 0.436271 0.259666
-0.047884 0.083342 -0.052470
0.074732 -0.186832 0.072890
0.023205 -0.438599 -0.131751
0.367894 0.253891 0.285112
0.161195 -0.042792 -0.022569
0.085036 -0.447723 -0.104936
-0.374288 -0.395052 -0.234674
0.198678 -0.098136 0.161527
0.075103 0.039550 -0.087555
0.177320 -0.021908 0.289206
0.193372 0.287871 0.354247
-0.423062 -0.417023 -0.102681
0.123586 0.417793 -0.085515
0.036420 0.171571 0.280373
-0.371448 -0.432049 -0.131654
0.340711 0.185521 0.316288
0.031784 -0.422686 -0.189053
0.125266 -0.115419 -0.024564
0.223644 0.391464 -0.084185
0.128297 -0.099211 -0.042413
0.132515 -0.093999 0.015217
0.187099 0.454859 0.237395
0.355139 0.361537 0.034644
0.145852 -0.346372 -0.329055
-0.305763 -0.413787 -0.203008
0.051393 0.345685 0.305297
0.371185 0.276523 0.268408
0.254110 0.462659 0.050630
-0.185689 -0.449722 -0.080501
-0.388919 -0.311821 -0.028945
0.172155 -0.066260 0.211493
0.122873 -0.131267 -0.008716
0.004000 -0.394716 -0.290005
-0.341658 -0.435203 -0.123113
0.017524 -0.476496 0.005534
0.059852 0.119308 0.267401
0.238287 -0.412308 -0.044717
0.070563 0.047140 0.265995
0.419351 0.158849 0.110564
0.298872 -0.415872 -0.231987
-0.022490 -0.419997 -0.196217
0.325045 -0.416233 -0.040361
-0.032068 -0.466598 0.098461
0.158511 0.435504 -0.070749
-0.378244 -0.420947 -0.046530
-0.081969 0.073682 -0.013519
-0.019444 -0.487695 0.048234
-0.399053 -0.436264 -0.064418
-0.096172 -0.419758 -0.193432
-0.182309 -0.413153 -0.213667
-0.017765 0.433924 0.163277
0.070103 -0.397813 -0.283340
0.025968 0.410365 -0.046148
0.332646 0.388177 0.152257
0.290690 -0.436206 -0.155606
0.320121 0.153139 -0.024217
0.257650 0.207621 -0.098362
0.352447 0.206087 0.313147
0.229627 -0.427994 -0.071569
-0.077783 0.331854 0.096723
0.038727 -0.396934 -0.284139
-0.154625 -0.409503 -0.227820
-0.012726 0.205380 0.273876
-0.120817 -0.433247 -0.143608
0.273165 -0.430587 -0.175098
0.354223 -0.359150 -0.216971
0.063514 0.480710 0.058909
-0.009814 -0.423859 -0.182313
0.263593 0.028959 0.002262
-0.029933 0.076546 0.164223
0.239085 -0.080574 0.055582
0.338283 0.398988 0.061991
0.310816 -0.446257 -0.048517
0.153245 0.427223 -0.080310
-0.410710 -0.265711 -0.161709
0.287981 0.086124 0.297744
0.048061 0.037347 -0.100292
-0.228133 -0.396889 -0.268823
0.093032 -0.396916 -0.288639
-0.049484 0.138600 0.159081
0.290084 0.431383 0.139157
-0.025659 0.404286 0.013914
0.225109 0.379026 0.313060
0.085365 0.445345 0.246464
-0.192656 -0.436551 -0.127560
-0.121973 -0.411946 -0.219903
0.373328 0.117625 0.080674
0.018832 0.068592 -0.093500
-0.056048 0.034630 -0.089513
-0.064800 0.338870 0.206826
-0.025356 0.428905 0.136642
0.095593 0.418744 0.278779
0.409132 0.297472 0.091323
0.284836 0.215656 0.349846
0.383951 0.090296 0.140370
0.185014 0.488321 0.049290
0.127124 -0.102874 0.031080
0.357443 -0.451746 -0.103752
0.415464 0.147166 0.152452
-0.059348 0.328243 0.020897
0.363430 0.139871 0.278205
-0.267689 -0.438348 -0.116594
0.044776 0.442242 -0.021342
-0.205457 -0.480710 0.033939
-0.285578 -0.446101 -0.087600
0.280998 0.378822 -0.052661
0.090613 -0.454229 -0.082851
0.280143 0.095654 -0.023518
-0.101994 0.016152 0.052502
0.252830 -0.125367 -0.049238
0.220508 0.396732 0.298514
0.137173 -0.129638 0.121639
-0.004621 -0.456966 -0.063950
0.150031 0.035192 -0.047783
0.320172 0.065702 0.248152
-0.265597 -0.426712 -0.159378
-0.118440 -0.470105 -0.009307
0.280885 0.069229 0.272770
-0.382395 -0.357499 -0.224942
-0.344367 -0.392339 -0.029823
0.217829 -0.452946 -0.074983
0.429259 0.190977 0.128816
0.119580 -0.413539 -0.230400
0.058334 0.474193 0.173668
0.121660 0.469130 0.227814
0.044989 0.068656 -0.089859
0.038337 -0.417807 -0.208170
-0.009467 0.400134 -0.022795
0.368609 -0.435263 -0.161962
-0.002297 0.028656 -0.110757
0.244810 -0.320247 -0.262078
0.341948 0.172785 -0.022210
0.298686 -0.013576 0.207413
0.306114 0.338055 -0.046325
0.034500 0.447533 0.002150
0.083273 0.489690 0.126233
-0.043700 0.124219 -0.041979
-0.052995 -0.454850 -0.068096
-0.145219 -0.412455 -0.217227
-0.277415 -0.431040 -0.143497
-0.307865 -0.423967 -0.167931
-0.073150 0.288445 -0.018989
0.070621 0.480425 0.044312
0.336594 0.113056 0.283496
0.249552 -0.445348 -0.088184
0.076891 0.417022 -0.073952
0.424677 0.248172 0.127446
0.296080 -0.347687 -0.020879
0.233161 -0.262990 -0.264113
0.119293 0.457844 0.246101
0.121380 0.488360 0.165603
0.163943 0.462340 -0.036114
0.198869 -0.103466 0.067848
0.068879 -0.411674 -0.233990
0.020542 0.460346 0.057110
-0.263029 -0.401762 0.026663
0.012971 -0.489226 0.051981
0.241909 0.379350 -0.076208
0.084387 -0.459060 -0.064224
0.302886 -0.434552 -0.162134
0.007115 0.434796 0.209311
0.095830 0.491936 0.136532
0.190899 0.461774 -0.030661
0.086777 0.262366 0.336045
0.028178 -0.462465 -0.045897
-0.389765 -0.429580 -0.139146
0.230843 -0.411962 -0.002626
0.008328 -0.483870 0.032482
-0.273062 -0.407594 -0.014637
0.085249 -0.104266 0.074331
-0.375086 -0.377733 -0.231930
0.099850 -0.114262 0.097594
0.248895 0.425765 0.247634
-0.185836 -0.425107 -0.169805
0.125460 0.017029 0.294203
0.136761 0.371098 0.316617
-0.169223 -0.407603 -0.233041
-0.402112 -0.415145 -0.190388
0.325836 0.055858 0.178618
-0.052095 0.188428 0.179473
0.215794 -0.024127 0.253469
0.109177 -0.107302 0.049784
0.210473 -0.005396 0.280527
-0.000618 -0.347601 0.112780
-0.088242 0.060322 -0.014401
-0.031374 -0.440542 -0.121546
0.161718 0.027212 -0.043433
0.258035 0.414247 0.252716
0.151282 -0.103241 0.032675
0.143217 0.327924 0.343270
-0.046534 0.365596 0.014124
0.013881 -0.483695 0.031515
0.327880 -0.243187 -0.036898
-0.353144 -0.407612 -0.221714
0.251136 0.107434 0.323773
-0.043827 0.071134 -0.064554
0.210315 0.404174 -0.082733
-0.204095 -0.465174 -0.023517
0.222920 -0.093337 -0.089444
0.403509 0.311499 0.158707
0.251670 0.454780 0.154988
0.386778 0.128670 0.091051
-0.242228 -0.434890 0.038795
-0.051120 0.370116 0.052988
0.364470 -0.430000 -0.069712
0.124026 -0.076627 -0.010951
0.024001 -0.454718 -0.074241
0.332650 -0.431123 -0.175222
0.396624 0.149431 0.233713
-0.098657 -0.347743 -0.354567
0.191507 -0.120058 0.103666
-0.133872 -0.458324 -0.051320
0.169171 0.327973 -0.114343
-0.343341 -0.280181 -0.211655
0.317676 0.125425 0.305648
-0.029138 -0.389122 -0.307788
0.035517 0.099378 0.247712
-0.011994 0.412869 0.004311
-0.296310 -0.358093 -0.257422
-0.027462 0.419463 0.062406
-0.006222 0.439467 0.049071
0.388666 -0.379413 -0.106809
0.255725 -0.376611 -0.240196
0.220427 -0.091514 0.141980
0.415218 0.175746 0.088548
-0.075171 0.073303 0.087085
0.092286 0.489274 0.151141
0.125047 0.036480 0.296658
0.319038 0.032981 0.137806
-0.095847 0.050850 0.000445
-0.210562 -0.444798 0.071478
-0.239426 -0.439589 -0.113461
0.072838 -0.474408 -0.006415
0.175876 0.014389 0.301415
0.277704 0.446675 0.089192
-0.056770 0.132487 0.143798
0.324216 0.032984 0.130742
0.321159 -0.461863 -0.059006
-0.037510 0.117081 0.164580
0.105020 -0.440286 -0.132907
0.070773 0.487047 0.099410
0.069039 0.434851 -0.046345
0.188740 -0.407665 -0.255441
-0.196427 -0.388625 -0.300051
0.260691 -0.410757 -0.065402
-0.132491 -0.448102 -0.089244
-0.043735 0.104262 0.149903
0.053402 -0.461571 -0.051688
0.110570 -0.000419 0.284320
-0.240677 -0.461289 -0.035037
0.055930 -0.490693 0.055382
0.118644 -0.142864 0.007539
-0.170981 -0.466364 -0.019756
0.328171 -0.444937 -0.049975
-0.072625 0.341369 0.088934
0.227505 -0.416079 -0.226008
0.213840 -0.438340 -0.144821
0.064196 -0.095929 0.098794
-0.048611 0.126685 0.152990
0.133060 0.182205 0.327935
0.259491 -0.387143 -0.029357
0.245899 -0.399763 -0.020274
0.129548 0.464595 0.235933
-0.319383 -0.446960 -0.057805
-0.312669 -0.421411 -0.176309
-0.416263 -0.373337 -0.078133
0.220173 0.001031 -0.010998
0.374574 0.359934 0.104952
-0.349112 -0.448192 -0.076064
0.211661 -0.097087 0.068361
0.028840 0.414582 0.249170
0.095823 0.263639 0.338156
0.168911 -0.082695 0.007785
0.289486 -0.426371 -0.191714
0.345803 -0.459681 -0.069860
0.224415 -0.295747 -0.275585
0.290129 0.361507 -0.052042
0.223374 -0.071020 0.022488
0.365640 -0.350720 -0.203159
-0.367552 -0.446446 -0.081466
0.145793 0.401748 -0.094118
0.099939 0.147564 -0.091476
0.280008 0.445248 0.109305
-0.060710 0.044513 -0.078202
0.014834 0.381246 -0.056593
-0.310113 -0.384693 -0.226391
0.349755 -0.402266 -0.048601
-0.181364 -0.382905 -0.321207
0.001221 0.445563 0.173885
0.319291 0.394878 0.170259
-0.153088 -0.425161 -0.171175
0.050100 0.402055 -0.069375
0.306252 0.034517 0.038867
0.237583 0.401179 -0.072021
0.286424 -0.450841 -0.101950
-0.004032 0.070832 0.192601
0.207522 0.100199 0.320049
0.193475 0.369845 0.322471
0.385720 0.336359 0.194911
0.080646 -0.147258 0.043487
0.033795 0.350520 -0.084584
0.219639 -0.007905 -0.007932
0.001033 0.115009 0.243362
-0.106995 0.019981 -0.056927
-0.007157 0.368758 0.246066
0.251123 0.171993 -0.071367
-0.373793 -0.449798 -0.069552
-0.204305 -0.397309 -0.268252
0.097777 0.338920 -0.112906
0.374491 0.209804 0.286075
-0.017951 0.116023 -0.072613
0.256322 0.444721 0.183039
0.068805 0.101867 -0.082515
0.184218 0.041221 -0.042496
-0.376307 -0.444469 -0.088535
0.014684 0.077104 0.237799
0.074315 0.449756 -0.031952
0.404537 0.337990 0.148543
-0.078005 0.105511 0.054113
-0.049810 0.390154 0.149268
-0.169276 -0.490848 0.071091
0.419111 0.211283 0.206360
0.324149 -0.458414 -0.055550
0.228832 -0.410161 0.006750
0.159125 0.425835 -0.081582
0.357321 0.223996 0.307505
0.366823 0.138569 0.273490
0.027244 0.461598 0.156736
0.155195 -0.467342 0.079150
0.290091 0.072431 0.273996
0.185908 0.121943 0.321440
0.259308 0.431904 -0.024320
-0.030851 -0.444906 -0.105620
0.221371 -0.077786 0.172625
0.176942 0.309491 0.346599
0.263676 -0.063624 0.051516
0.354382 -0.419622 -0.055705
0.103907 0.484148 0.174173
0.272568 0.156351 0.332885
0.304605 -0.006652 0.124322
0.260177 0.071836 -0.021086
0.038201 0.451581 0.004936
0.262615 -0.375819 -0.011372
-0.175191 -0.486596 0.054041
0.103876 -0.123429 0.014301
-0.171731 -0.460748 -0.040153
0.341003 0.181917 -0.032670
0.367348 0.298873 0.265731
-0.038643 0.134847 0.244637
0.089818 -0.316998 -0.329468
0.097766 0.391839 0.298749
0.373100 0.101876 0.225630
0.242879 0.464859 0.028261
0.003810 0.069534 0.214702
0.130371 0.498135 0.074570
-0.084607 0.283096 0.031829
-0.047785 0.130720 0.156829
0.202574 0.003448 -0.020808
0.413640 0.281820 0.168015
-0.003223 0.389287 -0.036592
-0.120004 -0.394969 -0.280767
0.411427 0.285720 0.171043
0.313989 0.312003 -0.055801
0.268166 -0.414606 -0.058482
0.375476 -0.377096 -0.199077
-0.298935 -0.436062 -0.124809
0.339790 0.377898 0.245578
0.200140 0.119577 -0.057617
0.301943 0.415607 0.154195
0.379174 -0.441332 -0.140579
0.232065 0.283297 -0.122487
0.228993 -0.387871 -0.272939
0.043792 -0.447588 -0.101121
0.214425 0.473323 0.147833
-0.024695 0.119948 0.181902
0.391850 0.111510 0.194989
0.237557 0.388427 0.300106
0.009733 -0.086123 0.111075
0.179247 0.031879 -0.039680
-0.119178 0.183478 -0.054104
0.329264 0.373743 -0.000413
0.072857 0.483221 0.053606
-0.229068 -0.388016 -0.301275
-0.222815 -0.415046 -0.202692
-0.172860 -0.439823 -0.116125
0.279369 0.433270 -0.001042
0.196267 -0.448375 0.037797
0.284471 0.374961 -0.050918
0.287683 -0.433874 -0.164051
0.186192 0.410536 -0.085545
-0.102397 -0.414483 -0.212506
0.236960 0.469740 0.091204
-0.315343 -0.408619 -0.040292
0.253462 0.459089 0.113837
0.256330 -0.391533 -0.051276
0.140673 0.129779 0.314117
0.048623 -0.492049 0.060880
0.183625 0.454203 -0.043281
-0.362122 -0.436903 -0.115662
0.178976 0.018942 0.301547
0.091778 -0.429048 -0.172144
0.233491 0.470540 0.107043
-0.384303 -0.416939 -0.185115
-0.062930 -0.423091 -0.183664
-0.021598 0.160642 0.203464
0.164187 0.046673 0.305626
0.174676 -0.419729 -0.209828
0.166189 0.045393 -0.045711
0.019608 0.092655 -0.086950
0.159139 0.440483 0.268095
-0.021866 -0.484518 0.036908
0.037131 -0.479624 0.102280
-0.104907 -0.452896 -0.072128
0.311114 0.091523 0.020163
-0.072186 -0.428942 -0.161878
0.029775 0.373185 -0.075767
-0.076711 0.122701 0.025446
-0.069787 -0.472796 -0.002462
0.080424 0.344161 0.319946
0.430288 0.215645 0.122289
0.194812 -0.474699 -0.012304
-0.261148 -0.322631 0.058513
0.304361 -0.438178 -0.047164
-0.173035 -0.462374 -0.034364
0.053754 -0.335204 -0.338323
-0.025126 0.039240 0.161752
0.116694 -0.062382 0.246710
0.166680 -0.133243 0.142756
-0.234665 -0.296610 -0.303827
-0.013283 0.077249 0.237148
-0.378421 -0.443184 -0.092988
0.112198 0.495589 0.119016
0.222171 0.472233 0.020313
-0.059195 -0.418966 -0.198433
-0.036969 0.309774 -0.026139
-0.060040 0.378222 0.135928
0.244673 -0.078260 0.076485
0.159074 0.460420 0.237010
0.067390 0.477007 0.035471
0.084057 -0.075998 0.214306
0.169761 -0.031864 0.282092
0.121050 -0.120798 0.101278
0.265462 -0.415136 -0.227563
0.219303 0.009137 -0.014197
0.008302 -0.108730 0.094928
0.145102 -0.131368 0.118140
-0.206720 -0.426624 0.079643
0.135666 -0.131771 0.142444
0.303103 0.005573 0.046467
0.231585 0.145329 -0.073461
0.221955 0.400651 0.294573
0.165171 0.335567 0.342610
-0.005826 -0.465340 -0.033414
-0.001629 0.442780 0.177777
0.068909 -0.423141 -0.191404
0.219012 -0.020101 0.254587
0.123262 -0.447103 -0.109264
0.199223 0.012139 0.293381
0.068420 0.032151 -0.093516
0.343902 0.389136 0.124177
-0.091186 0.025573 0.069741
-0.424858 -0.407673 -0.105561
0.355397 -0.437323 -0.153791
0.354064 -0.402859 -0.225485
0.139651 -0.132898 0.138190
-0.014998 0.171106 -0.065058
0.082158 -0.196157 0.073202
-0.297841 -0.428362 -0.152526
0.211519 -0.356967 -0.289673
0.356607 0.156572 0.294488
-0.055360 0.357668 0.048769
0.126849 -0.179313 0.037312
0.293701 0.107577 0.307208
-0.095871 0.054381 0.017396
0.003026 0.390292 0.245401
0.072074 0.379699 -0.091859
0.308720 -0.371189 -0.236693
0.340777 0.108347 0.048794
0.281461 0.065605 0.258001
0.179723 0.337620 0.343485
-0.017892 0.115803 0.243853
0.012246 0.443935 0.198357
-0.030521 0.153579 0.190021
-0.008561 -0.417514 -0.205534
0.123806 -0.036512 0.272750
-0.036714 0.053045 -0.081896
-0.146954 -0.405426 -0.242219
0.125737 -0.469701 -0.027874
0.262890 0.455627 0.036142
-0.296435 -0.433778 -0.133220
0.281636 -0.458427 -0.074786
-0.412979 -0.415451 -0.188754
-0.142402 -0.471503 -0.002794
0.196265 -0.021537 0.282683
0.135463 0.400443 -0.095084
0.288950 0.169090 -0.059588
0.364164 0.196508 -0.005053
-0.202840 0.199089 -0.001887
0.198959 -0.434404 -0.158681
0.239309 -0.090896 -0.112525
-0.152718 -0.451387 -0.075454
0.169211 0.491467 0.047562
0.217884 0.329614 0.342252
0.169270 0.108627 -0.100861
0.200091 -0.455960 0.025803
-0.381735 -0.355815 -0.033488
0.124412 0.147946 0.314022
-0.426372 -0.423812 -0.117034
0.327382 -0.385095 -0.035711
0.151545 0.166569 0.324912
0.047346 0.406198 0.264884
-0.260078 -0.433493 -0.134885
-0.012619 0.437945 0.123459
0.127633 0.173602 0.324422
-0.284215 -0.395966 -0.038006
-0.086821 0.073269 0.045391
0.330445 0.059435 0.229182
0.165022 -0.480612 0.010946
0.071818 -0.444414 -0.115290
0.432134 0.220329 0.141629
0.258457 0.257086 0.356150
0.284691 0.438508 0.017031
-0.074468 -0.089000 0.075110
0.094845 -0.131956 0.030225
-0.038787 0.409758 0.107617
-0.112355 0.312756 -0.013132
-0.017477 0.395196 -0.010498
-0.067395 -0.477488 0.014183
0.105048 0.479633 0.195190
0.160879 -0.392757 -0.308044
0.101706 0.491169 0.056287
-0.147096 -0.419793 -0.191156
-0.179058 -0.468380 -0.011910
0.348244 -0.394406 -0.228739
0.250428 0.443024 0.196611
0.123186 -0.371637 0.102397
0.232697 0.438656 0.243672
0.123387 -0.449919 -0.099472
-0.130440 -0.394190 -0.282744
-0.041857 -0.413796 -0.217706
-0.065238 0.363791 0.145931
0.055951 -0.404940 -0.256319
0.336920 -0.404371 -0.041389
-0.096337 -0.462960 -0.036183
-0.281307 -0.409382 -0.220909
-0.408066 -0.367221 -0.206363
0.130527 -0.476063 -0.004296
0.084895 -0.104800 0.161533
0.211535 -0.420656 -0.208802
0.166660 -0.382362 0.083054
0.137767 0.467107 -0.024824
0.013629 0.067876 0.233277
0.397470 0.225479 0.043852
-0.163246 -0.358316 -0.340227
-0.000483 -0.468051 -0.023723
0.049415 0.474731 0.056110
0.070081 0.451458 0.232585
0.241511 0.468872 0.067289
0.255378 0.053734 -0.012467
0.391512 0.254160 0.024045
0.037593 0.340340 -0.092059
0.324990 0.103598 0.031622
0.380286 0.118833 0.090139
0.060410 0.446651 0.235728
0.431429 0.187518 0.144936
-0.337638 -0.354974 -0.013282
0.202532 -0.102003 0.071190
0.283133 0.276886 0.346229
0.383003 0.316755 0.024305
-0.065619 0.058150 0.105529
0.259106 -0.057523 0.192792
0.021497 -0.469604 -0.019127
0.253884 -0.060960 0.132214
-0.270707 -0.419693 -0.183874
-0.035617 0.161576 -0.043349
0.142970 -0.132900 0.128762
0.101579 0.293980 0.340951
-0.175284 -0.398422 -0.264623
0.094786 -0.017622 0.271781
-0.269747 -0.392857 0.023356
-0.243785 -0.445138 -0.092898
0.333433 0.325460 0.283098
-0.365312 -0.393812 -0.236760
0.075945 -0.440993 0.111088
0.366303 0.223731 0.296966
-0.285605 -0.402723 -0.054371
0.144610 -0.388589 -0.321899
0.222613 0.121340 0.327221
0.014096 0.301609 -0.095552
0.033374 0.092217 -0.087629
0.276401 0.444887 0.125011
-0.053112 0.320691 0.003329
0.255687 -0.440831 -0.134462
-0.142728 -0.480005 0.030216
0.331422 0.090347 0.046296
-0.030573 -0.456017 -0.065271
0.070983 -0.089655 0.180967
0.220741 0.436614 -0.049082
-0.066474 0.307413 0.029699
0.333459 -0.158325 -0.106807
0.171778 0.450178 0.249768
0.083509 0.369531 -0.101519
0.116404 0.494074 0.051351
0.417998 0.268762 0.101079
0.232314 -0.052239 0.014511
0.113680 0.081460 0.298614
0.126735 0.373513 0.314344
0.334082 0.103648 0.043462
0.285701 0.437295 0.131214
0.431889 0.192126 0.153470
0.405807 0.277261 0.055143
-0.244294 -0.389739 0.057516
-0.100616 0.041105 0.021682
-0.419653 -0.319870 -0.172841
-0.374106 -0.176729 0.001898
0.030845 -0.445017 -0.109549
-0.246665 -0.397006 -0.267145
0.400960 0.171878 0.233741
0.216086 0.468471 0.167503
-0.019239 0.064699 -0.083368
0.087093 0.153535 0.303112
0.369521 -0.424482 -0.204927
-0.213645 -0.425676 -0.165006
0.149873 -0.053166 -0.119735
0.143980 -0.128192 0.108113
0.072058 -0.365748 -0.346180
0.221425 -0.043247 0.005543
0.178885 -0.026725 0.285588
0.100630 -0.116277 0.115251
0.008881 -0.479795 0.017668
0.326213 -0.409657 -0.238092
0.303381 0.123732 0.311902
0.170388 -0.471909 -0.020853
-0.003189 0.320713 -0.061438
-0.101993 -0.431978 -0.149257
0.220724 -0.430312 -0.009897
0.428510 0.235780 0.146680
-0.384987 -0.419511 -0.175581
0.293133 0.226455 0.347909
0.187512 0.473536 0.191422
0.185249 -0.042542 -0.011932
0.205981 0.169676 -0.118050
0.296971 0.314144 -0.061590
-0.044646 -0.392675 -0.293836
0.355346 -0.320007 -0.205319
0.336990 0.140997 0.005463
-0.194695 -0.482234 0.039243
0.157070 0.063859 -0.054795
0.176980 -0.072044 0.000977
0.401184 0.152789 0.225391
0.271393 0.378343 0.286370
0.101173 0.388903 0.301177
-0.265698 -0.415205 -0.005330
-0.123957 -0.454598 -0.065414
-0.018995 0.434097 0.158055
0.064177 -0.427411 0.115030
0.300083 0.186430 0.337581
0.110811 -0.000303 -0.068645
0.226275 -0.027569 0.001890
0.244233 0.456879 0.164183
-0.115328 -0.388584 -0.303553
-0.215555 -0.433838 -0.135990
0.070131 -0.499556 0.088189
0.112731 -0.420279 -0.206073
-0.268266 -0.447393 -0.084210
0.049291 -0.073512 0.184050
0.259334 0.046847 0.235585
0.034806 -0.456326 -0.069001
0.192467 -0.399434 -0.285622
0.263228 0.442072 -0.007046
0.285464 0.345194 0.310356
0.422434 0.259100 0.154007
0.296664 -0.343815 -0.234532
0.099406 -0.105220 0.045299
0.022505 -0.451604 -0.085414
0.141370 0.429626 0.279343
0.210778 0.324471 -0.105122
0.049243 0.443236 -0.024523
-0.385493 -0.430679 -0.135439
0.089739 0.491839 0.076825
0.098481 -0.133793 0.018277
-0.254350 -0.449118 -0.079129
0.381349 0.102378 0.207213
0.145826 0.311534 -0.121091
0.304824 -0.011358 0.122232
0.144116 -0.059672 -0.094448
-0.242716 -0.457331 -0.049539
0.085351 0.394606 -0.089947
-0.390325 -0.330403 -0.213982
0.327765 -0.433688 -0.165637
0.305327 -0.460050 -0.071206
0.291991 -0.030441 0.134550
0.235041 -0.443608 -0.124750
0.220453 0.355333 0.330333
0.127141 0.395986 -0.098307
-0.001044 -0.482859 0.029200
-0.022084 0.306787 -0.048612
0.169586 -0.086389 0.012099
-0.431282 -0.356357 -0.136126
0.409539 0.211462 0.227681
0.158501 0.011144 0.301196
-0.308576 -0.320917 -0.247383
-0.081609 -0.463459 -0.035525
0.211746 -0.017721 0.271550
0.042595 -0.100284 0.091026
0.244203 -0.403762 -0.251924
-0.032815 0.132301 -0.052574
0.246850 0.407378 0.272154
0.225364 0.421614 0.269072
0.086636 -0.109895 0.111197
0.288657 0.385359 0.263032
0.125854 -0.385692 -0.330237
0.263109 0.080019 0.304060
0.279884 0.430509 0.170556
0.234972 -0.083949 0.076910
0.233300 0.450499 0.208620
0.367723 -0.275918 -0.174891
-0.034253 0.090721 0.161297
0.342980 -0.451034 -0.104849
-0.039233 0.141312 0.173517
0.151178 -0.445779 0.089069
0.319400 0.322436 0.297415
0.323525 0.139101 -0.006417
-0.373277 -0.448273 -0.074769
-0.222413 -0.431993 0.064425
-0.342119 -0.450771 -0.067350
0.319548 -0.432265 -0.170397
-0.166290 -0.395429 -0.275915
0.090452 -0.489092 0.045594
-0.219174 -0.481562 0.038596
0.411170 0.226395 0.220700
-0.383120 -0.407861 -0.218436
0.259041 -0.069496 0.081072
0.178311 -0.459607 -0.067146
-0.107289 -0.494657 0.080590
0.305909 0.430355 0.056374
-0.318781 -0.392193 -0.227438
-0.001940 0.367577 -0.049252
-0.236812 -0.468686 -0.007571
0.249961 0.462193 0.034924
0.082770 0.084650 0.278781
0.119282 -0.051885 -0.058050
0.223210 -0.008002 0.260567
0.289571 -0.430197 -0.177295
-0.085865 -0.406773 -0.240952
0.129012 -0.128113 0.155920
0.339657 0.392306 0.125747
0.406305 0.227841 0.228468
-0.018387 0.121434 0.189276
0.387919 -0.424250 -0.114922
0.368047 -0.428005 -0.073969
-0.336637 -0.435992 -0.120864
0.192275 -0.134431 -0.037766
-0.088381 0.024694 -0.080075
-0.393650 -0.425737 -0.152123
0.202834 0.310292 -0.113656
0.096858 -0.106506 0.061787
0.086401 -0.106927 0.156425
-0.165775 -0.399428 -0.261376
0.410723 0.268454 0.067640
0.284638 0.396122 0.243024
0.396668 0.323465 0.067211
0.213694 0.480599 0.056761
0.037739 0.040767 0.240462
0.158376 -0.024982 -0.031145
-0.400715 -0.306507 -0.038131
0.026984 0.469306 0.105810
-0.245909 -0.271754 0.058603
0.077345 0.488241 0.117563
0.365443 0.308154 0.264682
-0.279361 -0.403104 -0.045353
0.401328 0.131177 0.205252
0.321583 0.149180 0.316936
-0.081967 -0.471931 -0.004795
0.132544 0.007367 0.294986
0.194535 0.012773 0.295820
0.089766 0.028988 0.277454
-0.187375 -0.385106 -0.312839
0.310060 0.045464 0.039557
-0.068879 -0.485647 0.043706
0.296729 -0.424381 -0.199685
0.229074 0.472787 0.104142
0.159238 -0.446187 -0.113259
-0.108643 0.164524 0.039699
-0.002827 -0.401358 -0.265194
0.091086 -0.012446 -0.107703
-0.258172 -0.456418 -0.052414
0.212471 0.371748 -0.094898
0.067758 -0.482040 0.022586
0.224843 -0.443766 -0.106697
0.333388 0.309920 0.294418
0.068381 0.484839 0.073257
0.050219 0.446819 0.230756
-0.117197 -0.444658 -0.102223
0.123389 0.093982 0.304950
0.360613 0.226404 0.303715
0.207637 -0.052790 0.218830
0.125428 0.466931 0.231783
-0.272318 -0.408655 -0.224174
0.128801 -0.478744 0.087192
0.239024 0.454293 0.178325
0.376969 -0.399428 -0.202993
0.149632 0.461445 0.237693
-0.019740 0.345055 -0.036844
-0.001568 -0.396803 -0.282156
0.295989 0.223035 -0.081987
0.387122 0.384068 0.162172
-0.387231 -0.369555 -0.040988
0.118461 -0.467027 -0.036985
0.276016 -0.443118 -0.061140
0.311584 0.425093 0.044313
-0.073767 -0.460067 -0.047874
0.156726 0.340870 0.337420
-0.272119 -0.415147 -0.043002
-0.018311 0.037210 -0.100699
0.179859 -0.102523 -0.067246
-0.081983 -0.015144 0.081432
0.190623 -0.457533 -0.074264
0.078327 -0.462505 -0.050505
-0.323157 -0.409308 -0.216678
0.355392 0.314821 -0.020825
0.134959 -0.435635 -0.150874
-0.036938 0.291885 -0.054686
0.334885 0.147630 0.308222
-0.049826 -0.434570 -0.142071
0.321202 0.070381 0.043730
0.403748 0.177626 0.062174
0.315674 -0.357798 -0.027835
0.072743 -0.457346 -0.068887
-0.004568 0.405174 0.225298
-0.224813 -0.443056 -0.102269
0.045427 0.336718 -0.096972
0.163777 -0.037694 0.275619
0.409464 0.200243 0.074435
0.086519 0.360099 -0.104304
-0.059771 0.068901 0.116415
0.174320 0.033094 0.303885
0.359003 0.367367 0.057751
-0.112358 -0.428114 -0.163060
0.088438 0.474501 0.204876
-0.004473 -0.391026 -0.302302
-0.011939 0.054722 -0.091373
-0.197771 -0.439977 -0.114722
0.005102 0.045220 0.202596
-0.169581 -0.437606 -0.124356
0.204199 0.474635 0.006180
0.255486 -0.069224 0.052438
0.116413 0.049026 -0.063429
0.017983 0.352926 -0.074881
0.181574 -0.446921 -0.111316
0.132011 0.449571 0.257567
-0.027115 0.374476 -0.013546
0.222884 -0.346240 0.050375
-0.102510 -0.445502 -0.099535
0.391896 -0.342434 -0.133568
0.308719 0.134998 -0.012355
-0.014125 0.432365 0.049332
0.103294 -0.110719 0.067937
-0.350056 -0.452382 -0.056109
0.237437 0.011131 0.246069
-0.083793 0.016877 0.080603
0.089805 -0.021776 -0.127741
0.067893 0.012069 -0.103568
-0.036784 0.156746 0.184642
0.101649 -0.407358 -0.252055
-0.376966 -0.410789 -0.043538
0.090778 0.452274 -0.037529
0.091757 0.359605 -0.105479
0.076485 0.487806 0.076332
0.054760 -0.463068 -0.046146
0.362674 0.261694 0.287891
-0.144078 -0.019011 -0.029265
-0.410733 -0.360177 -0.200590
-0.245990 -0.459999 0.020749
0.338065 0.397415 0.057003
0.293475 0.373942 -0.043653
0.275047 0.368093 -0.060391
0.130413 0.139536 0.311287
0.267890 -0.332696 -0.234551
0.351693 0.190088 0.306966
-0.081371 0.056131 -0.044067
0.082047 0.020696 -0.089464
0.426791 0.241436 0.154071
-0.305485 -0.312233 -0.252291
-0.327286 -0.370485 -0.227052
-0.068592 -0.448110 -0.092095
0.162673 0.465038 -0.027570
0.162127 -0.439636 -0.137416
0.108223 -0.439043 -0.137378
0.086793 -0.406695 -0.253194
-0.329508 -0.331297 -0.219353
0.189092 0.269363 0.356146
0.276373 0.418095 0.213433
0.317198 0.164790 0.324574
0.331586 0.105882 0.038930
0.103324 0.480561 0.019080
-0.125196 -0.450555 -0.080163
0.109768 0.475415 0.000814
-0.044389 0.101732 -0.042809
0.352232 0.126102 0.043163
-0.058423 -0.080432 0.087930
0.008607 0.155611 -0.077826
0.047772 0.464002 0.019134
0.385077 0.215610 0.267541
0.185906 -0.102993 -0.068487
0.192377 0.166234 0.331903
-0.320113 -0.407953 -0.221607
0.312440 -0.301775 -0.229257
0.103237 0.000907 -0.078026
0.326275 0.231192 -0.053543
0.057204 -0.497462 0.078963
0.280294 0.444710 0.024002
0.374519 0.091083 0.200164
0.148960 -0.048675 0.261607
0.241325 -0.445544 -0.117715
-0.394726 -0.384993 -0.223070
0.185524 -0.480490 0.040472
0.289348 0.132076 0.321475
-0.425571 -0.370249 -0.168029
0.059540 -0.494837 0.069988
-0.032109 -0.364542 -0.353783
0.026233 -0.021460 0.210326
-0.370030 -0.339911 -0.224604
0.104784 -0.020200 -0.091763
0.128600 -0.127636 -0.015671
0.199423 -0.102321 0.062635
0.045556 0.001644 -0.126053
0.109381 -0.493382 0.060288
0.082246 0.458286 -0.020920
0.216140 0.193826 0.351456
0.395832 0.144350 0.232053
0.411953 0.198684 0.079203
0.209488 0.117935 0.325077
-0.369576 -0.410618 -0.209128
0.046384 0.370834 -0.086060
0.383390 0.111870 0.220558
0.288271 0.178240 0.336677
0.161741 0.480968 0.007106
0.144565 0.017734 0.300545
0.367247 0.335534 0.020754
0.085815 0.094365 -0.077645
0.370804 0.359671 0.080860
-0.020545 0.077568 0.175159
0.195465 0.422612 0.282699
0.074071 0.467252 0.006878
-0.193246 -0.453752 -0.065775
0.051115 0.080638 0.255620
0.256018 0.451580 0.155929
0.128093 -0.432395 -0.162374
0.085886 0.472722 0.011120
0.051280 0.430465 0.252163
0.168613 0.467959 -0.020903
0.303450 0.073942 0.271247
0.233803 -0.357099 -0.269580
0.316108 0.078277 0.033699
0.070028 0.485431 0.136465
0.260610 0.105858 -0.030864
0.260122 0.404615 0.262650
-0.013842 0.380453 0.234710
0.204953 0.053710 0.299019
0.299302 0.420330 0.008635
0.115648 -0.404367 -0.263112
0.403181 0.370506 0.151881
0.140087 -0.423911 -0.193897
0.221410 0.054415 0.293550
0.086233 0.420468 -0.074517
0.218190 0.106162 -0.057999
-0.152909 -0.402012 -0.253755
0.340937 0.396911 0.070344
0.361811 0.374372 0.110287
0.414446 0.161610 0.200658
0.289738 -0.030187 0.043311
-0.063094 -0.468576 -0.017697
0.211232 0.095267 -0.053631
0.159367 0.434224 0.277381
0.219139 -0.405201 0.031450
0.120963 0.351600 -0.111651
0.072742 0.127547 0.286204
0.205146 0.483590 0.053180
-0.395624 -0.365042 -0.218512
0.407659 0.138826 0.194326
-0.000565 -0.436137 -0.139003
-0.341475 -0.442192 -0.098561
0.329300 0.125071 0.014863
0.016164 0.149412 -0.080899
-0.311512 -0.447311 -0.082780
0.355300 0.358371 0.029992
0.323918 -0.445106 -0.124932
0.222684 -0.081391 0.155957
0.240223 -0.024807 0.007241
0.138901 -0.089961 -0.059308
-0.063808 0.143389 0.137613
0.351623 -0.316536 -0.207936
0.358328 0.059250 0.135851
0.225830 -0.433641 -0.060130
0.148077 -0.381560 -0.330903
0.291775 -0.456929 -0.081009
0.341866 0.116221 0.043136
-0.047881 0.375984 0.040499
0.042083 -0.345448 -0.345709
-0.047106 0.088067 0.140639
0.318046 0.019656 0.069847
0.169742 -0.420278 -0.207585
0.232382 0.468887 0.023949
-0.066765 -0.479027 0.019725
-0.214589 -0.459166 0.062084
0.290943 0.070551 0.268197
0.082770 -0.131887 0.046416
-0.044987 -0.416356 -0.208440
0.406774 0.174325 0.226795
0.293890 0.020993 0.030383
0.128835 0.085757 -0.063126
0.201819 -0.108449 0.097410
-0.165757 -0.446700 -0.091942
0.373699 -0.430569 -0.179297
0.301291 -0.457564 -0.079664
0.327860 -0.391139 -0.036597
0.386643 0.170840 0.036088
0.048299 -0.451327 -0.088487
0.325944 0.153102 -0.018782
-0.116321 -0.456251 -0.059558
0.337736 0.395374 0.122031
0.038820 -0.490883 0.057485
0.186550 -0.110085 -0.061113
-0.044127 0.400549 0.097447
0.082447 -0.410371 -0.239738
0.325754 -0.231686 -0.198631
0.052580 -0.483939 0.101162
0.026314 0.449520 0.204049
0.209108 -0.451401 0.001302
-0.290312 -0.366955 0.011385
-0.394786 -0.339619 -0.212923
0.121390 0.059147 -0.061772
0.352579 0.065209 0.195359
-0.075155 0.333393 0.092899
-0.062596 -0.475007 0.005266
-0.094951 -0.464468 -0.030652
-0.310792 -0.433407 -0.133247
-0.365359 -0.450435 -0.067164
0.284478 0.097048 0.307115
0.330354 0.064990 0.059446
-0.043913 -0.462489 -0.041078
-0.262637 -0.453799 -0.061594
0.393461 0.174997 0.044762
-0.003417 -0.036416 0.150899
0.132269 0.348341 0.326580
0.052948 0.133145 0.265797
0.038219 0.090656 0.247879
0.308950 0.053636 0.239257
0.320650 0.046896 0.065551
0.108591 0.147677 0.312961
0.200395 0.393780 0.306826
0.210271 0.475678 0.017606
0.361495 0.320221 0.000750
0.118381 -0.089467 -0.025253
0.190638 -0.352711 -0.306857
0.172792 -0.114794 0.171209
0.172901 -0.486442 0.054103
0.078287 0.274773 0.328386
0.193900 0.486515 0.054069
0.331447 0.132326 0.008883
0.192903 -0.413852 -0.232302
-0.033083 -0.393632 -0.291315
0.222563 -0.416732 -0.223500
0.389774 0.122507 0.103391
0.357537 0.106510 0.256176
0.008049 -0.492140 0.063482
-0.291660 -0.381780 -0.015023
-0.356162 -0.436910 -0.115840
0.143927 -0.152741 0.004811
0.313314 0.425220 0.064397
0.222670 -0.442903 -0.085106
0.228755 -0.436045 -0.152281
0.259801 -0.380793 -0.231984
0.313848 0.183383 -0.044157
0.155654 -0.077986 -0.081854
0.268900 0.087279 -0.026349
0.269767 -0.444664 -0.121658
0.282303 0.349400 0.309261
-0.052874 0.362641 0.188255
0.175334 0.457834 -0.043126
0.087500 -0.388201 -0.318494
-0.229774 -0.411222 -0.216489
0.117412 0.037698 -0.062433
-0.397428 -0.188047 -0.076410
0.247949 -0.418523 -0.218187
0.020728 0.349874 0.295789
0.394544 0.135584 0.095541
0.104514 0.051068 -0.069482
-0.004217 -0.421759 -0.190118
0.343956 0.059597 0.157612
0.296437 -0.042181 0.065280
0.085174 0.485437 0.046487
0.023981 0.382938 0.265174
0.205931 -0.454498 0.009460
0.171753 -0.408489 -0.250886
0.183864 -0.107949 0.164958
0.246938 0.397420 -0.067354
0.008260 -0.467242 -0.027343
0.158647 -0.072527 0.213700
0.098034 0.466580 -0.013213
-0.079066 0.104117 0.066505
0.142963 0.074740 -0.055656
-0.001238 0.380997 0.246834
0.110712 0.116333 0.300998
0.118081 -0.083039 -0.044534
0.334466 -0.395412 -0.235482
0.267666 0.147363 0.330669
-0.052682 -0.411212 -0.226488
0.113063 0.442189 0.261794
0.146529 0.124617 -0.085298
0.352382 -0.195552 -0.090649
0.300626 -0.387428 -0.237449
0.268918 0.451932 0.023684
0.100948 0.414530 -0.082199
0.176774 0.302523 -0.127523
-0.275577 -0.409847 -0.219422
0.097896 -0.409853 -0.242855
0.100042 -0.115997 0.143883
0.158987 -0.093807 -0.067092
0.375524 -0.287509 -0.085903
0.227323 0.375011 0.315710
0.202499 -0.454164 0.020522
0.071353 0.110265 -0.084004
0.182840 0.030061 0.302281
0.028796 0.469169 0.120986
0.018702 0.423313 -0.024344
0.257850 -0.448995 -0.078284
-0.036384 0.230153 0.254593
-0.054626 0.095637 0.128607
0.373569 0.074422 0.158567
0.078745 -0.103745 0.152443
0.415397 0.286641 0.124890
0.304850 0.169509 0.330217
0.077417 0.374559 -0.097562
-0.071464 0.138535 0.108431
0.219973 0.248819 0.356968
0.096668 -0.046891 -0.164661
0.379104 -0.437777 -0.095652
-0.426016 -0.380194 -0.102072
0.237387 -0.403735 -0.002916
0.371921 -0.356971 -0.198044
-0.111128 -0.375802 -0.349935
0.142095 0.012416 -0.048106
-0.179107 -0.464201 -0.027778
0.272499 0.351494 0.314092
0.146473 0.085699 0.310449
-0.010513 0.403006 -0.013757
-0.054489 0.352722 0.025266
0.195640 -0.111016 0.137481
-0.045499 0.114478 0.150837
-0.259013 -0.289348 0.055680
0.193009 -0.466210 -0.043275
0.247769 -0.072285 0.047222
-0.072762 -0.074002 0.079140
0.293059 0.437053 0.080202
-0.008784 -0.451243 -0.084661
-0.094105 -0.459136 -0.050111
0.171044 -0.000058 0.298887
0.393474 0.116660 0.120666
0.152796 -0.426939 -0.183409
0.198992 -0.437731 0.037762
0.097689 0.123652 0.294655
0.285577 0.034621 0.018421
0.266571 0.365022 0.305526
-0.123392 -0.032783 0.039619
0.144771 0.496740 0.112254
0.203284 0.486050 0.073454
0.257848 -0.050768 0.027881
0.055490 0.090158 0.259789
-0.139887 -0.397464 -0.270475
0.169938 -0.479820 0.008099
-0.372727 -0.319614 -0.219459
-0.053514 -0.355052 -0.353948
0.254173 -0.387406 -0.241132
-0.015100 0.429794 0.181114
0.002653 0.325317 -0.067457
0.132930 -0.398183 -0.285568
0.013490 -0.135019 0.077910
0.159880 0.488644 0.150626
0.129572 0.357283 -0.109149
0.089589 -0.111074 0.106748
0.346788 -0.190892 -0.079007
0.066980 0.136559 0.278002
0.219000 -0.038377 0.219110
-0.019499 0.144596 -0.056483
-0.096469 -0.417033 -0.203222
0.130069 -0.110807 0.048138
0.159030 0.170395 -0.094967
0.174183 -0.063746 -0.006489
0.111222 -0.392501 -0.305454
0.218403 -0.391017 0.042481
-0.023004 0.411673 0.193175
0.106662 0.013746 -0.068990
0.251774 -0.352776 -0.251963
0.033403 0.381470 -0.073743
0.113959 -0.041854 -0.144402
0.197929 -0.459951 -0.066208
-0.114358 -0.450043 -0.082624
0.190501 -0.148698 -0.026863
-0.009825 0.392967 0.230847
0.038059 -0.475274 -0.000535
-0.182677 -0.386104 -0.309368
-0.070311 0.358180 0.107103
-0.006425 0.436312 0.184732
0.345808 0.287283 0.297794
0.153215 0.497785 0.085532
0.090912 -0.416578 -0.218128
0.136900 -0.471882 -0.018834
0.246791 -0.119187 -0.055258
0.198560 -0.441312 -0.131984
0.114844 0.494848 0.061393
0.176856 -0.099481 0.181839
0.178282 -0.055254 -0.009471
-0.078936 0.242665 0.200625
0.200355 0.311627 0.348174
-0.095777 0.017309 0.064755
0.185203 0.430797 0.276271
-0.226464 -0.430660 -0.146375
0.041075 -0.081085 0.144277
0.227090 0.402203 -0.077628
-0.127026 -0.463412 -0.033086
-0.332770 -0.417376 -0.188061
-0.184473 -0.334121 -0.327419
-0.010939 0.387280 -0.032017
-0.221986 -0.456963 -0.052967
0.307611 0.227827 0.340820
0.348379 -0.442148 -0.136768
0.229214 0.145627 0.328622
-0.007799 -0.323486 0.112631
-0.371877 -0.345718 -0.225610
0.408781 0.299821 0.099828
0.150567 -0.487629 0.036693
0.138602 0.397656 0.303724
0.101623 -0.062872 0.241881
0.411418 0.230096 0.069206
-0.274384 -0.427297 -0.156833
0.136126 0.365717 -0.108037
0.192195 -0.272819 -0.288854
-0.127882 -0.464916 -0.027681
0.232316 -0.419760 -0.044536
0.086823 -0.455239 -0.078970
-0.178150 -0.423595 -0.175320
0.308669 -0.022551 0.085502
-0.186869 -0.419715 -0.189073
0.299172 0.430865 0.119251
0.288185 -0.399508 -0.039174
0.162052 0.057630 -0.062830
0.222179 0.477519 0.045261
-0.393490 -0.374711 -0.222236
0.244699 0.455442 -0.004774
0.150219 -0.119703 0.179823
0.222879 0.059580 0.295060
0.309006 0.062175 0.032138
0.101283 0.143186 0.308799
-0.221675 -0.446811 -0.089433
0.209603 0.470992 -0.002187
0.177940 0.049078 0.305546
0.141599 0.294777 0.348814
0.180723 0.065386 0.306700
0.192079 -0.015020 -0.019087
-0.073032 -0.453419 -0.072384
0.418541 0.170015 0.097516
0.159811 -0.089119 0.012275
0.337980 0.293553 -0.055580
0.355336 -0.267281 -0.188395
-0.395012 -0.433794 -0.125093
-0.254901 -0.408971 -0.223724
0.110555 -0.118130 0.102222
-0.009047 0.376774 0.241384
0.328530 0.055791 0.225542
0.150236 0.488944 0.153832
-0.033470 -0.464006 -0.035974
-0.237654 -0.414127 -0.204894
0.267919 -0.430146 -0.176565
0.397371 0.129135 0.112388
0.231704 0.218615 0.360575
0.297811 0.434064 0.088698
0.386796 -0.327627 -0.161028
0.154162 -0.473758 -0.013739
0.410266 0.297706 0.140084
0.148505 0.357002 -0.108184
-0.155705 -0.460595 -0.041241
0.204790 -0.409073 0.048263
-0.402894 -0.283307 -0.186779
0.221934 -0.442200 -0.059683
0.326178 0.408200 0.036659
-0.016343 -0.349989 -0.349757
-0.338231 -0.410311 -0.037044
0.422004 0.237559 0.097343
-0.208273 -0.384479 -0.314320
-0.311456 -0.317431 -0.243256
0.349250 -0.388496 -0.227658
0.129708 0.148221 0.314307
0.363059 0.346765 0.028560
0.226166 -0.089248 -0.101405
0.231466 -0.078210 0.038794
-0.391188 -0.391111 -0.048877
0.146182 -0.420364 -0.206969
0.370679 -0.393557 -0.209258
0.140466 -0.133317 0.143522
0.003830 0.447647 0.048704
0.186773 -0.015214 0.290667
0.206739 -0.399572 0.050950
0.080041 0.481698 0.036988
0.237471 -0.073859 0.142128
0.085897 -0.118498 0.049862
0.318419 0.421630 0.078208
0.088493 -0.458202 -0.068032
0.133855 -0.401660 -0.273019
0.225962 0.235288 0.358428
0.350784 0.147585 0.007671
0.393224 0.202575 0.251280
0.051146 -0.485218 0.034828
0.336231 -0.435137 -0.160925
0.283715 0.105946 0.311715
-0.239759 -0.348866 -0.311387
0.374118 0.080107 0.172412
0.019540 0.054056 0.223299
0.280288 0.434666 0.003715
0.222005 -0.019862 0.245874
-0.072096 -0.476944 0.012495
0.104281 -0.126897 0.005609
0.185228 -0.475087 -0.009960
0.385507 0.324902 0.035490
0.120268 0.089849 0.302994
0.427295 0.232315 0.160562
0.415828 0.272352 0.090975
-0.041720 0.133441 -0.046474
0.014016 0.021750 0.210599
0.367757 -0.334127 -0.068562
0.139362 0.067354 -0.055668
0.234064 0.472407 0.074825
0.119412 -0.038706 0.269874
0.185137 -0.098426 0.175715
0.318498 0.401903 0.151184
0.427107 0.178557 0.121970
-0.201921 -0.392912 -0.284046
0.401404 0.290493 0.051823
-0.350817 -0.411409 -0.207949
-0.271200 -0.397316 -0.264570
0.294935 -0.437363 -0.151604
0.410587 0.297322 0.123685
0.389604 -0.394075 -0.179984
0.318765 0.170112 0.325369
-0.191405 -0.422455 -0.178914
0.240362 0.466839 0.101734
0.147922 0.453927 -0.049929
0.238641 -0.251418 0.004367
0.183431 0.003463 0.297974
-0.420606 -0.377816 -0.088218
0.383808 -0.385227 -0.093653
-0.424020 -0.383308 -0.097611
0.109969 0.472698 0.219220
0.213658 -0.075909 0.021108
0.104070 0.359033 -0.107180
0.030666 -0.487013 0.042734
0.251759 0.421759 0.250018
-0.072017 0.073639 -0.037427
0.125062 0.364404 0.316421
-0.226148 -0.462954 -0.030166
-0.272507 -0.250357 -0.262563
0.077546 0.436069 -0.051509
0.333468 0.150206 -0.008744
0.099955 0.447176 -0.048980
-0.218411 -0.478585 0.027758
0.270890 0.439557 0.157959
0.204735 0.112092 -0.055217
-0.242005 -0.455879 -0.055022
-0.108760 -0.386462 -0.311767
0.290974 0.015909 0.029129
-0.015898 0.436587 0.089966
0.260565 -0.401319 -0.226431
0.168967 -0.039002 0.273444
0.031503 -0.436322 -0.140322
0.198323 0.059127 0.301892
0.272549 0.190554 0.344950
0.288818 -0.371702 -0.233355
-0.414051 -0.434158 -0.121659
0.391602 0.207124 0.254310
0.257082 0.058769 -0.014239
0.274650 -0.046838 0.037997
0.001330 0.102493 0.248072
0.298099 -0.032364 0.121852
0.209730 0.196865 -0.110811
0.138309 -0.397565 -0.288164
0.224638 -0.078153 0.184717
0.263423 -0.344277 -0.237300
0.249675 -0.133278 -0.191237
0.025130 0.267081 0.307313
-0.214571 -0.458842 -0.046634
-0.343138 -0.357570 -0.229136
0.251050 -0.074613 0.061713
0.270741 -0.427764 -0.185426
-0.122338 -0.005434 0.015802
0.140584 0.493433 0.044833
0.359716 0.061459 0.140676
0.422973 0.250281 0.170152
-0.234458 -0.446760 0.043986
0.137294 -0.124843 0.101781
0.263448 0.120444 0.323874
-0.087401 0.077133 0.036213
-0.247844 -0.437880 -0.119350
0.354404 -0.428861 -0.184542
0.316236 0.396666 0.003263
0.308068 0.253764 0.338600
0.335856 -0.423162 -0.205328
0.220088 -0.444613 -0.121169
-0.164853 -0.423694 -0.175223
0.352308 0.112169 0.059136
0.054577 0.480572 0.100275
-0.313495 -0.438692 -0.113581
0.242333 0.448751 0.191530
0.138118 -0.451731 -0.093334
0.209039 0.468733 0.180718
0.127443 0.035012 -0.057075
0.186499 0.470876 -0.014232
-0.186274 -0.388214 -0.301488
-0.095398 -0.448226 -0.089658
0.129892 -0.464662 -0.046429
-0.117009 -0.017159 -0.114048
0.064446 -0.097216 0.104781
0.176430 0.482436 0.015677
0.116436 -0.434642 -0.153483
0.141865 0.475234 0.213411
-0.390347 -0.388066 -0.226281
0.030256 -0.393042 -0.297769
0.250575 0.368353 -0.076726
-0.042717 0.164485 0.181004
0.024599 -0.456180 -0.069027
-0.038565 -0.067831 0.107551
0.427552 0.239667 0.143402
-0.165692 -0.485517 0.050327
0.123461 0.399258 0.300068
0.331668 0.409069 0.071173
0.391542 0.198319 0.254443
0.026884 0.115341 0.252599
0.403412 0.227300 0.232778
0.332294 -0.441608 -0.137804
0.160494 0.362779 -0.107776
-0.410784 -0.380455 -0.070481
-0.072768 -0.392981 -0.290962
0.313851 0.214151 0.338911
-0.049416 0.356808 0.012373
0.255918 0.458737 0.102723
0.200120 -0.442059 0.033171
0.139230 0.462646 0.238239
0.271744 -0.432898 -0.166792
-0.033920 -0.472974 -0.003760
0.054105 0.272465 0.320026
0.191491 0.327937 0.345401
0.301614 0.432055 0.084901
0.109415 -0.082620 0.217756
0.308428 -0.333243 -0.234213
0.013728 -0.401131 -0.267508
-0.356404 -0.387014 -0.235898
0.194273 -0.478190 0.000044
0.372132 0.191192 0.285474
0.209211 0.269599 0.356819
0.100541 0.457107 -0.033512
-0.005154 0.400602 0.228534
-0.227536 -0.404303 0.067897
0.014204 -0.393403 -0.295058
0.217850 -0.043619 0.217198
0.407560 0.143876 0.202298
0.346826 -0.412553 -0.047745
0.292692 0.440463 0.052006
-0.218659 -0.135986 0.028289
-0.177352 -0.479688 0.028699
0.182174 -0.098893 -0.071843
0.070247 0.106427 0.272249
0.299781 -0.443762 -0.128429
0.333129 0.130135 0.298972
-0.011082 0.406990 0.217181
0.118516 0.361481 -0.107818
-0.042474 0.093459 0.149352
-0.243511 -0.408977 -0.224451
0.369912 0.079006 0.094967
0.055333 0.019437 0.251922
-0.068391 0.045288 0.100666
0.031546 0.062752 -0.093733
0.234776 0.211289 -0.104520
0.129444 0.024378 -0.055374
0.081949 0.397866 -0.087059
-0.251946 -0.418329 0.031771
-0.413452 -0.424261 -0.156434
-0.046377 0.385980 0.067756
0.275407 0.086874 0.305175
-0.102810 0.023508 0.043749
0.362500 -0.215875 -0.115606
0.096938 -0.469841 -0.025397
-0.024534 -0.458130 -0.057805
0.004221 -0.379415 -0.345302
-0.015961 0.436508 0.084543
0.273086 -0.425473 -0.194176
0.398783 0.168037 0.062724
0.021724 -0.093296 0.103860
0.375878 -0.382658 -0.199982
0.326800 -0.443993 -0.129163
-0.106841 0.027659 -0.024632
0.404936 0.215147 0.057273
0.274045 0.271378 0.350774
-0.160329 -0.467758 0.089908
-0.317941 -0.442653 -0.055596
0.151150 -0.432159 -0.164399
0.274582 0.427378 0.196629
0.403844 0.123274 0.155655
-0.132812 -0.403272 -0.250620
0.055324 -0.472496 -0.011694
0.087411 -0.006132 -0.102787
0.142228 -0.066563 -0.085190
0.283321 0.271505 0.347758
-0.317583 -0.426311 -0.158225
-0.325314 -0.294394 0.017367
0.211228 0.446243 -0.042545
0.048073 -0.481037 0.020084
0.140424 0.110744 0.312835
0.260322 0.138566 0.328836
-0.351448 -0.395786 -0.031886
0.142731 -0.100356 0.025520
0.264785 -0.102423 -0.102839
-0.027626 0.091143 0.228349
-0.084319 -0.398182 -0.271476
0.035785 -0.464166 -0.040308
-0.344153 -0.406568 -0.225921
-0.012690 0.398001 0.223437
-0.340725 -0.422182 -0.169904
-0.214468 -0.448303 -0.084532
0.129824 -0.047537 0.263954
-0.117983 0.007134 -0.060464
-0.051312 0.063802 -0.066279
0.247402 0.000626 0.002652
-0.125381 -0.414415 -0.210938
0.326467 0.100525 0.035550
-0.050480 0.373312 0.185937
0.097656 -0.111366 0.082028
0.059457 0.087512 -0.083236
-0.076908 0.080898 -0.019115
-0.355891 -0.366122 -0.022305
-0.026446 0.044911 0.161587
0.073879 0.069156 0.270442
-0.346546 -0.416397 -0.039521
0.216951 -0.449534 -0.032484
0.008570 -0.485119 0.097530
0.271532 0.450246 0.108233
0.097358 0.495134 0.106688
0.016323 -0.417338 -0.208028
0.183465 -0.074330 -0.103239
0.075891 0.072392 -0.079925
-0.049950 0.062786 0.132308
0.388355 0.098887 0.146491
0.145838 -0.019873 0.288904
0.139165 -0.048997 0.262488
0.135896 -0.048888 -0.103619
0.288391 0.439927 0.105192
-0.025887 -0.430635 -0.157413
0.243980 -0.419505 -0.214428
0.288814 -0.414357 -0.234099
-0.272707 -0.442168 -0.102807
0.022800 0.116424 0.238820
0.007644 -0.413526 -0.221381
-0.148151 -0.482065 0.038354
0.197172 0.476081 0.166171
0.140340 -0.078706 -0.071357
-0.068638 0.056147 0.100522
0.205372 -0.472507 -0.003635
0.338229 0.386629 0.143894
-0.007448 -0.492496 0.065564
0.249411 -0.071343 0.084197
-0.039899 -0.395144 -0.285172
-0.073790 0.132816 0.001404
0.266357 0.409775 -0.045351
0.089656 -0.391154 -0.308845
-0.022826 0.160774 0.211602
0.096652 0.486392 0.036390
0.262433 -0.382748 -0.027820
-0.107692 -0.406307 -0.241252
-0.031195 0.410250 0.176510
-0.320818 -0.392208 -0.031337
-0.080968 0.108218 0.017155
0.292421 0.295580 -0.095886
-0.279314 -0.403606 -0.039693
-0.229183 -0.435303 -0.129798
0.326513 -0.280072 -0.035119
0.224451 0.193751 0.351313
0.059323 0.009827 -0.111141
0.403210 0.230499 0.048802
-0.040981 0.389147 0.039585
0.019568 0.136042 -0.082213
0.192616 0.464080 0.219367
0.361410 0.067098 0.178030
0.135494 -0.074988 0.233396
-0.001050 0.094506 -0.084855
0.361601 -0.335796 -0.203455
-0.263137 -0.455415 -0.022470
-0.039805 0.084544 -0.057276
0.224613 0.425422 0.265036
0.228724 0.281084 0.355776
0.010454 0.433646 0.003658
0.056415 -0.444408 -0.113854
0.297828 -0.455149 -0.088196
0.070444 0.459169 0.224338
0.368056 0.097538 0.228578
-0.209462 -0.421194 0.078313
-0.049452 0.089641 -0.046759
0.038159 0.341310 0.312452
-0.006594 0.077210 -0.089624
0.050034 -0.060750 0.206456
-0.413183 -0.377341 -0.201393
0.290772 0.387349 0.258574
0.204221 -0.106574 0.105908
-0.038022 -0.392486 -0.294956
0.376435 0.275222 0.253233
0.417186 0.242755 0.193171
0.310606 0.075020 0.267785
0.327740 -0.365990 -0.233689
-0.344913 -0.367734 -0.020069
0.332859 -0.352113 -0.229874
0.206376 -0.381900 -0.295498
0.061659 0.483796 0.095213
0.078817 0.401305 0.286049
0.322526 0.245793 0.331202
0.157626 0.426473 0.284326
0.389872 -0.408978 -0.118142
0.223049 0.464275 -0.007370
0.159716 -0.042720 0.268722
0.184025 0.259153 -0.134462
0.151309 0.451627 -0.053152
0.127298 0.107207 0.307972
0.345391 0.045450 0.129651
0.421684 0.190527 0.096664
-0.279815 -0.359024 0.032964
0.031353 0.457118 0.187245
0.421653 0.197883 0.200973
0.055362 0.345512 0.308643
-0.256353 -0.403355 0.036380
-0.405058 -0.369965 -0.060162
0.335276 0.113650 0.037007
0.131085 0.442895 0.266147
-0.040003 0.068855 -0.068476
0.127613 -0.012228 -0.049177
-0.328880 -0.425489 -0.159663
0.226066 -0.406575 -0.260483
-0.046807 -0.410861 -0.227967
0.102898 -0.095332 0.195135
-0.104616 0.004931 -0.091806
0.237326 0.429018 0.254988
0.342293 0.153615 -0.003404
-0.425639 -0.363629 -0.096118
-0.159877 -0.427831 0.099739
-0.010459 0.392042 -0.029386
0.105572 -0.113798 0.166046
0.373827 0.087045 0.191506
0.370998 -0.426316 -0.195321
-0.055775 0.047871 -0.077679
-0.412530 -0.389291 -0.075220
0.128975 -0.069195 -0.014335
0.351852 0.296286 0.289202
-0.303700 -0.352475 -0.246019
-0.360135 -0.328929 -0.012764
-0.098951 0.038892 0.036721
-0.060870 0.332799 0.033665
0.316046 0.046892 0.186653
0.114121 -0.451833 -0.092359
-0.029547 -0.476187 0.007307
0.036056 -0.416429 -0.213059
0.183851 -0.420023 -0.209052
0.086224 0.223606 0.331377
0.241237 -0.378283 0.021907
0.206936 0.479322 0.028797
0.207701 0.468001 -0.010438
-0.150454 -0.413237 -0.214119
-0.138179 -0.011730 -0.037024
0.329386 -0.404609 -0.237458
0.323547 0.218290 0.333290
0.022791 -0.022049 0.205179
0.278825 0.113966 0.317176
0.314032 0.054606 0.238123
0.332004 0.406285 0.055615
0.149596 0.478754 0.194514
-0.071829 0.268714 0.196071
0.329961 0.100648 0.277921
0.188016 0.468972 -0.018818
-0.020724 0.430408 0.103185
0.245159 -0.108288 -0.070547
0.131654 0.485989 0.171775
0.336940 0.109092 0.279804
-0.047656 0.399587 0.133229
0.101301 0.494485 0.116933
0.054164 -0.412760 -0.227736
0.292906 0.389283 0.253990
0.224070 0.455111 0.210169
0.343992 0.392455 0.068865
0.262733 -0.046741 0.145495
0.211961 -0.404219 0.042310
-0.023014 0.396856 0.002175
-0.348410 -0.358881 -0.230614
0.251657 0.445254 -0.015195
0.118659 0.384955 -0.101824
0.345985 -0.447261 -0.118664
-0.041417 0.374055 0.009710
0.217492 0.021499 -0.019553
0.363524 0.372149 0.105401
0.147664 -0.078627 0.218227
-0.282408 -0.430257 -0.145842
0.003050 -0.453830 0.103962
0.033188 0.030480 0.234556
0.285724 0.361135 0.293741
-0.365562 -0.434195 -0.125133
0.028926 0.466631 0.081499
0.247776 -0.063683 0.119842
-0.084405 0.131903 0.089626
0.172916 -0.057842 0.214361
0.401083 0.308393 0.178650
0.246047 0.463189 0.114097
-0.073110 0.063688 -0.047836
0.240022 -0.187871 -0.231319
0.073176 0.485231 0.065343
0.361824 -0.240335 -0.077590
-0.324612 -0.347662 -0.007528
0.300588 0.404779 -0.010085
-0.016885 0.074539 0.178491
0.214466 0.434193 0.258964
-0.098249 -0.488386 0.056428
0.198374 0.481226 0.026400
0.359350 0.263462 0.291471
0.397959 0.113649 0.156106
-0.366548 -0.431519 -0.133991
0.305269 -0.031001 0.079166
0.030401 0.088367 0.242069
0.214562 -0.086750 0.035600
0.185166 -0.140974 -0.030335
0.415734 0.156482 0.185857
0.378527 -0.376049 -0.082344
-0.165987 -0.466565 -0.019055
-0.056045 0.086764 0.124773
-0.379223 -0.160226 -0.021957
0.136324 -0.192879 0.034517
0.228125 0.035168 -0.019101
-0.218649 -0.458726 0.057923
0.233019 -0.059875 0.019286
-0.001019 0.449130 0.085482
-0.394670 -0.413365 -0.197052
0.203969 -0.106550 0.111255
0.340512 -0.330324 -0.220733
-0.085629 0.042347 -0.059404
0.116924 -0.069729 0.238048
0.149096 -0.396539 -0.293500
0.127081 0.382160 -0.102953
0.123382 -0.438339 -0.140587
0.282132 -0.345077 -0.230594
0.284450 0.444631 0.054766
0.297472 0.094643 0.000353
0.390861 -0.425071 -0.173007
-0.016389 0.044575 0.173268
0.247097 -0.363930 0.023676
0.343603 -0.439334 -0.146381
-0.423528 -0.362550 -0.090427
0.292352 0.015044 0.225473
0.151926 -0.179508 0.016067
0.124830 -0.413166 -0.231697
-0.327562 -0.437216 -0.117521
0.337529 0.140413 0.302447
0.058801 0.104373 -0.084744
0.332905 0.381316 0.015529
0.290921 -0.454751 -0.056834
0.278634 -0.055424 0.192233
0.134471 -0.115238 -0.031745
0.302036 0.408989 0.176519
-0.086489 -0.428325 -0.163339
-0.164789 -0.404633 -0.243323
0.377058 0.166298 0.024944
0.235885 -0.062686 0.022870
0.090989 -0.107427 0.075580
0.294744 -0.029149 0.050482
0.249379 -0.399537 -0.054992
0.414259 0.173545 0.210244
0.143185 -0.340098 -0.328580
0.028645 0.432079 -0.018119
0.419352 0.273810 0.119382
0.197871 0.044964 0.299764
0.101403 0.016510 0.282741
-0.013552 -0.108198 0.094741
0.194971 0.434583 -0.065559
0.176741 0.482605 0.163092
0.318583 0.237672 0.334430
0.039859 -0.487661 0.044808
0.380685 -0.416143 -0.092814
0.152011 -0.151355 -0.001773
0.337836 0.071487 0.237572
0.242721 -0.063641 0.094924
0.160074 0.490949 0.132502
0.191853 -0.020702 0.285583
0.357838 0.314166 -0.016140
-0.031248 0.047994 -0.088249
0.086815 0.480873 0.027483
0.285569 -0.449284 -0.107301
0.371101 0.240035 -0.014324
0.107484 0.173975 0.318942
0.208205 -0.353016 -0.292311
0.123663 0.011488 -0.057293
-0.024818 -0.399314 -0.271344
0.366391 -0.321456 -0.194088
0.245168 0.154894 0.331467
0.028201 -0.061233 0.166620
-0.033879 0.399324 0.037592
0.041837 0.446387 0.226081
0.043678 -0.475465 -0.000038
0.298044 -0.421946 -0.208929
-0.011327 0.377341 -0.036039
-0.294099 -0.395206 -0.246485
-0.021690 -0.478858 0.016345
0.052942 0.027435 -0.102979
0.116930 -0.474833 0.093249
0.198040 0.017113 0.294864
0.188424 0.459418 -0.034861
0.321192 -0.393076 -0.035440
-0.041261 0.049631 -0.082669
0.192584 -0.032330 0.274161
0.246808 0.010059 -0.001047
0.283112 -0.024974 0.166510
0.358029 0.374445 0.078149
0.000092 -0.425535 -0.176377
0.378050 0.367730 0.124804
0.381603 -0.372564 -0.189965
0.421685 0.170561 0.175736
0.026758 -0.430421 -0.160062
0.074470 0.472806 0.198085
-0.300602 -0.399941 -0.233980
0.119740 -0.079819 -0.027593
0.232995 0.190330 0.349355
0.138085 -0.404867 -0.261816
0.056829 -0.093252 0.112608
-0.406032 -0.441076 -0.098388
-0.115902 0.255281 0.040093
-0.053715 0.048119 0.124061
0.091108 0.485095 0.166031
-0.257185 -0.432105 -0.140027
-0.274843 -0.342689 -0.284362
-0.105553 0.031772 -0.008162
0.251236 -0.016205 0.230024
0.226216 -0.033326 0.221674
0.054242 -0.447418 -0.102896
0.373386 0.145112 0.045456
0.308709 0.087842 0.283236
-0.428334 -0.412311 -0.119477
0.336702 -0.180275 -0.063588
-0.019875 0.431203 0.123986
0.199291 -0.405225 0.056201
0.001404 0.402346 -0.032189
0.394152 0.218708 0.246395
-0.009347 -0.415881 -0.211378
-0.244698 -0.388013 -0.299589
0.396706 0.135463 0.100314
-0.226804 -0.427867 -0.156142
0.043278 -0.458573 -0.061546
-0.126670 -0.008464 0.005838
0.293934 -0.022165 0.045032
-0.255244 -0.428142 0.013428
-0.078287 0.124059 0.105975
-0.062392 -0.054304 0.093781
0.188215 -0.061216 0.203160
0.219419 -0.405298 -0.265026
0.087609 0.470949 0.005960
0.130544 0.121015 0.310286
0.111070 0.462093 -0.027874
-0.227737 -0.418848 -0.188613
0.155180 0.362152 -0.107903
-0.059707 0.354610 0.177897
0.150660 0.314031 -0.120313
0.323993 0.408085 0.123963
0.111825 -0.067190 0.239755
0.196409 -0.453369 0.035382
0.220798 0.234036 0.358119
-0.059454 -0.467755 -0.020790
-0.306447 -0.289992 -0.248839
0.203203 0.074953 0.303485
0.322676 0.081571 0.040357
-0.373223 -0.426530 -0.150294
-0.088289 0.093718 0.026988
0.115102 -0.480303 0.091927
0.203296 -0.443949 -0.122568
0.002712 -0.385248 -0.324204
0.254097 -0.026224 0.014472
0.094243 0.482092 0.177732
0.349515 0.079481 0.068117
0.083830 0.452136 0.238374
0.124442 0.490391 0.156475
0.328747 -0.427519 -0.188685
0.390783 0.376377 0.170378
0.079787 0.001872 -0.102173
0.247723 -0.346561 -0.257286
0.142354 -0.031407 0.280150
-0.105257 -0.479806 0.024588
0.113284 0.181619 0.322496
0.048413 -0.085716 0.150396
0.307416 0.370535 -0.031280
0.319745 -0.270221 -0.031282
-0.333814 -0.449200 -0.073660
0.080924 0.489455 0.079118
0.158979 0.267890 0.353058
-0.059516 -0.460723 -0.046330
0.098263 0.493243 0.071763
0.367694 0.070731 0.099928
-0.038597 0.403414 0.064207
-0.027829 0.414685 0.178930
0.128322 0.416388 -0.086741
-0.032972 0.103827 0.166428
0.063610 0.482768 0.069909
0.151200 0.368378 0.319389
0.380940 0.161160 0.267294
-0.182905 -0.043360 -0.048346
-0.280121 -0.402119 -0.055789
0.297828 0.084711 0.005752
-0.053627 -0.424405 -0.179088
0.396623 0.318800 0.054851
0.051224 0.089437 0.256751
0.129709 0.399800 -0.095507
-0.430691 -0.381344 -0.132086
0.391336 -0.419756 -0.176649
0.142007 0.134842 -0.076795
0.321323 -0.306965 -0.226821
0.134676 -0.444113 -0.120183
0.170057 -0.478370 0.002991
-0.297514 -0.380878 -0.248538
0.199653 -0.010476 -0.017061
0.011567 0.300012 -0.099500
0.083482 -0.072498 0.219583
-0.084741 -0.394038 -0.286350
-0.333177 -0.445906 -0.052307
0.229981 -0.056875 0.015989
0.108165 0.476930 0.209293
-0.131653 -0.416223 -0.204403
-0.143316 -0.488340 0.060335
0.378631 0.192162 0.276135
-0.198006 -0.429303 -0.152916
0.100142 -0.040560 0.262551
0.044494 -0.384166 -0.328291
-0.161057 -0.444495 -0.100076
-0.429046 -0.388537 -0.156945
0.315979 -0.454808 -0.052005
-0.045908 0.332315 -0.003637
0.008902 0.449423 0.040659
0.088615 -0.104093 0.066035
-0.042626 0.084168 0.147389
0.008524 0.039115 -0.105365
0.233435 -0.387806 0.025318
0.060690 -0.234757 0.089018
0.336737 -0.300331 -0.216460
-0.417681 -0.417841 -0.179366
0.200434 0.025242 -0.029929
0.353012 -0.408589 -0.226171
-0.168686 -0.433886 -0.137753
-0.380717 -0.342514 -0.221822
-0.080177 -0.484327 0.039742
-0.114843 -0.454585 0.103418
-0.193559 -0.469221 -0.007585
0.108844 -0.471482 0.097110
0.090144 -0.353043 -0.338330
0.036456 0.461966 0.033879
0.009439 -0.180667 0.079291
0.238464 0.040482 -0.015571
-0.146688 -0.449063 -0.084622
-0.382440 -0.444176 -0.053806
0.164300 -0.405880 -0.259686
0.049003 -0.414537 -0.220758
0.060875 0.175140 -0.116521
-0.207564 -0.484642 0.048608
-0.153100 -0.463901 -0.029538
0.053715 0.472934 0.165466
0.050074 -0.445888 -0.107974
0.236738 0.006915 -0.005172
0.341980 0.356523 0.269340
0.140785 0.153279 0.317771
0.348564 -0.330875 -0.214639
-0.163215 -0.415730 -0.204373
-0.017085 0.010342 0.162531
0.036094 0.461335 0.179414
0.144723 0.458072 0.244856
0.394084 -0.406268 -0.143574
0.054566 -0.126479 0.068200
-0.085287 -0.106950 0.068236
0.166077 0.075728 0.310118
0.117621 -0.047123 -0.152884
0.210851 0.389659 0.307351
-0.269942 -0.374619 -0.289825
0.285096 0.303062 0.337035
0.296713 0.117622 -0.013040
0.164184 -0.458057 0.077743
-0.290930 -0.413257 -0.206309
0.406605 0.238754 0.052772
-0.364412 -0.379718 -0.029481
0.056442 0.460031 0.004462
0.202724 -0.045471 -0.002107
0.413826 0.278124 0.172706
0.122128 -0.081703 -0.012693
0.361973 0.241693 0.297488
0.385859 -0.330309 -0.165410
0.235571 -0.440761 -0.134789
-0.366610 -0.445124 -0.086464
-0.057013 0.375425 0.162813
0.073190 0.201235 -0.126094
-0.398657 -0.381593 -0.219688
0.152060 0.409463 -0.089473
0.138209 0.422583 0.283372
0.261745 -0.318977 0.015630
-0.024705 0.368460 -0.025304
0.119700 0.256264 0.343312
0.057793 0.402061 -0.075082
0.101752 0.485606 0.168960
-0.003750 0.088816 0.205489
0.149019 -0.105072 0.196809
-0.399987 -0.432891 -0.127212
0.248172 -0.357159 0.025461
0.332554 0.254489 0.322274
0.076237 0.015408 0.267402
-0.309554 -0.199068 -0.211138
-0.063910 0.037889 0.106711
-0.045209 -0.388075 -0.310540
0.176225 -0.416801 -0.220702
-0.207749 -0.460905 -0.039459
-0.098555 -0.483283 0.037035
-0.018626 -0.438426 -0.129770
-0.336576 -0.410587 -0.211475
0.133158 -0.430099 -0.171039
-0.000128 0.077090 0.198546
0.092160 -0.434291 -0.153279
-0.044339 -0.447302 -0.096119
0.302065 -0.442416 -0.133518
-0.085657 0.052677 0.069437
0.026542 -0.464878 -0.036908
-0.000975 0.449834 0.104814
-0.249889 -0.423699 0.031517
-0.108841 -0.453997 -0.068035
0.337902 0.132723 0.297320
0.067039 0.485426 0.079313
0.120644 -0.417208 0.104343
0.412834 0.222174 0.077412
0.147772 0.377300 0.315715
-0.246260 -0.469611 -0.004452
0.161539 0.402813 -0.093322
-0.116324 -0.396429 -0.275690
0.062776 -0.449755 0.109866
-0.016591 0.426806 0.039748
0.376153 -0.437031 -0.155807
0.283585 -0.418489 -0.221195
0.068662 -0.498667 0.082264
0.385394 -0.309314 -0.150766
-0.043075 0.098856 0.149578
0.169831 -0.319254 -0.313595
-0.319202 -0.291870 -0.229639
0.229609 -0.022107 0.001517
0.280736 -0.454234 -0.089170
0.180672 -0.389194 -0.314005
0.115347 -0.445832 -0.113502
-0.085936 0.038486 0.074460
-0.427362 -0.425646 -0.137085
0.175459 -0.047222 0.236801
-0.107641 -0.395105 -0.280935
-0.000311 0.449833 0.114340
0.367175 0.368315 0.106145
0.220129 0.460759 0.196187
0.256559 -0.056540 0.167787
-0.276611 -0.397736 -0.261733
0.366893 0.369662 0.115482
0.085282 0.042343 0.275664
-0.239844 -0.474789 0.015296
-0.189595 -0.398489 -0.264055
0.082127 -0.020847 0.263580
0.000679 -0.460510 -0.051051
0.070810 -0.439879 -0.131502
0.312454 0.255828 0.335939
-0.307549 -0.438843 -0.113347
-0.383612 -0.433791 -0.051804
0.068773 -0.392852 -0.300230
0.327638 -0.337673 -0.229625
0.158138 -0.115893 0.066552
0.012160 -0.044372 0.163827
0.002798 0.431063 0.209712
-0.344499 -0.331734 -0.223066
0.173373 -0.414420 -0.229152
-0.037765 0.078101 -0.063283
0.023616 -0.446732 -0.103154
-0.427292 -0.356673 -0.098583
-0.038847 0.104265 0.157878
0.169286 -0.454965 0.074257
0.064385 0.093885 0.266461
0.305760 -0.028667 0.105344
-0.249638 -0.465626 0.012253
0.083708 0.465019 -0.007722
-0.372713 -0.283436 -0.209045
0.157529 -0.051076 0.254830
0.195363 0.308945 0.348364
0.211342 -0.395091 -0.288159
0.245544 -0.069013 0.038235
0.131873 0.074166 0.304636
0.041768 -0.441966 -0.121107
0.278485 -0.005930 0.024492
-0.332384 -0.426439 -0.155846
0.169919 -0.457250 -0.074713
0.395658 0.322937 0.140852
-0.108846 -0.484680 0.042943
-0.427455 -0.383197 -0.107456
0.323094 0.028702 0.088227
0.160026 -0.403581 -0.267751
0.143632 0.498500 0.066738
0.059077 0.049785 -0.091268
-0.265017 -0.446429 -0.026369
0.133735 0.461626 0.240489
0.416624 0.161441 0.189229
-0.056019 -0.487447 0.050112
-0.118342 -0.385869 -0.313250
0.305714 0.427298 0.113180
-0.284984 -0.393411 -0.020959
0.052384 -0.132664 0.066367
0.271553 0.440701 0.152185
0.220244 -0.421843 0.008857
-0.013378 0.123443 -0.075045
0.191179 0.332871 0.344497
0.046479 0.378794 0.280018
-0.429480 -0.408964 -0.149523
0.256690 0.299834 0.348418
-0.406535 -0.433729 -0.072147
0.048073 -0.489523 0.051053
0.193532 0.445007 -0.054189
-0.334602 -0.420217 -0.177550
0.074213 -0.085285 0.192091
-0.064767 -0.460024 -0.048792
-0.133448 -0.438748 -0.122779
-0.105963 0.031592 0.001188
0.159524 -0.331875 0.082147
-0.002076 0.349064 -0.054182
0.414562 0.239882 0.072578
0.088113 0.492710 0.092714
0.380328 -0.346170 -0.183762
0.067590 -0.460803 -0.055688
-0.062899 -0.429180 -0.161295
-0.090329 -0.409830 0.115506
0.368209 -0.440066 -0.144832
0.299822 0.071631 0.268724
-0.413294 -0.260168 -0.152233
0.127396 -0.043144 -0.130926
0.187438 -0.073682 -0.108299
0.065035 -0.492260 0.060207
-0.280250 -0.434626 -0.130089
-0.152660 -0.440980 -0.113430
-0.236493 -0.476630 0.025013
0.314542 0.084673 0.028532
0.344991 0.117146 0.279726
0.239678 0.457903 0.167705
0.239801 0.002945 -0.002182
0.167232 -0.046906 0.258542
0.093518 -0.181964 0.062397
0.121652 0.428759 0.274754
-0.098523 0.301598 0.107468
-0.176500 -0.453722 -0.065890
0.336526 -0.389638 -0.234432
0.386366 -0.390639 -0.101574
0.272731 0.450457 0.027679
-0.021203 0.394248 -0.002041
0.246320 -0.402914 -0.037880
0.359487 0.206183 -0.013866
0.400412 0.121290 0.185000
0.148798 -0.131926 0.157316
0.214316 -0.448686 -0.016223
0.046692 0.271362 0.314876
-0.431805 -0.339672 -0.109303
-0.009813 0.136532 0.236682
-0.320630 -0.444486 -0.092071
-0.112856 -0.439381 -0.121495
0.215789 -0.404381 0.037084
0.132121 -0.078448 -0.003360
0.144780 0.035637 -0.049636
-0.301513 -0.273900 -0.249616
-0.237016 -0.476225 0.019983
0.016239 0.431855 0.223952
0.378505 0.155690 0.040610
0.175732 -0.455924 0.066675
0.073178 0.050433 -0.085065
0.174707 -0.109194 -0.058605
-0.233041 -0.446565 -0.089287
-0.356640 -0.416420 -0.188887
-0.182499 -0.436685 -0.127499
0.357929 -0.289262 -0.060696
0.411377 0.214760 0.223869
0.303792 0.409843 0.167859
0.236967 -0.298764 -0.267615
-0.171071 -0.402206 -0.251171
0.372257 0.097248 0.089609
0.246382 -0.049407 0.020053
0.143211 -0.441148 -0.131342
0.158205 0.465832 -0.024654
0.121430 -0.478872 0.005853
0.216089 0.463367 0.192695
0.019681 0.395506 -0.051664
0.052149 0.444349 0.234751
0.023728 -0.444611 0.109445
0.067597 0.017343 -0.100406
0.246858 -0.399478 -0.249803
0.300917 0.315006 -0.058395
-0.046101 0.278895 -0.090450
0.138046 0.125205 0.313148
0.251173 -0.388926 -0.245853
-0.047872 -0.070155 0.100194
0.276135 0.360905 0.303420
0.341517 0.232228 0.318705
-0.174156 -0.433572 -0.138786
0.225841 0.095168 0.320808
0.069095 0.486769 0.087696
0.369115 0.223129 -0.003292
0.366923 -0.419219 -0.070517
-0.062003 -0.427682 -0.166739
0.212469 -0.095910 0.096472
0.120961 -0.093771 0.013702
0.078864 -0.452619 -0.087115
-0.291532 -0.365548 -0.262854
-0.422583 -0.411426 -0.185529
0.312645 0.049906 0.165881
0.084021 -0.498859 0.081880
0.179917 -0.483212 0.019247
0.281483 -0.433058 -0.054332
0.169691 -0.484890 0.025719
0.161446 -0.455823 -0.079857
-0.003300 -0.439069 -0.127995
-0.022094 0.431033 0.132691
0.340425 -0.432516 -0.170705
0.219704 0.389737 -0.087019
0.227674 0.338518 -0.094936
0.163725 0.052392 0.306197
0.083305 0.131041 -0.088360
0.017470 0.168026 -0.085596
-0.020579 0.429893 0.113884
0.324898 -0.285168 -0.219634
-0.020323 0.416625 0.192223
0.176773 0.450446 0.247281
0.242701 -0.403956 -0.022221
-0.333541 -0.400507 -0.232547
0.095738 0.493473 0.115430
0.204198 -0.076778 -0.123341
0.221892 0.474789 0.123386
0.287038 -0.039407 0.223053
0.160540 -0.117734 -0.044212
0.169564 -0.131118 0.106364
-0.122091 -0.403607 -0.250082
0.166944 -0.410948 -0.241496
-0.255182 -0.462004 -0.032287
0.252585 0.039047 0.236875
-0.178599 -0.465785 0.083906
0.127598 0.433311 -0.073690
0.166023 0.084770 0.312350
-0.051269 -0.485134 0.094304
0.334221 0.078426 0.251004
0.143741 0.050898 0.303761
0.374562 0.138659 0.264122
0.210660 -0.363058 -0.291092
0.214632 0.396449 -0.087273
-0.212908 -0.483999 0.046921
0.244122 0.359344 0.322500
0.274502 0.342772 -0.070182
-0.136276 -0.394534 -0.281154
-0.061883 -0.415739 -0.209714
0.432042 0.215432 0.149987
0.426370 0.231380 0.116603
0.245780 -0.442172 -0.129387
0.198578 0.481528 0.130448
-0.032020 -0.474540 0.001660
0.243861 0.323250 0.341839
-0.260810 -0.457548 -0.048067
-0.028799 -0.301818 -0.325157
-0.173522 -0.463861 -0.029046
0.107068 0.238777 0.343766
0.004869 -0.040643 0.156626
0.341735 0.384173 0.156690
0.020492 0.459306 0.051445
0.347815 -0.356046 -0.046086
0.209144 -0.413255 0.039534
0.306426 -0.446000 -0.120925
0.011596 -0.049029 0.154905
0.089855 -0.089815 0.195528
0.380142 0.096256 0.194699
0.113119 0.481285 0.016847
0.335292 0.220920 0.325197
0.112804 -0.100672 0.019850
0.100476 0.081251 0.290855
-0.096298 -0.040980 0.066902
0.358676 0.377800 0.110615
0.282199 -0.365855 -0.230290
-0.009647 0.104500 0.192479
0.299299 -0.045387 0.083686
-0.366372 -0.376716 -0.233724
0.181940 -0.070660 -0.154749
-0.083604 0.075065 0.059452
0.043414 -0.411046 -0.233522
-0.429116 -0.409063 -0.156736
0.297153 0.128392 -0.015251
-0.249311 -0.387015 0.053595
0.268124 0.348234 -0.073562
0.348030 0.389332 0.086718
0.236160 0.094604 0.320905
0.356278 0.112605 0.063140
0.369600 0.368365 0.120239
0.179890 -0.212598 0.008673
0.018125 -0.453188 0.106725
0.072922 0.478197 0.177980
0.290124 0.083183 0.293430
0.385121 -0.320986 -0.099904
0.004069 0.447240 0.043068
0.036317 0.434643 0.237185
0.401797 0.138467 0.107678
0.178095 -0.444551 0.066128
0.057565 -0.467322 -0.030722
0.334218 0.136352 0.007755
0.038506 0.393197 0.266824
-0.314032 -0.301720 -0.239844
0.028381 0.381369 0.269078
0.244000 -0.092176 -0.116323
0.188824 -0.178912 -0.011335
-0.168559 -0.474451 0.010456
0.245062 0.291821 0.352498
0.234711 0.042613 -0.018543
0.118296 -0.473633 -0.013103
0.410840 0.191267 0.222821
-0.091202 -0.472607 -0.002039
0.148622 -0.122148 -0.033710
0.059364 -0.484010 0.030079
-0.361005 -0.390310 -0.236447
0.029695 0.423628 0.243669
0.086030 0.491606 0.086178
-0.323706 -0.384532 -0.228016
-0.064056 0.198164 0.194118
-0.087474 -0.410965 -0.226082
0.131550 -0.062078 0.248912
-0.229736 -0.430988 0.057362
0.174020 0.041351 -0.043747
0.180412 0.135474 0.321372
-0.121854 -0.429163 -0.158620
0.426197 0.244381 0.145868
0.424557 0.244011 0.109264
0.418710 0.277380 0.123483
-0.294412 -0.374071 -0.256207
-0.205023 -0.414358 -0.206552
-0.056223 0.106480 0.128917
-0.076538 0.334410 0.199593
0.036624 0.441586 -0.008110
-0.039866 0.068937 0.148927
0.278814 -0.048462 0.181713
0.127300 0.104606 -0.068532
0.362566 -0.319436 -0.197740
-0.043085 0.390446 0.052818
-0.194678 -0.421165 -0.183323
0.263357 -0.020174 0.017649
0.323021 -0.449073 -0.110870
-0.095885 -0.456077 -0.060843
-0.012766 -0.412051 -0.225190
0.113020 -0.122042 0.139501
0.079782 -0.401119 -0.272540
0.297840 -0.360602 -0.235377
0.278774 0.223280 0.353040
0.339009 0.145165 0.002441
0.199707 0.343752 0.339217
0.110094 -0.403927 -0.264570
-0.019738 -0.434618 -0.143713
0.056957 -0.431847 -0.158377
0.135694 0.488920 0.158693
0.327752 -0.411750 -0.039859
0.211195 -0.047203 0.002700
0.338897 0.060227 0.175132
-0.253090 -0.437895 0.011935
0.319997 0.081377 0.267890
-0.413221 -0.285583 -0.171277
-0.236472 -0.398071 -0.263912
0.348902 0.150949 0.299107
0.280742 0.358120 0.302288
0.168598 -0.092419 0.019897
-0.284224 -0.386736 -0.266829
0.075824 0.477621 0.027815
-0.092632 -0.438880 -0.124623
0.111180 -0.112919 0.174054
-0.047701 0.378865 0.054741
0.165762 0.495976 0.079098
0.224738 -0.049524 0.009864
0.232067 -0.433815 -0.160925
0.075809 -0.392968 -0.301065
0.211788 0.044022 0.291227
0.229142 0.444368 0.236503
0.216884 -0.113085 -0.195193
0.177401 -0.408413 -0.251636
0.231712 0.460124 -0.008682
-0.232635 -0.419705 -0.185139
0.304770 -0.424110 -0.042901
0.218792 -0.088177 0.090694
0.333049 0.268297 0.318014
0.210675 -0.432667 0.018343
0.184527 -0.418675 -0.214271
0.011553 -0.426468 -0.173258
0.009045 0.096399 -0.086706
0.393724 0.303720 0.040902
0.318248 0.183360 0.330350
-0.015830 -0.469498 -0.017579
0.262754 -0.202129 -0.011453
0.103421 -0.480482 0.011985
0.070155 -0.127902 0.058217
0.147192 -0.113816 0.057436
0.058504 0.449602 -0.020202
0.208313 -0.437643 0.018704
0.126477 -0.407022 -0.253833
-0.047797 -0.358536 -0.354162
0.168670 0.044700 0.305542
0.217262 0.032264 -0.023992
0.129931 0.076512 -0.060979
0.224213 -0.427356 -0.185457
0.145536 -0.063311 0.245375
0.250970 0.456150 0.149648
0.137713 0.402246 0.301154
0.181262 0.159271 0.325097
-0.147137 -0.456715 -0.056320
0.252369 -0.041530 0.019258
0.383358 0.123452 0.091016
0.230198 -0.054172 0.206241
-0.210115 -0.458826 0.066622
-0.336310 -0.310377 -0.216499
0.133958 0.461570 -0.034406
-0.364042 -0.361108 -0.231210
-0.271438 -0.407226 -0.003802
-0.148688 -0.424290 -0.174875
-0.281784 -0.419665 -0.183830
0.174521 0.477623 0.185639
-0.387703 -0.348173 -0.037159
0.075830 -0.104300 0.110922
-0.323501 -0.374332 -0.226515
0.104389 -0.488108 0.040306
-0.062227 -0.403784 -0.252593
0.342312 -0.426681 -0.191987
-0.414555 -0.404014 -0.081167
0.026320 0.049129 0.230958
0.199238 0.433838 0.265765
0.234416 -0.043316 0.011322
0.106815 0.484432 0.025995
0.258476 -0.434739 -0.158929
0.060188 -0.414885 -0.220502
-0.398591 -0.344014 -0.210697
-0.235981 -0.386229 -0.307246
0.084568 0.010889 -0.091601
-0.280040 -0.416065 -0.196670
0.340197 -0.373960 -0.040312
0.235886 0.401657 0.286765
0.177761 -0.444260 -0.120600
0.064653 0.408871 -0.073995
0.060212 0.079815 0.261867
0.397982 0.319588 0.202119
0.354321 0.089951 0.240529
0.184939 -0.477891 0.000284
0.413100 0.238474 0.206646
0.142423 0.480995 0.007191
0.018742 -0.398934 -0.275695
-0.090801 0.288552 -0.119377
0.177345 0.276981 0.355067
0.175582 0.016895 -0.036974
0.050195 0.344109 -0.096475
0.266505 0.425175 0.221824
0.057060 -0.390958 -0.304322
-0.084550 0.062067 0.066748
-0.003783 -0.467834 0.099945
0.376746 -0.303278 -0.172248
0.220099 0.191251 0.349999
0.190012 0.170457 0.334461
0.365846 -0.409535 -0.067518
0.341548 0.336044 0.282136
-0.351870 -0.378480 -0.234492
-0.333389 -0.437092 -0.048569
0.072346 -0.360024 -0.344760
0.299115 -0.372175 -0.236094
0.430925 0.199884 0.125676
0.058627 0.018582 -0.105119
-0.240536 -0.445881 0.035471
0.136826 0.495674 0.051789
0.193664 0.311811 -0.115414
-0.316484 -0.354865 -0.011426
-0.053299 -0.397933 -0.274380
0.307832 0.147148 0.322112
0.149765 0.472254 -0.014296
0.130858 -0.104884 0.034583
0.340418 0.089841 0.257469
0.406610 0.128222 0.168473
0.230474 0.109184 -0.046426
0.384834 0.106604 0.206818
0.126417 -0.472158 -0.018015
0.036384 0.427234 -0.037388
0.408550 0.217255 0.065648
0.106779 -0.113286 0.017718
0.121529 -0.125626 0.137318
0.076710 -0.097289 0.170959
0.366066 -0.399432 -0.215537
0.125201 -0.457146 -0.074078
-0.387299 -0.441600 -0.098674
-0.245736 -0.330494 -0.305238
0.422107 0.161745 0.144136
0.380776 -0.442663 -0.103591
0.249641 0.338788 0.333218
0.382648 0.088620 0.129275
0.142908 0.470478 0.223679
0.281430 -0.315600 -0.003441
-0.064679 0.357678 0.074619
0.321131 0.415945 0.108835
-0.415403 -0.434483 -0.088546
0.124359 -0.114497 0.181908
0.108302 0.182068 0.321537
0.311400 0.022884 0.052570
0.327224 -0.305823 -0.223738
0.021979 0.460680 0.148478
0.013711 -0.492167 0.063495
0.146268 -0.054867 -0.103822
0.425986 0.199526 0.187057
-0.086407 -0.493261 0.074188
-0.376868 -0.437559 -0.113297
0.082906 0.335644 0.329930
0.404016 0.192630 0.234714
0.365532 0.180348 0.292176
-0.188634 -0.432758 -0.141065
0.122555 -0.390196 -0.314073
-0.006918 0.415097 0.215190
0.359520 0.146362 0.017542
0.205171 -0.449199 0.016611
-0.120980 -0.378509 -0.339788
-0.360025 -0.327795 -0.223286
0.128115 -0.098321 0.022501
0.118443 -0.148914 0.015709
0.028752 0.435403 -0.008989
0.121204 -0.114031 0.061347
0.113195 0.444705 -0.057808
-0.319780 -0.344335 -0.222904
-0.201969 -0.409889 -0.223097
0.105825 -0.413781 -0.229373
0.001043 0.451832 0.099959
0.098403 0.347134 -0.109648
0.181095 0.313982 -0.116383
0.147175 -0.052341 -0.114271
0.179321 -0.100853 0.039452
0.204730 -0.432375 -0.166824
-0.019100 0.324455 -0.043562
-0.144360 -0.407209 0.106993
-0.287738 -0.404262 -0.238679
0.088298 0.481906 0.175131
0.095183 0.431443 -0.066863
-0.115696 -0.393608 -0.285994
-0.002149 0.073378 0.214249
0.229654 0.393285 0.298102
-0.337733 -0.425909 -0.157069
0.048836 0.380801 -0.083293
0.146140 0.027072 0.301949
0.098930 0.260080 0.337336
0.307034 0.052938 0.033574
0.340392 -0.222152 -0.181835
0.041044 0.467883 0.159866
0.061278 -0.472738 -0.011304
0.049911 -0.089213 0.126140
-0.293696 -0.301035 -0.263922
-0.411910 -0.393288 -0.205909
0.293187 -0.386009 -0.033185
0.070213 -0.122528 0.060749
0.234868 0.458787 0.170942
0.327112 -0.175625 -0.160518
0.416614 0.170059 0.195785
-0.021445 0.362264 -0.031290
0.161840 -0.074653 -0.001769
0.379763 0.165814 0.029959
-0.027558 0.035560 0.157857
0.090647 -0.404268 -0.262409
0.235185 0.069116 -0.027583
0.375637 -0.350942 -0.191775
0.242351 -0.407745 -0.051441
0.097428 -0.461663 -0.055986
0.378199 0.191568 0.018044
0.123179 -0.041178 -0.044958
0.270147 -0.422786 -0.203981
0.251969 0.282135 0.353097
0.260481 -0.441559 -0.132036
-0.189245 -0.467064 -0.016576
0.165080 -0.491709 0.051707
-0.371761 -0.369306 -0.231370
-0.130457 -0.414741 -0.209652
0.381168 0.322746 0.024875
0.014769 -0.460701 -0.052030
0.225525 -0.433541 -0.054753
0.232268 0.472425 0.089265
0.234773 -0.007643 -0.000977
0.189862 -0.463310 -0.054533
0.000320 0.428088 0.008198
0.176304 -0.434445 0.069876
-0.033672 0.142968 0.181058
-0.013426 -0.480351 0.021284
0.135625 0.492409 0.041680
0.389148 0.330449 0.050177
0.043502 -0.409586 -0.239019
0.087991 -0.108734 0.151880
0.128019 -0.429270 -0.173575
-0.421590 -0.425092 -0.151659
0.117127 -0.013784 0.283040
0.280015 0.442222 0.016034
-0.026760 0.092707 0.223267
-0.277021 -0.411396 -0.213858
0.204993 -0.028766 0.266845
0.299626 0.256338 0.342589
-0.072588 0.148544 0.103353
0.143569 -0.050679 0.260057
0.027981 -0.475412 0.000682
0.249608 -0.064725 0.130218
0.176286 0.002390 -0.032566
0.156278 0.095258 0.313839
0.255351 -0.451557 -0.082155
-0.026318 0.074668 0.168172
0.130265 0.485462 0.018155
-0.108848 -0.491713 0.070524
-0.275400 -0.440795 -0.107622
0.250910 0.029025 -0.005209
0.297715 0.296025 0.332178
0.031100 0.377764 0.272178
0.062431 -0.409029 -0.242849
0.163901 -0.448821 -0.104021
0.236583 0.373709 -0.081895
0.050871 -0.425256 -0.181720
-0.065397 -0.104978 0.076785
0.289450 0.018751 0.227786
-0.042784 0.352378 -0.002104
0.127801 0.041211 0.298210
0.332801 0.389639 0.178767
0.104543 0.496372 0.092131
0.115320 -0.101425 0.030749
0.156612 0.160008 0.321858
0.144390 -0.121328 0.081220
-0.046998 -0.391004 -0.299613
0.025384 -0.056797 0.169394
-0.384480 -0.198939 -0.138870
0.042092 -0.359994 -0.352424
-0.040045 -0.460167 -0.049712
0.394139 -0.403906 -0.161415
0.364859 -0.341731 -0.201571
0.158332 0.497369 0.070204
0.172811 0.476342 -0.002280
0.024646 0.401250 0.252270
-0.428252 -0.381129 -0.160342
-0.094786 0.029683 -0.065164
0.273387 -0.429777 -0.059102
-0.013420 -0.492934 0.067925
0.272013 -0.301152 -0.237362
0.273587 0.433665 0.183973
0.284245 -0.051183 0.055707
-0.185909 -0.401309 -0.254302
0.097556 0.404528 0.291531
-0.003193 0.045924 -0.099168
0.151827 -0.489074 0.042009
-0.338184 -0.439657 -0.107673
0.118796 0.042492 0.294715
-0.205652 -0.458710 0.070577
-0.038978 -0.374689 -0.353010
-0.198167 -0.475705 0.015875
0.218785 -0.408838 -0.251865
-0.145520 -0.487244 0.087052
-0.115951 -0.376394 -0.347612
0.128678 -0.196892 0.042667
0.376084 -0.435582 -0.161100
0.025898 -0.428832 -0.165640
0.158540 -0.121916 0.082519
0.271970 -0.401988 -0.050131
0.322784 0.392508 0.168039
0.234875 -0.419663 -0.073418
0.096499 -0.105634 0.174323
-0.032605 0.414310 0.068269
-0.028937 0.416109 0.058410
-0.387560 -0.437116 -0.054936
-0.166448 -0.412006 -0.218289
0.298493 0.030305 0.174705
-0.184777 -0.397807 -0.266480
0.183375 0.365482 0.325074
0.076471 0.462183 0.224501
-0.370586 -0.444023 -0.090219
0.202598 -0.458812 0.017117
0.423048 0.256845 0.134644
-0.078280 -0.491232 0.065810
0.038090 -0.070015 0.169938
0.062820 0.475405 0.176594
0.375433 0.343368 0.047812
-0.166398 -0.482944 0.082502
-0.150691 -0.477120 0.019222
-0.428142 -0.339829 -0.152971
0.259816 -0.069428 0.062876
-0.058576 -0.441260 0.107292
0.118222 -0.065072 -0.049491
0.088937 0.386475 -0.096204
0.088117 0.434853 0.259447
0.018041 0.445274 0.013530
-0.041776 -0.455396 -0.066787
-0.235340 -0.441205 0.045700
0.408253 0.133356 0.143760
0.163470 0.489009 0.030655
0.085141 -0.421755 0.113085
-0.005031 0.091127 0.194474
-0.430092 -0.395739 -0.135586
0.229211 0.474956 0.053491
0.355477 -0.338604 -0.054683
-0.004458 -0.423221 -0.184792
-0.127322 -0.107118 0.050064
-0.299474 -0.380213 -0.032538
0.332660 -0.341093 -0.227925
0.360207 0.372198 0.184232
0.135104 -0.406093 -0.257313
0.332750 0.087906 0.263139
0.162336 0.473121 0.208273
0.380701 0.113904 0.229517
0.195440 0.479563 0.146445
0.184993 -0.482538 0.016469
0.196052 0.480227 0.140913
0.031367 0.335583 -0.090741
0.003234 0.423649 0.219957
0.037670 -0.140375 0.068940
0.053124 -0.480407 0.017411
0.157150 -0.078192 0.000134
-0.262959 -0.428267 -0.153967
0.339635 -0.350248 -0.039669
0.349033 0.387714 0.109426
-0.127941 -0.439508 -0.120319
-0.421360 -0.360343 -0.084785
0.390392 0.216441 0.254782
0.264091 0.454448 0.095884
0.216574 -0.407551 -0.256711
0.103547 0.233491 -0.126521
-0.207281 -0.389138 -0.297828
0.413992 0.286785 0.106047
0.261856 -0.365023 -0.233064
0.146443 0.113808 -0.086772
0.040632 -0.135151 0.070091
0.083912 0.386790 -0.094136
0.189152 -0.045009 0.242478
0.349328 0.185516 -0.029094
-0.266496 -0.430812 -0.144802
0.313739 -0.342622 -0.025023
0.302157 -0.040629 0.092304
0.010201 0.410514 0.234879
-0.281863 -0.353939 -0.277179
0.290397 0.252623 0.347151
0.219524 -0.089798 0.085857
0.380002 -0.406743 -0.089493
0.262055 0.010472 0.232227
0.036952 0.439496 -0.014173
0.194368 -0.416548 0.056763
-0.161594 -0.435749 -0.131713
0.129838 -0.405773 -0.258292
-0.073643 0.338651 0.093242
0.389470 0.278709 0.025354
-0.313402 -0.325508 -0.237810
0.111565 0.365489 0.313273
-0.104750 -0.387626 -0.307845
0.203770 -0.260558 0.029119
-0.004877 0.439272 0.039743
-0.086985 -0.175340 0.086909
-0.070077 0.019481 0.096905
0.345718 -0.182222 -0.133925
0.165362 -0.094540 0.195186
0.335861 0.401259 0.109071
-0.157007 -0.390865 -0.292859
0.304001 0.084081 0.283820
-0.008670 -0.463824 -0.038502
-0.065192 -0.400761 -0.263362
0.005960 -0.383808 -0.329728
0.230963 0.474253 0.078621
-0.258512 -0.397265 -0.265628
0.140523 0.036441 0.301593
0.384676 -0.402049 -0.099460
0.290543 0.203214 -0.084431
0.012550 0.452520 0.043596
0.275403 0.053847 0.000090
0.378731 0.274282 0.005047
-0.380955 -0.387001 -0.039754
-0.077888 -0.423716 -0.180526
0.087421 -0.473422 -0.011924
-0.342081 -0.410427 -0.211779
-0.062130 0.082305 0.113135
0.047464 0.019960 0.245365
0.375236 -0.297305 -0.172241
0.282438 -0.012531 0.028916
0.025421 -0.445241 -0.108429
0.322105 0.030622 0.078469
0.275751 -0.374911 -0.227661
0.390578 0.150506 0.247028
-0.177951 -0.116465 0.028105
0.027627 0.073539 0.237603
0.407724 0.222719 0.064833
0.263388 -0.246949 -0.005533
0.289637 0.439724 0.094317
0.275225 0.057259 0.241333
0.282531 0.003369 0.025361
0.167115 0.449621 0.252663
0.131714 0.164572 -0.091060
0.301606 0.018705 0.135391
-0.115995 -0.390257 -0.297671
0.055971 0.430282 0.254780
0.191203 0.145711 0.323098
0.417776 0.158272 0.105413
-0.367492 -0.201370 -0.168327
0.059412 -0.492106 0.060346
-0.239088 -0.452313 -0.068331
0.242720 0.425260 -0.046213
-0.274209 -0.324411 -0.283829
-0.030149 0.398219 0.198634
0.064565 0.435298 -0.043972
0.310410 0.403617 0.001642
-0.064571 0.091211 0.109080
0.101452 0.381050 0.305291
0.251670 0.460962 0.101490
-0.063695 0.007056 -0.112830
0.372474 0.090723 0.205469
0.061193 0.000892 0.254604
0.056245 0.475700 0.156498
0.412972 0.277713 0.077439
0.081832 -0.366854 -0.343734
0.132784 -0.474666 -0.009019
0.042599 0.006112 -0.123082
-0.208065 -0.436327 -0.127274
0.031147 0.464888 0.148578
0.392640 0.141396 0.082078
-0.418423 -0.426657 -0.147233
0.213113 -0.095732 -0.082561
0.171423 -0.134206 0.121472
-0.155788 -0.412457 -0.216872
-0.008856 -0.413261 -0.220920
-0.247068 -0.438179 0.027436
0.095333 -0.001386 -0.088178
0.156740 0.481596 0.009816
0.093797 -0.475450 -0.005673
0.155719 -0.417208 -0.218827
0.077744 -0.280935 0.094910
0.217644 -0.003109 0.272482
-0.133741 -0.418787 -0.194975
0.241833 0.429009 -0.042313
0.307622 0.160949 0.327029
0.283769 0.123324 0.319191
-0.041025 0.036772 -0.093483
0.165527 -0.154957 -0.007566
-0.329028 -0.361015 -0.225618
0.323343 0.415028 0.103345
0.322779 0.035862 0.079281
0.256827 -0.071945 0.072023
-0.218181 -0.466223 -0.018224
0.019415 0.054125 -0.098078
0.041514 0.059969 -0.093166
0.188772 -0.444667 -0.119564
0.318770 0.242967 0.334085
0.196805 0.068272 0.302773
0.005669 0.416071 -0.018796
-0.018298 0.429067 0.059156
0.304171 -0.131084 -0.077945
-0.140768 -0.387691 -0.305449
0.258769 0.364919 0.310601
0.247802 0.460545 0.010173
-0.325319 -0.440811 -0.051929
-0.063278 -0.451527 0.105165
0.335718 -0.327188 -0.223233
-0.126411 -0.376106 -0.348839
0.368279 0.090645 0.215889
0.345221 -0.454117 -0.093718
-0.026417 0.090423 0.233686
-0.222695 -0.390216 -0.293919
-0.283371 -0.226146 -0.243301
-0.301489 -0.302944 -0.256356
0.323952 0.172208 0.323587
0.222379 0.230336 -0.115528
-0.062322 -0.495533 0.080735
-0.060121 -0.026008 0.103490
-0.321356 -0.330782 0.005968
0.123123 -0.487385 0.086249
-0.205175 -0.449050 -0.082367
-0.376049 -0.412331 -0.202331
0.106387 -0.435855 -0.148621
-0.244885 -0.398668 0.053410
-0.388178 -0.408433 -0.215380
-0.004458 0.059269 0.190793
-0.048908 -0.452585 -0.076692
0.224842 -0.423347 -0.199579
-0.233005 -0.437577 -0.121289
0.362546 -0.411351 -0.063428
0.090839 -0.186712 0.065997
0.225013 0.048157 0.289006
0.109228 0.378561 0.308868
0.136302 -0.483971 0.023309
0.087358 0.441695 -0.049898
-0.081722 0.103621 -0.000486
0.168197 -0.106410 0.046545
0.236333 -0.327684 -0.269102
0.244268 0.418249 0.262208
0.090055 -0.408312 -0.247727
0.413785 0.164128 0.206810
0.344910 0.385786 0.132125
0.029332 0.469456 0.097294
0.371040 -0.446211 -0.086808
0.209351 -0.466859 -0.038697
0.055305 -0.106259 0.080058
0.039565 -0.463056 -0.044950
0.160694 -0.362505 -0.326506
0.149531 0.151654 0.318071
0.351825 0.380196 0.136665
0.115578 -0.458542 -0.068919
-0.418506 -0.414282 -0.188338
-0.002991 -0.482754 0.096442
0.282412 0.220276 -0.090164
0.197371 0.011467 -0.026370
-0.152268 -0.488373 0.060352
0.155496 0.480341 0.186014
0.209838 0.009004 -0.019017
-0.032631 0.330132 -0.026623
0.064659 -0.489646 0.050757
0.311114 0.107483 0.296533
-0.401487 -0.444747 -0.085561
0.429567 0.200964 0.174272
-0.151413 -0.101783 0.035127
0.362977 0.070615 0.091227
0.107804 -0.029390 -0.120157
-0.026794 -0.004831 0.146148
0.198202 -0.099315 0.048757
0.362760 0.060532 0.120641
-0.048390 0.371766 0.031994
-0.162884 -0.392833 -0.285774
0.384269 -0.410168 -0.194335
0.180969 -0.207113 0.005039
0.019131 -0.406667 -0.247826
0.042193 -0.437770 -0.135980
-0.313243 -0.418673 -0.185478
-0.429657 -0.311375 -0.092059
0.326374 0.408897 0.116096
0.362629 0.102449 0.074121
0.079449 0.445336 0.243880
0.091516 -0.435780 -0.148013
0.004309 0.440795 0.025778
0.212350 -0.389389 -0.288923
-0.193708 -0.408722 0.088723
0.065292 -0.425356 -0.182813
0.101898 0.486995 0.034290
0.008490 -0.452918 -0.079509
-0.199317 -0.486372 0.054451
-0.127394 -0.000163 -0.033369
0.088500 -0.358983 -0.340435
-0.062763 -0.405405 -0.246814
0.011910 0.417894 -0.026037
-0.104935 -0.409015 -0.231648
-0.304455 -0.427336 -0.054582
0.313016 0.096717 0.019846
0.389302 -0.372560 -0.107718
0.140121 -0.451492 0.092617
0.212303 0.033068 -0.026928
0.000163 -0.490533 0.057587
0.086024 0.126221 0.290527
0.046975 0.474708 0.139109
0.081865 -0.050900 0.245462
0.360925 0.383901 0.175849
0.216142 0.009950 0.278876
-0.099143 -0.363629 -0.360336
-0.030002 -0.411123 -0.227907
0.215936 0.420715 0.274939
-0.380890 -0.406111 -0.044496
0.064794 -0.211432 0.082862
-0.143297 -0.406630 -0.238212
0.403033 0.151662 0.220626
0.192541 -0.097469 0.039472
-0.122843 0.003607 -0.052295
0.265198 0.055859 0.243656
0.176253 -0.062774 0.211348
-0.194288 -0.430482 -0.149047
0.166587 -0.392636 -0.308821
0.152955 0.480603 0.006062
0.009388 0.231513 -0.105137
0.114037 -0.084903 0.215942
0.155025 -0.493112 0.057146
0.383349 0.235415 0.264424
0.159255 0.496448 0.064249
0.129498 -0.388315 -0.321237
0.310379 0.069926 0.030333
-0.160252 -0.395297 -0.276966
0.231011 0.057461 0.293219
0.353809 -0.387725 -0.051331
0.121401 0.021683 0.293274
0.216152 0.171059 0.336552
-0.210345 -0.480099 0.032120
0.003689 -0.143018 0.076258
0.058995 0.469494 0.190185
0.175546 0.023097 0.302572
0.337273 -0.338766 -0.224904
0.193235 0.003164 0.294614
0.176736 0.493859 0.077781
0.095048 0.487060 0.162163
0.371054 0.294371 0.239057
0.050952 0.397107 0.270738
0.339753 0.393389 0.188373
-0.212720 -0.445765 -0.093874
-0.057310 0.378484 0.086671
0.299117 -0.441134 -0.138040
-0.427648 -0.345987 -0.095769
0.286177 0.403392 0.224835
-0.350468 -0.437272 -0.115227
-0.329030 -0.288198 -0.212341
0.176161 -0.089313 0.018574
0.213482 0.457779 -0.023483
0.187415 -0.125545 0.115329
0.065471 -0.410271 -0.238701
-0.225222 -0.423263 -0.173144
0.218263 0.130842 -0.063965
-0.430143 -0.391659 -0.143220
0.392690 0.107738 0.173529
0.109703 -0.402283 -0.270351
0.153939 -0.445790 -0.114555
0.328317 0.115627 0.291733
0.000958 -0.461951 -0.045791
0.119822 -0.108342 0.187767
0.243578 -0.430837 -0.172399
0.054380 -0.424144 -0.186178
0.229034 -0.065451 0.123020
0.118653 0.446655 -0.056652
0.363289 0.386794 0.149646
0.384529 -0.423675 -0.104013
0.163291 -0.468451 -0.033767
0.135207 -0.121627 0.176357
0.351145 -0.447967 -0.116476
-0.399243 -0.436160 -0.117129
-0.056061 -0.441175 -0.117750
0.170050 0.093834 0.314861
0.062301 0.025226 -0.099424
0.310373 0.056882 0.035771
0.166776 0.242833 0.354092
-0.045152 0.383792 0.046730
0.163277 -0.401209 0.084103
0.128015 0.122536 -0.073735
-0.026187 -0.442816 -0.113764
0.276339 0.447244 0.100355
0.325608 -0.420804 -0.214175
0.077019 -0.467748 -0.030792
0.360644 0.084332 0.077844
-0.217070 -0.431069 -0.145326
0.013242 0.081805 -0.093705
-0.009710 -0.495388 0.076155
0.101792 0.095061 0.293541
-0.071350 0.047967 0.096237
0.113607 0.010378 0.287852
-0.289736 -0.312732 -0.269221
0.060231 0.150476 0.274804
0.152195 -0.438233 -0.142454
0.275324 0.448317 0.079588
0.221974 -0.444709 -0.075989
0.337668 -0.441866 -0.137341
-0.099338 0.044972 0.006774
-0.027324 0.065537 0.165057
-0.312039 -0.426239 -0.159176
-0.302214 -0.315183 -0.256273
0.079138 -0.417009 -0.215039
0.180902 0.471218 -0.013379
0.026282 -0.470115 -0.017701
-0.108728 0.016633 -0.061249
-0.070293 0.346711 0.142096
0.156316 0.451279 -0.053723
-0.354367 -0.427729 -0.148343
0.098972 0.473187 0.214743
-0.086354 -0.432556 -0.148063
0.023229 -0.357264 -0.354020
0.267842 0.425570 0.212976
-0.079171 0.118132 0.062396
0.023570 -0.384070 -0.328472
0.021574 0.408579 -0.044121
0.233513 0.062269 0.299003
-0.016928 0.077290 0.225080
-0.091041 0.077013 0.027847
-0.221483 -0.433875 -0.135379
0.232915 -0.387414 -0.269085
0.094345 -0.415275 -0.223211
0.144344 0.447960 -0.058154
0.164692 -0.441669 0.080413
0.189072 -0.092906 -0.080692
0.041694 0.357254 -0.086261
0.354270 -0.218849 -0.073532
0.261261 -0.407139 -0.226778
0.033665 0.409139 -0.051444
0.343491 -0.422829 -0.047879
-0.354715 -0.298185 -0.216522
0.121325 -0.495927 0.081617
0.079311 0.475155 0.194902
0.204312 -0.053024 0.002044
0.230972 -0.068866 0.135753
0.157400 0.471839 0.216091
-0.312887 -0.351996 -0.228036
-0.357526 -0.275526 -0.210232
-0.023120 0.145844 0.194340
0.270088 0.058851 0.252683
0.148414 0.047883 -0.049924
-0.085684 -0.472908 -0.000994
0.285996 -0.044842 0.124707
0.230343 0.463142 0.164040
0.135589 -0.147750 0.004211
-0.079658 -0.434896 -0.140072
-0.068631 0.116724 0.120860
-0.022955 0.008241 0.154707
0.376888 0.076555 0.148721
0.212928 0.034615 0.285838
0.167171 -0.472999 -0.016676
0.057183 0.078868 -0.084700
0.051667 0.041787 -0.097086
0.196184 -0.075361 0.011799
0.172517 0.005559 0.300217
0.384745 0.255894 0.241664
0.158369 -0.117909 0.071912
0.297510 0.434790 0.094390
-0.255705 -0.390069 0.045267
0.387574 0.123072 0.228861
0.118189 0.463663 0.236533
0.192086 0.382224 -0.100035
0.193382 0.045779 0.301814
0.300404 -0.450578 -0.104371
0.207306 -0.440472 -0.136019
0.319389 0.153800 0.319863
0.272749 0.122824 0.322219
-0.039047 -0.380458 -0.338162
-0.025608 0.398127 0.207358
-0.047311 -0.482904 0.032457
-0.181228 -0.409829 -0.225101
0.160227 -0.052491 0.248830
-0.061691 0.192453 0.166997
0.353421 -0.386893 -0.224539
0.059608 0.433268 0.252712
-0.382827 -0.390152 -0.230521
0.087537 -0.449541 -0.098854
0.193927 -0.068431 0.005535
0.412810 0.208609 0.076279
0.354193 -0.300578 -0.201351
0.236353 -0.349117 -0.267797
-0.345905 -0.434303 -0.125734
0.064056 0.470617 0.193002
0.423484 0.254564 0.156340
0.128652 -0.450531 -0.097433
0.021531 -0.458489 -0.060240
0.211220 0.420905 0.277828
0.218657 -0.423807 -0.197801
0.087119 -0.364998 -0.342226
0.115796 -0.497286 0.074045
-0.334890 -0.289467 -0.212432
-0.229589 -0.458989 -0.044830
-0.270595 -0.328891 -0.287180
0.063282 -0.026701 0.248527
0.242338 -0.402901 -0.016771
0.102203 -0.444033 -0.119301
0.193049 -0.447258 -0.110286
0.396563 0.188910 0.048977
0.073686 0.077651 0.271214
0.187190 -0.467438 0.046428
0.429923 0.198204 0.120251
-0.421253 -0.369851 -0.180949
-0.133945 -0.431672 -0.148529
0.222241 -0.083676 0.090983
-0.034371 -0.493320 0.071137
-0.282445 -0.380226 0.012503
0.165065 -0.067257 -0.007256
0.179945 -0.130809 0.121119
0.208861 0.100004 -0.055284
0.138759 -0.110028 0.046297
0.139728 -0.085793 0.216596
0.093026 0.122789 0.292837
-0.266400 -0.181035 -0.228692
-0.143156 -0.481543 0.036218
0.363391 0.369630 0.086487
-0.086042 -0.429796 -0.157970
0.278771 0.437313 0.146050
0.122208 -0.071883 -0.061801
0.343502 0.190034 0.315659
-0.033571 -0.310518 -0.329851
0.280578 0.058955 0.244091
-0.045903 -0.399879 -0.267380
0.238637 0.441810 0.230895
0.216561 -0.263476 0.023563
0.416711 0.245070 0.079960
0.121278 0.360232 0.316808
0.345585 0.121465 0.282766
0.084395 0.445942 -0.042605
0.370521 0.186131 0.286802
0.163839 -0.135278 0.134069
0.295937 -0.045875 0.069839
0.010677 0.450557 0.173735
0.250861 -0.432543 -0.166958
0.001872 -0.377698 -0.351385
-0.024119 -0.071429 0.113189
-0.138372 -0.487619 0.057241
0.190388 0.413013 0.293301
-0.071269 0.121277 0.117926
-0.001007 -0.076259 0.117959
0.380125 0.085702 0.119236
0.369481 0.214195 0.008564
-0.117880 -0.025503 0.044678
0.379409 -0.414070 -0.201557
0.359724 -0.322329 -0.201620
0.190832 0.428194 -0.073952
0.291100 0.370530 -0.046600
-0.158927 -0.058581 -0.163992
0.166243 -0.071162 -0.003447
0.159562 -0.184422 0.010814
-0.019921 0.031606 0.165908
0.394536 0.327923 0.121793
-0.095813 0.260472 0.100564
0.321984 -0.350298 -0.029166
-0.112464 -0.472779 0.000166
0.215125 -0.454574 -0.032743
-0.097638 -0.443368 -0.107692
0.121687 -0.085517 -0.008996
-0.004392 0.417579 0.000451
0.067916 0.423149 -0.062162
-0.252167 -0.443286 0.012417
0.021063 -0.391501 -0.302623
0.218494 0.078378 0.308266
0.354195 0.124902 0.048303
-0.008703 -0.026888 0.154272
0.281094 0.021732 0.230492
0.326014 0.272422 -0.063630
0.389013 0.105618 0.187507
0.127013 0.497456 0.113876
0.210057 -0.080263 0.182456
0.140206 -0.493059 0.057015
-0.316082 -0.369412 -0.224889
0.122407 -0.021963 0.281236
-0.370748 -0.141358 -0.051094
0.209689 -0.429911 0.023185
0.273448 -0.338259 -0.229412
0.083997 -0.142700 0.040825
0.338518 -0.318448 -0.219381
0.424664 0.250040 0.147513
-0.091409 -0.356548 -0.358733
0.386093 -0.375199 -0.098250
0.239829 -0.096422 -0.155572
-0.009292 0.206745 0.276887
0.119269 0.487531 0.030578
0.241245 0.191751 0.348706
0.115193 -0.104738 -0.016909
-0.030646 0.419782 0.114444
0.112655 -0.103134 0.035695
-0.036582 0.110235 0.229396
0.143313 -0.106539 0.196503
0.388524 0.231550 0.250879
0.119008 0.232813 0.344543
0.163631 0.031628 -0.043603
-0.096386 -0.435010 -0.138732
0.206566 0.228400 -0.120945
0.358479 -0.435115 -0.161882
0.411384 0.145775 0.122910
0.237870 0.025140 -0.010251
-0.066070 -0.470335 0.100386
-0.273689 -0.404600 -0.238609
0.089827 0.462900 0.230690
-0.023227 0.084474 0.226204
0.214950 -0.334953 -0.285461
-0.040806 -0.467048 -0.024423
0.012457 -0.389531 -0.309341
0.026365 -0.348324 -0.349191
-0.068655 0.297875 0.015242
0.007894 0.318772 -0.077198
-0.164854 -0.402161 -0.251697
-0.100911 -0.477354 0.015673
-0.042712 0.192237 0.193781
-0.028892 0.367585 0.222927
0.317287 -0.297705 -0.226587
0.026272 -0.212062 0.090474
0.202933 -0.414491 -0.230540
-0.049482 -0.417386 -0.204599
0.217887 -0.094647 -0.171687
-0.167051 -0.413376 -0.213156
0.323617 0.358986 0.298297
-0.396656 -0.439931 -0.104227
0.254541 -0.377794 0.002445
-0.226377 -0.301153 -0.308507
0.074707 0.447096 0.240054
0.172362 -0.447703 -0.108183
0.326512 0.143891 0.311547
-0.048905 0.223763 0.239038
0.241576 -0.072770 0.139465
-0.394241 -0.312022 -0.206713
0.087223 0.407714 -0.083267
0.198228 0.469411 -0.013138
-0.012401 -0.383960 -0.327583
-0.226657 -0.458502 0.048603
0.192031 0.247210 0.354100
0.314478 0.405340 0.152109
-0.160058 -0.437228 -0.126508
-0.208717 -0.483178 0.043082
0.144821 -0.423279 -0.196336
0.380600 0.092620 0.179807
-0.119917 -0.491082 0.068716
0.106227 -0.119146 0.011493
0.009538 0.327234 -0.074723
-0.055219 0.023090 -0.100512
0.075681 0.309265 0.333442
0.196060 0.475222 0.003125
-0.043305 0.399459 0.092245
0.335645 -0.377347 -0.037979
0.188763 0.489835 0.089631
-0.046132 -0.404007 -0.252555
0.346517 0.362047 0.255219
0.158935 0.020969 0.302804
0.352359 0.094505 0.249026
-0.198944 -0.395340 -0.275489
-0.090363 0.085953 0.014772
0.255949 0.013572 0.003281
0.213571 -0.435680 0.007535
0.229928 0.000888 -0.006142
-0.229668 -0.126814 0.017550
0.148228 -0.452328 -0.091611
0.200925 0.484116 0.040064
-0.214518 -0.464018 -0.027261
0.073845 -0.493895 0.064886
0.355510 0.143766 0.016385
-0.428527 -0.293668 -0.086604
-0.386674 -0.277120 -0.199778
0.387539 0.371883 0.129452
0.132880 -0.461130 -0.059933
0.181727 -0.383596 -0.315409
-0.185010 -0.466275 -0.020010
0.374986 0.097072 0.094590
0.177255 0.485685 0.142764
0.367502 -0.232268 -0.111942
0.298818 -0.319863 -0.233965
0.098750 -0.362604 -0.339700
-0.171296 -0.404638 -0.242808
-0.401620 -0.443432 -0.090782
0.204115 -0.431664 0.032468
-0.114630 -0.460260 -0.045058
0.025486 0.074815 -0.090187
0.066464 0.431228 0.257303
0.138184 -0.490514 0.048046
0.326428 0.038677 0.089757
0.390568 -0.416469 -0.123074
0.384938 -0.301159 -0.121098
-0.120340 -0.451976 0.103324
0.390850 0.106390 0.131564
0.333997 0.385638 0.163210
0.052074 0.406491 -0.066699
0.185131 -0.068707 0.001766
0.034966 -0.441333 -0.122992
0.303123 0.081588 0.014492
0.188554 -0.475579 0.038470
0.217880 0.478671 0.094426
0.002193 -0.447453 0.105174
0.072596 0.121841 0.280799
0.121167 -0.102201 0.030970
-0.050459 -0.444996 -0.104173
-0.002051 -0.084617 0.111495
0.126427 -0.067566 0.242632
0.194563 -0.480446 0.011186
-0.195134 -0.455180 -0.060530
-0.213048 -0.467996 -0.011645
-0.016707 0.086758 0.240623
-0.019701 0.099155 -0.064475
0.336810 0.056718 0.201949
0.316587 -0.423521 -0.203413
0.110019 0.014157 0.286819
-0.031183 -0.063426 0.114204
-0.374616 -0.304010 -0.214853
0.278695 -0.423457 -0.052760
-0.411754 -0.418221 -0.179335
0.185058 0.490420 0.065002
-0.005457 0.413283 -0.002771
0.186271 -0.461931 -0.059454
-0.372133 -0.360411 -0.027859
0.346360 -0.356874 -0.222893
-0.355594 -0.437618 -0.047402
-0.064149 -0.483085 0.034249
-0.037736 0.406555 0.080474
-0.068515 0.088386 -0.027085
0.382470 0.265205 0.239253
0.211010 0.069195 0.299961
-0.107606 0.022513 0.026356
-0.147961 -0.439939 -0.117585
0.081937 0.045262 -0.082103
-0.008620 0.438308 0.053989
0.404830 0.308435 0.083454
-0.302428 -0.290691 -0.253443
0.117155 0.336983 0.329792
0.080733 -0.421289 -0.199615
0.076579 -0.459601 -0.061196
0.159170 0.437485 0.272949
-0.068067 0.348710 0.155509
0.056296 -0.171006 0.069486
-0.168595 -0.417888 -0.196403
0.044186 -0.418060 -0.207744
0.027649 -0.405316 -0.253344
-0.379142 -0.426284 -0.048165
-0.178532 -0.459148 0.085861
0.309760 0.028501 0.046752
0.202750 -0.440799 0.028448
0.202771 -0.418754 0.044900
0.025919 -0.409324 -0.238796
0.057571 -0.093015 0.145522
-0.002079 0.440506 0.035468
0.099432 -0.183456 0.059661
0.308564 0.411816 0.148735
-0.117895 -0.011956 0.036299
0.277793 0.317688 -0.074195
0.277855 -0.434792 -0.159887
0.420079 0.217085 0.199605
-0.027459 -0.385011 -0.323059
0.133541 -0.408963 -0.247105
0.065151 0.366323 0.296713
0.185622 -0.459826 0.052023
0.344768 0.139912 0.296490
-0.084345 -0.448840 -0.088342
0.168686 0.079984 0.311078
0.239354 0.414301 0.269841
-0.409081 -0.348586 -0.060140
-0.093724 0.010584 -0.093631
0.007676 0.261400 0.306681
0.113332 -0.398211 -0.284942
0.284961 0.424271 0.181845
-0.057583 -0.420962 -0.191489
-0.403295 -0.237011 -0.030408
0.276357 0.187215 0.342923
-0.063003 -0.453601 -0.072148
0.048650 -0.045643 0.223272
-0.172534 -0.389696 -0.296601
-0.122738 -0.425142 -0.173057
0.416173 0.179484 0.203088
0.314929 0.418125 0.033366
0.023210 0.005904 0.217965
0.206524 -0.082025 0.023505
0.378636 0.182965 0.274945
0.309546 0.184442 0.334151
-0.057920 0.101494 -0.030366
-0.110801 -0.456503 -0.058791
-0.095253 0.055399 0.023296
0.330995 -0.450590 -0.105650
0.276557 0.310914 0.337906
-0.247086 -0.371145 -0.308816
0.118329 -0.050312 -0.067454
0.184402 0.032237 -0.038519
0.081285 -0.014441 -0.123836
-0.140270 -0.436611 -0.130009
0.244588 0.465875 0.083137
-0.272346 -0.383403 -0.285305
0.185007 0.348388 -0.106808
0.187395 -0.415806 -0.224948
0.044666 0.469112 0.164068
0.040424 0.468693 0.147979
0.204623 0.461309 -0.023702
-0.073229 -0.388913 0.116998
0.243004 -0.404809 -0.027370
-0.024390 0.382826 -0.010368
0.226298 -0.400405 0.024756
0.169527 -0.423303 -0.196590
0.420269 0.267719 0.126341
-0.023528 -0.464336 -0.035532
-0.210150 -0.451076 -0.074957
0.375546 -0.288241 -0.166639
0.292870 -0.019582 0.219786
0.359899 0.059514 0.106500
-0.125596 -0.399474 -0.264359
0.180335 0.478153 0.178218
0.130260 0.018416 0.296280
0.124186 -0.402916 -0.268283
0.375417 -0.449144 -0.107514
-0.297302 -0.426253 -0.160123
-0.058611 0.096398 -0.033308
-0.094842 0.054886 0.028458
0.354331 0.381802 0.117298
0.164904 -0.419357 -0.210941
0.131355 0.496444 0.116821
0.040443 -0.126345 0.074704
0.181780 0.352571 -0.105618
0.099946 -0.468687 -0.029862
0.032021 -0.380717 -0.340960
0.174653 -0.010698 -0.028693
0.186626 0.050187 0.304305
0.153327 0.075150 0.309259
-0.325512 -0.258470 -0.213315
0.305404 0.431977 0.065402
0.125835 0.349737 -0.113027
-0.337514 -0.437350 -0.116201
-0.076575 0.083433 0.081926
0.103633 0.493636 0.127845
-0.161228 -0.459847 -0.043684
0.420204 0.247083 0.183399
0.037487 -0.122586 0.078059
-0.037572 0.112260 0.162601
0.122218 -0.050267 -0.041674
0.214411 -0.403552 -0.271479
0.398438 0.143871 0.088727
0.065754 -0.498651 0.092050
0.126395 0.487309 0.168228
0.201226 -0.472574 -0.019997
0.385979 0.174351 0.031565
0.407696 0.179293 0.228031
-0.382083 -0.446582 -0.080656
-0.039584 -0.400301 -0.266260
-0.103067 -0.377294 -0.344995
0.026545 0.063495 0.233539
0.202533 0.173677 0.337659
-0.278120 -0.389385 0.010866
0.039469 0.473760 0.098121
-0.202169 -0.280885 -0.308603
0.128638 -0.042379 -0.121753
0.305912 -0.430924 -0.175087
-0.085183 -0.389816 -0.301538
-0.018359 -0.491684 0.063447
0.025031 -0.487324 0.043909
0.235120 -0.409581 -0.010714
0.184061 0.462482 0.225380
0.358021 -0.310280 -0.199936
0.239417 0.456038 0.172932
-0.094146 0.045228 -0.030226
0.229669 -0.440904 -0.134225
0.007473 0.409687 -0.031610
0.138861 0.497773 0.110487
0.139095 -0.409136 -0.246762
0.404215 0.123747 0.165439
0.147831 0.475386 0.211113
0.304322 -0.021090 0.118385
0.250020 -0.411390 -0.235559
0.079703 -0.466596 -0.035290
-0.349988 -0.435852 -0.046778
0.008259 0.160492 -0.079819
0.018356 0.013876 0.214142
-0.042508 0.075455 -0.062070
0.166110 0.495034 0.099549
0.140270 -0.461362 0.089250
0.318175 0.421435 0.053222
0.140918 -0.016643 -0.041600
0.126323 0.469746 -0.016453
-0.400491 -0.191968 -0.070321
0.213525 -0.106689 -0.067864
-0.159479 -0.375007 -0.343492
0.253411 0.415431 0.255901
-0.046422 0.370452 0.022137
0.082679 0.433775 0.259397
0.308537 -0.364739 -0.027335
-0.198234 -0.385845 -0.309903
0.246237 -0.318465 0.029966
0.217242 -0.446800 -0.027729
-0.044638 -0.436841 -0.134204
0.327380 0.220482 0.330330
-0.146486 -0.472592 0.092562
-0.285297 -0.386164 -0.001745
0.124636 0.447960 -0.056262
-0.157028 -0.389229 -0.298606
0.118461 -0.430508 -0.168463
-0.187426 -0.258451 -0.301872
0.332114 -0.447691 -0.052322
0.260712 0.041725 -0.004275
-0.239544 -0.424980 -0.166461
0.354956 -0.445545 -0.125003
0.031673 0.451255 0.206231
0.143823 -0.194210 0.028272
0.181642 0.349785 0.334351
0.342429 0.289840 0.299773
0.334815 0.401192 0.054018
-0.229957 -0.445397 -0.093687
-0.019568 -0.458971 -0.054994
0.150273 -0.492245 0.053528
0.243199 0.451556 0.180691
0.340765 0.316494 -0.033519
0.203463 0.132398 0.324639
0.179997 -0.480011 0.008307
0.013087 0.058759 0.215137
0.203485 -0.444659 0.024326
0.282318 -0.332905 -0.231140
0.275772 0.346777 0.315640
0.140835 0.017413 -0.049274
0.217154 -0.418969 0.020149
0.289397 -0.030041 0.185628
0.138138 -0.430911 -0.168414
0.110302 -0.465594 -0.042144
-0.257381 -0.453995 -0.061250
-0.082532 0.146873 0.072043
0.279261 0.132551 0.324174
-0.006021 -0.446926 -0.099904
-0.185363 -0.452472 -0.070579
0.104519 0.442917 -0.057463
-0.261078 -0.406595 -0.232335
0.140059 -0.450397 -0.098029
-0.135231 -0.428255 -0.160910
-0.160258 -0.410135 -0.225348
-0.260178 -0.459590 -0.039980
0.049163 0.471861 0.046247
0.134426 -0.387636 -0.324377
-0.400426 -0.312680 -0.039698
-0.033361 0.078838 0.160219
0.245973 0.420913 0.256974
0.164740 0.476060 0.197424
0.366357 0.119027 0.070678
0.172647 0.092576 -0.085503
0.233059 -0.437680 -0.106053
-0.234194 -0.380802 0.068798
-0.045813 0.383480 0.052597
-0.003603 0.073709 -0.092385
-0.026930 0.010634 0.150876
0.272587 -0.368885 -0.028875
0.163834 -0.348697 0.083355
-0.123527 -0.449090 -0.085893
-0.085793 -0.464285 -0.032214
0.233816 -0.345095 -0.270203
-0.423004 -0.291110 -0.070841
0.161635 0.451508 -0.053461
0.275379 0.045009 0.003902
-0.154958 -0.442573 -0.107408
-0.341425 -0.450306 -0.053343
0.038170 -0.496704 0.094049
0.182681 -0.023487 0.287070
-0.284385 -0.215019 -0.237148
0.124357 -0.409418 -0.245424
-0.117104 -0.437042 -0.129898
-0.006144 0.335822 -0.052333
-0.001568 0.081187 0.240818
-0.057486 0.381639 0.133219
0.105242 0.496181 0.112588
-0.106691 0.028192 0.016415
0.186620 -0.217465 -0.272595
0.156474 -0.065855 0.220902
0.149484 -0.458043 -0.071994
-0.033759 0.049212 0.153499
0.328793 0.173864 0.321422
0.404673 0.130018 0.189244
0.147826 -0.467219 -0.037937
-0.088063 -0.376084 -0.350409
0.381528 0.087363 0.123969
0.112633 -0.106567 0.044884
-0.391159 -0.438002 -0.111695
0.234526 0.466135 0.142435
0.309955 -0.441077 -0.138806
0.174634 -0.404679 -0.265112
0.293769 -0.133456 -0.058086
-0.093383 -0.460570 -0.045007
0.156715 0.411897 -0.088577
0.167515 -0.440210 -0.135321
0.350173 -0.303130 -0.205903
0.235961 -0.088690 -0.132546
0.414346 0.151173 0.116104
0.015842 -0.326213 -0.338733
-0.330169 -0.423556 -0.043347
0.150742 -0.472277 0.079182
0.115100 -0.468154 -0.032712
-0.352593 -0.244386 -0.201774
-0.078046 0.044570 -0.065755
0.035020 -0.444074 -0.113103
0.255822 -0.311196 0.019776
-0.013481 0.059482 0.179588
-0.195678 -0.442957 -0.104409
-0.040394 0.402491 0.160226
0.101489 -0.103390 0.182258
0.102776 -0.393229 -0.302111
0.366813 0.086925 0.211900
-0.012396 0.120277 0.200415
-0.411668 -0.387301 -0.206037
0.307809 0.333698 -0.046325
-0.096146 -0.333141 -0.348300
0.400798 0.121923 0.137315
0.246952 -0.123036 -0.050767
-0.029556 0.035938 -0.098154
0.060409 0.030811 -0.097931
0.357391 -0.337042 -0.208064
-0.282370 -0.412538 -0.061936
-0.046539 -0.426065 -0.173081
-0.360110 -0.433660 -0.046186
0.292100 -0.053696 0.083860
0.239972 -0.429389 -0.096498
0.199164 -0.469498 0.019481
-0.407610 -0.396425 -0.068621
-0.140932 -0.384457 -0.317092
0.281333 -0.023259 0.155556
0.032987 -0.453175 -0.080465
0.170587 -0.400676 -0.279451
0.298752 0.095826 0.296835
-0.035675 0.344102 0.234360
-0.313154 -0.416138 -0.194413
0.132874 -0.433109 -0.160052
0.236444 -0.391346 0.017427
0.197501 0.441355 -0.056543
0.114842 -0.186401 0.050263
-0.137085 -0.482192 0.037627
0.267903 -0.375980 -0.034870
-0.006641 -0.144823 0.077732
0.078300 0.487269 0.067526
-0.227928 -0.405863 -0.236912
-0.076964 0.054696 -0.054064
-0.267949 -0.419428 -0.029165
0.204975 0.467219 0.195591
0.222295 0.477224 0.059993
0.236460 0.020523 0.248350
-0.287989 -0.386332 -0.012143
-0.077888 0.109922 0.030936
0.134061 -0.130127 0.131012
0.169215 -0.176420 0.000103
-0.023933 0.048562 0.165380
0.203854 -0.360053 -0.297236
0.204266 -0.470632 0.002054
0.047132 0.477389 0.094632
0.254048 0.026536 -0.002815
0.346022 -0.373682 -0.227188
0.133337 -0.134320 -0.010912
-0.083732 0.160513 0.070987
0.219380 0.442597 0.247040
-0.300044 -0.381590 -0.243257
0.347639 0.388290 0.114433
0.044406 -0.399528 -0.275122
-0.195660 -0.346510 -0.328189
0.083133 -0.391127 -0.308396
0.034551 -0.402715 -0.263259
-0.095764 0.016559 -0.083900
0.278494 -0.059074 0.103875
0.020963 -0.363038 -0.355990
0.177563 -0.079851 0.007964
0.065111 0.465531 0.008918
-0.157810 -0.468315 -0.012942
0.255488 -0.440501 -0.080030
0.230723 -0.398171 0.019666
0.287121 -0.279476 -0.012356
0.094481 -0.106572 0.047655
-0.258461 -0.447301 -0.005969
0.337857 -0.414608 -0.232487
0.282201 0.248016 0.350750
0.113690 0.033137 -0.064335
0.178662 -0.402816 -0.272351
0.389771 -0.399627 -0.180909
-0.224266 -0.454369 -0.062258
0.274401 0.068676 -0.009319
-0.001037 0.057281 0.195191
-0.094637 0.034798 -0.055978
0.078314 -0.069367 0.220609
-0.014854 0.004644 0.163049
0.057853 0.073442 -0.085534
0.267503 0.021307 0.008537
0.326288 0.067323 0.051636
0.353050 0.082983 0.232519
0.220239 -0.129000 -0.044555
0.109941 -0.421617 -0.200979
0.359707 0.309242 -0.014639
0.362152 0.130685 0.273121
-0.205253 -0.387521 -0.303473
0.098769 -0.174060 0.054782
0.088818 0.490899 0.070785
-0.124299 -0.480691 0.029584
-0.419656 -0.359633 -0.182205
0.228298 0.434122 0.254255
-0.159911 -0.066482 0.011702
0.059148 -0.176904 0.072473
0.280519 0.408309 -0.030918
-0.032759 0.098700 0.165331
0.239436 -0.415269 -0.082251
-0.410838 -0.235817 -0.132454
0.402714 0.127919 0.130717
0.186417 -0.082333 -0.093291
0.289520 -0.240037 -0.223720
0.334428 -0.405271 -0.235735
-0.052024 -0.118998 0.078575
0.202135 0.181844 0.345280
0.239525 -0.371193 -0.262536
0.121093 -0.016784 -0.055315
0.271663 -0.062523 0.098261
0.402888 0.293337 0.055832
0.282111 -0.111024 -0.115515
0.270709 0.431256 0.194516
0.000634 0.067221 0.229819
-0.174543 -0.407853 -0.231920
0.248512 0.463660 0.079137
0.259008 0.433300 0.211816
0.158203 0.054572 0.306166
0.278184 0.122995 0.320752
-0.227307 -0.467819 -0.011000
0.384645 0.122672 0.233897
-0.061841 -0.381818 -0.331485
0.202830 -0.034302 -0.006474
0.200956 -0.429236 -0.177302
0.240442 0.145513 0.329567
0.366207 -0.361341 -0.064796
0.350573 0.267170 0.302142
0.189522 0.214360 0.355729
-0.127870 -0.444354 0.103737
-0.237986 -0.291605 0.068448
0.145668 0.104856 -0.074731
-0.150829 -0.387267 -0.306129
-0.321817 -0.361553 -0.015838
-0.087858 -0.461204 -0.043070
0.245709 -0.443636 -0.124356
0.157170 -0.168768 0.007323
-0.223401 -0.343223 -0.318455
-0.305569 -0.326387 0.020775
0.131701 -0.471889 -0.018421
0.149319 0.424216 -0.082953
0.054307 -0.406542 -0.250700
0.050026 -0.418381 -0.206924
-0.073245 0.338187 0.196882
-0.327692 -0.183211 0.033825
0.076610 -0.050755 0.242184
-0.317190 -0.317560 -0.232032
0.375411 -0.419665 -0.083355
-0.120390 -0.489475 0.062244
0.152725 0.055136 0.305713
0.029249 0.052382 0.234578
0.401362 0.315020 0.136399
0.287105 -0.435147 -0.159365
-0.164296 -0.482398 0.038825
0.241155 0.431955 0.246591
0.278014 0.064843 0.261277
0.085591 -0.109570 0.135597
0.081866 0.482978 0.167341
0.346373 0.166494 0.306907
-0.332971 -0.135131 0.002918
0.015458 -0.486372 0.041075
0.366836 0.093865 0.224915
0.325277 -0.360262 -0.031648
0.257929 0.459222 0.076807
0.040067 -0.032345 0.222508
0.165126 -0.067480 0.213140
-0.074482 0.099034 0.094766
-0.001499 0.434866 0.021629
0.297180 -0.047504 0.078993
-0.141484 -0.475937 0.013644
0.008928 0.402852 -0.037472
-0.266725 -0.408817 -0.223947
0.337650 -0.349859 -0.227014
0.279871 0.447691 0.039636
0.295054 0.254931 0.344915
0.202230 -0.446403 -0.113774
0.087962 -0.480290 0.013072
0.282700 0.045893 0.010142
-0.355290 -0.365528 -0.232844
0.378160 -0.341437 -0.185391
-0.263284 -0.421417 -0.178371
0.258061 0.410499 -0.052586
-0.390496 -0.345684 -0.217377
0.422108 0.186208 0.191541
-0.266036 -0.371738 -0.293751
0.361547 -0.362416 -0.210662
0.041577 0.470500 0.052368
0.126064 0.483666 0.179865
0.095079 0.084473 -0.073815
0.240115 0.463588 0.141493
-0.044618 0.062125 0.140587
-0.200302 -0.367389 -0.331036
0.284292 -0.446308 -0.117902
-0.025318 -0.404738 -0.251517
-0.215417 -0.297757 -0.311046
0.224641 0.457922 0.198605
0.128012 0.453611 -0.047686
0.041279 -0.432954 -0.152859
-0.350985 -0.293835 -0.215426
0.391933 -0.346499 -0.149202
-0.110070 -0.022044 0.054371
0.170745 0.491940 0.109558
0.378466 -0.355957 -0.189630
0.152131 0.427736 0.282773
-0.330631 -0.120678 -0.016162
0.136427 -0.489291 0.043278
0.220005 0.116722 0.326556
0.162051 -0.407654 0.084497
-0.347332 -0.417198 -0.187027
0.062318 -0.458533 -0.063578
0.313832 -0.331305 -0.233087
0.392199 0.369381 0.129741
0.254643 -0.381736 -0.241168
0.195316 0.356055 -0.102540
0.393138 -0.414947 -0.137624
0.145565 0.481166 0.186617
0.238683 -0.275717 0.017167
-0.096079 0.035647 0.051571
-0.326534 -0.320323 0.008845
0.044606 0.467306 0.175552
0.153753 -0.477746 0.000605
0.181565 -0.443311 -0.124359
-0.238338 -0.441104 -0.107901
0.031611 0.460849 0.170813
0.191488 -0.056173 -0.002810
-0.343009 -0.358249 -0.015787
0.368322 -0.404325 -0.213942
-0.056912 -0.475367 0.006317
-0.396407 -0.401241 -0.223399
0.199592 0.485080 0.053764
-0.036799 -0.427031 -0.169802
0.057786 -0.033008 0.241044
-0.076793 -0.441441 -0.116062
0.092274 -0.054205 0.247791
0.195397 -0.195147 -0.006344
-0.105749 -0.375783 -0.350204
0.231604 -0.381128 0.032505
-0.082367 -0.425941 -0.171900
0.293048 -0.361680 -0.025475
0.261309 0.032689 -0.000810
0.287345 0.399929 0.228657
0.131539 -0.136893 -0.006820
0.284908 -0.439860 -0.140547
0.218096 0.089674 0.316628
0.191703 -0.449487 -0.101711
0.064555 0.483612 0.128635
0.213315 0.466300 0.183576
-0.033303 -0.478867 0.095276
0.007404 0.346782 -0.064733
-0.040466 -0.415287 -0.212492
0.320545 0.085528 0.271511
0.266780 -0.027994 0.021999
0.237572 -0.382932 0.023437
0.347860 0.313734 0.287588
0.212262 -0.452637 -0.012637
0.148674 -0.164141 0.011851
-0.070229 -0.466177 -0.026024
0.283377 0.440039 0.127274
0.273709 0.103350 0.315576
-0.067500 0.030121 0.100979
0.336303 0.378251 0.284408
0.170761 -0.452928 -0.089539
0.185019 0.093623 0.314904
-0.045485 -0.428763 -0.163418
-0.084461 -0.494854 0.079433
-0.258756 -0.419480 0.013626
-0.080737 -0.466344 -0.025081
0.173996 -0.083117 0.010039
0.022536 0.021340 -0.116652
0.169758 0.480589 0.007364
0.341100 0.080836 0.246048
-0.362682 -0.200501 0.016799
0.354331 0.053205 0.120981
0.054586 -0.384755 -0.326945
0.131561 0.199263 0.334678
0.035921 -0.486510 0.040859
0.209279 -0.038601 -0.001768
0.278196 -0.392668 -0.231060
0.050678 -0.463935 -0.042665
0.005037 -0.362370 -0.355465
0.104722 -0.117950 0.146675
0.352763 0.383912 0.094469
-0.030030 -0.408475 -0.237698
0.308049 -0.442248 -0.047605
0.201601 -0.440230 -0.136322
0.204999 0.476585 0.147309
-0.016746 0.059025 0.175739
-0.134024 -0.010632 -0.077923
-0.367953 -0.406220 -0.225460
-0.143897 -0.447870 -0.089200
-0.004779 0.106790 -0.077804
0.079254 -0.411637 -0.234980
0.190358 -0.336537 -0.303975
0.214091 0.427216 0.267550
-0.175353 -0.445047 -0.097427
0.283478 -0.437443 -0.149785
0.246193 -0.428372 -0.181409
-0.382757 -0.371733 -0.037651
-0.046280 -0.466482 -0.026072
-0.429528 -0.411649 -0.139793
0.138452 0.008417 -0.049291
0.043455 0.393425 0.268919
0.179047 0.472776 -0.008638
-0.028731 0.385955 0.214327
-0.184363 -0.458878 -0.046813
0.313448 -0.378823 -0.031411
0.029935 -0.072936 0.132727
-0.309834 -0.391827 -0.033350
-0.369635 -0.303232 -0.012186
0.365533 0.259927 -0.019882
-0.052307 -0.414395 -0.215217
0.179820 -0.042506 0.264229
0.357209 0.377704 0.088878
0.172007 -0.141351 -0.235791
0.063902 -0.459380 0.107360
0.239506 -0.301009 0.030231
-0.004939 -0.002163 0.172990
0.028344 0.452684 0.020327
0.280768 -0.350411 -0.016591
0.186632 -0.103708 0.166054
-0.045743 0.403144 0.129527
0.166268 -0.461998 -0.058138
0.132531 0.050583 0.300943
-0.222289 -0.295832 -0.308379
0.125352 -0.119406 0.086538
0.325917 0.410842 0.046911
0.411500 0.180453 0.219966
0.154366 -0.131399 0.157866
0.006244 -0.389377 -0.309257
0.079095 -0.043022 -0.166581
0.147951 0.483029 0.178454
-0.128948 -0.432382 -0.146284
0.199340 -0.415598 -0.226201
0.328025 0.400957 0.131273
0.163621 -0.037740 -0.023920
-0.027733 -0.400544 -0.266641
0.135729 -0.154987 0.012620
0.340505 -0.173300 -0.132308
0.224463 0.067962 0.300940
-0.321509 -0.312748 -0.222986
-0.039309 -0.422541 0.109165
0.224920 -0.076738 0.148309
-0.216089 -0.479921 0.032106
0.143822 -0.075660 0.226794
-0.055943 -0.393215 -0.291128
-0.151933 -0.474458 0.009397
0.080925 -0.157276 0.047408
0.353880 -0.408559 -0.053072
-0.138778 -0.042913 0.021260
-0.149824 -0.396451 -0.273673
0.150939 -0.461267 -0.060442
0.135350 0.480688 0.192167
0.057757 0.470538 0.025922
0.036299 -0.433734 -0.149553
0.297305 0.437030 0.053774
0.077199 -0.455409 -0.076739
0.377093 -0.447524 -0.101655
-0.013356 0.070675 0.181643
0.329530 0.313267 0.294497
0.306075 0.023466 0.198430
-0.262979 -0.394949 -0.273680
0.309276 0.394359 -0.009837
0.245583 -0.402827 -0.031932
0.049034 0.085591 0.254739
0.058939 -0.417513 -0.210659
0.161828 -0.179910 0.007406
0.147824 -0.134636 0.131285
-0.035301 0.401318 0.045767
0.310737 -0.459668 -0.072666
0.063796 -0.449466 -0.096519
0.248291 -0.352191 -0.255973
0.300082 0.216603 0.344998
-0.397876 -0.336802 -0.044383
0.377389 0.354521 0.098436
-0.212139 -0.449503 0.068240
-0.150919 -0.492417 0.080914
0.106750 0.466152 -0.017662
-0.253441 -0.425112 0.022118
0.294823 -0.011528 0.041390
0.199160 0.486521 0.090653
-0.323543 -0.360519 -0.224181
0.040253 -0.105081 0.088579
-0.177224 -0.420896 -0.184926
0.207245 0.372295 -0.097146
0.335480 0.056166 0.196476
0.139852 -0.041628 0.270420
-0.129140 -0.466248 -0.022747
-0.103077 -0.446824 -0.094682
-0.025702 0.110623 0.177516
0.220366 0.457777 0.207535
0.024547 -0.415549 -0.215584
0.250855 0.021925 -0.002991
0.118501 -0.493248 0.059763
-0.097379 -0.426567 -0.168845
0.386743 0.116180 0.220123
0.030832 0.457421 0.029643
0.293613 0.420414 0.001062
0.268030 -0.368441 -0.226136
0.152669 -0.039992 -0.026547
0.350835 -0.308906 -0.206699
-0.136457 -0.475387 0.094234
-0.071374 -0.400374 -0.264320
0.037722 0.046313 0.241395
0.289635 -0.404825 -0.040527
-0.080025 0.110980 0.006899
0.389720 -0.430093 -0.165296
-0.207398 -0.358730 -0.327315
0.363833 -0.443760 -0.131465
0.177431 -0.131101 0.134123
0.222980 0.210286 0.359240
0.256236 -0.432592 -0.167773
-0.242853 -0.287956 0.065035
-0.405972 -0.424456 -0.069680
0.168032 0.443628 0.262353
0.165738 -0.076335 -0.089591
-0.369745 -0.280816 -0.005581
0.002857 -0.031380 0.164871
0.354442 0.220399 0.310740
0.150043 -0.154956 0.003131
0.351654 0.134514 0.286941
0.233588 0.021439 0.252524
0.054508 0.480059 0.110397
0.003469 0.427668 0.003752
-0.137221 -0.382157 -0.325881
-0.296235 -0.446053 -0.073117
0.176808 0.390711 -0.098830
0.246691 0.450359 -0.011259
0.384497 0.196701 0.025847
0.312668 0.274875 0.329889
-0.361704 -0.432418 -0.131161
0.151965 -0.065387 0.233271
-0.323862 -0.325446 0.007830
0.048603 -0.032429 -0.161762
0.206781 -0.397571 -0.289891
0.081061 0.032223 -0.086483
0.291950 0.174728 0.334823
-0.232604 -0.465210 -0.020962
-0.310770 -0.420230 -0.047626
0.058818 -0.089501 0.163559
-0.377545 -0.334597 -0.025703
-0.024569 -0.467463 -0.024162
0.140870 0.139175 0.314477
0.107214 0.457854 0.244213
0.121585 -0.065173 0.244583
-0.263953 -0.407665 -0.228428
0.091471 0.014523 0.276845
-0.109553 -0.479842 0.097150
-0.105443 0.018233 0.041730
-0.007605 -0.480217 0.020252
0.142994 -0.433304 0.093685
0.065737 0.133076 0.275022
-0.128451 -0.001548 -0.027718
0.342431 0.297959 0.297266
-0.271516 -0.352660 -0.287836
-0.416278 -0.417747 -0.085982
0.212106 0.476748 0.133682
0.252292 -0.101232 -0.088182
0.353924 0.291238 -0.038500
-0.253161 -0.394499 -0.276175
-0.034495 0.397683 0.189576
0.283116 0.411981 -0.023907
0.167806 -0.127256 0.158819
-0.405982 -0.418074 -0.180125
0.013313 0.455636 0.148415
0.247666 0.410651 0.267797
0.191152 -0.464865 -0.048525
-0.026544 -0.038073 0.130937
0.177874 0.487890 0.122169
0.240823 -0.373529 0.025793
0.369689 0.117770 0.251919
-0.411535 -0.399271 -0.205531
-0.184214 -0.406941 -0.234561
0.150879 -0.066766 -0.091171
-0.211911 -0.292124 -0.310282
0.206750 -0.071573 0.013575
0.268092 0.332756 0.330370
0.046647 -0.133991 0.068283
-0.248120 -0.376005 0.058599
0.028862 -0.136705 0.073175
0.336974 0.044232 0.098229
0.236164 -0.402530 0.002635
0.361441 -0.417210 -0.063039
-0.432214 -0.352446 -0.125963
0.300783 -0.125256 -0.120633
-0.047655 0.400882 0.113784
0.227941 -0.432081 -0.074557
0.109937 0.489528 0.161016
0.096211 -0.485385 0.030720
0.314512 0.140726 0.316253
0.215491 -0.443491 -0.012260
0.425714 0.176625 0.168414
0.028666 0.465238 0.056990
0.239931 -0.399272 -0.000174
0.164319 -0.268398 0.053724
0.154628 -0.085748 -0.073001
0.318256 -0.276413 -0.220733
0.272015 0.450051 0.102573
0.090160 0.342998 -0.108921
0.105519 -0.469014 -0.029089
-0.318989 -0.428496 -0.150367
-0.331979 -0.413561 -0.201609
0.062169 0.483464 0.105190
0.170839 0.486168 0.151622
0.120150 -0.055120 -0.075105
-0.296077 -0.316549 -0.263177
0.367798 -0.398158 -0.068697
-0.291107 -0.445826 -0.089434
-0.365833 -0.411665 -0.205434
0.197375 -0.005955 -0.019891
-0.272784 -0.428762 -0.151765
-0.429706 -0.396029 -0.150944
0.186770 0.007691 0.297953
-0.122427 -0.437636 -0.127459
-0.385046 -0.425590 -0.152929
-0.122367 -0.482326 0.035548
-0.028285 0.421411 0.094424
-0.386351 -0.367697 -0.225043
0.344170 0.385237 0.166493
0.241812 -0.417213 -0.086356
0.127602 0.084121 0.305123
0.344878 0.061340 0.162506
-0.092458 -0.424006 -0.178374
0.121303 -0.045354 -0.049024
0.242083 -0.394934 0.002718
0.093370 -0.098984 0.183465
0.206904 -0.462359 -0.000316
-0.355363 -0.434342 -0.124512
0.314278 0.070063 0.035281
-0.005203 0.378936 0.244013
0.261841 -0.373481 -0.006163
-0.126389 -0.048511 0.042108
0.028759 -0.466230 -0.032066
0.337588 0.382585 0.220849
0.279929 -0.134165 -0.047441
-0.032394 -0.141354 0.079960
-0.131950 -0.382928 -0.323307
0.163651 0.495977 0.084453
0.271702 0.389935 -0.055464
0.080224 0.388493 0.292113
-0.068691 0.140854 -0.001898
0.226624 0.387556 -0.082899
0.016582 0.414065 -0.035395
0.241907 0.260978 0.356679
0.374437 -0.410134 -0.080099
0.303960 0.087564 0.012501
0.286191 0.419933 0.191451
-0.038766 -0.490810 0.062010
-0.045643 0.364928 0.201070
0.061255 -0.471295 0.104797
-0.083867 0.083482 0.045159
0.330626 0.410968 0.090114
0.377540 0.204834 0.280099
-0.058053 -0.483299 0.034655
0.278361 -0.349102 -0.229166
0.050252 -0.046337 -0.177007
0.309883 0.383980 -0.020148
0.206513 -0.422463 0.036100
-0.361841 -0.426763 -0.150800
-0.287605 -0.267501 -0.259123
-0.067058 0.126877 0.123165
-0.043952 0.056310 0.140679
0.003722 0.416388 -0.013397
0.196216 -0.064511 0.209948
0.231136 0.468689 0.018339
0.123035 -0.124874 0.122431
0.377405 -0.359929 -0.079799
0.055814 0.474811 0.046465
-0.099087 -0.490978 0.066670
0.256435 0.108325 0.322828
0.181777 -0.416292 -0.222869
-0.391375 -0.319329 -0.033272
-0.285581 -0.434226 -0.131548
-0.187579 -0.461684 -0.036684
-0.071664 0.099806 0.099211
0.198654 0.483986 0.116615
0.306412 -0.406263 -0.239492
0.074898 -0.099252 0.162125
0.140256 0.479953 0.193848
-0.057791 0.092755 -0.037134
0.353503 0.123759 0.276957
0.167525 0.473227 0.205433
0.185668 0.488250 0.110246
-0.088126 -0.443767 -0.107197
0.102542 0.118780 -0.080648
-0.016645 -0.431712 -0.154001
-0.291795 -0.440517 -0.108092
0.153168 -0.448564 -0.104726
0.167490 -0.441677 -0.129854
0.101494 -0.306160 -0.327112
0.300450 -0.397775 -0.238674
0.115393 0.497604 0.083166
-0.423738 -0.406155 -0.185557
0.134816 -0.120058 0.080474
0.231875 0.108584 0.325940
0.086075 0.080647 0.280754
0.313507 0.015760 0.060678
0.026191 -0.433691 -0.148753
0.108855 0.464331 0.234808
0.034054 -0.354023 -0.351359
0.229432 -0.105640 -0.070992
-0.145663 -0.431768 -0.147403
-0.091951 0.058977 -0.000404
0.332207 -0.425545 -0.196388
0.386671 0.098356 0.130738
0.218582 0.457224 -0.021080
0.283334 0.390160 -0.045480
0.339594 0.262827 0.314505
0.136770 0.481655 0.008172
0.006440 0.411343 0.231201
0.112573 0.485753 0.170975
-0.064024 -0.433513 -0.145399
0.065710 -0.059675 0.224328
0.207237 0.217380 0.357902
-0.429243 -0.279479 -0.104963
0.110418 -0.110883 0.059464
0.098124 0.456033 0.242115
0.119642 -0.345579 -0.333780
-0.044144 -0.012969 0.125110
0.000385 -0.302174 -0.325880
0.198725 -0.085061 -0.094816
0.276026 0.284526 0.346498
0.372112 0.379406 0.134668
0.088423 -0.139231 0.036512
0.160604 -0.450163 -0.099260
-0.121475 -0.027326 0.039568
0.350083 0.124895 0.281292
0.253734 -0.031376 0.015975
0.289100 -0.358483 -0.232932
-0.021299 -0.410216 -0.231687
0.039867 -0.023222 -0.153499
-0.099089 -0.064325 0.063214
0.020246 0.462641 0.131919
-0.426299 -0.267340 -0.107197
0.199549 -0.111146 0.118669
0.196702 -0.091477 0.030843
0.091208 0.486943 0.045931
-0.228777 -0.466662 0.043122
-0.423782 -0.311500 -0.074158
-0.283907 -0.445862 -0.082657
0.186602 0.451832 0.242330
0.360997 -0.448173 -0.073695
0.195460 -0.087517 -0.089928
-0.302419 -0.350368 0.010201
0.387751 -0.321518 -0.151174
0.369950 0.311893 0.000328
0.409519 0.205762 0.228429
0.080489 -0.407146 -0.251074
0.369998 0.077392 0.180690
0.336789 -0.294643 -0.214832
-0.195552 -0.407795 -0.230962
-0.390514 -0.384653 -0.046936
0.143199 0.460143 -0.036800
-0.320861 -0.410562 -0.212305
0.387205 0.099306 0.168772
0.342350 0.053123 0.088650
0.247994 -0.373885 0.016018
0.108390 -0.312333 -0.328222
-0.198839 -0.432862 -0.140359
0.343696 0.088815 0.252654
-0.131898 -0.381393 -0.328871
0.168226 -0.146267 -0.017000
0.369003 -0.342525 -0.197218
-0.041348 0.406110 0.150752
-0.012747 -0.396523 -0.282340
0.061850 -0.496431 0.075142
-0.347298 -0.328132 -0.005513
0.325463 0.414849 0.077503
0.050103 0.410842 0.264846
0.359403 0.136404 0.280306
0.136408 -0.091754 0.012059
0.169990 0.447815 -0.056308
0.022042 0.259911 0.310668
0.171240 -0.065767 -0.108396
0.144469 -0.323122 -0.325126
0.344136 -0.201226 -0.063503
-0.003268 -0.439999 0.105850
0.166565 0.483622 0.166816
0.132080 0.497953 0.064991
0.283598 0.226319 0.351438
0.152367 -0.377096 -0.330379
0.101517 0.001446 0.280333
0.375291 -0.371421 -0.197960
-0.053288 0.391588 0.116798
0.182135 -0.377740 -0.315448
0.197058 -0.106156 0.144616
0.384068 -0.315449 -0.161793
0.258356 -0.048290 0.220448
0.094432 0.491587 0.066764
0.248156 0.452369 0.172169
0.302486 0.076002 0.016563
0.164032 -0.459646 -0.066558
0.167965 -0.379186 -0.323444
0.203226 0.239835 0.355023
0.317389 0.044327 0.054540
-0.123360 -0.430704 -0.152675
0.376159 -0.322613 -0.181450
0.107698 0.120506 -0.079946
0.069376 0.462781 0.000067
0.149399 -0.468491 -0.033149
0.263798 0.365376 -0.070443
0.198690 -0.477384 -0.002365
0.042668 0.095695 -0.086986
0.237796 0.463112 0.151391
0.181455 -0.471035 0.052491
0.140759 0.471525 -0.015923
-0.339937 -0.428222 -0.148449
0.100129 -0.419104 0.110287
0.260816 0.427488 -0.027541
0.010978 -0.149952 0.072315
0.034770 0.070723 0.242191
-0.025114 0.412495 0.030525
0.347056 0.388006 0.067605
0.054054 0.450014 0.228224
0.069283 0.481213 0.050142
-0.367472 -0.258097 -0.201875
0.231594 -0.421335 -0.207438
0.383675 0.128943 0.242672
-0.279682 -0.371043 -0.278701
0.198677 -0.019758 -0.014032
0.108682 0.048625 -0.067346
-0.039824 0.133312 0.169068
-0.328116 -0.392953 -0.230564
-0.006704 0.440654 0.058492
0.089945 -0.392769 -0.303036
-0.109716 -0.488356 0.057147
-0.236762 -0.411228 -0.216015
0.316274 -0.138410 -0.111163
0.222560 0.043273 -0.025244
-0.054372 0.109705 0.133733
0.181267 -0.456635 -0.076931
0.260096 -0.355333 -0.239386
0.384059 -0.370142 -0.185645
-0.327123 -0.352845 -0.010953
0.379105 0.153548 0.044875
0.230636 -0.411951 -0.240595
-0.274172 -0.400530 -0.252884
-0.063904 -0.450319 -0.084003
0.174230 -0.399160 -0.285277
-0.031149 -0.470338 -0.013576
-0.238816 -0.412578 -0.210542
-0.421371 -0.262833 -0.130471
0.275820 0.444667 0.014164
0.309447 0.358165 -0.037373
-0.006516 0.013053 0.177428
0.098850 -0.441172 0.107460
0.193485 -0.070008 0.200284
0.384484 0.130878 0.084960
0.259210 -0.405238 -0.064604
0.386132 -0.318510 -0.156498
-0.193314 -0.461679 -0.036561
0.063524 0.276689 0.317235
0.078637 -0.104689 0.147082
-0.066137 0.196900 -0.051495
0.302968 0.063261 0.023942
0.316085 0.408155 0.019971
0.005795 -0.061824 0.131346
0.221734 -0.063118 0.015750
-0.115248 0.008521 -0.065671
0.144079 -0.449317 -0.101951
0.029005 0.032369 0.230842
0.035002 -0.074642 0.148769
0.100032 -0.115366 0.032803
0.190988 0.154733 0.324326
-0.309534 -0.158212 -0.181764
-0.042874 0.050615 0.141251
-0.072401 -0.404788 -0.248764
0.171108 0.479294 0.181060
0.135222 0.486557 0.019476
0.200257 -0.315513 0.059780
0.113260 -0.410070 -0.243180
-0.274066 -0.295435 0.047475
0.079876 -0.463936 -0.045179
0.149256 -0.120686 0.078126
0.078811 -0.106129 0.116250
0.207679 0.478801 0.130558
0.394597 0.327300 0.132759
-0.071001 -0.408914 -0.233942
-0.062980 -0.424607 -0.177913
-0.045528 -0.476101 0.008093
-0.136522 -0.478263 0.022080
0.136605 0.032091 -0.052544
0.121922 0.484364 0.176376
-0.255769 -0.106446 -0.005805
0.100188 0.450043 0.249149
0.312370 0.117017 0.302811
-0.216988 -0.424350 -0.169837
0.090371 -0.464789 0.103067
0.131172 0.126555 -0.074066
0.147261 -0.114973 -0.040184
0.103618 0.494248 0.071507
0.293493 0.300017 0.333338
0.425917 0.236995 0.162315
0.084062 0.351444 0.309421
-0.137349 -0.050118 0.028910
0.303667 0.046001 0.032519
0.254200 0.004115 0.233194
-0.305805 -0.360127 -0.238111
0.200529 -0.076204 -0.117847
0.140568 0.284511 0.351108
-0.003819 -0.445684 -0.104517
0.237960 -0.141246 -0.036452
0.324019 0.196620 -0.054363
0.070590 -0.445875 -0.109876
0.228748 0.473624 0.093253
-0.198945 -0.405238 -0.239917
0.171783 -0.151099 -0.014964
0.115794 0.489125 0.163379
0.101673 -0.429047 0.108809
0.382143 -0.288627 -0.119902
-0.005228 -0.065276 0.124798
0.122886 0.478732 0.204093
0.010519 0.458882 0.099589
0.143976 0.475541 -0.007010
-0.082879 0.226590 -0.100541
0.073570 -0.217310 0.080967
0.016570 0.449193 0.028468
0.269723 -0.394111 -0.227120
-0.327953 -0.428068 -0.045749
0.295052 0.381339 -0.039164
0.062609 0.065624 0.262098
0.114412 -0.033629 -0.093157
-0.425736 -0.421643 -0.112742
0.168944 -0.091124 -0.074911
0.373600 0.105382 0.230201
0.147014 -0.004659 0.295758
0.256828 -0.317739 0.020256
0.146331 -0.089777 0.210455
0.319299 0.024224 0.121314
0.252014 0.309051 0.345738
0.300022 0.002475 0.043151
0.244927 0.421166 -0.050216
-0.001448 0.308302 -0.071616
0.064954 0.079670 0.265201
-0.302680 -0.321707 -0.255531
0.270875 0.035061 0.004870
0.172790 -0.120089 -0.046944
0.340160 -0.443353 -0.132275
-0.390561 -0.351398 -0.040572
0.074631 0.486978 0.133080
-0.018121 0.085607 0.179333
0.175289 -0.064305 -0.124715
-0.193194 -0.473668 0.008527
-0.268498 -0.453093 -0.051637
-0.099782 0.025831 -0.062850
0.337685 0.120684 0.288891
0.376462 0.091510 0.194501
0.018657 -0.030561 -0.160092
0.091680 -0.426345 -0.182212
0.385231 0.166638 0.038564
0.067965 -0.404558 -0.259292
-0.047950 0.374093 0.190896
0.228191 -0.423860 -0.031625
0.033129 -0.405383 -0.253503
0.288183 0.424130 0.167152
-0.158277 -0.397841 -0.267779
0.132608 -0.107289 0.039705
0.334691 0.369651 0.005670
-0.395470 -0.317744 -0.207264
0.327745 -0.332210 -0.228576
-0.003300 -0.071028 0.121308
0.108634 -0.119698 0.122877
0.016115 -0.431807 -0.154572
0.258676 -0.328348 0.019453
0.058965 -0.437581 -0.138454
-0.097409 0.046163 0.031286
0.157193 -0.135184 0.121380
-0.110983 -0.418284 -0.197624
-0.157437 -0.419368 -0.191793
0.004862 0.449905 0.062066
0.001059 -0.422606 -0.187215
0.299478 0.076879 0.278695
0.024378 0.390880 0.260317
0.178546 0.480888 0.010670
0.387508 0.209530 0.030380
0.144484 0.091314 -0.060323
-0.244136 -0.418153 0.045007
0.137861 0.115642 0.312509
0.237546 -0.415408 -0.072934
0.221927 -0.084068 0.038388
0.354798 0.258749 0.298224
0.124301 0.455285 -0.043519
-0.020303 -0.430134 -0.159323
0.019816 -0.184956 0.080762
0.032256 0.468897 0.076835
0.364746 0.106549 0.075141
0.117846 -0.107442 0.043953
0.057433 -0.094047 0.118559
0.086857 0.479226 0.185003
0.046293 0.346331 -0.093611
-0.001830 -0.141048 0.078015
0.002805 0.438150 0.196456
0.163813 0.407085 0.298180
0.025956 -0.422293 -0.189946
-0.358974 -0.282967 0.001213
0.222720 -0.395575 0.034269
-0.135131 -0.454065 -0.066814
0.120430 -0.124776 0.131664
0.026761 -0.084221 0.110527
0.077315 -0.473521 -0.010086
0.038131 -0.420329 -0.198824
0.202154 -0.068834 0.197899
0.257215 -0.345909 -0.246235
0.185817 -0.485830 0.032667
0.270094 -0.370443 -0.024534
0.299415 0.111928 -0.006478
0.384249 0.146660 0.255414
-0.294590 -0.353445 -0.261064
0.045100 0.476118 0.076744
-0.034780 0.040107 0.150053
0.246386 0.464296 0.093860
0.346407 0.390758 0.077803
0.096448 0.015214 0.279803
0.016466 -0.443921 -0.112311
0.111414 0.452231 0.251985
0.256588 0.200999 0.351341
0.268646 -0.111590 -0.077095
-0.023667 0.086169 0.234622
0.170312 0.036908 0.304585
-0.053403 -0.462766 -0.039266
0.233166 -0.367176 -0.269343
0.136151 -0.455786 -0.078904
0.210913 0.029914 0.287536
-0.159152 -0.380214 -0.331641
-0.104457 0.227695 0.126488
0.118238 -0.058538 -0.064158
0.009208 -0.030525 0.176138
-0.387294 -0.448714 -0.072541
0.318912 -0.140799 -0.105374
-0.271791 -0.445201 -0.059287
0.211429 0.463460 -0.016412
0.008778 -0.402924 -0.260442
0.290930 0.441097 0.061545
0.121208 -0.134458 -0.004286
-0.196547 -0.457106 0.077780
0.079783 -0.102077 0.161486
-0.113974 -0.261627 -0.309634
0.209903 -0.098872 0.110424
0.237838 -0.050728 0.016294
-0.218565 -0.443533 0.064146
0.346641 -0.400234 -0.229777
-0.034381 0.351799 -0.013366
-0.142704 -0.402346 -0.253364
-0.111010 -0.415623 -0.207417
-0.084628 -0.495106 0.089701
0.085700 -0.082929 0.204093
0.246357 -0.377061 -0.253861
0.409223 0.133236 0.154316
0.109205 -0.048354 -0.160538
0.363055 0.090104 0.226071
-0.052622 -0.390641 -0.300665
0.266109 -0.304779 0.008934
0.022403 -0.206319 0.089229
0.275911 -0.117489 -0.070580
-0.283553 -0.444079 -0.095371
0.163897 -0.340634 -0.321050
-0.395796 -0.357692 -0.047162
0.164519 0.303045 0.346106
0.124184 -0.111613 0.051905
-0.281353 -0.376237 -0.275641
0.158849 -0.133748 0.147834
-0.340277 -0.445781 -0.085667
0.032733 0.009792 0.229692
0.174412 -0.013639 0.293922
0.292643 0.047811 0.020011
0.240006 0.442718 -0.027300
0.301949 0.016325 0.191957
-0.180076 -0.137552 0.042815
-0.321200 -0.119646 -0.010502
-0.146966 -0.401290 -0.256796
0.041623 -0.488366 0.099518
0.047925 0.102264 0.256638
0.096123 -0.436720 -0.144965
0.063027 0.474629 0.032857
0.171205 -0.475579 -0.007177
0.003158 -0.471883 -0.010119
0.307639 -0.349265 -0.023865
0.291791 -0.395318 -0.036660
0.011385 0.427825 0.223905
0.056046 0.106462 0.262662
-0.169595 -0.398166 -0.265800
-0.038598 0.042416 0.145570
0.181017 -0.079549 -0.094114
0.189390 0.443871 -0.056995
0.147914 0.480707 0.006514
-0.027194 0.020272 0.153774
0.271303 0.013534 0.014267
0.154600 -0.413185 -0.233676
0.132422 0.478912 0.201648
0.126558 0.444811 0.263493
0.199021 -0.419783 0.049450
0.094866 -0.401975 -0.271088
0.184205 -0.083822 0.014949
0.153613 -0.109734 -0.048599
-0.283565 -0.421562 -0.177187
0.009045 0.452680 0.072408
0.241067 -0.400498 -0.005760
-0.153099 -0.481239 0.034907
0.107242 -0.119552 0.132000
0.118992 0.429085 -0.075443
0.080994 -0.105201 0.063186
0.025873 0.424752 -0.031616
0.275025 -0.034998 0.030478
0.172227 -0.410642 -0.242795
-0.079559 0.116833 0.007652
-0.082579 -0.391261 -0.296508
0.198494 -0.418670 -0.215026
-0.041686 -0.496448 0.085649
-0.011161 -0.446578 0.103349
-0.260270 -0.411284 -0.214833
-0.049991 -0.479746 0.021646
0.197950 -0.428875 0.045187
0.141723 0.031143 -0.050326
-0.237971 -0.443792 0.040584
0.296183 -0.232747 -0.018845
0.258723 -0.275051 -0.249159
0.385646 0.094582 0.154907
0.110551 -0.189232 0.054507
0.136044 -0.495248 0.075490
-0.017356 -0.386555 -0.317771
0.012743 0.047425 -0.101070
0.106707 -0.064932 0.241017
-0.040184 0.096092 0.153588
0.256228 -0.043708 0.022403
0.164938 -0.258950 0.047385
0.167235 0.026008 0.303521
0.018342 0.462980 0.122645
-0.223371 -0.481011 0.042757
0.140675 0.499347 0.102205
-0.135775 -0.493429 0.077686
-0.028754 0.056311 0.161317
0.122301 -0.095690 0.018333
0.258316 0.438492 0.196221
-0.363197 -0.343766 -0.018329
0.199736 0.471558 -0.007095
-0.072417 0.058168 -0.055617
-0.031110 0.400010 0.193305
-0.045121 -0.423431 -0.182968
0.224569 0.443543 -0.036686
0.345433 0.078620 0.064842
0.339209 0.058251 0.192312
0.396461 0.327208 0.081070
-0.283415 -0.396642 -0.026217
0.310921 -0.403022 -0.239557
-0.301640 -0.444740 -0.092908
0.189859 0.447828 -0.050544
0.041858 0.367224 0.281399
-0.046749 0.037370 0.132786
-0.320090 -0.420071 -0.180088
0.006823 -0.481232 0.022872
0.300993 0.422089 0.012850
-0.213106 -0.381010 0.081636
0.266972 0.011295 0.011869
-0.024322 -0.094680 0.099576
-0.024053 -0.462771 -0.041315
0.166741 0.137499 0.319726
0.118802 0.137457 -0.083033
-0.121221 -0.381703 -0.328361
0.352202 0.370153 0.214341
-0.074646 0.028592 0.091514
0.364715 0.304992 -0.009136
-0.093028 -0.488557 0.056557
0.396503 0.139767 0.092155
-0.132538 -0.470306 -0.007026
-0.409903 -0.441602 -0.084010
0.154414 -0.073774 0.216006
0.191269 0.420719 -0.078822
-0.154946 -0.399080 -0.263516
-0.227619 -0.417307 -0.194202
-0.057710 0.060518 0.119121
-0.052251 0.214085 0.226654
-0.391826 -0.404283 -0.223759
0.197326 0.073868 0.303670
-0.424291 -0.337173 -0.083212
0.113741 0.308519 -0.121898
-0.240689 -0.471772 0.003377
-0.304943 -0.391730 -0.230117
0.208861 0.018782 -0.023232
0.064025 0.149976 0.278148
-0.337561 -0.450213 -0.069732
0.334724 -0.197959 -0.050117
-0.066559 0.326358 0.051093
-0.078244 0.011029 0.086728
0.295629 0.091327 0.296184
0.346976 -0.318184 -0.212567
0.176060 -0.143435 -0.024107
0.249438 -0.285050 -0.256912
0.148387 -0.430917 -0.168846
-0.218740 -0.464812 -0.023740
-0.136923 -0.390322 -0.296296
-0.208774 -0.364538 -0.327737
0.304973 0.212803 -0.075319
0.403703 0.124556 0.176305
0.116693 0.129143 -0.080499
0.048015 0.005145 -0.121675
0.208504 -0.450468 -0.099431
0.128646 0.494661 0.131896
-0.258011 -0.372847 -0.300933
-0.287391 -0.407945 -0.054552
-0.298437 -0.352988 -0.255393
-0.378186 -0.346590 -0.028609
-0.023341 0.072083 -0.077409
0.302932 -0.203396 -0.023412
0.217304 0.074542 0.304791
0.406304 0.145154 0.207568
0.268831 -0.455993 -0.082232
0.304000 0.080187 0.279855
0.123907 -0.388597 -0.319711
0.313716 0.033941 0.051948
0.050069 0.102738 -0.086219
0.300407 -0.415366 -0.040967
-0.132629 -0.409182 -0.229504
-0.400004 -0.417851 -0.180913
0.371713 0.107398 0.084344
0.264403 -0.061490 0.105200
-0.171470 -0.235541 0.075803
0.238842 0.469513 0.076528
-0.397990 -0.382910 -0.054148
0.251272 -0.046522 0.021110
0.126436 -0.122675 0.103914
0.194624 0.297655 0.350898
-0.089019 -0.445079 -0.102067
0.108673 0.051346 0.290896
0.265185 0.294638 0.347811
0.046467 -0.460857 0.107715
0.283358 0.445575 0.043163
0.051575 0.016560 0.248421
-0.059048 0.344356 0.041509
-0.395763 -0.180487 -0.059869
0.088862 0.011298 -0.087766
-0.218509 -0.468405 0.054478
-0.063426 0.031010 0.106783
0.307025 -0.338377 -0.234692
0.102196 -0.408824 -0.246845
-0.408291 -0.345527 -0.200315
0.227305 0.026624 -0.016200
0.244636 -0.405253 -0.067081
-0.324629 -0.396091 -0.032275
0.106588 -0.023693 -0.095767
-0.310620 -0.226594 -0.223403
0.257589 0.090102 0.315037
-0.429470 -0.284089 -0.093949
0.029357 0.467110 0.072505
0.028121 0.042622 -0.103048
-0.253046 -0.396972 -0.266935
0.240621 -0.393387 0.007863
0.304879 -0.028737 0.074102
0.273146 -0.455230 -0.085425
0.166103 0.432285 -0.074643
0.053733 -0.475026 -0.002345
-0.342386 -0.423517 -0.164939
0.389072 -0.388440 -0.109963
-0.270768 -0.334751 -0.287512
0.102747 0.458772 0.241388
-0.086568 -0.405281 -0.246227
-0.180840 -0.460229 -0.041907
-0.013661 0.033336 0.174065
-0.098801 0.004960 0.063422
0.258574 0.009720 0.006531
0.030611 0.427845 0.240181
-0.080849 0.021124 0.083941
-0.095270 -0.139191 0.068048
-0.305987 -0.434163 -0.131058
0.134215 -0.477378 0.085285
-0.022211 0.121709 0.210269
0.303908 0.019791 0.195227
0.218235 0.476973 0.114602
0.379515 -0.288468 -0.156192
0.304434 -0.035219 0.083606
-0.218160 -0.452245 -0.069989
-0.293540 -0.367055 0.005659
-0.035929 -0.387111 -0.314597
-0.124015 -0.478174 0.019955
0.306450 0.311560 0.318223
0.362066 0.211353 0.303107
0.370294 -0.288236 -0.176614
0.192915 0.389878 -0.096515
0.401278 0.306704 0.059566
0.142137 -0.433292 -0.159993
0.357095 0.076126 0.211938
0.364106 -0.428682 -0.185688
0.294293 0.018877 0.163861
0.174947 -0.084290 -0.186040
0.352116 -0.438394 -0.149941
0.188214 -0.038127 0.268155
0.277960 -0.299656 -0.234692
0.093183 -0.113620 0.044737
0.200473 0.095387 0.316689
0.020360 -0.460881 -0.051520
0.172119 0.296755 -0.133794
0.032698 0.471761 0.117984
-0.194685 -0.459124 -0.045848
0.076035 -0.108078 0.064380
-0.367651 -0.423314 -0.162421
0.218130 0.232128 -0.117144
0.245969 0.013545 0.238102
-0.031311 0.177442 0.201179
-0.007537 0.102263 0.203721
0.361437 0.139874 0.030762
-0.085958 -0.358646 -0.359156
0.150982 0.491029 0.034018
0.094886 0.467843 -0.009102
0.170639 0.488567 0.136045
0.373847 -0.445048 -0.127391
-0.397723 -0.349504 -0.212743
-0.281838 -0.395329 -0.009701
0.184297 0.222018 0.355067
0.122365 -0.040864 -0.131726
-0.115733 -0.429229 -0.158698
-0.138722 -0.072342 0.037196
0.298865 0.424929 0.137118
-0.337145 -0.286614 0.013514
0.345468 -0.381666 -0.044119
0.239476 0.463434 0.006254
-0.356710 -0.350507 -0.017200
0.349294 -0.283991 -0.052567
0.300440 -0.334191 -0.018425
0.150190 -0.491839 0.069765
0.043690 -0.413977 -0.222477
-0.095147 -0.380621 -0.334046
0.364717 -0.331403 -0.198936
-0.068632 0.013823 -0.104573
0.235915 -0.420397 -0.210985
0.133930 -0.477421 0.000109
-0.014709 0.024142 0.170224
0.244143 0.434260 -0.034759
0.273980 0.178011 0.338415
0.213470 -0.446933 -0.112540
0.232892 -0.414928 -0.019255
-0.229554 -0.464071 -0.025597
-0.158750 -0.075184 0.018762
0.063438 -0.443707 0.111456
0.111474 -0.384889 -0.332097
0.213221 0.478829 0.116950
-0.329985 -0.393428 -0.030326
0.138850 -0.122788 -0.027129
0.119299 -0.076238 -0.031764
0.415212 0.218407 0.213925
-0.040881 0.041457 -0.089660
0.360716 0.156396 0.290206
0.149380 -0.041614 0.270701
0.016756 0.127653 -0.083137
0.149436 -0.062659 -0.095061
0.313061 0.396447 0.193570
0.208943 -0.434762 -0.157869
0.318236 0.049370 0.228441
0.376264 -0.283409 -0.090265
0.119153 0.080927 0.301115
0.000391 0.445421 0.052728
0.129250 0.487924 0.028151
-0.067313 0.083221 -0.034248
-0.012740 0.073667 0.225231
0.015622 0.437729 0.215149
0.372980 0.333179 0.206347
0.222852 -0.086235 0.153998
-0.159358 -0.490551 0.068576
0.180608 -0.401543 -0.277156
-0.431197 -0.370641 -0.131698
-0.326237 -0.380143 -0.024974
-0.060912 -0.041667 0.098934
0.274345 0.164199 0.334682
-0.319229 -0.242534 -0.220901
0.266029 0.402355 -0.053149
0.199100 -0.451996 0.030227
0.286567 0.155440 -0.046330
-0.400236 -0.259385 -0.026507
0.375662 0.257790 0.269701
0.380609 0.277404 0.008807
0.384158 0.329407 0.038020
0.391136 -0.350129 -0.158875
0.306527 0.014696 0.047611
0.060461 -0.151681 0.058809
0.327683 -0.426266 -0.193538
0.181779 0.039866 0.304040
0.051157 0.061222 -0.090482
0.034615 -0.136167 0.071679
0.215930 -0.421612 -0.205745
0.208204 0.455539 -0.030453
0.196699 -0.025592 0.278998
0.110638 0.492871 0.051141
0.187453 0.320157 0.346322
-0.068630 0.348714 0.075731
0.353862 0.269329 0.297897
-0.206727 -0.434934 -0.132584
-0.100766 0.013463 -0.082986
0.007086 0.398277 -0.039220
0.154681 -0.117542 -0.041603
0.031686 0.432018 0.236572
-0.329895 -0.431408 -0.137969
-0.196750 -0.460485 -0.040818
0.253434 0.463960 0.060416
0.198706 -0.396666 -0.294893
0.241370 -0.099570 -0.084940
0.348092 -0.435383 -0.160713
0.091835 -0.111925 0.144208
0.006068 0.011091 0.196482
0.169444 -0.474343 -0.011671
0.049339 -0.325514 -0.334739
0.204428 0.026066 0.292556
0.010093 0.405689 0.237789
0.210761 0.038165 -0.029458
0.423217 0.162165 0.129434
0.077948 0.113857 0.280223
-0.041041 -0.458161 0.101067
0.105406 0.470775 0.221822
-0.292725 -0.325228 -0.266816
0.048967 -0.056675 0.211255
0.291583 0.149884 -0.038617
0.347773 0.237513 0.312714
-0.383174 -0.259041 -0.008969
-0.394920 -0.398021 -0.053824
0.157537 -0.057758 -0.140494
-0.192759 -0.483583 0.044138
0.126241 0.040139 -0.058046
0.376479 0.078622 0.158342
0.140638 0.250446 0.345981
-0.172728 -0.335226 -0.330101
0.254504 -0.453321 -0.087203
-0.089985 0.060471 0.047108
0.149848 -0.417394 -0.217928
0.096697 -0.063878 0.238810
0.165472 0.380899 0.315467
0.296896 -0.245618 -0.019129
0.012150 0.454015 0.053245
-0.055503 0.039268 -0.085555
-0.343823 -0.135418 -0.004557
0.252653 -0.062852 0.097306
0.151563 -0.230868 0.038125
0.373253 -0.399721 -0.207610
0.178792 -0.040546 0.268725
0.118543 0.481849 0.188593
-0.067700 -0.425285 -0.175184
-0.049758 0.384217 0.075760
-0.268295 -0.260746 -0.270388
0.212732 -0.000724 0.279867
-0.121932 -0.494859 0.082883
0.312285 0.149271 0.321220
0.181530 0.425962 0.282864
0.120109 -0.049143 -0.052760
-0.018673 -0.444600 -0.107865
0.027321 0.139588 -0.088035
0.043710 -0.019106 0.233055
-0.276211 -0.417040 -0.193194
0.167466 0.051259 -0.058764
0.156788 -0.058696 -0.146670
0.207586 0.011523 0.287773
-0.101295 0.033228 -0.036732
0.257004 -0.177339 -0.018720
0.304779 -0.150630 -0.044533
-0.363336 -0.145751 -0.012100
0.076346 0.073214 0.272653
0.386931 0.180484 0.261476
-0.022149 0.116799 0.211466
0.302605 0.429715 0.033595
0.401785 0.201534 0.238980
0.392474 -0.389819 -0.169219
-0.110772 -0.394019 -0.284800
0.260449 -0.324054 -0.246051
0.347286 0.382747 0.052681
-0.158405 -0.393966 -0.281961
-0.154244 -0.025491 -0.042751
0.125000 0.390741 0.305570
-0.002016 0.444308 0.057828
0.133701 -0.050518 0.261008
0.280579 -0.368202 -0.032922
-0.405926 -0.298987 -0.190042
0.112810 0.478649 0.204834
0.088257 0.003530 0.273444
-0.007462 0.444313 0.100237
0.082256 -0.456237 -0.074586
0.148082 -0.237967 -0.295053
-0.037771 0.136451 0.173089
-0.023990 -0.408762 -0.237043
0.037562 -0.423987 -0.184944
0.066578 -0.011101 -0.130066
0.102213 -0.482853 0.020790
-0.091515 -0.468465 -0.016379
0.265835 0.449201 0.133406
0.363249 -0.300657 -0.065438
0.114754 -0.073362 -0.199042
-0.039661 -0.452424 0.102186
0.178930 -0.438385 0.066187
0.053308 0.479488 0.130678
-0.397614 -0.441364 -0.064667
0.275583 0.416747 -0.026389
0.104874 0.012507 0.283972
-0.025649 0.425493 0.084410
0.392119 -0.408435 -0.128438
-0.055523 0.080963 0.125061
-0.032077 -0.477339 0.011788
0.064570 0.483678 0.134158
0.062429 -0.182813 0.074736
0.016966 -0.465859 -0.032830
0.203070 0.379605 0.315497
0.226928 -0.309460 -0.275782
-0.174187 -0.483728 0.043319
-0.237966 -0.430479 -0.146659
-0.204502 -0.426698 -0.161591
0.254919 -0.236858 -0.004392
0.367379 -0.438508 -0.150333
-0.130087 -0.460869 -0.042157
0.182059 0.298095 -0.133142
-0.209920 -0.463200 -0.030848
0.102937 0.061410 -0.070167
-0.411448 -0.233473 -0.126544
0.269370 -0.317526 -0.236548
0.122148 -0.021480 -0.052836
0.299795 -0.129591 -0.073733
0.359251 -0.454478 -0.093011
-0.362454 -0.297703 -0.005566
0.058015 0.023229 -0.102707
0.130130 -0.146398 0.005753
-0.102407 0.180099 -0.104585
-0.409295 -0.316221 -0.191685
0.079049 0.044957 0.271655
0.374110 -0.282049 -0.165951
0.146634 0.449717 0.255966
0.093886 0.317022 -0.117415
0.388534 0.141870 0.245303
0.096345 0.433066 0.262996
0.024005 -0.496941 0.079498
0.330664 -0.458203 -0.057084
-0.285796 -0.183643 -0.217722
-0.198339 -0.469954 -0.004521
0.142791 0.491766 0.146686
-0.051193 0.021927 0.123145
0.311878 0.037019 0.194240
0.031386 -0.432923 -0.151935
0.042210 -0.079502 0.154804
0.352725 0.380194 0.131352
0.146939 0.468737 0.226444
-0.358016 -0.195400 -0.172428
-0.428308 -0.407194 -0.166770
-0.302351 -0.438167 -0.116282
-0.391113 -0.196423 -0.121342
0.406810 0.311394 0.166166
-0.020291 -0.068047 0.116973
0.045090 -0.487231 0.042589
-0.104920 -0.449154 -0.086060
0.030289 -0.492902 0.065353
-0.116703 -0.423902 -0.177419
-0.046038 -0.377970 -0.346368
0.209066 -0.440066 0.014517
-0.002954 -0.387887 -0.313864
0.346800 -0.210021 -0.165066
-0.173340 -0.442083 0.092360
0.199040 -0.038426 -0.006743
0.344106 -0.190449 -0.149402
0.224725 0.033272 0.270998
-0.212027 -0.416278 -0.199042
-0.016663 -0.393758 -0.291983
-0.001136 0.014617 0.186433
0.219639 -0.084773 -0.148829
0.412499 0.285713 0.083890
-0.378118 -0.327994 -0.024684
0.066719 0.362542 0.299233
0.092163 0.049098 0.280874
0.139969 -0.166260 0.019939
0.113152 0.422681 0.277843
-0.021755 0.201307 0.264577
0.036454 0.452452 0.208526
0.145091 0.044204 -0.050513
-0.432742 -0.325356 -0.115096
0.052855 0.472992 0.159818
0.278643 0.422789 0.199592
0.245798 0.003504 0.236530
-0.022953 -0.474228 0.096417
-0.126048 -0.395356 -0.278927
0.180644 -0.322790 -0.307888
0.250010 -0.451392 -0.094785
-0.170412 -0.420399 0.097643
0.260065 -0.314435 -0.247575
0.324638 -0.268659 -0.034334
0.392903 0.112875 0.125577
0.267310 0.428174 -0.020796
-0.008175 -0.380321 -0.341226
0.053314 0.471311 0.036944
0.206586 0.002105 0.286522
0.029401 -0.402149 -0.264997
0.269767 -0.430642 -0.062459
-0.364936 -0.137961 -0.028792
-0.157204 -0.349365 -0.338932
0.123450 -0.420526 -0.205369
0.366896 0.195259 0.292453
-0.041932 -0.227877 0.102257
-0.042782 -0.146685 0.078909
-0.087000 -0.461206 0.103367
-0.147238 -0.079069 0.031128
0.220754 -0.087066 0.043468
0.016546 -0.112781 0.091054
-0.222683 -0.419610 -0.186553
-0.053331 -0.412896 -0.220489
0.152545 0.473731 0.213635
0.407857 0.133601 0.180908
0.320670 0.093949 0.031627
0.131563 -0.016847 0.286665
0.057493 -0.457687 -0.066294
0.020396 -0.122496 0.083548
-0.005730 0.024195 -0.113382
0.260008 -0.053992 0.134929
0.193845 0.482356 0.132646
-0.322924 -0.114875 -0.019705
0.095946 -0.384940 -0.331474
0.008344 -0.442017 -0.118105
0.338273 0.090691 0.053300
0.023122 0.107414 0.237076
-0.136513 -0.370438 -0.352718
-0.364517 -0.450307 -0.052822
0.209267 0.474676 0.150434
0.292919 0.043105 0.022606
-0.396021 -0.193317 -0.032402
0.088231 0.428144 0.266527
-0.192484 -0.394188 -0.279658
0.289597 -0.020787 0.147174
0.334482 0.405364 0.099219
0.337333 0.043285 0.142694
0.230186 0.008775 0.256382
0.158168 0.055710 -0.049754
0.154963 0.478829 0.191828
0.224164 -0.405909 0.022453
0.037973 0.471804 0.067824
0.061180 -0.309618 0.103839
0.192022 -0.071746 -0.124038
-0.288624 -0.414663 -0.201465
0.293883 0.155245 0.329211
0.142442 -0.033452 -0.033946
0.333026 0.073968 0.055551
0.139761 -0.128141 0.112125
0.085295 -0.024903 -0.136904
-0.005610 -0.392655 -0.296536
0.346361 0.102995 0.265400
-0.300365 -0.371538 -0.246333
0.003557 -0.489410 0.053045
0.108469 -0.005832 0.282043
-0.084862 -0.321649 -0.343415
0.413030 0.258896 0.071872
-0.253474 -0.112179 -0.177588
-0.040814 -0.479237 0.019087
0.352397 0.281600 -0.036383
0.377299 0.350503 0.080390
-0.053063 0.012748 -0.110810
-0.057134 -0.422650 -0.185595
0.288510 0.440454 0.071175
-0.259989 -0.356699 0.054760
-0.239399 -0.423389 -0.172042
0.283904 0.183000 -0.070673
-0.053476 0.016960 -0.106831
0.223505 -0.022991 0.228879
0.120080 -0.119136 -0.017587
-0.060918 -0.394175 -0.287321
0.144922 -0.413037 0.093932
0.207727 -0.077653 -0.129377
0.198802 0.482482 0.125393
0.176186 0.481224 0.169509
0.045962 -0.394591 -0.292584
0.008329 -0.401611 -0.265304
0.297830 0.406097 0.198402
0.213341 -0.232532 0.005803
0.200685 0.007095 0.291636
0.039998 -0.080944 0.138644
0.006793 -0.053728 -0.176443
0.329758 0.364816 -0.007003
-0.428732 -0.284787 -0.121008
-0.038474 0.404723 0.069791
-0.009035 -0.420834 -0.193339
-0.043283 -0.007992 0.127206
0.085615 0.424742 0.269835
-0.000722 0.084035 0.204686
0.386588 -0.414659 -0.108075
0.109899 -0.111745 0.008919
0.197666 -0.433807 0.042449
0.374128 -0.409045 -0.208047
0.283718 0.097771 -0.020115
0.065757 0.467873 0.203615
0.156184 -0.005513 0.296917
-0.021668 0.019889 -0.112731
0.314613 0.048563 0.181682
0.115174 0.495958 0.071714
0.168629 -0.367904 -0.323141
-0.224215 -0.383083 -0.316745
-0.417769 -0.429648 -0.137650
0.363903 -0.253445 -0.075943
-0.094860 0.008212 0.068232
0.298798 -0.018985 0.131893
0.194172 0.487832 0.092754
0.348534 0.143348 0.010805
0.297973 -0.009948 0.197348
-0.389311 -0.406882 -0.050690
-0.389869 -0.279309 -0.020444
-0.283165 -0.230754 0.038544
-0.008166 -0.409276 -0.235621
0.216428 0.051669 0.294549
0.012385 0.395953 0.248003
0.207308 -0.097026 0.052855
0.010902 -0.359886 -0.354998
-0.241005 -0.403676 -0.243837
0.363023 0.376651 0.182946
0.431832 0.192171 0.147944
0.263514 0.446412 0.153880
0.336301 0.185251 0.320009
0.254727 0.441321 0.193705
0.126314 -0.091442 0.210729
0.288415 -0.018222 0.151701
0.387774 0.099150 0.136156
0.170953 0.493539 0.062819
0.264948 -0.108388 -0.081135
-0.000221 -0.153681 0.074369
0.368011 -0.452232 -0.099679
0.268754 0.453172 0.061328
0.030673 0.446471 0.216513
-0.005748 0.443989 0.133798
0.111736 0.460192 0.241956
0.193689 0.478684 0.157701
0.380523 0.086677 0.160629
-0.191790 -0.456411 -0.056060
0.197671 -0.443747 -0.123145
0.134013 -0.395230 -0.296811
-0.094420 -0.098578 0.064356
-0.026957 -0.113196 0.089013
-0.417893 -0.349053 -0.073958
0.267088 0.452440 0.111166
0.222186 -0.362165 -0.279821
0.169049 -0.035768 0.277723
0.299743 0.413592 0.167762
-0.018408 -0.417661 -0.204891
0.076765 0.447791 -0.036330
-0.341687 -0.336854 -0.223479
0.087634 0.477135 0.018972
-0.429316 -0.329713 -0.146741
-0.261946 -0.445688 -0.016325
0.239693 0.056599 0.294541
0.167362 0.242027 -0.125536
0.310490 0.345690 -0.039958
0.158589 -0.019786 -0.032837
0.407581 0.275750 0.195173
0.179385 -0.011222 0.294261
0.371833 0.134745 0.264773
0.234991 -0.297911 0.032374
0.220288 -0.447611 -0.067585
0.079794 -0.373418 -0.344280
-0.228021 -0.456705 -0.053579
0.381180 0.115177 0.094429
0.386730 -0.438941 -0.122825
-0.055978 0.056595 -0.069860
0.169328 0.495074 0.068296
0.269462 -0.324527 0.007725
-0.052185 0.032475 -0.093039
-0.116949 -0.466526 -0.022370
0.097238 -0.070817 0.229943
-0.328557 -0.126496 -0.005763
0.047733 0.456851 0.208794
0.192481 -0.342591 -0.303591
0.135727 -0.090495 0.212652
-0.229145 -0.479161 0.036390
0.361523 0.236546 0.299510
-0.026898 -0.386518 -0.317554
-0.090172 -0.495409 0.088267
-0.346128 -0.270585 -0.209781
0.186055 0.135842 0.322093
0.408947 0.295264 0.082198
0.252929 0.257930 0.356743
-0.028083 -0.447306 -0.097015
0.085287 0.472822 0.208839
0.297743 -0.008061 0.044095
0.307754 0.421275 0.126738
0.286686 0.017598 0.024886
0.313916 -0.149424 -0.149351
0.306543 -0.214145 -0.203144
0.038627 -0.411768 -0.230560
-0.322372 -0.283569 -0.221668
-0.057129 0.048838 0.118536
0.161793 0.000252 -0.037573
-0.082771 0.011042 0.081770
0.013528 0.459657 0.123816
0.286349 -0.269732 -0.013240
-0.339249 -0.443565 -0.093857
0.239382 -0.336693 -0.266022
-0.167257 -0.388858 -0.299686
-0.023840 -0.417024 -0.206921
-0.182836 -0.474761 0.011418
-0.184198 -0.092721 0.009073
0.183992 -0.046189 0.240678
0.345803 -0.379147 -0.228450
-0.071025 0.343887 0.084724
0.163979 0.394931 -0.097541
0.281350 -0.417080 -0.226299
0.346473 -0.179124 -0.123005
-0.107180 0.018326 0.035808
0.070534 -0.041846 0.245449
0.227358 0.453019 -0.023040
0.222167 -0.424334 -0.002163
0.408995 0.186386 0.072626
0.224503 0.452237 0.220681
0.159199 -0.125776 0.092746
0.240507 -0.444208 -0.122502
-0.292795 -0.447246 -0.080533
0.357091 0.100609 0.068384
-0.241112 -0.460364 0.028577
0.202936 -0.209649 -0.002010
0.065006 -0.023480 -0.146462
0.246366 -0.420925 -0.209177
-0.323150 -0.296123 -0.220164
0.072890 -0.390482 -0.310146
-0.405702 -0.221791 -0.126652
0.154438 -0.423937 -0.194427
0.333590 0.126131 0.017682
0.307508 0.042038 0.180187
-0.340618 -0.346976 -0.225649
0.265961 0.042863 -0.001695
-0.091128 -0.430604 -0.154675
0.142375 -0.438143 -0.141933
0.099123 0.488937 0.158053
-0.058870 -0.304139 0.113994
-0.041859 -0.101741 0.089041
0.328334 -0.451829 -0.101142
0.095488 0.307945 -0.119421
0.253657 -0.396716 -0.062879
0.167296 0.490669 0.118970
-0.175348 -0.088868 0.012871
0.402374 0.298575 0.055052
-0.226304 -0.089177 -0.015657
0.321706 -0.326346 -0.028106
-0.107084 -0.455323 -0.063156
0.004337 0.424716 -0.001130
-0.269563 -0.373647 0.037453
0.156196 0.390095 -0.100656
0.128530 -0.449938 0.097059
0.251646 0.050285 -0.012829
0.205475 0.446139 0.246057
0.320333 0.411299 0.124488
-0.016245 0.431938 0.173285
0.311107 0.267090 0.334280
0.214089 -0.038033 0.000219
0.403227 0.125053 0.181643
0.253336 0.286824 0.352437
-0.064950 0.371233 0.124562
0.400234 0.132227 0.114986
0.349436 -0.444870 -0.127248
0.117877 0.312879 -0.121148
-0.188143 -0.411433 -0.219600
0.068095 -0.312776 -0.328593
-0.059818 0.367064 0.163964
-0.066733 0.318130 0.045316
-0.208990 -0.397880 -0.265666
0.256263 0.389386 0.286690
0.251034 -0.308983 0.023441
-0.223402 -0.461753 0.051196
-0.155399 -0.410996 -0.222416
0.406607 0.190367 0.230348
-0.374943 -0.273170 -0.204626
0.327127 0.297650 0.308416
0.330026 0.114881 0.028219
0.071221 -0.478267 0.008091
0.036834 -0.437074 -0.138209
-0.131075 -0.436384 -0.131893
0.244771 -0.199925 -0.010441
0.216650 0.138438 0.326848
0.311319 0.003859 0.107310
-0.089899 -0.490574 0.064060
0.156432 0.045506 0.305003
0.258481 -0.057809 0.123537
-0.018821 0.433305 0.081141
-0.247362 -0.447720 0.022115
0.381223 0.092079 0.174441
0.072404 -0.455879 -0.074157
-0.320196 -0.297517 -0.227536
0.130526 0.061171 -0.058279
0.256770 0.439203 -0.018952
-0.249158 -0.408978 -0.223980
0.161796 0.062652 0.307498
0.323118 0.213100 0.334060
0.145814 0.129445 0.315502
0.205962 0.439778 0.254996
-0.183453 -0.423658 -0.175067
-0.051344 0.086754 0.133146
0.147513 -0.180394 0.020303
0.082966 0.481249 0.031680
0.349295 0.331697 -0.002372
-0.431481 -0.360728 -0.132441
-0.430186 -0.361011 -0.144352
-0.390039 -0.418465 -0.179036
0.249319 -0.026479 0.230619
0.183120 0.045418 0.304505
0.127637 -0.052679 -0.158152
0.335646 0.389854 0.140964
0.130859 -0.090575 -0.052966
0.289442 -0.424694 -0.047349
0.334246 0.398313 0.043577
0.276199 -0.053318 0.119839
-0.395144 -0.296826 -0.201035
-0.184629 -0.392295 -0.286775
-0.211299 -0.370453 -0.327453
0.247293 -0.176758 -0.019094
0.365612 -0.446981 -0.120508
-0.038941 0.110111 -0.045135
0.310385 -0.152352 -0.048366
0.337296 0.246850 0.319678
0.264622 0.073243 0.296141
-0.280408 -0.271261 -0.266080
0.132663 0.458733 -0.039123
0.173665 0.052592 0.306181
0.231221 -0.217824 -0.003976
-0.107652 -0.060917 0.058102
-0.368352 -0.402236 -0.037791
0.163147 -0.136073 -0.025247
-0.391955 -0.440831 -0.101456
0.146446 0.498612 0.103413
0.311358 0.368126 -0.029236
-0.092415 -0.347235 -0.354638
0.016057 -0.405249 -0.252628
-0.078028 -0.393866 -0.287484
0.253043 -0.402816 -0.237093
0.242467 -0.421082 -0.089852
0.403889 0.220498 0.057106
0.296829 0.043036 0.026794
0.059945 -0.399156 -0.277654
-0.432565 -0.335421 -0.113134
0.044717 -0.149680 0.065039
-0.415018 -0.331684 -0.063143
0.215283 -0.441293 -0.006622
-0.247530 -0.086121 -0.026402
-0.110367 -0.115386 0.058711
0.246875 0.447148 0.188464
0.031565 0.021251 0.230956
-0.176263 -0.478178 0.023347
0.189759 0.006349 -0.028243
-0.376432 -0.149180 -0.035788
0.398118 0.118673 0.133527
-0.013037 0.396303 -0.021769
-0.035814 -0.485680 0.042168
0.340466 -0.454260 -0.093058
0.077829 0.409562 -0.080332
0.087533 0.412608 -0.080648
0.212972 0.407516 -0.079470
-0.131686 -0.434877 -0.137425
0.259223 -0.433602 -0.163902
-0.191480 -0.441912 -0.108408
-0.353921 -0.217704 -0.190610
0.025530 -0.069163 0.134314
0.178701 0.439697 0.266089
0.290976 0.094739 -0.008394
0.048398 -0.119788 0.075028
0.240991 -0.068700 0.126170
0.008578 0.456946 0.113494
0.195402 0.051845 -0.049661
0.278637 -0.338576 -0.006468
0.048861 -0.408905 -0.241937
0.209109 0.411676 -0.077411
0.075280 -0.383209 -0.335470
-0.031888 0.007271 -0.120388
-0.250745 -0.416605 -0.195200
-0.376916 -0.439016 -0.108054
-0.071979 0.084100 -0.025570
0.016941 -0.347083 -0.349011
0.115317 0.455262 0.249624
0.229493 -0.075327 0.090946
0.381759 0.091265 0.168865
0.287566 -0.385344 -0.034598
0.196457 0.470575 0.193318
0.208099 0.482882 0.092809
-0.057239 -0.486038 0.044591
-0.037253 -0.281483 0.109776
0.123420 -0.108004 0.042943
0.036293 0.471380 0.079078
0.130342 -0.402974 -0.268261
-0.253908 -0.327546 -0.299639
0.399941 0.127109 0.202528
0.392290 -0.353029 -0.127659
0.145237 -0.421812 -0.201616
0.224858 -0.381165 0.040369
0.178514 -0.395159 -0.300030
-0.180620 -0.486332 0.053138
-0.044286 -0.405134 0.112700
-0.040337 0.383654 0.026106
0.145032 -0.473442 -0.014583
0.189547 0.052105 -0.057497
-0.024779 -0.422859 -0.185855
0.113866 0.449108 0.255887
0.115478 -0.122709 0.129879
0.147492 -0.438973 -0.139488
0.289479 -0.041902 0.051760
-0.013139 0.437833 0.114236
0.251720 -0.061203 0.111637
0.090708 -0.412270 -0.233730
0.309775 0.406348 0.161710
-0.100310 -0.469605 -0.012117
-0.317383 -0.254632 0.028481
0.389967 -0.334544 -0.151750
0.028305 -0.418574 -0.204449
-0.292170 -0.337425 -0.266816
-0.055143 -0.327551 -0.340642
0.005284 -0.435831 -0.140344
0.037762 0.424540 0.248756
0.087455 0.490820 0.122901
0.158218 0.353723 0.328029
-0.247004 -0.399433 -0.258445
0.124612 0.484181 0.017849
0.181424 -0.357435 0.075765
0.070802 0.469105 0.206307
0.209200 0.474859 0.012699
0.074431 0.381349 0.291458
0.174902 0.463646 -0.033452
0.229989 0.097851 -0.041111
0.090873 -0.491637 0.094319
0.197379 0.067320 -0.051293
0.252233 -0.354616 0.021843
0.131857 -0.425581 -0.187353
-0.416221 -0.386621 -0.198139
-0.068632 -0.403210 -0.254438
-0.353227 -0.410449 -0.037692
-0.033137 0.396109 0.024039
0.209365 -0.404420 -0.268037
0.333150 -0.416551 -0.230363
0.287288 0.386873 -0.043638
0.304157 0.002061 0.125856
0.194056 -0.078866 -0.103000
-0.013464 0.437916 0.135102
0.364011 -0.384088 -0.062489
0.178766 -0.090605 0.193454
-0.146937 -0.389769 -0.297344
-0.432056 -0.349016 -0.130680
0.181791 -0.117133 -0.052654
-0.334026 -0.447654 -0.079173
-0.112281 -0.473061 0.098980
0.070452 -0.458006 0.107162
0.123089 -0.090549 -0.045557
-0.190552 -0.447317 -0.088990
0.065233 -0.386358 -0.322536
0.369867 -0.432313 -0.077798
0.373870 -0.429057 -0.184621
0.345644 -0.419329 -0.220750
0.149064 -0.058631 -0.017162
0.032807 -0.424149 -0.183719
-0.016108 -0.165635 0.079925
0.260887 0.435512 -0.019481
0.118632 -0.489621 0.045518
0.065789 0.479958 0.160446
-0.010859 0.421052 0.012738
-0.130047 -0.469270 -0.011441
-0.230980 -0.438970 -0.116337
-0.273414 -0.415885 -0.053590
-0.300353 -0.342698 0.018078
0.166063 0.386160 0.313213
-0.163914 -0.095512 0.024778
0.116380 0.065351 -0.064480
0.065973 0.399519 0.279874
0.374048 0.147008 0.270129
0.224698 0.183693 0.347439
0.246123 -0.439411 -0.139326
-0.408077 -0.440669 -0.078409
-0.111378 -0.408698 -0.232426
0.044334 -0.446123 -0.106522
0.293182 -0.204074 -0.018712
0.307661 -0.424931 -0.197639
-0.210127 -0.140875 0.034937
0.363282 0.222244 0.300876
0.037899 0.458599 0.020283
-0.192125 -0.384003 -0.316791
-0.205960 -0.240510 0.064403
-0.194022 -0.483496 0.069855
0.227686 -0.430110 -0.063549
0.282100 0.035735 0.014622
0.407983 0.147560 0.103539
0.094643 -0.430493 -0.167119
0.388883 -0.327999 -0.151450
-0.222902 -0.358688 -0.321287
-0.115466 0.011615 -0.051072
0.174117 -0.454256 -0.084882
0.402100 0.272003 0.046031
-0.270693 -0.413481 -0.206562
-0.130517 -0.454669 0.100782
0.117402 -0.114221 0.065409
0.133498 0.009380 -0.051853
0.288987 0.145762 -0.035657
-0.404553 -0.387112 -0.062812
0.190300 -0.368584 -0.309451
-0.032286 -0.385973 -0.319011
-0.044841 0.375023 0.025178
-0.083081 -0.404014 -0.250972
-0.017848 0.393245 -0.015081
0.388445 0.106029 0.121939
-0.034804 -0.359302 -0.352569
0.185804 0.491747 0.080204
0.106102 -0.385372 -0.330052
-0.310063 -0.440683 -0.058674
0.169980 0.441394 -0.063134
0.234480 -0.111805 -0.063228
-0.094689 -0.149800 0.072249
0.364972 0.357111 0.048413
0.220407 -0.082507 -0.125139
-0.297877 -0.384834 -0.035318
0.194251 -0.094743 0.035074
0.169536 -0.009197 -0.031482
-0.084710 -0.100234 0.068845
0.227471 0.088588 -0.037972
-0.114565 -0.453786 -0.068721
0.177040 -0.440023 -0.135958
0.407215 0.355727 0.153788
0.155888 -0.254340 -0.298928
-0.255069 -0.451102 0.003364
0.064722 0.060424 0.263059
0.116478 -0.413151 0.106107
-0.098623 -0.399912 -0.264432
-0.372868 -0.320218 -0.018959
0.007408 -0.474365 -0.001447
0.107577 -0.118160 0.109372
-0.276425 -0.383875 0.019973
0.295349 -0.433550 -0.165566
0.288909 -0.312086 -0.233261
-0.207609 -0.393210 -0.282622
0.191285 -0.420775 -0.206296
-0.035243 -0.479871 0.021144
0.116637 -0.076712 0.229125
-0.128443 -0.418863 -0.194921
0.281312 0.426726 0.185123
-0.076202 0.039334 -0.073281
0.228953 -0.398122 -0.271474
-0.065991 0.048311 0.104411
0.149862 -0.054892 -0.108953
-0.273707 -0.260910 -0.266595
0.017510 0.403734 0.245313
-0.408137 -0.310477 -0.191373
0.031821 0.463424 0.159604
0.136113 0.456870 -0.042863
0.274619 0.423346 0.205377
0.117913 -0.029376 0.275724
0.378905 -0.432735 -0.093048
-0.335791 -0.365072 -0.017763
-0.324009 -0.334610 0.001880
-0.405028 -0.393170 -0.064480
0.068257 -0.097919 0.095529
-0.415206 -0.438054 -0.092463
0.025781 0.459895 0.043508
0.194598 -0.422997 -0.197600
0.056502 0.466149 0.015777
0.180859 0.446224 -0.054527
0.021060 0.422482 -0.029802
0.307818 -0.025924 0.096556
-0.259840 -0.402177 0.031848
-0.208038 -0.308753 -0.316133
0.024433 -0.438679 0.110596
-0.044972 0.341754 -0.001845
0.275179 -0.294852 -0.236623
0.152053 -0.097847 -0.059281
-0.117826 -0.472410 -0.000870
0.354607 0.078869 0.222785
-0.024759 0.028228 -0.105457
0.055943 -0.091092 0.100913
0.294564 0.215111 -0.084524
0.347942 -0.312427 -0.049400
-0.218996 -0.382391 -0.319876
0.366482 -0.449897 -0.110422
0.230573 -0.287394 -0.270330
0.050237 0.011613 -0.114914
0.160305 -0.018429 0.291721
-0.161558 -0.217372 0.075697
-0.274406 -0.313383 -0.282539
-0.108305 -0.438795 -0.123858
0.121736 -0.072420 0.235884
0.169490 -0.160300 -0.006921
-0.004725 -0.410633 -0.230950
0.227542 -0.445676 -0.115936
0.344835 -0.312289 -0.212924
-0.270017 -0.423787 -0.169674
0.327309 0.389253 0.014071
0.217424 -0.088089 0.102157
0.101389 -0.188802 0.060695
0.240359 -0.447448 -0.109987
-0.386989 -0.406327 -0.221760
-0.355505 -0.222792 0.018010
-0.024979 -0.424446 -0.179906
0.058583 0.146115 0.272482
-0.368799 -0.246547 0.005068
-0.249704 -0.393249 -0.280892
0.145805 0.110658 0.314146
0.123200 -0.220901 0.054419
0.151362 -0.435157 -0.153512
-0.320226 -0.253209 -0.222058
-0.104792 0.033842 0.006628
0.069278 0.006987 -0.106564
0.235677 -0.410571 -0.015996
0.277188 0.072864 0.285971
-0.011534 -0.436946 -0.135627
0.391386 0.249272 0.237690
-0.263450 -0.414998 -0.201189
0.112229 -0.447160 -0.108789
-0.395655 -0.211906 -0.136898
0.122606 -0.428449 -0.176031
-0.040280 -0.476084 0.007487
0.281602 0.429840 0.164727
-0.024529 0.419572 0.179241
0.145802 -0.481010 0.012321
-0.391950 -0.360585 -0.043775
-0.162604 -0.063740 0.006515
0.371155 -0.269001 -0.163965
-0.056345 -0.400315 -0.265533
-0.227747 -0.098020 -0.007738
-0.115914 -0.421076 -0.187386
0.289150 0.115599 0.313676
0.147801 0.442504 -0.064960
0.016837 -0.259367 -0.302931
0.029739 0.347246 -0.083775
-0.076178 -0.022438 0.086502
-0.068036 -0.413004 -0.219228
-0.038857 -0.409530 -0.233088
0.131116 -0.069798 0.240502
0.115008 0.097713 -0.070633
-0.192057 -0.403357 -0.246861
-0.080170 -0.438960 -0.125388
0.114791 -0.105830 0.187991
0.344574 0.048295 0.102046
-0.221909 -0.460717 -0.039000
-0.183922 -0.355774 -0.333587
-0.427850 -0.350824 -0.154678
-0.396026 -0.180339 -0.053463
0.273621 -0.234459 -0.231273
0.220760 -0.340823 0.051830
0.252537 -0.442922 -0.084064
0.206146 -0.418140 0.040257
0.279500 0.046658 0.006609
-0.044233 0.389347 0.060303
0.271873 0.436512 0.175008
0.164536 -0.075568 0.208999
0.074219 0.429024 0.261900
-0.010665 -0.452947 -0.078293
0.305935 -0.319016 -0.019048
0.204323 -0.202748 -0.258467
0.008013 0.455908 0.087422
0.273390 0.259888 0.352606
0.230877 -0.087123 0.066818
0.229264 -0.109574 -0.065568
0.141091 -0.128993 0.164565
-0.119428 0.007635 -0.048446
0.117110 -0.429187 -0.173277
0.369950 0.103950 0.234681
-0.051452 0.386108 0.159208
0.140417 -0.050163 -0.136651
-0.432155 -0.347709 -0.115516
0.106045 -0.008256 -0.079934
-0.030647 -0.002393 0.142723
0.114845 -0.034910 -0.124561
0.279091 0.369158 -0.056887
-0.427712 -0.309963 -0.146389
0.161234 0.490467 0.138950
-0.184409 -0.476095 0.016120
0.003075 0.051217 0.200303
0.198392 0.467803 0.203100
-0.270389 -0.383143 0.030392
0.126637 -0.049106 -0.029958
-0.218312 -0.471342 0.001080
0.256854 0.134761 0.328290
0.292601 -0.306256 -0.233511
0.346616 -0.345374 -0.219925
0.048738 0.449188 -0.010227
-0.077972 0.334064 0.128996
-0.136255 -0.435771 -0.133677
0.388565 0.247905 0.241422
0.058313 -0.451622 -0.088463
0.147026 0.011403 -0.045833
-0.207820 -0.412031 -0.214820
-0.017386 0.137539 0.197492
0.120924 0.433197 0.271241
0.243810 -0.372737 -0.257576
0.128464 -0.395750 -0.294399
0.312565 -0.389043 -0.033583
-0.324095 -0.420845 -0.176763
0.060134 0.463014 0.007226
-0.121628 -0.443542 -0.105991
0.279049 -0.022375 0.028733
0.092902 0.494152 0.103379
0.048984 0.076137 0.253660
0.131271 0.455871 0.248440
-0.270583 -0.401649 -0.248975
0.386393 -0.424001 -0.109772
0.273148 0.072856 0.289548
0.060263 -0.066556 -0.200615
0.004772 -0.489640 0.095397
-0.081054 -0.378969 -0.340368
-0.284338 -0.422446 -0.066417
0.086308 -0.415766 -0.220598
0.358839 0.213182 0.306874
-0.083501 0.071245 0.063354
-0.277198 -0.088556 -0.116565
-0.194622 -0.438768 0.085104
0.170447 0.475761 0.195774
0.007570 0.415422 -0.024151
-0.151858 -0.446351 -0.094000
-0.182266 -0.431713 0.092319
0.116877 -0.096941 0.011418
-0.398108 -0.388456 -0.055292
0.026132 0.431854 -0.012735
0.340953 -0.452104 -0.058095
-0.392395 -0.360484 -0.219693
-0.207822 -0.468596 -0.009517
0.296435 -0.000382 0.039530
0.123519 0.044847 -0.059723
-0.240304 -0.400847 0.057292
0.350409 -0.423412 -0.204664
0.268272 -0.135185 -0.042645
0.389106 -0.433577 -0.156923
0.043906 0.029414 -0.105718
0.185235 -0.023890 -0.019122
-0.029196 -0.461903 -0.044059
0.234359 0.045254 0.280473
0.048119 0.145273 -0.093738
0.280797 -0.327338 -0.004720
0.237542 -0.331642 0.039007
0.078426 -0.458387 -0.065919
-0.344410 -0.294519 -0.214886
0.186714 0.488840 0.059716
0.310225 -0.281776 -0.025050
-0.248591 -0.411327 -0.214809
0.113648 -0.441814 -0.128028
0.198061 0.381490 0.314665
0.117186 0.052674 0.295348
-0.430831 -0.323873 -0.137682
0.278128 0.098840 -0.027615
0.188858 0.371908 0.320816
0.018179 -0.498981 0.087959
0.292067 -0.127320 -0.146977
-0.335775 -0.405007 -0.229964
-0.271704 -0.157912 0.025607
-0.420085 -0.383983 -0.088677
-0.013156 0.071195 -0.087663
0.226470 -0.214081 -0.004600
0.067477 -0.466246 -0.035316
-0.306945 -0.421538 -0.176542
-0.012524 0.116132 0.244082
0.185004 -0.405326 -0.263525
0.086748 0.080810 -0.076119
0.172874 -0.069071 -0.103265
0.272401 -0.050991 0.188661
-0.419414 -0.256840 -0.131103
0.262821 0.383271 0.288980
-0.011076 0.021499 -0.114208
0.203406 0.472399 -0.002353
0.307510 0.306575 0.320328
-0.305390 -0.233468 0.034891
0.097398 0.127271 -0.084334
0.341131 0.047341 0.098141
0.104620 -0.022430 -0.101031
0.358313 -0.298980 -0.196685
0.226135 -0.395867 0.029203
0.134833 0.489264 0.029907
-0.022002 -0.484990 0.093326
-0.113459 -0.051320 -0.165305
0.048349 -0.438208 -0.135030
0.340100 -0.213961 -0.052119
-0.414611 -0.238858 -0.123169
0.095061 -0.395283 -0.294424
-0.313116 -0.347989 -0.002632
0.271961 0.335980 0.326735
0.022153 0.108789 -0.083567
-0.300334 -0.115511 -0.005750
-0.349505 -0.317366 -0.220712
0.307263 -0.421948 -0.209057
-0.142859 -0.472958 0.002792
0.135792 -0.464718 -0.046580
0.100230 0.099101 -0.075133
-0.003733 0.410286 0.222400
0.092500 0.335102 0.327534
0.170809 -0.482725 0.018227
0.152389 -0.219458 0.031449
-0.061039 0.340268 0.044319
-0.102895 -0.465161 -0.027858
0.381871 -0.355789 -0.184710
0.252934 0.457406 0.134820
0.324894 -0.148950 -0.118816
-0.186532 -0.393770 -0.281325
0.066258 -0.090713 0.172367
-0.123794 0.003654 -0.016924
-0.126186 -0.478816 0.095166
0.308194 0.122676 0.308910
0.153750 -0.134191 0.147624
0.365142 -0.237641 -0.090050
0.111402 -0.372690 0.106490
0.189486 -0.389999 -0.308372
0.419938 0.165764 0.175723
-0.392806 -0.307894 -0.031069
-0.426461 -0.304588 -0.148276
0.135277 -0.123400 0.097184
0.396923 0.323588 0.125365
0.112665 -0.130781 -0.003932
-0.310787 -0.229040 0.034576
0.371704 -0.246335 -0.137087
-0.022308 -0.403470 -0.256248
0.130227 -0.077067 -0.065090
0.193252 -0.115172 0.135378
0.213427 -0.455526 -0.077795
0.217154 0.475397 0.131231
0.303547 0.400403 -0.010583
0.275031 -0.413038 -0.051729
0.093058 0.012169 -0.083696
0.294272 0.421477 0.156951
0.267443 -0.289251 -0.242707
-0.262680 -0.406025 0.022613
0.256972 -0.355706 -0.244387
0.313412 0.100763 0.289845
-0.276877 -0.407107 -0.043376
-0.092891 -0.477893 0.098680
0.141731 -0.006753 0.293749
0.145229 -0.242907 0.048479
0.236289 -0.075260 0.038822
0.170000 -0.392772 0.080483
0.194303 -0.444827 -0.119076
0.181242 -0.486118 0.029687
0.363304 -0.268084 -0.178088
0.029483 0.431099 -0.023360
0.037858 -0.479050 0.013245
-0.013692 0.080066 0.217687
-0.099071 -0.460015 -0.046765
0.069547 0.434661 0.253989
0.273513 0.422861 -0.019660
-0.168691 -0.431250 -0.147114
-0.313269 -0.279341 -0.237847
0.171282 0.183745 0.337872
-0.268249 -0.436864 -0.121929
-0.092815 -0.385724 -0.315809
-0.027879 -0.047094 -0.162511
0.186543 -0.028623 -0.016726
0.275551 -0.336054 -0.001719
0.394133 -0.393544 -0.159892
-0.132827 -0.360404 -0.353467
-0.306867 -0.444096 -0.094998
-0.254570 -0.119446 0.006555
0.319936 0.418541 0.048731
-0.013503 -0.471308 0.097815
0.100257 0.419268 -0.078833
0.310469 -0.293574 -0.023691
0.196135 -0.241369 0.018929
-0.006415 0.443572 0.161795
0.243053 -0.218148 -0.005550
-0.136575 -0.013011 -0.019940
0.049379 -0.398867 -0.277860
-0.364706 -0.171957 -0.131895
0.327489 -0.237930 -0.200007
0.071844 -0.435929 -0.145472
0.021609 0.037123 0.223361
-0.218151 -0.151034 0.037992
-0.382318 -0.440979 -0.100961
-0.036410 -0.420067 -0.195670
0.020093 0.452415 0.031931
0.288170 -0.294896 -0.233795
0.070500 -0.021825 -0.141921
0.200250 -0.278354 0.043632
0.154905 -0.120472 0.177426
-0.332582 -0.439777 -0.107715
0.393719 -0.362543 -0.150553
0.026970 -0.053187 0.178941
0.191120 -0.451904 -0.092863
0.143345 -0.378666 -0.332966
-0.375555 -0.155679 -0.019456
0.268786 0.340743 0.324704
0.139225 -0.130336 0.159698
-0.172857 -0.391424 -0.290373
-0.157899 -0.465969 -0.021647
0.383481 -0.431709 -0.172824
0.299782 -0.460399 -0.069631
0.016958 0.439927 0.005541
0.004267 0.199117 0.290171
0.170040 -0.477783 0.061355
0.067382 -0.436802 -0.141942
0.014009 0.416498 -0.031069
-0.375963 -0.431015 -0.134650
0.355502 -0.225957 -0.163414
0.386142 -0.345967 -0.172710
0.136930 -0.093062 -0.054977
-0.417608 -0.367058 -0.189120
-0.112604 -0.477673 0.017488
0.082267 -0.487691 0.041413
-0.005184 -0.485869 0.040580
0.041711 0.362695 -0.085669
-0.398381 -0.393834 -0.056584
0.089362 -0.046821 0.253209
0.089741 0.475413 0.014359
0.365248 -0.361224 -0.206452
-0.069416 0.100042 0.103992
0.072118 0.128029 -0.088852
0.160584 -0.318856 0.078249
-0.044996 -0.027610 0.119976
0.226778 -0.433426 -0.162510
0.035960 0.269099 0.307418
0.203535 -0.343235 -0.295156
0.088537 -0.410776 -0.238809
-0.426386 -0.351912 -0.094365
0.182608 0.346147 0.337622
0.287924 0.434421 0.135216
-0.057309 -0.483302 0.095478
0.032281 -0.476231 0.103020
0.092108 -0.419232 -0.208211
0.144398 -0.122671 0.086835
0.042217 0.474697 0.128752
0.125195 -0.119786 0.173704
-0.077925 -0.437545 -0.130818
-0.132687 -0.039622 0.028832
-0.194972 -0.315172 0.089143
-0.174259 -0.425810 0.095758
0.108108 -0.040716 -0.146546
-0.259381 -0.451580 -0.009461
0.165491 0.495154 0.064000
0.002488 -0.441725 -0.118705
-0.026737 0.102840 -0.057975
0.370105 0.069246 0.110234
-0.233061 -0.191972 0.043703
0.115588 -0.455436 -0.079890
0.351211 0.175592 0.304395
-0.179855 -0.465625 -0.022475
-0.303903 -0.448245 -0.069205
-0.090519 0.090703 0.023280
-0.330707 -0.407982 -0.220882
0.282255 0.442797 0.118300
0.254446 -0.224745 -0.006256
0.058892 0.419759 -0.058150
-0.090682 -0.384395 -0.320695
0.065751 0.455530 0.225591
0.150820 -0.411934 -0.237749
0.306002 -0.428685 -0.183400
0.269678 -0.258128 -0.006294
-0.152319 -0.066174 0.019998
0.127212 0.140249 -0.081368
-0.402117 -0.361622 -0.054958
-0.067915 -0.452712 -0.075136
0.163254 0.489192 0.144996
0.373126 0.236187 0.284300
-0.156820 -0.478851 0.025625
0.189270 -0.412815 -0.235918
0.215332 -0.095252 0.071400
-0.031678 0.105063 0.223124
0.268833 -0.437405 -0.148377
0.102437 -0.012794 -0.087928
-0.061638 -0.399766 -0.267223
-0.137652 -0.464312 -0.029481
0.299032 -0.124621 -0.086117
0.342493 0.386270 0.043716
-0.248768 -0.421337 -0.178819
-0.385992 -0.170577 -0.027090
0.144762 0.086660 -0.058740
0.097042 -0.074018 0.225326
-0.409349 -0.214390 -0.087007
0.000320 0.000172 0.182412
0.286433 0.417590 0.196442
0.225733 0.171637 0.337017
0.359954 0.068912 0.189326
-0.292879 -0.123675 -0.159079
0.114574 -0.033605 -0.078648
0.160163 -0.492361 0.054645
0.370765 0.352527 0.057216
-0.093264 -0.475147 0.007484
0.162180 0.220541 0.351257
-0.089667 -0.458184 -0.053672
-0.222245 -0.408137 -0.228739
-0.012570 -0.032029 0.146146
0.087124 -0.381213 -0.339297
-0.142582 -0.394741 -0.280170
-0.270292 -0.307882 0.051144
-0.066916 -0.393600 -0.289039
0.171848 -0.442975 0.073665
-0.236003 -0.118515 0.008770
0.322873 -0.368775 -0.235187
0.053668 0.470070 0.181970
0.020986 0.465634 0.111717
0.205961 -0.420985 -0.206871
0.039870 -0.026497 0.225497
0.057309 -0.449861 0.110094
-0.041677 0.144676 -0.033618
0.364733 -0.222394 -0.117482
-0.245791 -0.427341 -0.157760
-0.068534 0.184146 0.142258
0.275966 0.449621 0.036525
0.093876 -0.173750 0.057505
0.296653 0.015908 0.142690
0.056083 0.116992 0.264620
0.011240 -0.103817 0.097997
0.098420 -0.152048 0.030358
0.233323 0.035496 0.267566
0.240228 0.077169 -0.028671
-0.391339 -0.366530 -0.044286
0.356210 -0.206812 -0.140801
-0.097169 -0.450740 -0.080072
-0.421869 -0.250885 -0.104814
-0.260569 -0.392478 -0.282358
0.237222 -0.017111 0.003314
0.340098 0.384610 0.034673
0.141365 -0.462499 -0.055258
0.328391 -0.334443 -0.032155
-0.325772 -0.143911 0.017042
0.287702 0.419661 -0.007023
0.247668 0.362106 0.318717
0.125582 0.493842 0.141191
-0.086365 -0.395541 -0.280828
0.191518 0.064841 0.303981
0.119255 -0.115624 0.070492
0.376735 -0.308208 -0.082538
0.284817 -0.459179 -0.063641
-0.108270 -0.344278 -0.351720
-0.234720 -0.067470 -0.066344
0.174208 -0.213115 0.012345
-0.104766 -0.474476 0.005654
-0.139134 -0.423717 -0.177451
0.016069 -0.411996 -0.228004
0.225332 -0.420787 -0.005560
-0.236143 -0.310111 0.071661
0.307113 -0.213040 -0.024691
0.280241 0.087664 -0.017966
-0.355422 -0.414960 -0.194375
0.137493 -0.434134 -0.156607
0.394732 0.120101 0.205772
0.052397 -0.024105 -0.151563
-0.234822 -0.431701 -0.142558
-0.315134 -0.285089 -0.236256
-0.353206 -0.371487 -0.023388
-0.202256 -0.425343 -0.167084
0.243756 -0.405948 -0.061858
0.329961 0.405013 0.117124
0.292832 -0.438547 -0.146620
0.225827 0.429671 -0.053175
0.046006 -0.435494 -0.144467
0.385965 0.245603 0.013496
0.118986 -0.029950 -0.066381
0.175969 0.397630 0.306787
-0.179328 -0.301340 -0.318532
0.367443 0.148572 0.278923
-0.089631 0.069719 0.003402
0.229396 -0.276008 0.023822
-0.156293 -0.381636 -0.326439
-0.421378 -0.420468 -0.099009
0.243724 0.467011 0.042791
0.256343 0.461276 0.071082
0.146688 0.486739 0.020280
0.320239 0.414854 0.115874
-0.048176 -0.492335 0.068997
0.265371 0.398307 -0.056197
0.230798 0.388469 -0.080048
0.317918 -0.276381 -0.029951
0.053256 0.446376 -0.021985
0.060909 -0.124500 0.065720
0.052122 -0.090649 0.137299
-0.004593 0.444620 0.156783
0.158694 0.494031 0.051931
0.288383 0.223825 0.349843
0.236165 -0.081057 0.051594
0.270118 0.382677 0.282747
0.117749 -0.063776 -0.183763
0.011781 0.443889 0.020499
-0.112486 0.300706 -0.062247
0.117352 -0.154361 0.023601
0.031799 0.081506 -0.087517
0.139088 0.499031 0.086184
0.310010 0.426234 0.096077
0.427967 0.205044 0.178193
0.337392 -0.361079 -0.229286
0.109835 0.484301 0.174964
-0.009487 0.347053 0.268817
0.135011 -0.048392 -0.026277
-0.364604 -0.313125 -0.219419
-0.003708 0.081194 -0.087367
-0.418893 -0.402345 -0.089952
0.316232 0.414561 0.125531
0.284869 0.297938 0.338760
0.117998 -0.003364 0.286733
0.360205 0.118427 0.264874
-0.072050 -0.053313 0.085025
-0.025950 0.424466 0.075752
-0.029014 0.410006 0.044204
-0.426101 -0.310777 -0.080163
-0.201016 -0.463058 -0.031613
0.274974 -0.358820 -0.227398
0.111999 -0.121529 0.133804
0.051850 0.477420 0.140299
0.386931 -0.380632 -0.101471
0.044537 -0.041776 0.221748
-0.042632 0.012555 0.132860
0.148045 -0.126441 0.170390
-0.373017 -0.338219 -0.023165
-0.104988 0.023568 -0.053367
0.238169 -0.437683 -0.145707
-0.378346 -0.263325 -0.198926
-0.013419 0.436962 0.073093
0.096317 0.411703 0.285464
-0.044171 -0.490081 0.059557
0.357519 -0.428184 -0.061107
0.359268 -0.440112 -0.144246
-0.230821 -0.449995 0.047179
0.180995 0.464784 0.222116
0.075748 0.470105 0.208924
0.283432 0.416375 0.205299
0.311286 -0.446442 -0.119483
-0.290246 -0.395702 -0.047174
0.342567 0.394264 0.106456
0.228977 0.426764 0.262015
0.237483 -0.417501 -0.221243
-0.099400 -0.051586 0.063796
0.287839 0.440412 0.027476
0.375595 -0.279099 -0.160521
-0.056765 -0.013606 -0.133635
0.238021 -0.239012 0.000592
0.112903 -0.108633 0.000448
0.015467 0.036509 0.215541
0.376993 0.178026 0.276568
0.379786 0.106249 0.098523
0.134680 -0.212591 0.042784
-0.037076 0.099162 -0.050232
0.317940 -0.377661 -0.236978
0.190475 0.111449 0.320771
-0.155311 -0.402641 0.103974
-0.064132 -0.418397 -0.200010
0.328526 -0.400559 -0.038049
-0.236881 -0.433046 -0.137571
-0.096858 -0.283715 0.106994
0.107232 -0.450070 0.103485
0.337177 0.104956 0.275917
0.066097 -0.467817 -0.029257
0.021871 -0.002527 0.213222
-0.258679 -0.436528 -0.123783
0.394521 -0.394414 -0.154328
0.326391 -0.423563 -0.203806
0.097335 -0.144636 0.022720
-0.400005 -0.320164 -0.203923
0.276709 -0.060835 0.065159
0.340978 0.120818 0.034990
-0.395089 -0.327982 -0.039175
-0.057587 -0.426835 -0.169959
0.240468 0.081169 0.311509
0.087910 0.057202 -0.077064
0.323205 0.048211 0.218906
0.316870 0.032390 0.060973
0.197070 0.485778 0.102081
0.296785 -0.420512 -0.214382
0.159536 0.476257 -0.004849
-0.352671 -0.361806 -0.019741
0.266445 0.005703 0.013184
0.381230 0.130843 0.080343
0.383641 0.150664 0.056518
-0.040638 -0.381282 0.114341
0.287167 0.427280 -0.000499
0.388384 -0.323476 -0.115112
-0.191156 -0.414981 -0.206323
-0.251476 -0.430953 0.021843
0.331014 -0.422762 -0.206815
-0.421676 -0.422565 -0.160633
0.249640 -0.435611 -0.153953
0.048278 0.006174 0.244045
-0.428823 -0.383558 -0.113007
-0.431480 -0.365179 -0.128651
0.185559 0.420759 -0.080736
0.385186 -0.412221 -0.103278
-0.067229 -0.428317 -0.164279
0.014024 -0.391320 -0.302701
0.059817 -0.499483 0.089418
0.266255 0.218066 -0.096775
-0.080818 0.002571 -0.111119
0.235927 -0.407988 -0.254822
-0.059466 -0.480541 0.024902
0.031358 0.098383 0.244332
0.299111 -0.453564 -0.093955
0.116984 -0.204021 0.054141
0.022253 -0.462191 -0.046480
0.322489 -0.272545 -0.217131
0.075755 0.064360 0.271310
0.139364 -0.360976 -0.333558
0.253506 0.049093 0.266194
-0.047546 -0.464900 -0.031814
0.104101 0.422947 -0.077070
-0.238240 -0.102241 -0.006706
-0.022878 -0.406192 -0.246453
-0.351719 -0.350239 -0.228795
0.160252 0.274913 -0.134502
-0.060050 0.100806 0.119708
0.149628 -0.409378 -0.246455
-0.073322 0.015764 -0.100409
0.392682 -0.395855 -0.169623
0.351286 0.090683 0.245629
-0.044362 -0.168614 0.084607
-0.038659 0.365864 -0.001685
-0.333321 -0.322076 -0.218118
0.185309 0.011990 0.299119
0.271169 -0.363165 -0.015015
-0.386100 -0.333876 -0.032532
0.345541 -0.433127 -0.052558
0.033437 -0.065387 0.169692
0.377174 0.088814 0.183169
-0.034850 0.095954 0.161638
0.122812 0.173252 0.322904
0.196806 -0.032304 0.270661
0.194394 0.488588 0.068623
-0.066459 -0.409906 -0.230522
0.205892 0.021157 0.290698
0.261202 0.185567 0.343912
-0.035129 -0.047344 0.120132
0.107916 -0.334819 -0.332397
0.124420 -0.308035 -0.325566
0.182313 -0.339496 -0.309966
0.254520 -0.371798 -0.243416
-0.114190 -0.491674 0.070813
0.314618 0.030032 0.056259
-0.154231 -0.352143 0.104356
0.066886 -0.369732 -0.347966
0.055860 0.465018 0.198047
0.126260 0.450915 -0.052152
-0.250677 -0.463832 -0.025791
0.005715 -0.025925 0.174748
0.140774 -0.366877 -0.333924
0.007077 0.445488 0.033611
0.235553 -0.123542 -0.049421
0.283256 -0.126832 -0.158112
0.140988 -0.017023 0.289226
0.361981 -0.379215 -0.215116
0.092659 -0.440259 -0.132424
-0.095135 -0.467106 -0.021156
0.107866 0.494336 0.123286
0.386905 -0.309745 -0.127839
0.041839 -0.406991 -0.248334
0.309465 -0.020401 0.094333
0.068113 -0.109471 0.069614
-0.271288 -0.345762 0.047577
0.223196 0.088069 0.316328
0.212640 -0.412892 0.034611
0.210833 0.458636 0.219253
-0.205114 -0.459578 -0.044365
0.357262 0.349412 0.021643
-0.044976 -0.471919 -0.006672
0.175245 0.407915 0.298020
0.223873 0.472615 0.025782
0.062945 0.473059 0.027342
0.180548 0.482756 0.019000
0.350346 -0.360762 -0.220773
0.086950 0.441814 0.251323
0.302649 -0.145799 -0.048338
0.074148 -0.419597 -0.205070
0.408182 0.151442 0.207736
0.118982 -0.002649 -0.057675
-0.123414 -0.145977 0.065896
-0.250538 -0.333169 -0.302610
0.174929 0.072480 0.308733
-0.407745 -0.361876 -0.205398
0.001170 0.409173 -0.025706
-0.393930 -0.291086 -0.199928
0.164893 0.491149 0.038957
0.141654 -0.407118 0.095932
0.048289 0.351121 0.294243
0.266775 0.157124 0.333254
0.156234 -0.135700 0.127166
0.205843 0.067395 0.300310
0.263346 0.454721 0.107816
0.161727 0.068064 0.308438
0.173005 0.441551 0.264529
0.188654 -0.466978 -0.040245
0.186155 -0.056879 0.206772
0.243052 0.087976 0.316538
0.104382 0.417414 0.282739
0.033924 -0.072020 0.154225
0.183835 -0.396679 0.071095
0.113624 0.452233 -0.045728
-0.307049 -0.368759 -0.022937
-0.374415 -0.428081 -0.144944
0.325174 0.104572 0.284892
0.050022 -0.196223 0.082693
-0.251886 -0.300030 -0.295749
0.217049 -0.376228 -0.285112
-0.430426 -0.285791 -0.103042
-0.039095 0.062962 0.148969
0.226906 -0.081486 0.132775
0.089730 -0.401231 -0.273269
0.033688 -0.098801 0.096059
0.276991 -0.313329 0.000465
-0.223703 -0.474959 0.014729
-0.154380 -0.491294 0.071389
0.088177 -0.490564 0.051217
0.095034 -0.104723 0.056504
0.168913 -0.035832 -0.022479
-0.166116 -0.448212 -0.086431
0.354201 0.075454 0.075193
0.351061 -0.187184 -0.105482
0.013895 -0.417253 0.112159
0.387961 -0.429691 -0.117448
0.119158 -0.072015 -0.035865
0.154965 0.040737 0.304420
-0.115860 -0.381223 -0.330687
0.182344 -0.105858 0.054417
0.143092 0.424102 -0.083109
0.304438 0.012583 0.123824
0.111850 0.067492 -0.066584
-0.177140 -0.451039 -0.075567
-0.228337 -0.409856 -0.221923
-0.030525 -0.034023 0.130074
0.161724 -0.131894 0.152163
0.197389 -0.211018 0.000343
-0.311590 -0.114263 -0.012438
0.277252 0.421687 -0.016557
0.193952 0.473001 -0.005738
0.034270 -0.389499 -0.309773
0.177965 -0.369675 -0.317984
0.080991 -0.482002 0.099942
-0.292307 -0.444309 -0.094665
0.393131 0.140674 0.235323
0.110610 0.412545 -0.086544
-0.389717 -0.411995 -0.052094
0.276786 -0.323818 -0.230937
0.016492 0.458834 0.065913
0.336937 -0.418783 -0.222417
-0.068869 -0.397568 -0.274477
0.005536 -0.176380 0.077824
0.301922 -0.137141 -0.148748
-0.093441 -0.453624 -0.069695
-0.361382 -0.287729 -0.001875
0.346309 0.139379 0.014007
0.233255 0.441487 0.238123
0.037943 0.400719 -0.060583
0.269327 -0.317681 0.007864
-0.089563 0.062788 -0.003629
0.245971 0.404524 0.276721
-0.021456 0.189064 0.222225
0.194146 0.473289 0.184088
0.033712 0.385870 -0.070451
0.332126 0.213159 0.328518
0.096130 0.112842 -0.080227
0.142466 -0.131663 0.122961
-0.362331 -0.446190 -0.082655
-0.432708 -0.326472 -0.121311
0.345842 -0.424333 -0.200936
0.265560 -0.334360 0.011195
0.375762 -0.262153 -0.142458
0.100418 0.020954 -0.073875
0.178988 0.487892 0.034709
-0.065918 -0.440752 -0.118717
0.290557 -0.055078 0.088849
0.391766 0.335030 0.103369
0.191024 -0.255549 -0.284054
0.335471 0.392573 0.036748
0.033413 -0.468550 -0.024116
0.158028 0.474717 0.205316
-0.288862 -0.340863 -0.270350
0.307183 -0.411487 -0.238371
0.002353 -0.439052 -0.128302
0.062377 -0.157895 0.058937
0.227692 0.079043 -0.033765
-0.227907 -0.414256 -0.205209
0.166418 -0.118235 -0.046364
0.374982 0.077136 0.110267
0.145012 -0.412065 -0.236885
-0.427760 -0.412612 -0.167410
0.323345 0.376691 -0.006860
-0.402551 -0.331463 -0.203926
0.085843 0.024472 -0.085613
-0.033611 -0.397738 -0.276196
0.108855 0.082630 0.296207
-0.038218 0.412998 0.137678
0.428744 0.212316 0.113526
0.369352 -0.349767 -0.069333
-0.147761 -0.380097 -0.332548
-0.389805 -0.424885 -0.155233
0.306320 -0.387559 -0.237930
0.162821 0.490731 0.122236
0.281571 -0.294540 -0.234738
0.377710 0.082399 0.163031
-0.202326 -0.381756 -0.324402
0.369414 0.097675 0.084932
0.408298 0.282602 0.064693
0.139632 -0.088549 0.008242
-0.244570 -0.425713 -0.163724
-0.006723 -0.487202 0.094398
0.372545 -0.274253 -0.085402
0.031902 -0.459144 0.107315
-0.386363 -0.174039 -0.086254
0.034324 -0.457801 -0.063557
0.212343 -0.420914 0.027296
0.168221 -0.451609 -0.094248
0.141714 -0.049315 -0.125496
0.213378 0.430883 -0.060117
-0.084378 0.028854 0.078992
0.194416 -0.063844 0.002830
-0.378873 -0.154061 -0.031869
-0.204883 -0.400338 -0.256899
0.083149 0.003075 0.270266
0.318778 0.146339 -0.018570
-0.166862 -0.420691 -0.186044
0.193980 -0.200577 -0.003418
0.169368 -0.054720 -0.013800
-0.387270 -0.245832 -0.009816
0.058672 0.460099 0.213452
-0.264071 -0.171746 0.031402
0.141982 0.452382 0.252935
0.080043 0.488479 0.135338
0.042704 0.277835 0.311848
-0.032426 0.007289 0.143560
-0.017688 -0.383264 -0.329726
0.266292 0.052378 -0.005085
0.129773 -0.417086 -0.217963
0.277556 0.438154 0.006177
0.280774 0.437413 0.141164
-0.117816 -0.035478 0.047911
0.383176 -0.438531 -0.106434
0.151958 -0.031619 -0.031058
0.361988 0.086605 0.222015
0.320225 0.375616 -0.012377
-0.072394 -0.495709 0.081630
-0.326914 -0.122345 -0.010634
0.301618 0.433179 0.079453
-0.289808 -0.397301 -0.250394
0.032099 -0.270798 -0.309595
0.146253 -0.484088 0.023300
0.289409 -0.291545 -0.011503
-0.070352 -0.435683 -0.137739
-0.040794 -0.444985 -0.104742
0.085783 0.491092 0.111774
-0.073756 -0.486337 0.095348
0.315703 0.334803 0.294054
-0.358124 -0.130326 -0.034212
-0.160232 -0.458283 -0.049439
0.358691 -0.362679 -0.056175
0.343454 0.120163 0.039987
-0.381270 -0.382022 -0.230116
0.236809 -0.373468 0.030705
-0.099834 -0.029328 0.064749
0.077715 -0.429817 -0.167981
0.302050 -0.417152 -0.227361
0.387471 -0.437497 -0.147557
0.104556 -0.115445 0.094987
0.140100 -0.119126 0.073593
0.264545 -0.122240 -0.171359
0.227129 -0.434509 -0.082570
0.179817 -0.437325 -0.146490
0.215443 -0.273770 -0.276385
-0.341623 -0.119277 -0.032241
-0.007217 0.429029 0.197715
0.340232 -0.399999 -0.042364
-0.339759 -0.349549 -0.011193
-0.015985 -0.118001 0.088955
0.161136 -0.155538 -0.003956
0.391005 -0.344889 -0.155178
0.379602 0.098654 0.203533
0.103077 -0.388713 -0.317919
-0.258854 -0.330920 -0.296608
0.098053 0.429651 0.267058
0.348852 0.137654 0.018277
-0.163440 -0.462255 0.090399
0.032141 -0.478247 0.010274
0.105326 0.382659 -0.100750
0.173022 -0.122745 0.088962
-0.401464 -0.379311 -0.057564
-0.167579 -0.066900 0.003757
0.417715 0.276088 0.108315
0.277047 -0.324884 -0.000378
0.210777 -0.340275 0.058503
0.296443 -0.012930 0.140067
-0.419768 -0.418163 -0.094344
0.049615 -0.421033 -0.197046
0.381660 0.175041 0.269318
0.038456 0.036806 -0.103745
-0.416808 -0.406024 -0.085948
0.142524 0.022909 0.300753
0.119833 -0.324203 -0.329726
-0.170369 -0.466946 0.086755
0.212668 -0.085689 0.175416
0.293478 -0.038903 0.055665
0.182372 -0.227398 0.016480
-0.404858 -0.375775 -0.061093
0.278522 -0.062598 0.085009
-0.231125 -0.442808 -0.102356
0.110813 0.132062 0.303148
-0.108526 -0.463442 0.101793
0.047365 -0.035005 0.229371
0.029950 -0.117438 0.084169
0.199817 -0.451086 -0.096499
-0.056642 -0.108951 0.079579
0.187286 -0.125696 -0.045026
0.090133 0.490980 0.134549
-0.138654 -0.465772 -0.024062
0.385107 0.210789 0.267776
0.051791 -0.356470 -0.348983
-0.005559 0.068499 -0.092621
-0.023634 -0.473890 -0.001406
0.005976 -0.070533 0.123976
-0.308983 -0.133078 0.011420
-0.114229 0.006086 -0.075748
0.382697 -0.395285 -0.193915
0.386332 -0.396275 -0.102754
0.102530 0.478001 0.014015
-0.249137 -0.397225 0.049366
0.177296 -0.105910 -0.062880
-0.131056 -0.438552 0.104553
0.053191 0.458475 0.210903
0.120117 -0.037525 -0.122481
0.298676 0.431499 0.029325
0.251918 0.145239 0.330225
0.010812 -0.354436 -0.352889
0.311120 -0.458027 -0.078134
0.325030 0.092948 0.274671
0.109075 -0.117279 0.000772
0.004177 -0.328152 -0.340093
-0.249627 -0.470763 0.004121
0.128650 0.093149 0.306922
0.275155 -0.361474 -0.019893
0.114057 -0.460619 0.098830
-0.401219 -0.231732 -0.027627
0.114865 -0.009184 -0.066279
0.072471 0.480562 0.167638
0.411070 0.138090 0.146688
0.202434 -0.102852 0.076961
-0.384658 -0.212530 -0.005385
-0.397717 -0.230105 -0.022107
0.319360 -0.434823 -0.161080
0.123917 0.459191 -0.037007
0.240742 0.093271 -0.033273
0.185547 0.478658 0.170535
0.277701 0.448119 0.049856
-0.365048 -0.135296 -0.042321
0.069017 -0.003717 -0.118718
0.013592 -0.496536 0.078440
-0.168302 -0.439028 -0.119171
0.344609 -0.231314 -0.053778
-0.232696 -0.077216 -0.029437
0.268368 -0.392080 -0.049542
0.058987 0.395578 -0.080704
0.191994 0.484634 0.122808
0.003398 -0.068265 -0.187151
0.349007 -0.373925 -0.046668
-0.326781 -0.358622 -0.014160
-0.083428 -0.460401 -0.046440
-0.022527 0.387421 -0.008689
0.126932 -0.019316 0.284006
-0.021150 -0.481933 0.027411
0.387409 -0.313594 -0.122462
0.188127 -0.035429 0.272704
-0.134091 -0.203957 0.084170
0.262278 0.052146 0.270701
0.408548 0.270723 0.196580
-0.244046 -0.430522 -0.146141
-0.224511 -0.425541 -0.165008
0.083699 0.264720 0.334018
0.117232 -0.030355 -0.070976
0.182472 0.431904 -0.073128
0.060031 0.452398 0.226986
0.270211 -0.447549 -0.111476
0.316654 0.158737 0.322912
-0.318426 -0.125537 -0.000575
0.042976 0.039418 -0.101118
-0.246617 -0.357296 0.065460
0.120140 -0.491981 0.054978
-0.348458 -0.342791 -0.011224
-0.089920 0.031166 0.069929
-0.144870 -0.491543 0.071828
-0.171892 -0.450567 -0.077283
-0.038397 -0.319698 -0.334521
0.125792 -0.081366 -0.057093
0.276740 0.377690 -0.055877
0.315834 -0.373501 -0.030770
0.207291 0.483139 0.047937
0.199463 -0.404906 -0.266194
0.283024 -0.335601 -0.010157
-0.204810 -0.443564 -0.101685
0.222181 -0.417107 0.011455
-0.076404 -0.010579 0.087365
0.237231 -0.396999 -0.263828
0.324066 -0.196372 -0.038968
-0.205187 -0.077328 -0.016237
0.122747 -0.027038 0.278582
0.248672 0.466570 0.059234
0.112933 -0.095361 0.200905
-0.183693 -0.396264 -0.272172
0.021149 -0.057432 0.158674
-0.158105 -0.404792 -0.243448
0.172719 0.455981 0.239956
0.351471 -0.189103 -0.125439
0.161330 -0.062883 -0.155141
0.358891 0.384858 0.147418
0.371690 -0.294376 -0.177148
0.274565 0.001727 0.019992
-0.017386 0.094461 -0.071239
-0.181346 -0.209914 0.066333
0.111334 0.130299 -0.082416
0.057245 -0.077947 0.187195
0.422346 0.173731 0.106649
0.221309 -0.423122 0.003324
0.148123 -0.335773 -0.326368
0.028817 -0.172209 0.074260
0.143032 -0.187618 0.026764
0.106896 0.003747 0.283503
0.225007 -0.305576 0.042715
0.370554 0.354734 0.062019
0.098288 -0.108629 0.067075
0.119045 -0.040695 -0.066375
0.304862 -0.136304 -0.142547
0.384339 0.256079 0.011934
-0.311051 -0.300318 -0.244301
0.097126 -0.393612 -0.300488
0.387709 -0.429155 -0.175801
-0.327704 -0.241952 0.026843
-0.371169 -0.397520 -0.037282
-0.189183 -0.487583 0.057781
0.198998 -0.475440 -0.009395
0.392932 -0.361308 -0.156623
0.024693 -0.495389 0.073910
0.169853 -0.279484 0.058259
-0.239710 -0.472055 0.026712
0.116821 -0.160841 0.031821
0.090951 0.489974 0.145642
-0.318151 -0.115065 -0.015439
0.020812 0.042839 0.223396
0.414101 0.277181 0.082706
0.023986 0.463285 0.078729
-0.427638 -0.271162 -0.094948
0.054188 0.017583 -0.108314
0.133626 -0.123915 0.171656
0.057337 -0.409052 -0.242144
0.297594 0.055846 0.021345
0.081435 -0.485103 0.031837
0.114034 -0.431117 -0.166023
0.130492 -0.021858 -0.044102
-0.099538 -0.391779 -0.293565
0.016409 -0.039273 0.179024
0.177225 0.489821 0.046311
0.251679 -0.074994 0.071058
0.392242 -0.358611 -0.124567
0.043185 -0.218389 0.089740
0.287107 0.440032 0.116645
0.254440 0.425866 0.241508
-0.093589 -0.391565 -0.294736
0.256316 -0.386707 -0.015813
-0.141697 -0.456510 -0.057493
0.304127 0.389826 -0.022904
0.334405 -0.182121 -0.057462
0.142611 -0.115397 0.060910
0.095769 -0.476951 -0.000274
-0.026271 0.050889 -0.088101
0.081137 0.345714 0.315144
0.354344 0.148446 0.292798
-0.011765 0.051565 0.180334
0.151302 0.498580 0.094445
0.270864 0.093859 0.312553
0.117667 -0.118759 0.093808
0.153019 -0.456998 -0.075798
0.411213 0.148592 0.194242
-0.020553 0.407304 0.203465
0.036651 0.435606 -0.024954
0.023246 -0.390189 -0.307568
-0.079847 -0.383870 -0.323279
-0.042154 0.057571 -0.075792
0.306195 -0.433234 -0.045373
0.094150 0.247847 0.342191
0.144970 -0.112272 0.052862
0.282559 0.421344 0.195550
0.105036 0.135854 -0.085849
0.215315 -0.410090 -0.247282
0.107335 -0.033418 -0.132057
0.261317 -0.360070 -0.235709
0.396953 0.118129 0.192586
0.121963 0.461854 0.239733
-0.222184 -0.467103 0.050677
-0.183357 -0.417018 -0.199169
0.344417 0.387742 0.053468
0.104875 -0.346108 0.104081
0.319439 0.227019 0.334066
0.306299 0.100055 0.294220
0.113920 -0.110578 0.054844
-0.349090 -0.307800 -0.218428
-0.305513 -0.341600 -0.247001
0.056727 0.479929 0.141780
-0.157412 -0.118766 0.039715
0.361257 0.075557 0.201438
-0.086016 0.096235 0.010940
0.232033 -0.087552 -0.137367
-0.335204 -0.273489 -0.209578
-0.431408 -0.301758 -0.119717
0.214836 0.000230 -0.013433
0.161635 -0.059490 -0.013861
-0.401439 -0.353815 -0.210331
0.195743 0.093252 0.315083
0.232726 -0.445883 -0.115343
0.158140 -0.003243 -0.038087
0.268135 0.439712 0.172641
-0.411153 -0.219172 -0.090902
0.245114 -0.423253 -0.200134
0.176527 -0.202029 0.004965
0.302097 0.221556 0.344638
0.117719 -0.063717 -0.055169
0.006939 0.112508 -0.078847
0.284578 0.442278 0.101862
-0.420967 -0.332198 -0.073883
0.019893 -0.006616 0.208963
-0.237428 -0.418745 -0.188214
-0.208257 -0.472955 0.006462
0.101356 0.076349 -0.071140
0.221146 -0.012928 0.260049
-0.031103 0.395281 0.013422
0.153019 0.131667 -0.104355
-0.431488 -0.328767 -0.104176
0.129960 -0.453499 -0.086839
0.127546 0.060699 0.300924
0.286483 -0.408850 -0.043123
0.047512 -0.078733 0.169704
-0.304814 -0.279314 -0.248093
0.155289 -0.392773 -0.307543
0.177488 -0.327132 -0.310711
0.186439 -0.399186 -0.285758
-0.289210 -0.421502 -0.177383
0.361859 0.179894 0.295958
-0.112631 -0.238303 0.095862
0.241752 -0.350962 0.033992
0.190049 -0.302961 0.060852
0.102755 -0.367383 -0.340110
-0.031268 0.052722 0.157449
-0.100984 0.039647 -0.007131
0.074414 0.365672 -0.099908
-0.216095 -0.375281 0.080806
0.209492 -0.423449 -0.198541
-0.366837 -0.374659 -0.028960
0.013059 -0.012057 0.196733
0.042158 -0.391771 -0.301819
0.332288 0.306575 0.297682
0.386169 -0.317999 -0.105688
0.153512 -0.141148 -0.014041
0.349360 0.284430 0.294833
0.401335 0.270509 0.212212
0.044627 -0.165259 0.068939
0.324501 0.407737 0.031221
0.241865 0.120633 0.327338
-0.108908 0.026179 0.000818
-0.183812 -0.349954 -0.332008
0.005118 -0.391675 -0.300851
0.315368 -0.178278 -0.176584
-0.251754 -0.260200 -0.281186
-0.034540 -0.461055 -0.046772
-0.422876 -0.367944 -0.175822
-0.307156 -0.240478 0.033437
0.194916 -0.475363 0.024781
-0.194016 -0.397495 -0.267748
0.030928 0.016383 -0.118603
0.390628 -0.380754 -0.173554
-0.060041 -0.438863 -0.126384
0.284387 -0.128660 -0.057378
0.176132 -0.096458 0.186341
0.343934 -0.395907 -0.043977
-0.190611 -0.381134 -0.327533
0.026457 0.437098 -0.004678
0.236753 -0.413640 -0.039013
0.388457 -0.318205 -0.134658
-0.369930 -0.351300 -0.024181
-0.218384 -0.389481 -0.296590
0.227990 -0.195847 -0.011189
-0.001346 -0.022102 0.167132
0.015958 -0.448001 -0.098071
0.256797 0.379967 0.297892
-0.079401 -0.097316 0.071591
0.106316 -0.165742 0.043617
0.210988 -0.092447 0.043977
0.205409 -0.410077 -0.247029
0.225177 0.079497 0.310047
0.218272 -0.450718 -0.059876
-0.339268 -0.429633 -0.143514
0.421507 0.159917 0.120717
0.127527 -0.076672 -0.006242
-0.013544 -0.407114 0.109648
-0.330403 -0.372460 -0.021031
0.221342 -0.092317 0.067087
-0.158187 -0.384074 0.103545
0.365498 -0.279200 -0.180362
0.166387 -0.487397 0.034956
-0.108600 -0.399031 -0.266914
-0.019344 -0.003747 0.154710
-0.223404 -0.478679 0.028250
-0.138067 -0.439706 -0.119040
-0.418544 -0.375472 -0.083251
0.167889 -0.294666 -0.307922
0.244123 -0.393616 -0.255785
0.018458 -0.440088 0.109441
-0.004506 0.065393 0.191397
-0.141330 -0.345227 -0.343075
0.370281 -0.257091 -0.091814
-0.183395 -0.109146 0.020549
-0.041500 0.059471 0.144867
-0.065019 0.108704 0.119690
0.225955 -0.299668 0.039761
0.200296 -0.100904 0.057490
0.134066 -0.309280 0.084917
0.224537 -0.088161 -0.152412
0.241267 -0.061731 0.025531
-0.400389 -0.294384 -0.034380
-0.039655 -0.458706 -0.054944
-0.066946 -0.273673 -0.314846
0.295668 0.006684 0.179089
0.060429 -0.111234 0.073764
0.329839 0.179160 0.322400
-0.288975 -0.387459 -0.036004
0.318715 0.018573 0.085683
0.117518 -0.040270 -0.071961
0.422917 0.220244 0.098642
-0.062569 -0.111272 0.076659
0.329172 -0.439386 -0.047960
0.041420 -0.055325 0.202151
0.119883 -0.088312 -0.019906
0.067926 -0.428079 -0.173037
0.244154 0.354318 -0.087307
-0.218036 -0.331879 -0.318214
-0.078665 0.042635 0.085275
0.025016 -0.042278 -0.171354
0.200984 0.418640 -0.075997
-0.391475 -0.232756 -0.167908
0.184684 0.490274 0.094874
-0.327577 -0.336108 -0.220037
0.150463 -0.057111 -0.149315
-0.430254 -0.390971 -0.137825
-0.337462 -0.143910 0.011194
0.183942 -0.129944 -0.040008
0.290332 -0.124266 -0.072045
0.393974 0.158914 0.244322
-0.035058 0.027732 0.146435
-0.032333 -0.483138 0.032590
-0.046141 -0.418714 -0.199990
-0.074202 0.032916 -0.081493
-0.417890 -0.322956 -0.177917
0.176827 -0.378599 0.077507
-0.227240 -0.434035 -0.134543
0.306477 -0.423518 -0.203054
0.120762 -0.385895 -0.329089
-0.190427 -0.480620 0.072873
0.357233 -0.448514 -0.069495
0.047949 -0.474671 -0.003168
0.192701 -0.356927 0.069544
0.157067 0.489832 0.031052
-0.026946 0.408405 0.027684
0.414697 0.196642 0.083923
-0.362011 -0.156037 0.003100
0.076841 -0.405776 -0.255679
0.196065 0.465277 -0.022553
0.393552 -0.359515 -0.141222
0.391039 0.137583 0.085703
0.034714 -0.466946 -0.030116
0.162866 -0.112139 0.059017
-0.407340 -0.421873 -0.165608
0.315133 0.400388 0.165218
0.136208 -0.000252 -0.048801
-0.025137 0.004383 0.150912
0.224853 0.104184 0.324429
-0.013506 0.008242 -0.123551
0.130036 -0.083260 0.222091
-0.234717 -0.346023 -0.313661
0.204666 0.414651 -0.077068
-0.399534 -0.426459 -0.063013
0.236554 -0.089927 -0.139882
-0.002277 -0.457446 0.102317
0.290493 -0.053342 0.098687
0.245720 -0.449333 -0.102759
0.055754 0.007909 -0.115042
0.203950 -0.226629 0.006118
-0.264788 -0.359839 -0.294298
0.393918 -0.370174 -0.136153
-0.189315 -0.055489 -0.026549
-0.095688 -0.019405 -0.129887
0.100961 0.031965 -0.072036
0.118389 -0.085110 -0.028856
0.008407 0.047401 0.207445
-0.191128 -0.470555 0.076320
0.280286 -0.360046 -0.229422
0.317710 -0.347687 -0.233969
0.227768 -0.350852 -0.275010
0.201798 0.473825 0.169751
0.263310 -0.379837 -0.227008
0.258488 0.452608 0.141300
-0.050949 -0.377159 -0.349319
0.008476 -0.495088 0.074021
0.276831 -0.049223 0.042979
0.226917 -0.168067 -0.023898
-0.053987 -0.453327 -0.073591
0.307291 0.417136 0.016613
-0.004562 -0.079888 0.114514
0.136972 0.450848 0.254974
0.092590 0.443142 0.252054
0.020984 -0.486184 0.039872
0.096149 -0.161864 0.045054
0.009681 -0.420814 -0.194253
-0.237354 -0.404982 -0.239604
-0.218376 -0.414300 -0.205920
0.107748 0.113037 0.299010
0.157124 0.495597 0.057870
0.302478 0.067070 0.258734
0.228449 0.437516 -0.042412
-0.126629 -0.426284 -0.168771
-0.063143 0.016399 -0.104166
0.297954 0.419023 0.154472
0.040003 0.456859 0.011749
0.126158 -0.335045 -0.330926
0.271892 0.450762 0.071367
-0.404838 -0.425875 -0.151588
-0.385083 -0.420882 -0.170407
0.201055 -0.025600 0.275415
0.096558 -0.409311 0.111851
-0.274973 -0.253941 0.040111
0.275822 0.203690 0.349807
0.384565 0.133597 0.245611
0.363831 -0.283659 -0.068018
0.139212 -0.470746 -0.023904
0.294189 0.146537 0.326264
0.404956 0.314202 0.162766
0.264928 -0.315234 0.011981
0.075127 -0.397045 -0.286472
0.138012 -0.033632 0.277579
0.415834 0.207923 0.216244
0.385342 0.188913 0.264543
-0.080259 0.091551 0.058274
-0.324397 -0.415228 -0.196181
0.383107 0.138633 0.072117
-0.321624 -0.158713 0.027823
0.306442 0.431146 0.076661
0.248663 -0.314104 0.026920
0.111770 -0.396621 -0.290515
-0.163947 -0.417653 0.100076
0.224836 -0.293860 0.037720
-0.032877 0.351067 -0.018187
-0.066350 0.019802 0.101805
-0.281603 -0.095537 -0.028473
0.132567 0.030327 0.298738
-0.025836 0.109927 0.216092
0.402392 0.147768 0.090002
0.373794 -0.427743 -0.190577
-0.102185 -0.189851 0.090791
0.091568 -0.060982 0.239922
-0.032921 -0.468902 -0.018487
0.054629 -0.396757 -0.285558
0.323318 0.052894 0.064602
0.304209 -0.136607 -0.065261
0.147046 0.062268 0.305983
-0.324720 -0.428154 -0.150834
0.073106 0.006100 0.264190
-0.114120 -0.489174 0.092951
0.128072 -0.102931 0.197909
-0.132020 -0.404954 -0.244649
0.190368 -0.418517 0.060237
-0.003417 0.441215 0.044232
0.060090 -0.387111 -0.319073
-0.316030 -0.348300 -0.225189
0.149972 -0.004653 -0.041301
-0.390016 -0.250341 -0.182677
0.036375 -0.179309 0.077700
0.425137 0.223023 0.105275
0.192586 0.485411 0.117630
-0.034332 0.418463 0.123963
0.217032 -0.451860 -0.088173
0.100872 -0.485049 0.029042
0.111148 0.494222 0.134326
0.155867 -0.326207 -0.321836
-0.301693 -0.416463 -0.194011
0.111085 -0.415320 0.107642
0.049902 -0.351402 -0.347163
0.150705 -0.012830 0.293339
0.023196 0.045717 -0.102017
0.173774 0.342746 -0.111829
0.211665 0.191612 0.349500
-0.357036 -0.216848 0.018506
0.218956 -0.393428 -0.281872
0.061326 -0.095886 0.141940
0.198177 -0.113775 0.104943
0.331486 0.036549 0.131919
-0.429450 -0.408794 -0.129466
0.092680 -0.022264 0.268928
-0.005824 0.400058 -0.027285
-0.073155 -0.421453 -0.188960
0.155719 0.113617 -0.106283
0.068051 -0.174429 0.068525
0.181325 0.488642 0.113062
0.411121 0.151931 0.199151
-0.272390 -0.431573 -0.141889
0.046959 -0.454527 0.109069
0.378832 -0.318992 -0.084790
-0.083231 -0.393564 0.116894
0.122618 -0.098098 0.022678
0.081261 -0.301203 -0.325130
0.228650 0.318297 0.345169
-0.410558 -0.275628 -0.169497
-0.218750 -0.393709 -0.280288
0.140147 -0.390678 0.096725
0.257063 -0.346141 0.019009
0.107507 0.493479 0.138641
-0.167585 -0.390442 -0.294252
-0.335013 -0.345082 -0.223491
-0.148790 -0.412423 0.105283
-0.369730 -0.432743 -0.047014
0.055180 -0.063117 0.209170
-0.142049 -0.068999 0.033015
0.128556 -0.116508 0.066947
0.048224 -0.018629 0.237952
0.050538 -0.387162 -0.317135
-0.244409 -0.184444 0.038872
0.243830 0.381942 0.304037
-0.068788 -0.448948 0.106296
0.296524 -0.128919 -0.142798
0.379357 -0.273614 -0.128843
-0.164052 -0.078554 0.015895
0.215401 -0.451217 -0.093461
-0.158331 -0.027746 -0.083379
-0.338546 -0.428087 -0.044314
0.132828 -0.002505 0.292510
-0.245482 -0.320995 -0.303918
-0.257300 -0.443564 -0.002032
-0.422843 -0.255655 -0.108611
0.209137 -0.437729 -0.147085
0.116403 0.489336 0.035226
0.259984 0.451426 0.005495
-0.143828 -0.452726 -0.071288
0.259891 -0.174165 -0.211795
0.219348 -0.282996 0.035210
-0.153418 -0.415565 -0.205516
-0.114326 -0.399358 -0.265466
0.363838 0.135568 0.043814
-0.137355 -0.432796 -0.144068
0.280762 0.203800 0.348899
-0.358628 -0.272545 0.004522
-0.279555 -0.413578 -0.205984
0.242482 -0.364798 0.028634
0.241537 0.465015 0.022824
0.058786 0.429487 -0.046853
0.025566 -0.432745 0.111810
0.117757 -0.057375 -0.173040
0.000575 -0.459100 -0.056456
0.337371 -0.453042 -0.097198
0.065251 -0.034557 -0.160000
0.059102 -0.469832 -0.021784
0.001429 0.435185 0.016923
0.035944 -0.344816 -0.346315
0.046992 -0.175853 0.074556
0.290095 -0.314398 -0.009893
0.319426 0.393357 0.185093
0.212319 0.352742 0.333340
-0.392917 -0.189265 -0.027621
-0.331788 -0.318041 0.006999
-0.332097 -0.140515 0.010278
0.000880 -0.058407 0.132478
0.195008 -0.376294 -0.305955
-0.351465 -0.441296 -0.100928
0.079973 -0.185588 0.070402
0.316534 0.010007 0.088958
0.281346 0.427030 -0.007958
-0.325480 -0.447630 -0.080065
0.160022 -0.412973 -0.234967
-0.122952 -0.468490 0.098810
-0.192609 -0.419843 -0.188195
0.154695 0.445633 -0.060939
-0.254622 -0.456450 0.003808
0.010663 0.056151 0.211283
0.295712 -0.322688 -0.014190
-0.003678 0.205539 0.282087
0.027286 -0.472332 -0.009955
0.005963 -0.465864 -0.032362
0.040626 -0.067215 -0.198738
0.081164 -0.039620 -0.160762
0.353917 -0.454000 -0.094903
0.288332 -0.054175 0.070200
-0.283650 -0.141620 -0.185111
-0.262582 -0.383188 0.040689
-0.349560 -0.425197 -0.157967
0.097202 -0.121121 0.033186
0.158548 0.240690 -0.127417
0.257644 0.448682 -0.002500
0.000018 -0.443044 -0.113982
0.136883 -0.258244 -0.306502
0.424237 0.251077 0.116698
0.067645 0.474748 0.185413
0.135230 0.045914 0.301140
0.340983 -0.265916 -0.201537
0.264448 0.451148 0.128027
-0.122089 -0.056477 0.047898
0.232288 -0.415221 -0.229036
-0.411144 -0.371400 -0.203078
0.204041 -0.435170 -0.156037
-0.100969 -0.451822 -0.076068
0.047316 0.404448 -0.064946
0.076877 -0.010606 0.263503
-0.118089 -0.397870 -0.270427
0.221069 -0.377868 -0.281041
-0.170386 -0.324588 -0.327198
0.010137 0.458493 0.105838
0.086710 0.467406 -0.003546
0.133743 -0.399658 -0.280211
0.080371 -0.499467 0.086073
0.028763 -0.448759 0.109211
-0.274832 -0.416839 -0.058782
0.232577 -0.086051 0.072751
-0.214438 -0.060706 -0.045163
-0.072451 -0.460694 0.103399
0.260875 -0.343204 0.015154
0.290889 -0.419403 -0.045020
0.120642 0.097031 -0.068683
-0.060684 -0.019427 0.103972
0.390658 -0.333232 -0.140691
0.296789 0.384811 -0.034711
-0.053920 -0.432017 -0.151104
0.303984 0.038263 0.035210
-0.019397 -0.460496 -0.049576
0.007462 -0.406642 -0.246713
-0.120392 -0.453453 -0.069796
0.116626 0.497783 0.110847
0.311955 -0.134121 -0.111273
0.087709 0.051116 0.278129
0.351796 0.211436 0.313962
0.419033 0.243227 0.187463
0.144277 0.392318 0.307989
0.430279 0.188774 0.162475
0.049485 0.425726 -0.046334
0.110254 -0.442980 -0.123550
-0.199061 -0.468105 0.072302
0.114651 0.479870 0.198810
0.299452 0.220722 -0.079127
0.367836 0.127017 0.263396
0.083789 0.403446 0.287313
0.012775 -0.034957 0.177607
0.106625 -0.057680 0.249265
0.276447 -0.181124 -0.205760
0.170358 -0.083587 -0.083856
0.346595 -0.414789 -0.228250
-0.399212 -0.412164 -0.201217
-0.067791 -0.043331 0.091495
0.152467 -0.081620 0.002344
-0.098076 -0.395903 -0.278490
0.070275 -0.033043 0.250814
-0.306099 -0.202568 -0.215297
0.002013 0.078496 0.203343
0.193297 0.468841 0.205054
-0.311133 -0.344069 -0.234256
0.057849 -0.481046 0.019414
0.195007 -0.072492 -0.128966
0.204117 -0.228613 -0.268935
0.136635 -0.490786 0.078886
0.095734 -0.390781 -0.310673
-0.320916 -0.445662 -0.087567
0.250088 -0.367256 -0.251151
0.113650 -0.175435 0.045726
-0.153268 -0.451246 0.096015
0.248693 0.034898 0.238229
-0.227420 -0.460341 -0.039843
0.078288 0.370005 -0.100014
0.337729 -0.312078 -0.218580
0.078035 -0.479957 0.013446
-0.266307 -0.397336 0.025172
-0.017845 -0.483330 0.032204
-0.177119 -0.317605 -0.323957
0.365325 0.351632 0.038965
0.355754 0.184168 0.301220
0.218601 0.471587 0.010113
0.076794 0.098019 0.275739
0.343011 0.044105 0.134007
0.397956 0.116882 0.182550
-0.295665 -0.430752 -0.143926
0.025743 0.452844 0.024986
-0.230769 -0.471488 0.002495
0.116926 -0.091011 0.208515
-0.005464 -0.088557 0.108208
0.127417 -0.494609 0.063691
0.190566 -0.411439 -0.241157
-0.087146 -0.476267 0.099232
0.411359 0.151569 0.101737
-0.253515 -0.381932 0.051340
-0.118358 0.011472 -0.019711
0.159272 -0.454445 -0.084555
0.285929 0.086816 -0.010511
-0.181018 -0.335635 0.095572
-0.253070 -0.376601 0.053854
0.079707 0.326635 -0.111483
-0.084054 0.123587 0.086039
-0.423160 -0.380069 -0.179323
-0.304013 -0.397582 -0.230186
0.324939 0.029122 0.105997
-0.023200 0.392037 0.216651
0.285964 0.000878 0.226763
0.293063 0.316870 0.324703
-0.391201 -0.378311 -0.046368
-0.282493 -0.169020 0.030571
0.140060 -0.393288 -0.304604
0.155872 -0.447634 0.086371
-0.113987 -0.489088 0.060316
-0.033649 -0.417385 -0.205335
-0.241930 -0.417853 -0.191128
-0.411698 -0.357193 -0.066176
0.424700 0.246325 0.162030
0.120240 -0.448399 -0.104669
-0.079689 0.093970 -0.012749
0.028723 -0.127399 0.078205
-0.003465 0.423301 0.211941
0.017888 0.417949 0.237780
0.018125 0.043974 -0.103070
-0.367677 -0.319002 -0.015035
-0.178509 -0.434334 -0.136010
-0.163455 -0.451845 -0.072778
0.295576 0.333167 0.313571
-0.161292 -0.456611 0.092391
-0.074183 -0.389692 -0.302658
0.095825 -0.465707 -0.040521
0.106296 -0.456944 -0.074112
-0.266983 -0.387928 0.031940
0.236959 -0.445973 -0.105884
0.105611 -0.053205 -0.171426
-0.205904 -0.430733 -0.147266
0.167480 -0.352416 -0.321523
0.224180 -0.335626 0.049184
0.226501 0.011189 0.263309
0.353071 -0.452506 -0.100431
0.304668 0.018202 0.200159
0.264225 0.368464 0.301942
-0.025431 0.406932 0.194599
0.136637 -0.047633 -0.109755
0.109702 -0.102681 0.188920
0.356451 -0.282625 -0.059810
-0.252621 -0.429250 -0.150525
0.043687 -0.084006 0.113423
0.029776 0.127078 -0.087020
-0.175454 -0.446547 -0.091952
-0.425242 -0.327054 -0.082037
0.226428 -0.208235 -0.006620
-0.370187 -0.292848 -0.212838
-0.248090 -0.364064 0.062581
-0.127953 -0.396808 -0.273535
0.132345 -0.335521 -0.330057
0.106454 -0.294058 -0.323583
0.147674 0.001165 0.297542
0.243577 -0.167279 -0.023743
0.356503 0.060881 0.145333
-0.316559 -0.343479 -0.001552
0.218210 -0.434353 -0.006821
0.393830 -0.375881 -0.133435
0.412999 0.188824 0.080637
0.417293 0.198163 0.213023
0.367881 -0.445907 -0.081692
-0.385648 -0.385810 -0.043025
0.036448 -0.335375 -0.341388
0.132589 -0.324254 -0.328000
0.097309 0.183621 0.320983
0.347022 -0.205702 -0.066481
0.094610 -0.048140 0.254441
0.396538 0.183831 0.244667
-0.330942 -0.423891 -0.164958
0.170887 -0.462895 -0.055337
0.076698 -0.083457 0.197012
0.268636 -0.103499 -0.124732
0.169704 -0.101876 0.036790
0.161369 0.483567 0.169747
0.213709 -0.431810 -0.169097
0.246468 -0.342436 0.030966
0.221438 -0.446026 -0.081447
0.134575 0.481991 0.186412
0.184513 0.006292 -0.030554
-0.220345 -0.391302 -0.289413
0.258149 0.121016 0.325192
-0.098956 -0.044155 -0.158174
0.008065 -0.471205 -0.012824
0.190616 -0.346783 0.070476
0.183430 -0.262792 0.041489
-0.263555 -0.083117 -0.042490
0.127609 -0.185070 0.039225
-0.066714 0.143724 0.132796
0.267688 0.450234 0.123199
0.136916 -0.103876 0.032111
0.199578 -0.321984 -0.295594
0.325464 -0.446472 -0.120053
0.144474 -0.470746 -0.024226
0.313869 -0.242294 -0.027714
-0.350925 -0.386071 -0.028195
-0.237811 -0.395808 -0.272322
0.259977 -0.098922 -0.115245
-0.377940 -0.163412 -0.088216
0.069654 0.058905 -0.084404
0.018257 -0.174306 0.075474
0.129982 -0.489045 0.042745
0.063876 0.461465 0.216193
0.366807 0.064966 0.111977
0.034503 -0.379216 -0.346580
0.092081 -0.498548 0.087533
0.128936 0.387160 -0.101933
0.238134 -0.101915 -0.167127
0.336185 0.404145 0.080933
-0.036270 -0.489892 0.091601
0.222022 -0.031312 0.001306
0.062673 -0.454050 -0.079919
-0.318136 -0.396943 -0.227848
0.162371 0.448818 0.255563
0.017315 -0.438488 -0.131706
0.163902 0.009528 -0.039179
0.196482 -0.101333 0.053481
-0.413266 -0.340395 -0.191604
-0.146621 -0.443768 -0.103798
0.205824 -0.371943 0.060003
-0.082068 0.049544 0.078361
0.331679 -0.453072 -0.096831
0.199408 0.462124 -0.025494
-0.130192 -0.099450 0.047104
0.240262 -0.267411 0.011171
0.218536 -0.121824 -0.050950
0.073410 -0.488682 0.046020
-0.072527 0.033245 0.094373
0.067294 -0.093412 0.167045
-0.357229 -0.376145 -0.234332
0.358151 -0.374801 -0.217660
0.150990 0.476946 -0.004158
-0.075005 -0.445716 -0.100846
0.091601 -0.157939 0.042169
-0.235295 -0.461420 -0.034896
-0.180499 -0.447840 0.088423
-0.000057 -0.197830 0.089228
0.126734 -0.055552 0.255377
-0.004410 0.444802 0.145476
-0.022521 -0.043313 0.130625
0.018929 0.033884 0.219431
0.188943 0.381052 0.315356
-0.096724 -0.407099 -0.239017
0.321246 0.060380 0.240442
0.111223 -0.018374 -0.078022
0.104950 0.489846 0.041934
0.099018 -0.395588 0.111774
-0.077019 -0.428617 0.112182
0.007715 -0.081855 0.114537
-0.096878 0.051064 0.021529
-0.325274 -0.272886 0.022314
-0.424575 -0.391671 -0.180100
0.115032 -0.103980 -0.001928
-0.021929 0.423972 0.177165
-0.302745 -0.370659 -0.020888
0.059208 0.003766 -0.116872
0.019926 -0.223337 0.093885
0.152143 0.064292 0.307055
0.219965 -0.087817 -0.100070
0.223152 -0.356550 0.049352
0.360293 0.126821 0.054904
-0.074630 0.104135 0.097375
0.191929 -0.006369 0.292507
-0.129423 -0.454292 -0.066248
-0.310019 -0.264887 0.029447
0.217275 -0.100733 -0.181444
0.342380 -0.303773 -0.045221
0.018500 0.453422 0.037414
-0.119171 -0.439701 0.106496
-0.066986 -0.484388 0.039029
-0.199021 -0.302655 -0.316305
0.078018 0.489099 0.105912
-0.065757 0.041076 -0.078573
0.278610 -0.109724 -0.099370
0.338099 -0.270714 -0.043707
0.231979 -0.324750 -0.272677
0.254207 0.319800 -0.087182
0.170096 -0.128743 0.153508
-0.050247 -0.277974 -0.313487
-0.095343 -0.105558 0.063878
0.181003 0.109704 0.319515
-0.053297 -0.368320 -0.356851
0.240431 0.272587 0.354880
0.004613 -0.311713 -0.331308
-0.017673 -0.447377 -0.097510
0.267290 -0.046762 0.031625
-0.010285 0.432629 0.035052
-0.115710 -0.462711 -0.036191
-0.413936 -0.433082 -0.083813
-0.279187 -0.315063 -0.278758
0.101730 -0.059257 0.246016
0.208721 -0.346825 -0.291190
-0.115977 -0.081605 0.053699
-0.121825 -0.007729 0.021202
-0.170680 -0.381532 -0.326640
0.128106 0.332220 0.337985
0.284726 0.287604 0.342060
0.044878 -0.193770 0.082770
0.032485 -0.489214 0.098705
-0.222659 -0.280664 -0.303229
0.180471 -0.463798 -0.052311
0.219067 -0.367451 0.050784
-0.234783 -0.199341 0.044713
-0.407278 -0.419390 -0.174934
0.288253 0.247512 0.348661
-0.021306 -0.495492 0.087197
0.285170 0.415140 -0.015559
0.353177 0.143796 0.291275
-0.362716 -0.405774 -0.227614
0.208837 -0.060427 0.007900
0.292057 0.237858 0.347966
0.222041 -0.410824 0.020503
0.159255 0.123343 0.317988
0.009060 -0.464537 -0.037534
-0.334837 -0.225224 -0.203562
-0.058727 0.137822 0.143190
0.391007 -0.381202 -0.116005
0.097168 0.480617 0.021469
-0.149056 -0.178711 0.074889
-0.362045 -0.416738 -0.187077
0.065148 -0.446365 -0.107538
0.057406 0.474103 0.040703
0.116867 -0.034339 -0.112798
0.099930 0.108769 -0.078125
-0.255061 -0.355404 0.059426
0.253145 -0.317360 -0.254412
-0.395934 -0.430710 -0.135182
0.251770 0.458959 0.129350
0.104714 -0.080020 0.219935
0.042023 -0.092929 0.097356
0.161563 -0.438134 -0.142969
0.000074 0.446572 0.071687
-0.410366 -0.322067 -0.191934
0.373284 0.196400 0.010434
-0.335821 -0.332751 -0.001738
-0.071165 -0.031508 0.090371
-0.037752 -0.468876 0.098385
-0.278312 -0.444448 -0.094196
-0.037089 0.015111 -0.112788
0.324487 0.038592 0.144240
-0.036619 0.003144 -0.122703
0.159052 -0.473977 -0.012863
-0.015045 0.437062 0.095783
0.204036 -0.289748 -0.286618
-0.197386 -0.357684 -0.330314
0.415297 0.160522 0.195049
0.309907 -0.284031 -0.226911
0.012093 -0.462397 0.103722
-0.297130 -0.340272 0.022936
-0.010643 0.013366 -0.120329
0.190871 -0.096475 -0.076934
0.183822 -0.098865 0.037594
-0.125773 -0.140656 0.062595
-0.179713 -0.452396 -0.070725
0.394148 0.331284 0.107113
0.071613 0.475583 0.025971
0.358470 -0.432322 -0.172204
0.148918 0.384777 -0.102675
-0.419443 -0.390167 -0.088752
-0.155200 -0.063226 0.014712
-0.061701 -0.300797 -0.329007
0.275756 0.442984 0.133315
-0.380858 -0.210033 -0.160694
-0.050100 -0.393702 -0.289789
0.067831 -0.036913 0.246847
-0.130086 -0.003091 -0.038646
-0.008740 -0.055421 0.130347
-0.310974 -0.333975 0.012043
0.203882 -0.070432 0.193619
-0.256466 -0.366866 0.054346
-0.347814 -0.276455 -0.211090
0.234306 -0.089803 -0.109190
0.049612 -0.012842 0.241133
0.255176 0.082551 0.309686
-0.110133 -0.480450 0.027175
0.044532 0.446082 -0.011215
-0.357050 -0.445979 -0.083671
0.317233 0.050882 0.162930
-0.400192 -0.413594 -0.195913
-0.234746 -0.409582 0.059750
-0.021127 0.089396 0.177018
0.310934 -0.132810 -0.093500
0.296930 -0.407794 -0.238589
0.215840 0.451908 0.231310
0.074500 -0.284758 -0.318894
0.132157 -0.277575 -0.314506
0.357115 0.377583 0.129844
0.047013 -0.478338 0.010396
0.287701 -0.450393 -0.056590
-0.228640 -0.257150 0.061351
0.274089 -0.134467 -0.044923
-0.081048 0.035484 -0.073570
0.057739 0.046548 0.256700
0.065871 -0.048660 0.236592
0.251611 0.463965 0.069946
-0.369928 -0.140122 -0.044758
0.127898 0.424639 -0.080695
-0.289689 -0.214933 0.038401
-0.088848 0.061534 -0.009036
0.340408 0.202580 0.323375
0.049493 0.461131 0.011323
-0.326195 -0.132490 0.003739
-0.091997 -0.492913 0.073225
0.334621 -0.342053 -0.036252
-0.352681 -0.133784 -0.016257
-0.251272 -0.412560 -0.209868
0.216240 -0.267687 -0.274527
0.280731 0.444684 0.073368
0.346483 -0.425780 -0.195488
0.169942 -0.131257 0.146572
-0.081339 -0.440377 -0.120078
0.379949 -0.297451 -0.161887
-0.257599 -0.423750 0.011110
-0.321239 -0.105798 -0.055818
-0.231740 -0.428565 -0.153591
0.010288 -0.429205 -0.163486
0.380604 0.236967 0.269917
-0.018088 -0.381571 -0.335664
0.080217 -0.439596 -0.133551
-0.337912 -0.356388 -0.227305
0.312420 0.131274 0.312088
-0.273688 -0.391988 -0.275362
0.121244 -0.497790 0.076273
-0.381614 -0.445159 -0.085862
0.023401 0.455996 0.177846
-0.210725 -0.409720 -0.223293
-0.181215 -0.428914 -0.155483
0.100405 -0.143067 0.017761
0.409074 0.193746 0.227014
0.234697 -0.115526 -0.058298
0.113916 -0.315655 0.093461
0.258806 0.100011 0.319863
-0.101949 -0.441115 -0.115773
0.270441 0.415513 -0.033818
-0.394807 -0.374911 -0.049317
-0.195685 -0.096520 0.004700
0.297037 -0.411093 -0.040457
0.380039 0.138570 0.067589
-0.234523 -0.180324 0.040372
-0.389146 -0.183477 -0.099905
0.394400 -0.400627 -0.145146
0.213310 -0.306186 -0.284405
0.245479 -0.005317 0.003497
0.250440 -0.095751 -0.107553
0.252689 -0.392697 -0.021774
0.090944 -0.420761 -0.202570
0.213912 -0.390380 0.047539
0.076887 -0.465285 -0.039713
0.225336 0.458711 -0.014843
0.090553 -0.032902 -0.145581
0.100833 -0.356971 -0.338144
0.192535 0.489616 0.073541
0.081366 -0.043491 0.251375
0.317224 0.040537 0.057446
0.016368 0.395677 0.251144
0.121018 0.480295 0.007792
-0.306750 -0.335001 0.015705
0.364045 0.160734 0.288382
0.135908 -0.085525 -0.061568
0.093304 -0.245833 -0.305965
0.300690 -0.370539 -0.028029
0.175918 0.440927 -0.062993
-0.386688 -0.316963 -0.028672
-0.110515 -0.391138 -0.295065
-0.160165 -0.423024 -0.178021
-0.025275 0.104395 0.240655
-0.120925 0.007534 -0.029384
-0.193014 -0.047228 -0.063730
-0.030022 -0.422114 -0.188388
0.298881 0.007600 0.188692
-0.419105 -0.304550 -0.168778
0.300563 -0.435918 -0.157355
0.209115 -0.094884 0.048413
0.068643 0.035609 0.263697
0.085583 -0.431605 -0.162298
0.222441 0.475109 0.117565
-0.068761 -0.390548 -0.299967
0.157260 -0.134271 -0.024399
0.189342 0.306654 -0.123065
0.392598 -0.398075 -0.127676
-0.324143 -0.263595 -0.216196
-0.033147 -0.432436 -0.150772
-0.362894 -0.347551 -0.227901
0.220034 -0.446135 -0.057024
-0.427616 -0.416160 -0.163162
-0.355689 -0.449871 -0.069620
-0.429045 -0.299608 -0.088381
0.378887 0.092243 0.106935
-0.082940 -0.415377 -0.209949
0.197522 -0.065666 0.205809
0.158796 -0.356202 -0.326372
0.190549 0.487295 0.109251
-0.121820 0.006663 -0.022460
0.217131 0.461268 0.200496
-0.216557 -0.439169 0.067756
-0.421199 -0.316602 -0.167986
0.269157 0.450414 0.018708
-0.041005 -0.439159 -0.126032
-0.077911 -0.073070 0.075797
0.208501 -0.454461 -0.085375
-0.021095 0.053714 -0.088257
-0.066671 -0.184029 0.091862
-0.085974 -0.436848 0.110278
-0.031321 -0.121646 0.084185
0.286277 0.110844 0.312661
0.233836 -0.426565 -0.188163
0.270755 -0.012765 0.020456
-0.048357 -0.480112 0.095908
-0.242469 -0.273460 -0.291917
0.307161 -0.299750 -0.230791
0.282085 -0.389899 -0.232311
0.301619 -0.131271 -0.138443
-0.300582 -0.222061 0.037162
0.169828 0.292847 -0.135910
0.026567 0.079865 -0.088179
0.127482 -0.230809 0.054873
0.228221 -0.355094 0.045372
0.144566 0.002151 -0.045386
-0.427440 -0.364241 -0.158861
0.310990 -0.417342 -0.040150
0.402379 0.298988 0.177686
0.274204 -0.456600 -0.067496
-0.185456 -0.403224 0.092789
-0.066585 0.095566 0.106262
0.271671 -0.131003 -0.174528
0.226322 -0.370812 0.043415
-0.296131 -0.426217 -0.059889
0.311572 -0.321060 -0.022148
0.262613 -0.325279 0.015241
-0.420636 -0.297010 -0.161669
-0.019351 0.078957 0.230010
0.188361 0.436135 0.267801
0.194541 -0.301717 -0.295040
0.172294 -0.336904 -0.315746
0.101003 -0.479187 0.007266
0.245891 0.463318 0.122628
-0.214637 -0.422358 0.074010
0.041862 0.389215 -0.074200
0.199709 0.051259 -0.042320
0.316504 -0.141898 -0.078878
0.004614 0.400486 -0.035775
0.312826 0.034028 0.209961
-0.051822 -0.462800 0.101189
0.090506 -0.486926 0.037286
0.063163 0.481504 0.149279
0.428078 0.223666 0.167312
0.126291 -0.054614 -0.163194
0.195036 -0.351058 0.068215
-0.069580 0.056890 -0.060059
-0.075914 -0.457120 -0.058637
-0.355536 -0.307631 -0.218751
-0.113357 0.016589 -0.034683
0.155669 0.044943 -0.047418
0.235450 -0.309179 -0.269670
-0.254307 -0.178194 0.034930
0.349443 -0.187514 -0.131707
0.046709 0.451544 -0.001922
0.182499 -0.414130 0.069051
0.306385 -0.019087 0.069099
0.368335 0.077495 0.186438
0.270405 -0.056843 0.046625
0.207186 0.456259 0.227428
-0.409819 -0.257550 -0.040533
0.115902 -0.024756 -0.072166
-0.261442 -0.455696 -0.017304
0.286519 0.218553 -0.088703
-0.266145 -0.411171 -0.215067
0.302195 -0.275512 -0.228364
0.293746 -0.461584 -0.062307
0.034715 0.402006 -0.056733
0.391643 -0.347806 -0.124221
0.229215 -0.430853 -0.085753
0.123324 -0.465648 0.094107
0.118279 -0.451025 0.100112
0.185658 -0.086896 -0.086980
0.294409 -0.179245 -0.193687
-0.214548 -0.386669 -0.306252
0.039936 -0.117686 0.080139
0.308294 -0.382262 -0.237498
0.042046 0.085034 -0.086380
-0.357331 -0.431439 -0.134821
0.053668 0.470104 0.031070
0.039831 -0.492674 0.063730
-0.227191 -0.217324 -0.274781
-0.189392 -0.476293 0.017401
-0.025338 -0.010464 0.145759
0.073294 0.462706 -0.003944
0.130847 -0.491778 0.053235
0.107513 -0.139741 0.009455
0.067467 0.485040 0.114164
-0.110655 -0.435056 -0.137407
0.259523 0.054548 -0.010448
-0.377590 -0.403348 -0.231353
0.144816 -0.043500 0.268467
-0.135128 -0.468307 -0.015171
0.358275 0.090683 0.235532
-0.011077 -0.014379 -0.141602
-0.178613 -0.406564 -0.236041
0.168725 -0.130124 -0.034701
0.391130 0.282461 0.029133
0.342173 -0.256538 -0.196620
0.119847 -0.037336 -0.101925
0.040840 -0.076649 0.159915
-0.234288 -0.318350 -0.309345
0.230662 0.471350 0.121283
-0.037120 0.415408 0.128221
-0.115878 -0.006135 0.036345
0.333313 -0.302138 -0.038218
-0.034654 -0.211430 0.098196
-0.048294 -0.173632 0.087033
0.003553 0.452536 0.085981
0.248858 -0.239636 -0.002225
-0.096465 -0.434960 0.110360
0.257587 -0.421510 -0.207263
-0.126946 -0.383778 -0.320435
0.147590 -0.072012 0.227958
0.133115 0.468094 -0.022197
0.012833 -0.155566 0.070744
0.324897 -0.432316 -0.170403
0.207223 -0.213678 -0.001354
0.029640 -0.337352 -0.343178
-0.143427 -0.457760 0.097299
-0.129315 -0.492908 0.075721
0.200817 -0.409818 0.052582
0.151473 -0.419963 -0.208660
0.219615 0.471883 0.145187
-0.061834 -0.464662 -0.031968
0.182487 -0.060716 -0.004608
0.321518 -0.144843 -0.089523
0.037342 0.457296 0.194937
-0.007504 0.019639 0.178479
0.224890 -0.367119 -0.277288
0.269285 0.452749 0.067036
-0.106765 -0.466149 -0.024201
0.193030 0.029016 -0.034498
-0.173182 -0.351480 -0.334954
-0.153980 -0.379331 -0.335148
0.275687 -0.111892 -0.084390
0.055350 -0.488051 0.045003
0.260138 -0.214896 -0.009066
0.241689 -0.080668 0.063641
0.103847 -0.118160 0.135907
0.352747 0.376832 0.060794
0.058107 -0.069848 0.201897
-0.252538 -0.457345 0.008646
0.058142 0.479416 0.147456
-0.314995 -0.350889 -0.007392
0.261352 -0.364604 0.003448
-0.251421 -0.458565 -0.044826
0.273098 0.358892 0.307884
-0.431669 -0.333841 -0.134825
-0.063444 0.369977 0.094990
0.210689 -0.125867 -0.047014
-0.251463 -0.102336 -0.009579
0.059372 0.391345 -0.083472
0.184274 -0.467775 -0.036844
0.200956 0.422426 0.281177
0.112017 -0.108004 0.006277
0.179895 0.305628 -0.122650
0.267877 -0.349607 0.002674
-0.336142 -0.407977 -0.220921
0.313056 -0.427102 -0.189510
0.014369 -0.479647 0.016839
-0.228837 -0.455118 -0.059300
0.320190 -0.229010 -0.201140
-0.032726 -0.407009 -0.242915
-0.309575 -0.342657 0.007138
0.263123 -0.100666 -0.126191
0.082734 -0.497198 0.076163
0.218032 -0.087898 0.112930
-0.017212 -0.043316 -0.161661
0.029742 -0.382152 -0.335490
-0.065908 0.023033 -0.096454
0.033409 0.454820 0.197742
-0.007450 0.381287 -0.037702
0.415547 0.170399 0.201113
-0.365203 -0.389098 -0.032663
-0.009505 -0.457674 -0.060812
0.227165 -0.080340 0.137838
-0.373790 -0.152194 -0.073962
-0.047109 0.063183 -0.068954
-0.021973 0.400214 0.210316
-0.036524 0.066363 -0.072205
-0.163552 -0.462571 -0.033693
0.291564 0.122035 -0.020674
0.162723 0.327000 0.346747
-0.198935 -0.341112 -0.325954
-0.398392 -0.371311 -0.052559
0.181557 0.442275 0.260756
0.271366 -0.339670 0.002203
0.293505 -0.182242 -0.023269
0.081892 -0.472849 -0.013046
0.220376 -0.294937 0.041113
0.081761 0.486849 0.057838
-0.330047 -0.251551 0.024140
0.130584 -0.473462 0.088374
-0.301163 -0.236467 -0.234969
-0.140389 -0.303044 0.102114
0.176720 0.492115 0.099139
0.177757 0.492777 0.088362
-0.136092 -0.456455 -0.058023
-0.111976 -0.405337 -0.244474
0.154644 -0.283145 -0.309658
0.368972 0.072975 0.172615
0.312394 -0.417446 -0.226936
0.204674 -0.137940 -0.219411
0.236329 -0.432833 -0.164522
0.070865 -0.018165 -0.136946
0.391358 -0.419737 -0.127994
-0.042795 -0.387830 0.114029
0.204985 0.482328 0.037716
0.069801 -0.407481 -0.249236
-0.226842 -0.426571 -0.160927
0.303745 -0.309094 -0.232771
-0.411744 -0.419864 -0.077300
0.075122 -0.274330 -0.315029
0.234342 -0.282158 -0.267085
0.023316 0.035401 -0.107447
-0.332650 -0.112264 -0.071400
0.070376 -0.154792 0.053136
0.182248 0.490442 0.100331
-0.238480 -0.089946 -0.019224
0.253932 0.053646 0.287103
-0.039574 0.402252 0.083901
-0.003157 -0.244501 0.101364
-0.412305 -0.219687 -0.067446
0.151429 -0.379915 0.091072
0.370095 0.107321 0.239028
0.050868 -0.496453 0.075939
0.267577 -0.354876 -0.000101
0.013921 -0.140645 0.075089
-0.188792 -0.059415 -0.021483
0.365934 0.113403 0.252540
0.157568 -0.476252 0.072584
0.010916 -0.375831 -0.354428
0.187205 0.491277 0.074733
-0.087897 -0.467177 0.101810
-0.180867 -0.078213 0.000514
0.082053 -0.490203 0.050722
0.142543 0.468786 -0.021668
-0.216948 -0.441194 -0.109479
0.153405 0.492376 0.124394
0.228918 -0.098520 -0.081933
0.149097 -0.294898 0.074196
0.195382 0.177295 -0.114797
0.115451 -0.192244 0.051939
0.128898 -0.481453 0.014994
0.258515 -0.028418 0.017450
0.319322 -0.199374 -0.187691
0.216021 -0.179713 -0.240743
-0.358161 -0.408079 -0.037468
0.093394 -0.040296 -0.155306
0.383397 -0.345927 -0.178435
0.094034 0.488483 0.050810
-0.423110 -0.430438 -0.109738
0.187629 0.457692 0.232411
0.184958 -0.093328 0.186364
0.383188 -0.327909 -0.092526
0.165297 -0.011703 0.295104
-0.217955 -0.385425 0.078419
0.090984 -0.425623 0.111525
0.290046 0.390788 0.249837
-0.181902 -0.453234 0.086268
-0.417648 -0.408963 -0.195891
0.223050 -0.434441 -0.158961
0.379707 0.080301 0.131298
-0.114197 -0.344696 -0.350858
0.146637 0.387315 0.311254
-0.413388 -0.248150 -0.048594
0.297773 -0.366417 -0.235644
0.217622 -0.133997 -0.040687
-0.260579 -0.441574 -0.105974
-0.253671 -0.466613 0.002189
0.076705 0.010011 0.267095
0.108806 0.127880 0.301120
-0.151189 -0.435520 -0.133428
0.161891 0.073480 0.309549
0.174635 -0.100131 0.035604
0.136288 -0.371006 -0.335246
-0.245917 -0.463820 -0.025931
0.045342 -0.388170 -0.313369
0.325396 0.402693 0.028170
0.234114 -0.004385 0.244568
0.167466 0.489973 0.034791
-0.230856 -0.400764 -0.254579
0.323537 0.112538 0.292515
0.075797 0.442075 0.247960
-0.097770 0.025130 -0.068020
0.220909 0.433101 -0.053215
0.068453 0.008004 0.261171
0.160022 -0.390068 -0.318059
0.185624 0.477564 0.004689
-0.212920 -0.475638 0.058319
-0.073840 0.018901 0.092194
-0.306820 -0.111161 -0.014884
0.219504 -0.058760 0.012206
-0.149140 -0.458103 -0.050977
0.364812 -0.222561 -0.124477
-0.020590 -0.049458 0.128093
0.205374 -0.377420 0.059131
0.210975 0.480658 0.102122
0.413913 0.151689 0.110951
0.049423 0.041867 0.249893
0.253266 -0.072085 0.056960
0.357318 0.170279 0.298380
0.137483 -0.481595 0.082164
0.119500 -0.096165 -0.222069
0.189546 0.055032 0.304014
0.065636 0.367375 -0.094074
0.016147 -0.021925 0.195075
0.090937 -0.485696 0.032530
-0.340094 -0.122727 -0.021756
-0.162520 -0.414248 -0.209973
0.109741 -0.143148 0.013357
0.296950 0.048960 0.237568
0.157055 -0.415755 -0.224179
-0.046227 -0.478682 0.017480
0.137827 -0.436461 0.095777
-0.325787 -0.433618 -0.130461
0.411736 0.142408 0.180946
0.077859 -0.414239 -0.225153
-0.205200 -0.447600 -0.087622
0.046063 0.430436 -0.040118
0.080963 -0.415648 -0.220286
0.348639 0.062058 0.179722
0.378417 0.186053 0.017583
0.338183 -0.415568 -0.043735
0.144767 -0.306201 -0.320640
0.248685 -0.236671 -0.247751
-0.429468 -0.375969 -0.150940
-0.277645 -0.422094 -0.175383
0.322158 -0.145345 -0.115477
0.040497 0.461209 0.187580
0.037167 -0.376762 -0.351807
0.374725 0.327836 0.018598
0.413639 0.283780 0.089132
0.329224 -0.458368 -0.078365
0.152256 0.389047 0.310978
-0.020739 0.058553 -0.085438
0.069640 -0.383915 -0.332037
0.080395 0.484562 0.161636
0.197845 -0.143036 -0.032483
0.289113 -0.174750 -0.194506
0.077628 0.129525 -0.088788
-0.111034 -0.474373 0.005731
0.165712 -0.458285 -0.071377
0.202276 -0.253228 -0.277858
0.215659 0.324413 0.344362
0.201022 -0.448770 -0.105111
-0.048242 -0.398490 -0.272417
0.310093 0.422257 0.033310
0.132083 0.014403 -0.053185
0.004027 -0.405357 -0.251091
0.098141 -0.059692 -0.185506
0.108539 -0.462938 -0.051972
-0.053291 -0.405755 -0.246029
0.239362 0.436999 -0.035134
0.158266 -0.298998 -0.313692
0.163833 0.249334 -0.134357
0.247622 -0.290646 -0.258797
0.022420 -0.441315 -0.122038
-0.073658 0.044590 0.092788
0.313177 0.425651 0.069912
-0.244970 -0.408423 0.048734
-0.158766 -0.438683 -0.121180
0.259277 -0.435965 -0.153312
0.317591 -0.416744 -0.229825
0.323286 -0.145751 -0.106087
-0.272572 -0.259990 0.041711
-0.102021 -0.394732 -0.282552
-0.038186 -0.446075 0.103463
-0.054533 -0.457200 -0.059273
0.379016 0.246668 0.001058
-0.031722 0.136234 0.217244
0.382811 -0.318507 -0.166928
-0.293577 -0.356758 0.016276
0.388906 -0.360445 -0.172439
0.064652 -0.098682 0.132180
-0.067748 0.066523 0.102157
0.360654 0.189349 0.297659
0.321369 0.207966 0.335181
0.154871 -0.343619 -0.325471
-0.226034 -0.311834 -0.311436
0.125169 -0.007900 -0.051879
0.089513 -0.170815 0.057828
0.384500 0.093448 0.129846
-0.104053 -0.166800 0.081009
0.198638 0.485439 0.044692
0.316608 0.010457 0.074170
-0.293048 -0.338276 0.027969
0.082315 -0.439728 0.110571
-0.305659 -0.119282 -0.002858
-0.129844 -0.040966 0.034252
-0.288808 -0.169847 0.031441
0.216489 -0.227476 0.002408
0.241049 -0.413461 -0.235749
-0.377676 -0.373025 -0.034287
0.040302 -0.354833 -0.350714
0.078484 -0.205854 -0.288619
0.365029 0.376257 0.132553
0.348709 -0.199195 -0.075463
0.401710 0.142654 0.098241
-0.004849 -0.016785 -0.144741
-0.282001 -0.087682 -0.084416
-0.049698 0.000701 0.121234
-0.109490 0.023381 -0.026681
0.262655 -0.448144 -0.109039
0.394424 -0.388782 -0.156875
0.285459 -0.338784 -0.014345
0.093393 -0.118419 0.041428
0.292647 -0.411539 -0.237033
-0.227490 -0.355229 -0.318642
0.126990 -0.400098 0.102766
-0.365762 -0.328695 -0.222836
0.313337 -0.362669 -0.235879
0.184957 -0.390109 0.071250
0.399356 0.308783 0.054886
-0.396254 -0.403575 -0.056219
0.022998 0.447424 0.012070
-0.237413 -0.442614 -0.102212
-0.125073 -0.005466 -0.082778
-0.078976 -0.033187 0.082290
0.229884 -0.402496 -0.267829
-0.253140 -0.423860 -0.169896
0.002903 0.386547 -0.044924
0.139496 0.001453 0.295671
0.059678 -0.197030 0.080768
0.102273 -0.351372 0.105742
-0.015390 0.014600 0.166189
-0.303558 -0.337964 -0.251453
-0.201744 -0.418293 -0.192736
0.152156 0.484366 0.171187
0.232613 0.407615 0.280826
0.264768 0.086424 0.309534
0.349608 -0.255071 -0.055962
-0.101810 -0.082709 0.061073
-0.367509 -0.141870 -0.068537
-0.432317 -0.324222 -0.108731
-0.173835 -0.417054 -0.199192
0.219833 0.477002 0.103787
0.112115 -0.425501 -0.186878
-0.302861 -0.126920 0.006733
0.198823 0.452141 -0.040471
-0.235305 -0.421024 -0.180500
0.207420 0.305085 0.349198
0.112622 -0.035238 -0.129719
-0.052747 -0.026602 0.111769
0.422486 0.165826 0.158764
0.018869 0.387519 -0.055606
0.413421 0.226525 0.216205
-0.422042 -0.297129 -0.068714
0.203933 -0.002705 0.287145
-0.054992 -0.408818 -0.234945
-0.082238 -0.425117 0.113048
0.207825 0.479835 0.124693
0.108205 -0.092514 0.202481
0.386321 -0.306315 -0.133369
-0.312057 -0.122440 -0.001399
-0.075333 -0.440615 0.109000
0.165880 -0.140223 -0.021917
0.100368 -0.125336 0.023003
-0.000077 -0.348359 -0.349809
0.124498 -0.076520 -0.060267
0.354357 0.071240 0.078873
-0.386121 -0.193720 -0.011224
0.008653 0.098452 0.246320
0.183805 0.140429 0.321914
0.053374 -0.494817 0.070209
0.379890 -0.292015 -0.097240
0.264442 -0.323494 -0.241377
0.074915 -0.134937 0.051870
0.198573 -0.373113 -0.302834
0.221520 0.097180 0.321286
-0.102907 -0.450503 -0.081123
-0.410464 -0.319716 -0.053200
0.231029 0.452963 0.204193
-0.083894 -0.034994 -0.150206
0.214338 0.108135 0.324209
0.013767 -0.123354 0.084444
-0.352451 -0.212498 0.022063
-0.421053 -0.409447 -0.190477
-0.399996 -0.215864 -0.029679
0.055416 -0.149585 0.061159
0.234588 -0.066895 0.094383
0.141298 -0.006310 -0.044845
0.337408 0.278506 0.308975
-0.209958 -0.406112 -0.236260
0.035849 -0.430661 -0.160339
0.387676 0.170817 0.259092
0.290874 -0.225186 -0.216526
0.175516 -0.156401 -0.013642
-0.409407 -0.240142 -0.041447
0.293810 -0.441108 -0.137293
0.132451 -0.438041 -0.141733
-0.143350 -0.082410 0.035323
0.173352 -0.128761 0.102358
-0.219046 -0.443682 -0.100677
0.405403 0.139576 0.116027
-0.033760 0.419556 0.129237
-0.044155 -0.432692 -0.149163
0.389332 0.162565 0.254487
-0.140751 -0.097823 0.040539
0.105008 -0.055837 -0.176306
0.004653 -0.420191 -0.196254
0.034101 -0.011974 -0.142974
-0.126034 -0.212477 0.087903
-0.140817 -0.449222 -0.084485
-0.029254 0.424851 0.135575
0.261076 -0.428358 -0.182887
0.018450 -0.200696 0.087698
-0.090515 -0.034437 -0.148833
-0.027058 0.032232 -0.101749
0.045267 0.039480 0.246365
0.107411 -0.490333 0.048883
0.089702 -0.274736 -0.316360
-0.307106 -0.357674 -0.004775
0.020884 0.448035 0.017239
0.155926 0.466262 0.229097
0.118751 0.418727 -0.083769
0.222149 -0.080143 0.101429
-0.111008 -0.091562 0.056563
0.217073 0.476720 0.032256
-0.402794 -0.416085 -0.064856
0.150755 -0.056950 0.250485
-0.116775 -0.405812 -0.242505
0.285266 -0.239968 -0.014173
-0.224355 -0.475366 0.045793
0.094434 -0.039793 0.260589
0.112696 0.052061 -0.065365
-0.101026 -0.429081 -0.159928
0.390318 0.335569 0.117454
0.242060 -0.416591 -0.224847
0.092075 -0.043277 -0.160886
-0.187305 -0.488818 0.062754
0.204389 -0.405526 -0.263734
-0.247424 -0.442543 -0.102333
0.379332 0.150565 0.049250
0.382424 -0.405073 -0.094464
0.166325 -0.324054 -0.316655
0.135983 -0.392127 -0.308351
0.109922 -0.122527 -0.007612
0.276899 -0.420684 -0.212564
0.371160 0.126491 0.258642
0.160789 -0.420180 -0.207892
0.010003 -0.217020 0.093533
0.038561 -0.366504 0.114763
-0.344321 -0.285359 -0.212846
-0.247078 -0.468848 0.015235
-0.089573 0.009462 -0.098034
-0.318138 -0.333457 -0.225197
0.183699 -0.013612 -0.023594
-0.136322 -0.379323 -0.336014
-0.168467 -0.390894 0.099685
0.199750 0.244335 0.354939
0.121194 -0.111097 -0.024848
0.103743 0.463621 -0.021462
0.356517 0.142249 0.287066
-0.286502 -0.371680 -0.268779
-0.323004 -0.324586 -0.219575
0.376711 0.109798 0.090758
0.003141 -0.452400 -0.080987
0.081332 -0.428840 -0.171933
-0.124578 -0.096121 0.049715
0.159849 -0.068959 -0.094741
0.158195 -0.103147 -0.214691
0.021999 0.057664 0.227095
0.058813 -0.438931 0.112835
0.184010 0.483377 0.023678
-0.423547 -0.432526 -0.118805
0.112038 -0.302924 -0.325645
0.174124 -0.072950 -0.098519
-0.300988 -0.354579 -0.250495
0.263963 0.102483 0.319106
0.274681 0.027303 0.011645
-0.055531 -0.008766 -0.129408
-0.344293 -0.208377 0.027055
0.218846 -0.078810 0.163915
0.090639 0.466521 0.226403
-0.249110 -0.265000 -0.284814
0.288776 0.441361 0.036067
-0.199494 -0.444014 -0.100367
-0.266680 -0.411042 0.003763
0.311707 -0.397635 -0.035545
-0.144444 -0.030684 -0.116394
-0.267042 -0.416136 -0.196969
0.393453 -0.387913 -0.130405
-0.370807 -0.262460 -0.000568
0.143264 -0.294759 0.076227
0.246243 -0.075002 0.051654
-0.231297 -0.132348 -0.210456
0.264519 -0.043615 0.027528
-0.070436 -0.439683 -0.122644
-0.319163 -0.113253 -0.112797
-0.418765 -0.389349 -0.193701
-0.274332 -0.446764 -0.083735
-0.097549 -0.280300 -0.322398
-0.015066 -0.424528 -0.179799
0.151266 -0.076321 -0.186974
0.316041 0.356155 -0.030458
-0.114887 -0.009754 0.041386
0.074449 -0.129527 0.054368
-0.385332 -0.277764 -0.016163
-0.366953 -0.235930 0.008374
0.258178 -0.359333 0.011723
0.066597 0.450022 -0.026066
-0.088112 0.054914 0.060299
0.381961 -0.285628 -0.125833
0.370163 -0.418372 -0.213262
-0.238012 -0.453740 -0.063291
-0.360263 -0.451810 -0.054512
-0.102824 0.035157 -0.016160
0.088624 -0.427666 -0.176993
0.143750 0.488666 0.024921
0.063147 0.326375 -0.104457
0.311116 -0.195492 -0.191739
-0.036141 -0.093712 0.095636
0.250528 0.436254 0.226044
0.062905 0.021277 0.258247
0.092904 0.004652 0.276246
-0.212226 -0.467461 0.061457
0.180225 -0.041945 -0.014705
-0.089419 -0.289399 -0.327516
0.297822 0.143258 0.323952
0.096546 0.001252 0.277641
-0.088668 -0.021990 0.074770
-0.105402 -0.413154 -0.217060
-0.056900 -0.402963 -0.255679
0.133593 -0.045021 -0.119872
0.145612 0.493093 0.137459
0.252498 0.412586 0.260192
0.288991 -0.284430 -0.233729
0.085570 -0.191429 0.070295
-0.061580 0.151004 0.142322
0.119046 -0.241865 0.064301
0.397081 0.250513 0.231139
-0.076106 -0.456241 0.104684
-0.124257 -0.469919 -0.009173
-0.055951 -0.031354 -0.148612
-0.344042 -0.317495 -0.219771
0.143638 -0.399867 -0.280076
0.219722 0.478997 0.084784
0.369675 -0.272573 -0.169308
-0.074967 0.088816 0.089674
0.111521 -0.391077 -0.310638
-0.007009 0.443978 0.109572
0.120601 0.469425 -0.015365
0.052457 -0.089949 0.110953
0.013810 -0.059907 -0.183794
-0.291658 -0.189334 0.037226
0.353164 -0.212214 -0.155526
0.210779 -0.328687 0.057012
0.347521 0.381819 0.139156
-0.125570 -0.121600 -0.227473
-0.336068 -0.246987 -0.205804
-0.050937 -0.295447 -0.323734
0.364503 -0.263628 -0.173393
-0.414110 -0.401850 -0.201634
0.130987 0.064924 0.302726
-0.135371 -0.398668 -0.266545
-0.183025 -0.420617 0.093073
-0.077476 -0.425204 -0.174884
0.206159 0.446600 -0.045410
0.019207 0.411337 -0.039656
0.351703 0.161327 0.300756
0.238582 0.467847 0.117237
0.280004 -0.387791 -0.039181
0.372004 0.127560 0.070793
0.215733 0.446440 -0.039478
-0.383011 -0.395337 -0.230856
-0.136692 -0.458439 0.098683
0.140931 -0.132515 0.152122
-0.260625 -0.392404 0.037775
0.202616 0.372067 0.320811
-0.122448 0.005079 -0.039736
0.359391 -0.266636 -0.065404
0.238588 -0.322002 0.037030
0.273225 -0.355559 -0.010199
0.156237 -0.033169 0.280340
0.384221 -0.296738 -0.138785
-0.137248 -0.166675 0.074744
-0.094700 0.041089 -0.040694
0.186850 -0.065317 0.204951
0.232996 0.470877 0.100533
-0.408224 -0.376926 -0.208874
0.145341 0.091123 0.311299
0.250554 -0.103300 -0.081876
0.062105 0.049749 0.260213
-0.343711 -0.122480 -0.026976
0.203520 -0.156703 -0.026636
0.029924 -0.358248 -0.353816
0.285849 -0.015866 0.162331
-0.267438 -0.452307 -0.061595
0.108908 -0.013038 -0.078789
0.235903 -0.419132 -0.078879
0.318783 0.016633 0.080577
0.022880 0.458775 0.159149
-0.432933 -0.337145 -0.119048
-0.373630 -0.400982 -0.234203
-0.359872 -0.357268 -0.230718
0.278883 -0.289285 -0.236156
-0.076434 -0.298088 -0.330605
0.064166 -0.403323 -0.263203
0.389579 0.128737 0.095672
0.319362 0.048526 0.056855
0.167263 -0.059264 -0.012189
-0.043988 -0.322514 -0.336362
0.329505 -0.163375 -0.067518
-0.199469 -0.351601 -0.328407
0.326994 0.409808 0.111394
0.191703 0.487529 0.103820
-0.039765 0.022601 0.139113
-0.358126 -0.316221 -0.008080
0.304626 0.147869 -0.028418
0.272384 -0.296147 0.001478
0.021949 0.454117 0.182637
-0.400396 -0.364925 -0.214319
0.126635 0.001354 -0.053797
0.365502 -0.305632 -0.190278
0.201568 -0.468115 0.013471
0.183157 0.074996 0.307643
0.163059 0.278922 -0.135207
0.317190 -0.253536 -0.029777
0.195254 -0.453187 -0.088818
-0.052314 0.357352 0.022871
0.025878 -0.005331 0.217210
-0.161221 -0.440392 0.096301
-0.368304 -0.252661 -0.199156
0.369814 -0.446095 -0.123752
-0.124948 -0.407064 0.111655
-0.306936 -0.211900 0.037655
0.225139 -0.066026 0.019427
-0.283056 -0.093153 -0.034984
-0.085202 -0.413929 0.115141
-0.032297 -0.097971 0.094885
0.213395 -0.415009 -0.229180
-0.355191 -0.172735 -0.149290
0.334096 0.180283 0.319897
0.112627 0.424180 -0.077743
0.085008 0.491939 0.097165
0.179888 -0.305188 0.066341
-0.298771 -0.119143 -0.000791
0.035797 -0.188946 0.082038
-0.191611 -0.445934 -0.094061
-0.275874 -0.198887 0.038024
0.377555 -0.269214 -0.118870
0.306295 0.021540 0.207631
-0.189107 -0.438055 0.088049
-0.203507 -0.478662 0.065569
0.062279 -0.465028 0.106192
0.329273 0.120404 0.294742
-0.022768 -0.227066 0.099859
0.102044 -0.488372 0.092909
0.235433 -0.429681 -0.099999
-0.250817 -0.454075 0.013030
0.079798 -0.494181 0.065253
-0.204529 -0.453556 0.073383
-0.197587 -0.410975 -0.219814
0.166977 -0.395289 -0.298693
0.138950 -0.418073 -0.214848
0.177404 0.470847 0.208994
0.383342 -0.429561 -0.183895
-0.019572 0.106618 0.182965
-0.002716 -0.007561 0.173653
0.070294 -0.415492 -0.219526
-0.010443 -0.336078 -0.343727
0.004595 0.089233 -0.090350
0.074055 -0.448418 -0.101164
-0.144353 -0.316195 -0.330349
-0.419464 -0.376657 -0.187752
0.211708 0.048543 0.294636
0.069493 -0.385413 -0.326299
0.102816 0.476807 0.206421
0.209608 0.080667 0.308827
-0.051176 -0.469302 0.099485
-0.005065 0.007417 0.177096
-0.063199 0.015415 0.105624
0.172058 0.400787 0.303617
0.277613 -0.310906 -0.232959
[truncated: 4,647,005 more chars]
