# Supplementary material for: Point Set Denoising Using Bootstrap-Based Radial Basis Function
Source: PLoS One. 2016 Jun 17;11(6):e0156724. doi: 10.1371/journal.pone.0156724 (PMC4912139; doi:10.1371/journal.pone.0156724)
Supplement: S5 Dataset — Data is used in preparation of Fig 6. (OFF) [file pone.0156724.s005.off]

OFF
74764 149524 0 
-0.0561569 0.146107 0.149528 
0.120248 0.0697177 -0.0621643 
0.311095 0.000245871 0.0669028 
0.137956 0.444845 -0.0631279 
-0.10501 0.285633 0.155557 
0.210753 -0.0979366 0.0580221 
0.277161 0.382629 -0.0534985 
-0.0501297 -0.437254 -0.131768 
-0.0698618 0.0933548 -0.0200137 
0.0606447 0.367337 -0.0900811 
0.114545 -0.122203 0.150542 
0.250995 -0.398855 -0.245327 
0.327955 0.38744 0.176104 
0.377524 0.151186 0.268695 
0.0630282 -0.141668 0.0583174 
0.187431 -0.472259 -0.0203866 
0.0630399 -0.482893 0.0261672 
0.305511 -0.457053 -0.0544934 
0.148285 0.00617622 -0.0440102 
-0.253423 -0.444486 -0.0953494 
-0.0458491 0.395031 0.090236 
0.296454 -0.006988 0.187513 
-0.0524362 0.204126 0.211266 
0.160093 0.0184874 -0.0433232 
-0.0786282 0.108001 0.0703409 
0.256464 0.0504256 0.252844 
0.0297315 0.399267 -0.0557865 
0.205266 0.126295 -0.0661928 
-0.0907108 0.0689946 0.0325771 
0.282957 0.32272 -0.0687398 
0.356864 0.0565663 0.131566 
-0.0462697 0.212947 0.240868 
0.178001 0.153408 -0.120933 
0.275783 0.290064 0.345514 
0.258453 -0.369109 0.00523521 
0.251491 0.181862 0.343249 
0.142873 0.43483 -0.072508 
0.0358051 0.0558013 0.240507 
0.162789 -0.0176309 -0.0320344 
0.127373 0.437043 -0.0693014 
0.241631 0.371516 -0.0814241 
0.179442 0.405345 0.300572 
0.334845 -0.445422 -0.123132 
0.185151 -0.100285 0.170276 
0.424184 0.209917 0.187208 
0.0929123 0.330085 -0.114285 
-0.0743981 0.126396 -0.00975582 
-0.0902652 0.0659273 0.0381045 
0.324642 0.312546 -0.0435984 
0.00948766 0.362713 0.262082 
-0.0855538 0.0917428 0.00811398 
0.149046 -0.444164 -0.123161 
0.171325 0.241083 -0.12689 
0.111129 0.341339 0.32239 
0.209655 0.0843085 0.312859 
0.167307 0.0602421 0.307106 
0.401169 0.269458 0.0412202 
0.171841 0.446515 0.254319 
0.414542 0.263616 0.0863944 
0.0426768 0.401362 -0.0631323 
0.0600066 0.29591 0.330153 
0.175314 0.252085 0.351966 
0.359585 0.371509 0.0676763 
0.045222 -0.493802 0.0651129 
0.264874 -0.41783 -0.0617079 
0.394937 -0.412246 -0.142156 
0.398044 0.285928 0.0445426 
0.294283 -0.424449 -0.0456922 
0.426134 0.217284 0.107291 
0.154393 0.442354 0.266516 
-0.00369698 0.151232 0.24625 
0.39674 0.220552 0.0448748 
-0.276277 -0.438674 -0.115614 
0.300481 0.0263043 0.223051 
0.144912 0.188213 0.332679 
0.333199 0.331206 0.283114 
-0.0362088 0.117444 0.24084 
0.303116 0.251525 -0.0901053 
0.204379 0.336567 0.340921 
0.197081 0.450028 -0.0450721 
0.326906 -0.447401 -0.115041 
0.0553216 0.375006 -0.0888811 
0.263866 -0.0679536 0.0663301 
0.019833 0.377876 0.265745 
0.186194 -0.088806 0.0223078 
-0.0218047 0.367254 0.231317 
0.187373 -0.115932 0.150196 
0.0741438 0.399035 0.284326 
0.248398 -0.407788 -0.243187 
0.193122 0.23586 -0.116253 
-0.0639864 0.0702539 -0.0510012 
-0.266763 -0.415603 -0.011229 
-0.023635 0.179639 0.222387 
0.301918 0.378925 -0.0314687 
0.208686 0.0239308 -0.0251862 
0.219152 0.412469 -0.0749883 
0.103976 -0.100559 0.187112 
-0.0162243 0.206525 0.266639 
0.288625 0.429715 0.00419985 
-0.0472339 0.141535 -0.0266341 
0.280695 -0.429193 -0.178624 
-0.213476 -0.459768 -0.0405572 
-0.00936107 -0.461855 -0.050275 
0.192668 0.293378 -0.135886 
0.105502 0.243459 0.343398 
0.161071 0.177415 -0.110591 
0.25599 -0.429181 -0.0779994 
-0.0931666 0.0455733 0.0517884 
0.276576 -0.0607565 0.0992285 
0.0818929 0.112812 -0.0833828 
-0.0782322 0.11194 -0.014566 
0.336635 0.380943 0.0214432 
0.276414 0.233552 0.355123 
0.37765 0.299006 0.0098727 
-0.246101 -0.461722 -0.0353407 
-0.10524 0.289067 0.11626 
0.208375 -0.445191 0.0140631 
0.2487 -0.0435727 0.221624 
0.0784839 0.427818 -0.0629051 
0.396077 0.320664 0.154451 
0.339129 0.363927 0.255085 
-0.0115025 0.329183 0.285639 
0.186536 -0.104761 0.0578246 
0.245655 0.0804895 0.30928 
0.220191 0.125766 0.326469 
-0.154677 0.263744 0.00322181 
0.356064 0.231345 -0.0278945 
0.356655 0.0593382 0.101684 
0.401167 0.318498 0.100404 
0.416172 0.271533 0.178041 
-0.0464762 0.0470297 -0.0843059 
-0.0271389 0.424258 0.104193 
-0.410836 -0.441328 -0.090003 
0.256902 0.119373 -0.0340439 
0.104058 0.173197 0.314948 
0.15823 -0.428273 -0.175218 
0.226193 -0.433584 -0.0491877 
0.25127 0.227799 -0.110078 
-0.130535 -0.483834 0.0442395 
0.035974 0.279735 0.30482 
-0.29746 -0.430713 -0.062651 
0.426696 0.238397 0.137849 
-0.0326169 0.1091 0.169878 
0.168956 0.396182 -0.0974886 
0.0186149 0.372558 0.264845 
-0.269042 -0.423641 -0.0407353 
-0.241669 -0.454502 0.0296675 
0.0856931 0.436339 -0.0569976 
0.25322 0.341128 -0.0825585 
0.385336 -0.440951 -0.139054 
0.116255 -0.0326511 -0.102632 
0.0670112 0.399275 -0.0827784 
0.323214 0.386646 0.00458161 
0.107658 0.348876 -0.10977 
0.290438 -0.0504579 0.107429 
0.115174 -0.116052 0.170072 
-0.00605744 -0.453147 -0.0745182 
0.359779 0.0658383 0.166078 
0.155089 0.0350693 -0.0451095 
-0.0497332 0.374213 0.0565424 
0.148846 0.110051 -0.0960933 
0.0987081 0.241406 -0.126806 
0.000933667 0.360168 0.255124 
0.224433 0.223565 0.360206 
-0.0688932 -0.460046 -0.0452735 
-0.079463 0.088953 0.0633942 
0.182987 -0.0908362 0.0260473 
0.367493 0.0789632 0.0902783 
0.348945 0.257555 -0.0501132 
0.33357 0.165607 0.315653 
-0.0477596 0.314636 -0.00877768 
0.232482 0.0911189 0.317848 
0.1796 -0.423689 -0.196405 
-0.0912639 0.0600228 0.00526926 
0.274615 0.407358 0.238764 
0.28889 -0.443064 -0.126554 
0.178806 0.367177 0.32229 
0.421412 0.203722 0.198945 
0.0633474 0.1272 0.271685 
-0.343083 -0.418038 -0.183645 
0.258803 0.453081 0.0100082 
-0.289641 -0.419133 -0.0580812 
-0.067929 -0.451683 -0.0807792 
0.10453 0.397491 0.296776 
-0.0600136 -0.438398 -0.132392 
0.177153 -0.111501 0.0677314 
0.190262 -0.108118 0.0719656 
0.184058 0.214387 -0.124156 
0.320079 0.400637 0.258004 
0.0263589 0.397722 0.25514 
0.103473 0.346328 -0.111704 
0.082202 -0.153166 0.0429044 
0.269062 0.0595448 0.261588 
0.338967 0.0559534 0.0799358 
0.226558 -0.0811029 0.0387127 
0.220666 0.141306 0.32861 
-0.160984 -0.472842 0.00564226 
0.307824 0.0428594 0.154449 
0.176108 0.420511 0.289422 
0.135741 0.0480114 -0.0542825 
-0.334923 -0.446325 -0.0846109 
0.147749 0.133157 -0.0886926 
0.300909 0.35346 -0.0467733 
0.386424 0.214969 0.0313816 
0.315171 0.186018 0.333544 
0.290097 0.412447 -0.0155244 
0.256647 0.21393 0.355942 
-0.0705388 -0.445495 -0.0966939 
-0.066736 0.365742 0.124645 
0.307678 0.394514 0.211199 
0.18344 -0.096016 0.0332161 
-0.000753197 0.168362 0.269676 
-0.118868 0.322094 -0.0395996 
-0.0539877 0.289471 -0.0208475 
0.158012 -0.411188 -0.245051 
-0.326358 -0.409982 -0.0395311 
0.115548 0.194108 0.327466 
-0.0528978 0.290602 -0.0258997 
0.199155 0.0646223 -0.0464936 
-0.0620506 0.0749735 -0.0487295 
0.0971022 0.155938 -0.0951261 
0.0160876 0.385725 0.259603 
-0.0234001 -0.439925 -0.128126 
0.233048 -0.418181 -0.0394549 
0.251699 0.409395 0.264295 
0.0439242 0.100741 0.25374 
0.206916 0.122757 0.32554 
0.298796 0.380142 0.283894 
-0.0628713 0.363959 0.0833901 
0.0524666 0.298871 -0.115564 
0.289334 0.38854 -0.0388158 
0.322428 0.275133 -0.066634 
0.246776 0.0472309 0.274637 
0.291006 0.0871445 -0.0026727 
-0.301813 -0.379512 -0.237609 
-0.0756611 -0.464913 -0.0267337 
0.22016 0.375921 -0.0901838 
0.28917 -0.0481729 0.116432 
-0.339802 -0.419993 -0.175073 
-0.0381709 0.0888262 -0.0542797 
-0.0961424 0.0411695 0.0413025 
0.112778 0.126458 -0.0792547 
0.0852166 0.460351 -0.0165974 
0.334041 0.1235 0.0217632 
-0.0407907 0.401342 0.0734616 
-0.0554373 -0.385276 -0.322628 
0.292914 0.0531145 0.0180847 
0.230013 0.0258869 0.25953 
0.284422 0.40112 -0.0368434 
-0.111527 -0.467862 -0.0209432 
0.369845 0.341135 0.0292812 
0.127446 0.144004 0.312169 
0.100468 0.452208 -0.0421363 
0.417045 0.24075 0.083364 
0.079772 0.313417 -0.11384 
0.286696 0.0751073 -0.000952503 
0.315094 0.374734 -0.0212994 
-0.055228 0.36247 0.0506786 
0.372354 0.359937 0.0904499 
0.117932 0.13597 0.306839 
0.378254 0.346067 0.0706715 
0.337511 0.399833 0.0671332 
0.146414 -0.0742543 -0.0783215 
0.408331 0.129249 0.15021 
0.40066 0.282325 0.0474329 
-0.0301974 -0.429441 -0.161115 
0.114587 0.074905 -0.065511 
0.309427 0.0375395 0.221627 
0.372834 0.292134 -0.00293865 
0.173082 -0.128183 0.149356 
0.0631637 0.130006 -0.0901581 
0.234138 0.311418 -0.102399 
-0.0849942 0.0647681 -0.021961 
0.173548 0.170346 0.330703 
0.24982 -0.449533 -0.105986 
0.193577 -0.425477 -0.186792 
-0.0196499 0.433341 0.142945 
0.134444 -0.493196 0.0580941 
0.256757 0.354466 -0.0808418 
0.379335 0.290514 0.0135557 
0.190446 -0.0677701 0.203168 
-0.0527369 -0.481909 0.0311407 
0.0220359 0.356444 -0.0762186 
0.128365 0.399094 0.301989 
0.335725 0.381103 0.225488 
0.195986 0.283381 0.356618 
0.336641 0.351643 -0.00445347 
-0.0826902 0.0511488 -0.0468595 
0.358746 0.20232 0.304231 
-0.0778032 0.0982211 -0.0170215 
0.384643 0.34907 0.114754 
0.26582 -0.451434 -0.0715058 
0.153484 0.324733 0.34514 
0.311979 -0.0129913 0.0817877 
-0.0540674 0.385699 0.1346 
0.24869 0.389921 0.291662 
0.159322 0.420783 -0.0849889 
-0.0124027 -0.432216 -0.150012 
-0.364062 -0.442984 -0.0964967 
0.247192 0.25963 0.35698 
0.429981 0.201868 0.15838 
0.394635 0.144966 0.07848 
0.341376 0.289169 -0.0549399 
-0.0128422 0.422417 0.194976 
0.0347979 0.393561 -0.0629279 
0.379611 0.355805 0.117218 
0.308608 0.427667 0.0520869 
0.283293 0.430833 0.154311 
0.0471593 0.303114 0.319405 
-0.009891 0.0898474 -0.0847967 
-0.32594 -0.445347 -0.0852707 
0.294013 0.434919 0.029857 
0.173918 -0.104158 0.180918 
0.294124 0.408836 -0.0159457 
-0.0987264 0.300024 0.112141 
0.276834 0.278647 0.346922 
0.391298 0.16563 0.249989 
0.254286 0.400217 0.274851 
-0.00930522 0.0950262 0.208051 
0.0853029 0.377763 0.300344 
-0.0922235 0.175937 -0.052003 
0.284472 -0.0342323 0.226659 
0.157573 0.243469 -0.131442 
0.40384 0.346323 0.137897 
0.220661 0.0384142 0.280778 
0.148457 -0.441718 -0.128471 
0.380716 0.146297 0.0592112 
0.153652 -0.0817846 0.210273 
0.364952 0.284585 -0.0177175 
-0.250707 -0.400939 0.0445541 
0.423159 0.190478 0.188544 
0.279796 0.413269 -0.0285428 
-0.260351 -0.42728 -0.158562 
-0.145268 0.319752 -0.0207802 
-0.105061 0.0274749 0.0270957 
-0.285792 -0.393571 -0.0298952 
0.106468 -0.417847 -0.215142 
0.209048 0.35143 -0.103064 
-0.021505 0.430058 0.0919591 
-0.311494 -0.442147 -0.104804 
0.280033 0.0959197 0.308978 
-0.0867534 0.0805433 0.0409997 
0.0511518 0.478148 0.0907125 
0.274203 -0.0647014 0.0887545 
0.233674 0.0864522 0.315262 
-0.0620643 0.042371 0.109966 
0.283535 -0.0295014 0.146115 
0.253291 0.20977 0.356153 
0.138684 -0.467518 -0.033153 
0.189773 -0.0239957 -0.0155237 
-0.219281 -0.405744 -0.233304 
0.0559634 0.457461 -0.00130803 
0.268611 0.177749 -0.0771947 
0.303103 0.0156514 0.127951 
0.17364 -0.431126 -0.168415 
0.277256 -0.0175928 0.228126 
0.0194461 0.342718 -0.0770801 
0.0731543 -0.452463 -0.084848 
-0.166921 -0.47152 -0.00434154 
0.131933 0.0957334 -0.0644229 
0.294864 0.360767 -0.0494111 
0.00881481 0.066262 0.231785 
0.381268 0.239406 0.00621217 
0.313643 0.358849 -0.0342953 
0.211162 0.189189 -0.108635 
0.302137 -0.0400596 0.0827907 
0.31726 0.0527353 0.179715 
0.0539599 0.0661839 0.25581 
0.323564 0.0430751 0.153845 
0.158937 -0.458187 0.0819247 
0.28853 0.0330836 0.0219772 
0.100259 -0.148876 0.0254999 
0.0460222 0.0504131 0.248533 
0.176359 0.131619 -0.113366 
0.0798798 0.456968 0.231102 
0.00316203 0.0413889 -0.103455 
0.17161 0.244433 0.352086 
0.301149 -0.0366517 0.0706583 
-0.0514255 -0.429085 -0.162297 
-0.0269422 0.161986 0.259002 
0.0691511 0.181098 0.297537 
0.300719 -0.027745 0.064141 
0.34296 0.0666359 0.0706669 
0.143783 0.14392 0.314458 
0.391191 0.256813 0.23423 
0.0539325 0.167062 -0.0970677 
0.262728 -0.416016 -0.066659 
-0.0300576 0.0786207 -0.0676205 
0.0339234 0.36142 -0.0815202 
-0.27221 -0.420522 -0.049812 
-0.0475168 0.203489 0.21279 
0.0479533 0.154281 -0.0960646 
0.211208 0.34664 -0.102318 
0.265309 -0.443262 -0.129792 
0.170593 -0.433723 -0.160079 
0.357934 -0.440806 -0.139284 
0.235177 0.427683 -0.0505522 
-0.367969 -0.417747 -0.0422729 
-0.0086405 0.0978508 -0.0805273 
0.312633 0.0615549 0.245004 
-0.0974219 -0.454463 -0.0659106 
-0.080722 0.326715 0.185358 
0.348982 -0.431253 -0.172354 
-0.101454 0.300585 0.157647 
0.257938 0.4199 -0.0391036 
-0.0221948 0.124916 0.247561 
0.366436 0.0628245 0.131432 
0.00400569 0.374581 -0.0516036 
0.145264 0.239521 0.348681 
0.29649 0.0343268 0.0279508 
0.346716 -0.437629 -0.150689 
-0.0597109 -0.446659 -0.0981275 
0.165259 0.164781 0.326278 
0.210784 0.29586 0.351858 
0.305478 0.315369 0.314922 
0.324603 -0.429964 -0.179855 
-0.103962 0.233777 0.0892185 
-0.34062 -0.438591 -0.112528 
0.108145 0.282126 0.346865 
0.131663 -0.000660923 -0.051004 
0.078397 0.41261 0.277468 
-0.0979461 0.223658 0.045424 
0.323113 0.289981 -0.0730635 
0.162311 0.207618 0.347758 
0.208836 0.378337 0.314788 
-0.234793 -0.460124 -0.0446576 
0.341472 0.137172 0.0128396 
0.378699 -0.386389 -0.196122 
-0.0850492 0.125665 0.0806196 
0.204041 -0.0779202 0.189902 
-0.164008 0.236433 0.00795981 
0.200127 0.105475 0.32146 
0.106742 -0.0534225 0.253118 
0.380657 0.253874 0.263437 
0.387591 0.19025 0.0335689 
0.167412 0.390623 -0.0999353 
0.0663496 0.0798735 -0.0830111 
0.13314 0.11607 0.310165 
-0.358762 -0.442389 -0.0500567 
-0.0517767 -0.458888 -0.0540024 
0.0891889 -0.494006 0.0624675 
0.285704 -0.427604 -0.187767 
0.239403 0.198651 -0.103887 
0.349583 0.126035 0.0378954 
0.150355 -0.0879836 0.0100651 
0.318011 0.421739 0.0838374 
-0.0815868 0.135447 0.0936687 
0.145447 0.351998 0.328043 
-0.0140937 0.317602 0.280313 
-0.000320528 0.262633 0.301423 
0.326144 0.317261 0.29374 
0.252487 -0.18064 -0.0178533 
0.372078 -0.411836 -0.0750555 
0.0882523 0.144712 0.300323 
-0.0606745 0.294591 -0.0632891 
0.227348 0.329891 -0.0976069 
-0.0437658 0.360647 0.209207 
0.372564 0.0756671 0.169009 
0.320723 -0.452821 -0.0961087 
0.331632 0.37875 0.0070448 
0.386002 0.321558 0.207604 
0.302776 0.145315 0.322481 
0.0906103 0.180683 0.31669 
0.208934 0.150447 -0.0939551 
-0.0680609 0.343834 0.0690916 
0.0449969 0.175872 -0.108157 
0.320263 0.0285605 0.0737086 
0.339662 -0.45706 -0.0786323 
0.301509 -0.0392378 0.0974966 
0.291492 0.438754 0.0403432 
0.15666 -0.482969 0.0232041 
0.249524 -0.0617301 0.106153 
0.252072 -0.395919 -0.0383129 
0.120314 0.365021 0.315406 
0.422197 0.16662 0.11225 
-0.0486384 0.189902 0.187776 
0.315494 0.0198737 0.11418 
0.308407 0.340794 0.295918 
-0.0118747 0.214481 0.28097 
-0.197009 0.185761 -0.047081 
0.058074 0.426367 0.258096 
-0.0226273 0.331201 -0.0376116 
0.115004 0.276675 0.347316 
0.0311466 0.327216 -0.0920378 
0.0866127 0.27564 -0.13637 
-0.179572 0.260303 -0.0391002 
0.122334 0.16098 0.316547 
0.121631 0.0515179 0.298489 
0.271535 0.0597137 0.266343 
-0.0139624 -0.434628 -0.145112 
0.37685 0.387202 0.150489 
0.250614 0.154056 -0.0565938 
0.216452 0.0151893 -0.0188804 
0.282895 0.256166 0.35046 
0.297352 0.00368691 0.215688 
0.394004 0.113857 0.185754 
0.353052 0.275095 0.29792 
-0.0747023 0.112474 -0.0186557 
0.361036 0.183445 -0.00979004 
0.0186887 0.110891 0.235294 
0.320886 -0.421896 -0.211592 
0.283816 0.0171723 0.229076 
-0.369097 -0.324344 -0.220429 
0.126359 0.058227 -0.0598052 
0.152814 0.402946 0.300458 
-0.0900807 0.266086 0.177492 
-0.0794528 0.108631 0.0120245 
0.410192 0.238885 0.0630638 
0.14954 -0.126547 0.0942345 
-0.0076274 0.0802 0.187624 
0.356545 0.328024 0.233502 
0.264711 -0.454471 -0.0903559 
0.0369733 -0.469895 -0.0199323 
0.42824 0.233652 0.136054 
-0.0692388 -0.437801 -0.127972 
0.17294 0.0578699 0.306804 
-0.154921 -0.453806 -0.0704494 
0.263488 0.332193 0.33419 
0.383882 0.178004 0.0280622 
0.0442525 -0.467808 -0.0252278 
-0.0350076 0.170297 -0.0444289 
-0.0933253 0.0599567 0.0304444 
0.0593888 0.340619 -0.100257 
0.411149 0.296553 0.114773 
0.208816 0.409271 0.289107 
-0.261657 -0.419227 0.00291917 
0.116078 0.403527 0.2962 
0.400757 0.124222 0.126717 
0.399747 0.166316 0.237098 
0.0789771 0.0885736 0.2774 
0.105977 -0.482118 0.0168501 
0.212373 -0.0955297 0.153289 
0.171672 0.0362937 -0.0434786 
0.230935 0.472557 0.0424857 
-0.0203331 0.354661 0.241152 
0.216717 -0.0938509 0.155478 
-0.220687 -0.457481 -0.0472845 
0.27004 -0.00166051 0.0186836 
0.342715 0.1763 0.311523 
0.151333 -0.126744 0.100377 
-0.0646983 0.368395 0.105522 
0.234651 0.0314643 0.254928 
-0.147098 -0.464456 -0.0310078 
0.194754 -0.112601 0.0909706 
0.265323 -0.446503 -0.0722544 
-0.00421545 0.246007 -0.104707 
0.228665 0.131681 -0.0534485 
0.236832 0.263002 0.355494 
-0.274248 -0.410901 -0.0463339 
0.166497 -0.4173 -0.222094 
0.115903 0.0233199 -0.0615833 
0.190998 0.477276 0.00367122 
-0.230411 -0.399172 -0.264157 
0.182264 -0.0778996 0.00714932 
0.418451 0.282196 0.127247 
-0.0114407 0.430059 0.189348 
-0.226281 -0.449917 -0.075419 
0.184903 0.0657151 -0.0692811 
0.234899 0.047872 0.284923 
0.356836 -0.449014 -0.108736 
0.265577 0.384861 0.284086 
0.143999 -0.111558 0.189867 
-0.0797881 0.133049 0.0627202 
0.18495 -0.453732 -0.0868232 
0.266246 0.360047 0.31312 
0.268724 -0.436379 -0.153596 
0.204262 -0.423564 -0.196315 
-0.0484681 0.401981 0.119091 
0.149883 -0.459278 -0.0671304 
-0.0860214 0.28051 0.0405863 
0.302393 0.15949 0.327564 
-0.00584751 0.109173 0.247608 
0.377391 0.38005 0.133226 
-0.0561663 -0.471587 -0.00903989 
0.349709 0.0654763 0.207884 
0.146664 0.11601 -0.0820037 
0.131504 0.270348 0.349059 
0.141161 -0.106404 0.0353947 
0.204154 0.431432 -0.0667768 
0.327518 0.23226 0.329894 
0.218005 -0.0235177 0.244451 
0.150293 0.119877 0.317414 
0.41824 0.275862 0.133823 
0.286598 0.290944 -0.0997402 
0.323269 0.365404 -0.0156539 
-0.0167558 0.0886798 0.213791 
0.0153713 0.267941 0.305491 
0.340904 0.129497 0.294248 
0.225521 -0.082555 0.146279 
0.0820126 -0.496597 0.0705701 
-0.0708973 -0.480515 0.0242316 
-0.0152565 -0.485807 0.0441642 
-0.354168 -0.447533 -0.07468 
0.246025 0.176762 0.33878 
0.13902 0.361715 -0.108582 
0.364336 0.165693 0.00487892 
0.137313 0.169357 -0.105911 
0.358163 0.278349 -0.0269671 
-0.0812916 -0.457178 -0.0610628 
0.0489239 0.117777 -0.0878328 
-0.0178188 0.360267 -0.0350319 
0.0339741 0.46541 0.0489064 
0.239378 0.0520527 0.284967 
0.26225 0.191046 0.344757 
-0.269906 -0.450178 -0.0754058 
0.165888 -0.0502626 0.241552 
0.2259 -0.0757963 0.109072 
-0.224059 -0.41207 -0.213913 
0.0150131 0.269254 0.300387 
0.422696 0.195544 0.196242 
0.0723649 0.34733 0.313689 
0.200477 0.233922 -0.119215 
0.291241 0.409141 0.206979 
-0.00443857 0.294409 -0.0992012 
-0.0193098 0.132578 0.251232 
0.218321 0.407197 -0.0774834 
0.263433 -0.427182 -0.0672553 
0.20168 0.144948 0.325743 
0.134932 -0.0372388 -0.0353905 
0.392038 -0.429621 -0.149317 
0.217451 -0.418703 -0.216354 
0.305751 -0.0162212 0.120368 
0.195246 0.406651 0.298372 
0.180269 0.15411 0.322909 
0.207007 0.363881 0.326859 
0.269467 0.0660328 0.285042 
0.160161 0.111922 -0.104508 
0.167045 0.127891 0.318815 
0.158993 -0.0394357 0.272206 
0.408 0.229191 0.058343 
0.182235 -0.0151183 0.292919 
0.186594 0.334314 -0.111208 
0.0337372 0.355975 -0.0829563 
-0.276476 -0.444251 -0.0734769 
0.334745 -0.460432 -0.0695587 
0.227562 -0.0727397 0.100117 
0.283825 0.0194239 0.0203053 
-0.300699 -0.430555 -0.143067 
0.389494 0.108524 0.12663 
0.237838 -0.436533 -0.154624 
0.237068 -0.00196302 -0.000959013 
0.361285 0.327671 0.256301 
0.180195 0.196314 -0.117893 
-0.0226739 0.182272 0.214956 
0.0537383 0.329855 -0.102872 
0.278544 -0.424689 -0.193067 
0.381349 0.11156 0.0993578 
0.0556478 0.390192 0.278682 
0.265217 0.45413 0.0464294 
-0.103289 0.274199 0.0254711 
0.145839 0.167824 -0.0962846 
-0.00559546 0.351927 -0.050721 
0.395203 0.185845 0.249359 
0.0256609 0.460204 0.0490211 
0.224357 0.471317 0.0114204 
-0.10016 0.212783 0.122737 
-0.0988801 0.268305 0.141953 
0.308214 -0.428381 -0.0423473 
0.263254 0.31124 -0.090218 
0.0858099 0.331432 0.331306 
0.132477 0.113656 -0.069537 
0.329006 0.402385 0.122386 
-0.0454549 0.314813 0.249824 
0.126633 0.272718 0.350627 
0.138368 0.299916 -0.136009 
0.368291 0.0721124 0.167386 
-0.368754 -0.286878 -0.212623 
0.283699 0.130331 -0.0273819 
0.343995 -0.432204 -0.175406 
0.366713 0.08384 0.0878563 
0.27124 0.435808 -0.00689523 
0.241419 0.0278925 0.242183 
0.288867 0.0666366 0.00338457 
0.28435 0.181896 0.337897 
0.0405785 0.401021 0.261852 
0.204736 0.367583 0.322664 
0.0875087 -0.108813 0.05329 
0.193262 0.431819 -0.0702126 
0.0989217 0.366471 -0.105504 
0.111188 0.306333 0.335413 
-0.00652068 -0.431637 -0.151438 
0.170917 0.19638 0.346422 
0.290191 0.0910357 0.298416 
-0.357735 -0.418475 -0.0410304 
-0.122182 -0.485386 0.0476498 
-0.218651 -0.411594 -0.21766 
0.256146 0.345175 -0.0807741 
0.350376 -0.433727 -0.0560016 
0.302802 -0.351773 -0.234324 
-0.0926037 -0.442047 -0.109958 
0.249979 0.419794 -0.0464534 
0.227157 0.218339 -0.113836 
-0.0420403 0.392397 0.0569525 
0.254312 0.411295 -0.056733 
0.379834 0.327563 0.0280929 
0.00501954 0.25904 -0.110543 
0.423641 0.249982 0.122502 
-0.332406 -0.419431 -0.0399144 
-0.0784018 0.107042 0.0626094 
-0.030245 0.0675822 0.160637 
0.396425 0.10989 0.160111 
0.386691 0.186092 0.260773 
0.217769 0.350374 0.333567 
0.170701 0.0533881 -0.0693158 
0.0252023 0.378133 -0.0704672 
0.216196 -0.452582 -0.0464057 
-0.292264 -0.444177 -0.0759165 
0.240722 0.470732 0.062014 
0.0379578 0.0666556 0.243548 
-0.381763 -0.411656 -0.208163 
0.281771 0.331029 0.322919 
0.354717 0.381704 0.183495 
0.0326302 0.0601034 0.239583 
0.207519 0.355417 0.333009 
0.288194 0.0379391 0.233809 
0.380786 0.272585 0.235087 
0.190776 0.421206 0.286497 
0.338697 -0.455926 -0.0882679 
-0.293592 -0.436437 -0.12318 
0.264046 0.356518 0.315736 
0.302961 -0.173263 -0.184888 
0.322705 0.090003 0.034955 
0.227404 0.474382 0.0590308 
0.162758 -0.476661 -0.00288189 
0.145891 0.317723 0.345775 
0.331643 0.287222 0.308642 
0.198864 0.39951 0.30412 
-0.021039 -0.472473 -0.0109576 
0.12117 0.386789 0.306018 
-0.0650413 -0.470493 -0.0133414 
0.321694 0.400773 0.262887 
-0.0791265 0.322096 0.196627 
0.224994 -0.43098 -0.166965 
-0.0787806 0.0983716 0.0795242 
0.0373984 -0.48372 0.0295128 
0.331102 0.055171 0.0721653 
0.294039 0.0297529 0.0281972 
0.204697 0.426766 0.272333 
-0.421397 -0.388746 -0.184096 
0.400578 0.317565 0.0824295 
0.0322313 0.319839 0.311519 
0.310557 0.407657 0.0121985 
0.00643967 0.0662716 0.217723 
0.182097 0.27137 -0.130218 
-0.363659 -0.429792 -0.1428 
-0.183943 0.226376 0.0442554 
0.406033 0.309544 0.125337 
0.418459 0.250374 0.087499 
0.29439 0.165626 0.332507 
0.299035 -0.0148235 0.0505539 
-0.0023657 0.0935462 0.202244 
-0.077592 0.117354 0.0231622 
0.294428 0.311829 -0.0695125 
-0.267134 -0.406415 0.0125164 
0.2229 0.112251 0.325253 
-0.05294 0.384557 0.164457 
0.232378 -0.0640607 0.104048 
-0.0193258 0.426526 0.0538783 
0.111165 0.015854 -0.0653656 
0.275029 0.406575 -0.0387355 
0.119372 0.115723 -0.0750147 
-0.0444057 0.379879 0.0385737 
0.212927 0.455605 -0.0283594 
0.178725 0.328514 -0.112566 
0.00496255 0.369862 0.255125 
-0.00680736 0.43246 0.193774 
0.0864594 0.0711461 -0.0762595 
0.00406336 -0.431089 -0.154602 
0.138835 -0.459707 -0.0693453 
0.265656 0.312688 -0.0855318 
0.244939 0.463929 0.0141857 
0.117633 -0.0960322 0.0010251 
0.0746514 0.123127 0.284971 
0.287268 0.421561 0.176956 
0.119373 -0.441683 -0.126529 
-0.0457516 -0.439116 -0.129027 
0.151348 -0.0931674 0.0176023 
-0.256884 -0.360994 -0.300558 
0.291552 -0.00464805 0.157734 
0.224891 -0.427325 -0.0237126 
0.0830322 0.0669364 -0.0789355 
0.222259 0.0246728 -0.0187607 
0.337123 0.361327 0.00382586 
-0.0895927 0.0218075 0.0742931 
0.057767 -0.483273 0.0247394 
0.310458 -0.0169061 0.0980233 
-0.0786246 0.321753 0.206027 
-0.0131525 0.355809 0.247058 
-0.134383 -0.486206 0.0480204 
0.366066 0.269444 0.282304 
0.141522 0.157656 0.319601 
0.224189 -0.0698254 0.200177 
-0.00486711 0.427532 0.202153 
-0.0177305 0.423371 0.186506 
0.0893195 0.343909 0.316381 
0.125909 -0.0790115 0.229467 
0.430393 0.215465 0.127812 
0.0365841 0.438336 -0.0200417 
0.0461122 0.354154 0.291452 
0.0634963 0.407529 0.274273 
-0.379117 -0.436976 -0.0498313 
-0.0816267 0.316234 0.0613573 
0.329556 0.41028 0.0624464 
0.316258 0.095698 0.281862 
-0.427584 -0.395641 -0.165671 
0.392359 0.10676 0.152134 
0.00937058 0.0640633 0.226455 
0.0368673 0.140139 0.259934 
0.204718 0.235115 0.356897 
-0.31433 -0.38932 -0.224859 
0.260794 -0.429539 -0.0707664 
0.375141 0.0924222 0.097048 
0.241568 -0.41634 -0.230643 
0.112729 0.0268052 -0.0655007 
0.0336706 -0.40784 -0.243859 
-0.304381 -0.393063 -0.0347918 
0.354058 0.305926 0.285488 
0.0310945 0.285561 -0.123984 
0.286062 0.331717 -0.0637427 
0.424361 0.231335 0.179464 
-0.305031 -0.3656 -0.240018 
0.109675 0.386272 0.304301 
0.196288 0.364544 -0.102592 
0.291585 0.0692917 0.262355 
0.368375 0.233578 0.293398 
0.218263 -0.0931513 0.0621973 
0.179673 0.0707625 0.308945 
0.414503 0.28962 0.120014 
0.24296 0.45139 -0.0151794 
0.0605718 -0.478248 0.00402355 
0.365514 0.387923 0.159533 
0.407418 0.235428 0.223761 
0.303156 -0.000120785 0.131824 
-0.00548235 -0.467539 -0.0217928 
0.0415764 0.42266 -0.0446543 
0.349533 0.0756942 0.0719276 
0.243851 0.332363 0.336503 
0.318661 -0.437733 -0.152135 
0.239273 -0.426654 -0.187182 
-0.079345 0.117267 0.0185307 
0.0153693 0.062202 0.218685 
0.0487383 0.3842 0.279194 
0.180179 0.342017 0.340009 
0.375519 0.215825 0.01687 
-0.0457152 0.341099 0.233473 
0.226904 0.421229 -0.0596701 
0.187148 -0.00632863 0.294683 
0.330873 -0.41924 -0.215731 
0.18594 -0.10857 0.068721 
0.163911 0.101927 -0.097328 
0.232985 0.314834 0.346619 
0.14757 0.150671 -0.0814288 
0.2256 0.327593 0.342403 
0.031275 0.407815 0.254179 
-0.241242 -0.466702 -0.0170156 
0.228503 0.45037 0.224359 
0.20178 0.480932 0.0311265 
0.267015 0.231647 0.355497 
0.397285 0.194216 0.0486369 
0.302395 0.327104 0.310632 
0.322606 0.294687 -0.0751347 
0.0568283 -0.427431 -0.174631 
-0.305792 -0.45014 -0.0743414 
0.147134 0.0986874 -0.0891487 
0.287083 -0.051711 0.214735 
0.34242 0.221037 0.31884 
0.323705 0.172292 -0.0342786 
-0.138321 0.318282 -0.0100806 
0.188743 0.195789 0.348412 
0.395428 0.123063 0.210497 
0.288455 -0.0196819 0.18251 
-0.0445471 0.117157 0.155874 
0.322465 -0.418688 -0.227834 
0.295393 0.36031 0.293219 
0.0480962 0.132555 0.262801 
-0.01979 0.0616447 0.17209 
0.104561 0.385313 0.303112 
0.198543 -0.112667 0.0994066 
0.155649 0.146916 -0.0940653 
0.421625 0.237197 0.0915244 
0.312675 -0.00414561 0.101759 
0.199875 -0.436531 -0.153232 
0.41496 0.283736 0.140596 
0.109811 -0.417682 -0.210352 
0.18997 -0.476741 -0.00249969 
0.225661 0.465117 0.161616 
0.0938285 0.277455 -0.135135 
0.316296 -0.447729 -0.117793 
-0.0622151 0.0854757 -0.0410499 
-0.0189897 0.350133 0.243618 
-0.0717143 0.351538 0.11358 
0.239655 -0.423352 -0.201222 
0.0682299 0.31272 0.330857 
0.196 -0.112711 0.126767 
-0.00398417 0.067535 0.22764 
0.412196 0.139167 0.157331 
0.316722 0.0531505 0.173743 
-0.138407 0.17591 0.0110766 
-0.364636 -0.338439 -0.226232 
0.247722 0.0626527 0.29643 
-0.0332517 0.115913 0.220849 
0.299892 0.102797 0.302138 
0.155847 -0.481843 0.0174986 
0.120386 0.279378 -0.14112 
0.339966 0.150218 -0.000228367 
0.151259 0.419249 -0.0851983 
-0.334083 -0.41106 -0.206369 
0.00448924 0.290039 -0.108907 
0.340116 0.161862 0.311256 
0.313025 0.115823 0.00686037 
0.25717 -0.0625679 0.0428103 
-0.0268525 0.310926 0.267832 
0.0254091 0.102439 0.239163 
0.258407 0.00718014 0.233061 
-0.0732905 0.147475 0.113726 
0.427538 0.196662 0.182907 
0.0459744 -0.472217 -0.0165997 
-0.0113533 0.0719557 0.229571 
-0.262383 -0.4474 -0.0839101 
0.0641348 -0.462856 -0.046959 
0.120952 -0.461829 -0.0605273 
-0.0468692 0.129256 -0.0313342 
0.243708 -0.0427851 0.0146985 
0.106805 0.477521 0.0104612 
0.294069 -0.025297 0.134129 
-0.0358527 0.196131 0.223955 
0.385759 0.0943329 0.166253 
0.208777 0.156792 0.327176 
0.112917 0.403438 -0.092724 
0.219683 -0.408678 0.02613 
-0.0255279 0.0993755 0.238797 
0.0723496 0.256946 0.337409 
0.233094 0.223871 -0.109205 
0.129507 -0.10783 -0.0368018 
0.125046 0.0562408 0.298978 
0.422021 0.263095 0.157724 
0.257546 0.308174 0.344028 
0.00627396 0.0675976 0.223131 
-0.0313598 0.316638 -0.030591 
-0.370642 -0.380368 -0.232752 
0.230888 0.121354 -0.0501738 
-0.351229 -0.432686 -0.127938 
0.335266 0.262695 0.318689 
0.222747 -0.415167 -0.23364 
0.0991546 -0.112272 0.158313 
0.40482 0.132395 0.128955 
-0.0476073 0.0290547 -0.0958827 
-0.37131 -0.41613 -0.189556 
0.150756 0.316262 0.348148 
0.195803 0.406715 -0.0832096 
0.254782 0.276898 0.351792 
0.386362 0.315598 0.0318575 
0.349107 0.321885 0.275943 
-0.0392547 -0.423001 -0.180959 
0.189562 0.482432 0.0229468 
0.338354 0.235266 0.321858 
0.054794 0.0454135 -0.0933559 
0.0603291 0.25247 0.332803 
-0.042073 0.390759 0.186926 
-0.0353181 0.363236 0.219478 
0.320145 0.0365012 0.141475 
0.264419 0.0750964 -0.0224118 
0.255699 0.451121 0.00238314 
0.290559 0.033258 0.231285 
-0.18754 -0.440362 -0.113327 
0.415563 0.255945 0.195606 
0.158646 -0.467935 -0.0371229 
0.119699 0.303307 0.33594 
-0.0817091 0.0802046 0.0588657 
0.313536 0.423244 0.0983303 
0.0760663 0.424115 -0.0668622 
-0.180355 0.208056 -0.0594582 
-0.0714408 0.331683 0.0761724 
0.195358 0.430418 0.275462 
0.369496 -0.422911 -0.074103 
0.18505 0.316115 -0.11447 
-0.247718 -0.442993 -0.0966086 
0.371023 0.152818 0.277563 
0.258003 0.456951 0.11599 
0.245573 0.414403 -0.0591443 
0.0660813 0.418208 0.271164 
-0.107786 0.266817 0.0251763 
0.264551 0.0459317 0.234412 
0.363856 0.281728 -0.0130448 
0.109934 -0.104063 0.0164351 
0.24333 -0.438672 -0.0933095 
0.293384 0.38363 0.271288 
-0.199719 -0.406465 -0.234483 
0.394761 0.174712 0.247426 
-0.0420482 0.295142 0.255294 
0.0827928 0.150008 -0.0930247 
0.281901 -0.0430663 0.133033 
-0.0345153 0.152349 0.186917 
0.2235 0.436869 0.253724 
-0.165661 0.179679 0.00605748 
0.422806 0.248828 0.111169 
0.331317 0.396303 0.252117 
0.0635497 0.0663154 -0.085099 
0.349822 0.388771 0.0955118 
0.219611 0.464346 0.175485 
0.067722 -0.479468 0.017484 
-0.212496 -0.414944 -0.204518 
-0.0381861 -0.465066 -0.0335441 
-0.0406668 0.312408 -0.016546 
-0.0571032 0.0549045 0.11787 
0.393673 0.326902 0.137895 
0.30836 -0.00333349 0.0641429 
0.355525 0.320987 -0.00857115 
0.253124 0.065514 -0.020691 
0.0391233 0.269899 0.310679 
0.40002 0.29772 0.0459498 
0.123893 0.497573 0.0584175 
0.198271 -0.0427901 0.231836 
-0.0527625 0.359868 0.0359198 
0.373632 0.214393 0.287838 
-0.00793925 0.421744 0.0080994 
0.288115 0.00582148 0.22561 
-0.0541704 0.0757915 -0.0537188 
0.0885706 -0.0396365 0.258507 
0.119971 0.459316 -0.0336853 
0.195216 0.48059 0.0222417 
-0.0371422 0.128002 0.168572 
0.129444 -0.443221 -0.12211 
-0.0367006 0.410096 0.0705622 
-0.0302208 -0.495263 0.0802179 
-0.21774 -0.473754 0.00676768 
0.337705 0.370102 0.248716 
-0.0272021 0.409793 0.189858 
-0.247053 -0.415986 -0.199705 
0.255121 0.0383174 -0.00487272 
0.380032 0.35077 0.0900008 
0.35359 -0.432049 -0.175025 
0.115614 -0.47425 -0.00820339 
0.238334 -0.413626 -0.0641847 
0.318603 0.384645 -0.00453463 
-0.00588554 0.290816 -0.101553 
0.184562 0.34043 0.342693 
0.301995 0.397378 -0.0189621 
0.164511 -0.119318 0.172327 
-0.0286254 0.111373 0.240018 
0.0829265 0.481848 0.173339 
0.306503 0.392163 0.27402 
0.20577 0.437209 -0.0560958 
0.150788 0.373233 0.317012 
-0.221883 -0.406906 -0.238179 
0.346927 0.0669593 0.0749057 
-0.10122 0.240476 0.10221 
0.320595 0.395656 0.011102 
0.389251 0.237684 0.243493 
0.249875 0.0735119 -0.0251982 
0.0188211 0.427792 0.232008 
0.347679 0.13266 0.0258509 
0.120541 -0.487664 0.0345249 
-0.0394884 0.289895 -0.0586595 
0.286585 -0.0250028 0.223622 
0.269869 0.0871117 0.30673 
0.310298 0.0647315 0.250186 
0.417231 0.152463 0.155014 
0.157054 0.296761 0.347904 
0.208151 -0.0975273 0.141201 
-0.0259233 0.169582 0.201706 
0.25764 0.457415 0.0882831 
0.177528 0.167582 0.33113 
0.253452 0.192569 0.346385 
0.257792 -0.0630218 0.099334 
0.0915368 0.117375 0.291098 
0.424183 0.251741 0.141688 
0.059047 0.0678908 -0.0866884 
-0.300963 -0.402455 -0.0411631 
-0.265619 -0.422371 -0.0253935 
0.0390845 0.0693744 -0.0900251 
0.388067 0.313409 0.208544 
-0.13892 0.195858 0.0528055 
-0.0271697 0.369546 -0.0153681 
0.293133 -0.0330658 0.193197 
0.182411 -0.116613 0.0809203 
0.145225 0.249663 0.348609 
0.155727 -0.42016 -0.20495 
-0.0251738 0.155095 0.19645 
0.327174 0.321695 -0.0336819 
-0.327937 -0.429778 -0.146832 
0.0879803 0.469462 0.217986 
0.353467 -0.381558 -0.222333 
0.0642696 0.370311 0.293048 
0.177095 0.432614 -0.07455 
0.0212466 -0.071776 0.126008 
0.381317 0.141914 0.0634705 
0.00779748 0.358112 0.260621 
0.393461 0.152745 0.243149 
0.130941 0.0498883 -0.0565408 
0.217081 -0.0761594 0.1911 
0.12018 -0.0442324 -0.0873276 
0.0286389 -0.415406 -0.219555 
0.285834 -0.45648 -0.0788307 
0.29022 0.0101065 0.0302212 
0.398674 0.134924 0.217315 
-0.0590984 0.0945721 0.119343 
0.168102 0.30721 0.346345 
-0.0141601 0.401055 -0.00295912 
0.188073 -0.451057 0.0486385 
0.203192 -0.0970794 0.164186 
0.193477 -0.11783 0.118347 
-0.0776741 0.0632501 0.0820866 
0.276774 0.122085 -0.0292936 
0.093535 -0.491732 0.0541445 
0.413548 0.272868 0.0747605 
0.286622 0.397865 0.238399 
0.246598 0.434608 -0.030115 
0.399947 0.206756 0.239419 
0.315234 0.305255 0.315211 
-0.0121587 0.322501 -0.0505222 
0.258555 -0.389577 -0.0404132 
0.33331 0.373442 0.00941624 
-0.0773667 -0.462991 -0.0388188 
0.125919 -0.0634356 -0.0204654 
0.0132828 0.0893888 -0.0886296 
-0.0466386 0.392051 0.167321 
-0.035387 0.129701 0.22189 
0.361659 0.301614 -0.0171348 
0.357591 0.1655 -0.00172647 
0.0965256 0.439008 -0.0606013 
0.227485 0.297744 -0.1245 
-0.161905 -0.387755 -0.302398 
0.197551 0.17633 0.339337 
0.036532 0.198413 0.280298 
0.0482392 0.122559 0.260654 
0.0887691 0.0761563 -0.0765434 
0.318072 0.342921 -0.0316946 
0.320198 0.355298 0.29962 
0.095805 0.331572 0.330639 
0.358578 0.0729157 0.197684 
-0.278837 -0.424979 -0.166888 
0.177317 -0.0478117 0.23222 
0.00464543 0.258029 0.30661 
-0.0928841 0.223336 0.153012 
0.232803 -0.419534 -0.218429 
0.0672014 -0.0991568 0.122434 
0.204071 0.475062 0.0114784 
-0.267568 -0.417858 -0.188001 
0.394711 -0.419833 -0.149397 
0.163858 0.382506 -0.104897 
-0.215877 -0.448734 0.0637018 
0.130531 0.192817 0.329317 
0.215957 0.295794 0.352869 
0.403743 0.313426 0.082731 
-0.254618 -0.425781 -0.158999 
-0.00748619 0.0832843 0.241659 
-0.180661 -0.447412 -0.0895826 
-0.0788066 0.232151 0.19488 
0.242461 0.465141 0.127243 
-0.044614 0.147153 0.167797 
0.158156 -0.469138 -0.0269536 
0.334163 0.230425 -0.0467547 
0.325219 0.0370175 0.0844004 
0.0153715 0.334504 0.300821 
-0.0626464 0.371664 0.15176 
0.291387 -0.400625 -0.237522 
-0.0199688 -0.495551 0.0745942 
0.305552 0.201159 0.340861 
0.0511167 -0.4402 -0.12616 
-0.360195 -0.421341 -0.174076 
0.322461 0.392872 0.223171 
0.287106 -0.0128154 0.170682 
0.113167 -0.463675 -0.0465087 
0.0941903 0.367784 -0.102975 
0.356337 0.365288 0.048538 
0.287243 0.397075 -0.0350257 
0.162183 -0.463855 -0.0501472 
0.158526 -0.442365 -0.123118 
-0.198716 -0.466348 -0.0152998 
-0.0497945 0.397757 0.110521 
0.371476 0.24496 -0.0140564 
0.274819 -0.0567268 0.217721 
0.15576 -0.0746033 -0.0866642 
-0.0323791 0.402085 0.183456 
0.265467 0.107833 0.319378 
-0.186256 0.239725 -0.0107237 
-0.0664495 -0.377448 -0.348606 
-0.111533 -0.401622 -0.255625 
0.158744 -0.0898005 -0.0725121 
0.294924 0.0803135 0.00333222 
-0.0684512 0.354915 0.142162 
0.318747 0.0224637 0.0954694 
-0.169395 0.24129 -0.00552588 
0.411131 0.174024 0.0803328 
-0.00124045 0.0774879 0.211854 
0.344441 0.332208 -0.0121754 
-0.059114 0.0616883 -0.0618921 
0.141145 0.430591 -0.075048 
0.00500596 0.382833 -0.0477772 
0.121446 0.368846 -0.107248 
0.293657 -0.0272183 0.045884 
0.160129 -0.432772 -0.165145 
-0.0242989 0.379624 -0.0156523 
-0.0384506 0.114179 0.22811 
0.0855244 0.106585 0.282987 
0.316216 0.110014 0.0151756 
0.230539 0.16917 0.334608 
-0.0296494 0.230056 0.259032 
-0.00496947 0.0950113 0.245316 
0.313948 0.00927928 0.0980972 
0.291411 0.157324 -0.0443127 
0.297656 -0.429468 -0.046168 
0.368615 -0.450577 -0.0897025 
0.122712 0.442487 -0.0637016 
0.192364 -0.454939 -0.0788325 
0.191814 -0.429796 -0.17396 
0.15785 -0.113401 0.18349 
0.296119 0.417711 0.167315 
0.314641 0.224794 -0.0652064 
0.00565553 0.185755 -0.102798 
0.310089 0.418575 0.0246629 
0.176061 0.350151 0.333999 
0.165328 0.142432 0.318308 
-0.267519 -0.438126 -0.0383965 
-0.128293 0.171341 -0.0271766 
0.163861 0.129425 -0.117633 
-0.306437 -0.427278 -0.157486 
-0.0215418 0.155488 0.203729 
0.231826 -0.424349 -0.0569058 
0.171159 0.388234 0.311654 
0.240118 0.340693 0.334595 
-0.40544 -0.245661 -0.156535 
0.406899 0.17801 0.0664969 
0.256369 -0.423208 -0.0742446 
0.27721 -0.0575981 0.0555015 
0.228905 0.0649758 0.299128 
0.0995108 0.0710591 -0.0702288 
0.065999 0.468086 0.0140294 
0.188176 0.236311 -0.115908 
0.227617 0.00751537 -0.00939068 
0.0472039 0.430033 0.248837 
0.0755736 0.0959008 -0.080536 
-0.0524184 0.121075 -0.0256433 
0.262624 0.00498418 0.230789 
0.25107 -0.437752 -0.141128 
0.283974 -0.425889 -0.192536 
-0.232993 -0.467293 -0.0117588 
0.11766 0.436764 -0.0692683 
0.289882 -0.00916799 0.169942 
-0.0221338 0.158043 0.207871 
0.267608 0.19136 0.34558 
0.41821 0.183427 0.200272 
0.0851314 0.456246 -0.0252765 
0.352615 0.251043 -0.0433242 
0.309659 0.0267514 0.201727 
0.0376234 0.445227 -0.00284374 
0.404109 0.199273 0.0604743 
-0.0813518 0.338785 0.146515 
0.100653 0.00996617 -0.0780985 
0.0897576 0.402841 -0.0853314 
0.150792 -0.0226588 0.288535 
-0.00997833 0.428203 0.0212692 
0.348257 0.0812173 0.234487 
0.0532343 0.444802 -0.0278517 
0.337549 0.0822588 0.249854 
-0.222 -0.409576 -0.223358 
0.343793 0.071882 0.230486 
0.429234 0.176927 0.131618 
0.0238596 0.0696137 -0.0912629 
0.251225 0.301324 -0.114779 
0.261438 -0.0676945 0.054915 
0.402367 0.242878 0.228262 
-0.0576508 0.105154 -0.0265139 
0.390663 0.103015 0.171371 
-0.0440953 0.147741 -0.0298864 
-0.337731 -0.418911 -0.0420014 
-0.140924 -0.454323 -0.0670434 
0.266436 -0.057005 0.21336 
0.407367 0.208103 0.0626226 
0.0402259 0.362082 0.280796 
0.214302 -0.455141 -0.0724499 
-0.117157 -0.443579 -0.108519 
0.194772 -0.463044 -0.056688 
0.0643442 0.0355629 0.260647 
0.0836777 -0.470639 -0.0222639 
-0.0264212 -0.390755 -0.298595 
0.316039 0.199235 0.339016 
-0.412707 -0.436182 -0.116633 
0.0340219 0.291432 -0.121587 
0.408476 0.304934 0.127134 
0.350391 -0.444267 -0.132418 
-0.0470308 0.34185 0.218826 
0.372831 0.370824 0.181552 
-0.0917874 0.0500287 0.0533344 
0.289621 0.427695 0.147996 
0.064801 0.254519 0.333391 
-0.0510996 -0.485119 0.0415323 
0.408514 0.225987 0.0685756 
0.315523 -0.44121 -0.138695 
0.134471 -0.109409 0.192445 
0.298543 0.412256 0.176401 
-0.251166 -0.470404 -0.00137305 
0.124782 -0.459151 -0.0634716 
0.167583 -0.113692 0.0671473 
0.281022 0.151861 0.329718 
0.34966 0.340424 0.258945 
0.389313 0.252056 0.0200706 
0.22121 -0.421006 -0.20806 
0.0100007 0.443016 0.025736 
-0.0616126 0.299854 0.0097761 
0.261667 0.433554 0.203168 
0.0258225 0.176635 0.277687 
0.26658 0.356924 -0.072183 
0.107009 -0.0887486 0.206597 
0.256329 0.0622636 0.290484 
0.393687 0.227398 0.036406 
0.337375 0.385585 0.17336 
0.217045 0.0919503 -0.0462242 
-0.0432598 0.391919 0.172101 
0.229294 0.442358 -0.0329627 
-0.079569 0.138866 0.0162957 
0.408512 0.191416 0.0711044 
0.0728603 -0.432098 -0.160107 
0.3935 0.241536 0.0307909 
0.396857 0.273366 0.218913 
0.0332226 0.123253 -0.0863698 
0.0861151 0.369909 0.305452 
0.0683943 0.0900225 -0.0802306 
0.0149741 0.402214 -0.0443252 
0.276374 0.00365445 0.230378 
0.112368 -0.0313387 -0.114667 
-0.382912 -0.451161 -0.0649203 
0.337344 0.373307 0.27755 
-0.144979 -0.468069 -0.0171264 
-0.111949 0.261045 0.0330196 
0.261933 -0.0517339 0.181518 
-0.0274125 0.364548 -0.0224682 
0.0908794 0.438004 -0.0593062 
0.0185448 -0.423564 -0.181414 
-0.186384 0.215649 0.0146947 
0.0463124 0.416562 -0.0506788 
-0.33767 -0.381091 -0.231251 
-0.0393501 0.36071 -0.00345021 
0.10641 -0.116645 0.151875 
0.134168 0.326021 0.34339 
0.0126979 -0.474681 -0.00261625 
0.132314 0.106572 0.310157 
0.203561 0.240195 -0.116268 
0.35956 0.374717 0.0935527 
0.362564 0.326372 0.00887219 
0.12666 0.201159 0.333618 
0.133454 0.447262 -0.0602098 
-0.213119 -0.418393 -0.189241 
0.283439 -0.442397 -0.1281 
0.281443 0.383119 0.268297 
-0.382489 -0.446821 -0.0750082 
0.238095 0.383353 -0.0758718 
-0.0388004 0.407886 0.0966219 
0.124398 0.417035 0.285936 
0.243003 0.0276561 -0.00942606 
0.251998 0.457462 0.0111613 
-0.0841036 0.102523 0.0227419 
-0.0875994 0.326247 0.0948522 
0.294042 0.177534 -0.0614892 
0.0927115 0.49039 0.0612043 
-0.0681884 0.349692 0.0705589 
0.279363 -0.396803 -0.0437716 
0.0320369 0.136725 -0.0883525 
0.29287 0.428421 0.0114842 
-0.363649 -0.44519 -0.05151 
-0.124636 -0.446684 -0.0950744 
0.0587703 0.164495 0.276222 
-0.0385967 0.125001 0.223687 
-0.280492 -0.427003 -0.157125 
0.34138 0.0599509 0.166261 
-0.0831054 0.227266 0.178225 
-0.299362 -0.445345 -0.0692173 
-0.26556 -0.454765 -0.0276044 
0.336862 0.369342 0.0108435 
-0.0475243 0.106903 0.146538 
0.297267 0.00973745 0.0372633 
0.22964 0.456235 0.195539 
0.341452 0.0505987 0.0935826 
-0.00162814 0.114777 -0.0752371 
0.104938 0.0229798 -0.0711275 
0.0185658 0.167464 0.263497 
-0.0601195 -0.444069 -0.10325 
0.159409 0.00718277 -0.0401615 
-0.0526056 0.250166 0.243462 
0.141869 -0.0969745 0.206943 
0.35366 0.327922 -0.00148615 
0.173438 0.231532 0.354943 
0.218216 -0.35907 -0.283311 
0.109464 0.358614 -0.108122 
0.215113 -0.455794 -0.0668162 
0.100556 -0.403735 -0.263197 
-0.14572 -0.426375 -0.16408 
-0.0151318 -0.425608 -0.174133 
0.295771 0.0116658 0.146008 
0.0551849 0.100669 -0.0860014 
0.209563 0.151143 0.327365 
0.24062 0.460407 0.00219551 
0.18213 0.397627 -0.0917869 
0.283188 0.365896 -0.0570758 
0.0633855 0.455574 -0.01175 
0.223654 -0.0755061 0.103532 
0.206895 0.175933 0.339201 
0.238149 0.0647909 0.301011 
-0.0951511 0.058133 0.0135598 
0.161259 0.230208 0.351091 
0.102369 0.123099 0.29742 
0.248002 -0.386701 0.00252659 
0.170431 -0.0106652 0.296639 
0.15334 -0.130054 -0.0269016 
-0.29607 -0.39302 -0.0406956 
0.22827 0.410535 0.278547 
-0.0414553 0.184319 0.1904 
0.408678 0.29918 0.148139 
0.428598 0.18211 0.132231 
-0.130286 -0.44775 -0.0945534 
0.0446429 0.444109 -0.0160697 
0.259493 0.378949 -0.0646541 
0.0334664 0.079811 0.241131 
0.130328 -0.122695 0.0950754 
0.241706 0.120779 -0.0439701 
0.186982 0.144113 -0.110755 
0.301011 0.231048 0.345339 
0.21766 0.464033 0.181314 
0.293543 0.0285885 0.229889 
0.312447 0.086754 0.0238244 
-0.32308 -0.418956 -0.0436732 
-0.00765829 0.41699 0.00507694 
-0.341815 -0.389133 -0.235315 
0.430122 0.221085 0.120125 
-0.347065 -0.380514 -0.233553 
0.361014 0.198271 0.299514 
0.310936 -0.0191457 0.089134 
0.172233 -0.468852 -0.0296274 
-0.208597 -0.475347 0.0175398 
-0.290028 -0.283879 0.0374411 
0.374189 0.294419 0.00149687 
0.0466307 0.469298 0.158148 
0.153493 0.453082 0.250033 
0.205531 0.450779 0.235999 
0.0832756 0.355892 -0.104643 
0.329001 -0.395063 -0.237086 
0.324415 -0.438054 -0.152053 
0.0174046 0.210264 0.28488 
-0.0152592 0.0923339 -0.0766556 
-0.146724 0.320997 -0.0292107 
0.304578 0.00729432 0.124959 
-0.0043783 0.198254 0.287545 
0.384297 0.0953277 0.160493 
-0.0338774 0.40556 0.0504353 
0.217302 -0.0689224 0.205577 
0.0788013 0.153059 -0.0947728 
-0.0781137 0.290358 0.0115303 
0.0821251 0.104438 -0.0791256 
0.237359 0.0698412 0.303373 
0.34362 0.0461799 0.106666 
0.123294 -0.126341 0.148554 
0.394052 -0.419895 -0.165387 
0.300205 0.392369 0.239867 
0.420708 0.182656 0.104399 
-0.247499 -0.467074 -0.0160282 
0.393114 -0.416116 -0.145886 
-0.0258161 0.114928 0.21503 
0.359409 0.375826 0.195432 
0.268329 -0.434521 -0.163455 
0.279562 -0.447923 -0.115167 
0.293861 0.135256 -0.0204204 
-0.297253 -0.404537 -0.231415 
0.145031 -0.463849 -0.051897 
0.172451 0.407374 -0.0885598 
0.226844 -0.419325 -0.209971 
0.16322 -0.429053 -0.178421 
0.429487 0.221748 0.114675 
0.0722932 0.232219 0.331233 
0.0552248 0.440924 0.242164 
0.40708 0.1636 0.0799384 
0.29638 -0.0105047 0.215646 
-0.348668 -0.406643 -0.0355905 
0.213285 0.0520051 -0.033637 
-0.080989 0.290912 0.0217376 
0.127313 -0.149138 0.0100918 
0.237715 -0.410729 -0.0293099 
0.407905 0.269172 0.0595941 
-0.357605 -0.344606 -0.0167008 
0.298479 0.250826 0.342215 
0.32172 -0.419069 -0.222234 
-0.391457 -0.44547 -0.0803855 
0.242977 0.0386329 -0.0125166 
0.286606 -0.0581452 0.0893713 
0.170212 0.373853 -0.104946 
0.407014 0.145988 0.108877 
0.425073 0.188705 0.177257 
-0.125183 0.323339 -0.0512715 
0.147953 0.10613 0.315192 
0.223601 -0.418797 -0.000340956 
0.113061 0.0249474 0.288578 
-0.0430135 0.323 -0.0137031 
0.188499 -0.0425851 0.258066 
0.0991122 0.39687 0.297318 
-0.0101947 0.0721942 0.234691 
0.337811 0.235753 -0.0503692 
0.0172774 0.063177 -0.0943712 
0.151554 0.419995 0.28892 
0.261719 0.339318 -0.0760312 
0.179993 -0.119753 0.159499 
0.120476 0.112896 0.305072 
0.39943 0.226692 0.236414 
0.330128 0.369027 -0.00359285 
0.368304 0.0837928 0.19805 
0.281285 0.444385 0.0927926 
0.320873 0.188335 0.332527 
0.300916 0.369855 -0.0379768 
-0.0182334 0.136185 -0.0624572 
0.133245 0.471887 0.220067 
0.0347324 -0.491944 0.062022 
0.359633 0.305781 -0.0182938 
-0.00217402 0.0645212 -0.0943458 
0.364137 0.062726 0.106497 
0.0154954 0.110106 0.236169 
0.163413 0.258263 -0.136685 
0.264839 -0.444779 -0.118766 
0.337037 0.40191 0.0898683 
0.376856 0.10573 0.0939406 
-0.0542926 0.101392 0.130598 
0.28112 0.212928 0.351261 
0.365496 0.383003 0.139777 
-0.0119676 -0.475749 0.00648958 
0.222023 0.338456 -0.0971989 
0.382887 0.308434 0.019293 
-0.065186 0.337229 0.0567899 
-0.00951425 0.351813 0.24883 
0.15394 0.361182 0.323505 
-0.341525 -0.450333 -0.0727173 
-0.193716 -0.46737 -0.0129656 
0.324868 0.415681 0.094521 
-0.0374786 0.143463 0.17767 
0.0389497 0.0567547 0.244295 
0.41003 0.298236 0.104632 
0.301107 0.267303 0.340108 
0.336003 0.0399768 0.137761 
0.200811 0.464983 0.212284 
-0.0607814 0.33117 0.222365 
0.316023 0.411439 0.134353 
-0.0417131 0.317635 -0.0150544 
-0.00356002 0.362068 -0.0490196 
-0.0219994 0.19666 0.273092 
-0.0240974 0.0935447 0.175375 
0.180104 -0.423012 -0.201989 
0.121459 -0.0933376 -0.0397039 
0.0969944 -0.489941 0.0450826 
-0.247593 -0.468551 -0.00985622 
0.112059 0.00699886 -0.064134 
0.0716993 0.277323 0.322294 
0.116365 0.433465 0.268331 
0.100999 0.461128 -0.0248633 
-0.426188 -0.367295 -0.10097 
0.245952 0.136107 0.328079 
0.290612 -0.00314111 0.169408 
-0.0281569 0.325626 -0.0330287 
0.348036 0.0721838 0.222635 
0.284366 -0.453039 -0.0930484 
0.389655 0.116295 0.112127 
0.264833 -0.380244 -0.0370942 
0.00052694 0.267335 -0.104188 
0.207745 0.309664 -0.11294 
0.406028 0.30181 0.0763918 
0.34659 0.360478 0.21546 
0.326844 0.0572608 0.0638361 
0.219385 0.428844 0.265164 
0.0342323 -0.0597105 0.182135 
0.289381 0.331301 -0.0603205 
0.332825 0.0958973 0.271178 
0.268484 0.079414 -0.0204985 
-0.239188 -0.444198 -0.0963953 
0.349827 0.361057 0.0210679 
0.228403 -0.0729748 0.12053 
0.305655 0.0383341 0.151499 
0.104914 -0.109501 0.0582717 
0.222959 -0.44585 -0.0959475 
0.361264 0.145444 0.285682 
0.140502 -0.481367 0.0135865 
0.0501138 -0.467171 -0.0257255 
-0.0542244 -0.448944 -0.0902393 
0.173786 -0.429143 -0.17813 
0.0842848 0.441368 -0.0462282 
-0.052149 0.151517 0.16155 
-0.0622043 0.0547999 0.109347 
-0.0238946 0.418529 0.0490113 
0.402602 0.156832 0.0748562 
0.254183 -0.426028 -0.189037 
0.311153 0.0329596 0.143449 
0.200763 -0.42228 -0.205265 
0.23006 0.450477 0.213333 
0.317176 0.00633883 0.0786101 
0.404112 0.254378 0.220134 
0.285752 0.407719 0.220823 
0.317397 0.0705487 0.0401884 
0.165544 -0.481165 0.0165059 
0.101365 0.322547 0.334107 
0.148442 -0.409233 -0.251587 
-0.0866571 -0.452731 -0.0776766 
0.184136 -0.127739 0.107039 
0.103512 -0.10517 0.0482703 
0.231953 0.0922029 -0.0371906 
0.212803 0.201596 0.354413 
-0.079253 0.0971352 0.0490403 
0.223563 0.41829 -0.0682235 
-0.0578746 0.367712 0.0667154 
0.242395 0.437689 0.231629 
-0.372735 -0.436394 -0.120939 
-0.0131068 -0.472908 -0.00309914 
0.261327 0.353221 -0.078238 
0.37416 0.249905 0.276117 
-0.0502693 0.366185 0.0443988 
0.118284 0.400466 0.299379 
0.219871 -0.048755 0.00785075 
0.393359 0.332146 0.135753 
0.177977 0.0594706 -0.0718364 
0.292971 0.364382 0.291214 
-0.0698875 0.292344 -0.00373826 
0.232102 -0.0849225 0.0614613 
0.113135 0.165948 -0.0953761 
0.342195 -0.369905 -0.229934 
0.400263 0.256725 0.222661 
0.382674 0.276235 0.231785 
0.0340899 0.0539495 -0.0960448 
-0.204061 -0.453595 -0.0635535 
-0.0974385 0.29701 -0.0247619 
0.164382 -0.0849058 0.00945149 
-0.0498837 0.163401 0.168178 
0.225304 0.0289387 0.266515 
-0.141474 -0.444321 -0.103972 
0.370084 0.342692 0.0348988 
0.316463 0.0908248 0.278762 
0.118883 0.369961 0.313258 
-0.000583565 0.410148 -0.0205154 
0.17785 0.289372 -0.136195 
0.208727 0.264974 0.355852 
0.3407 0.398132 0.0753432 
-0.0158527 -0.410342 -0.230519 
0.208711 0.429508 0.265432 
0.249657 0.45705 0.144161 
0.397089 0.366827 0.130324 
0.198239 -0.0430889 0.238124 
-0.2943 -0.413879 -0.0521072 
-0.0331273 0.300817 -0.036009 
0.0186947 0.454699 0.16904 
0.140629 0.109569 -0.0662507 
0.187331 -0.121992 0.13631 
0.349006 -0.427621 -0.183841 
0.141541 0.370066 0.318782 
0.29187 -0.0246333 0.221776 
0.184561 -0.431603 -0.165424 
-0.0298048 0.359897 -0.0197458 
0.00983529 0.323245 0.296884 
0.360905 0.0758614 0.0838637 
0.312237 0.229379 0.339249 
0.00298009 0.40238 0.232773 
0.00669564 0.204915 0.286997 
-0.248582 -0.41696 0.041347 
-0.0379357 0.401755 0.0593329 
0.337506 -0.438704 -0.0513315 
0.212232 0.0247917 0.285049 
0.407081 0.161067 0.218616 
0.240501 0.349966 -0.0880957 
0.221199 0.461049 -0.0115389 
0.106746 0.0624187 0.292763 
-0.248268 -0.432597 -0.136147 
-0.00568716 -0.441851 -0.113483 
-0.0702683 0.349033 0.123866 
0.28206 -0.381384 -0.231725 
0.254237 -0.0587089 0.146179 
0.159248 0.362882 0.322054 
0.152843 -0.427231 -0.17757 
0.0602846 0.347171 0.307443 
-0.0785583 0.288853 -0.00303071 
0.296096 0.41575 -0.000735176 
-0.0640326 0.193202 0.16252 
0.178353 -0.064952 -0.119095 
0.290707 0.43922 0.0760121 
0.228293 0.474033 0.068294 
0.346873 0.304922 0.291991 
-0.420055 -0.432123 -0.12832 
0.286218 -0.00714291 0.225749 
-0.233186 -0.389901 -0.296902 
0.0964993 -0.472429 -0.0152143 
0.36075 0.32307 0.21984 
0.402795 0.279644 0.0514354 
0.135318 0.450147 -0.0556473 
0.153042 -0.0489348 0.257825 
0.0451186 0.21755 -0.128605 
0.290322 0.0279107 0.0237376 
0.290855 0.436365 0.026537 
0.277207 0.147258 -0.0396523 
-0.201092 -0.449379 -0.0795379 
0.176684 -0.434687 -0.154427 
0.0421915 0.367908 -0.0841387 
0.290567 -0.0518603 0.0650105 
0.030467 0.278724 0.299082 
0.358623 0.121843 0.0580731 
0.0719701 0.111191 0.272733 
0.405625 0.139635 0.199525 
0.282491 -0.0355832 0.03724 
-0.149843 -0.486034 0.0528081 
-0.061934 0.314039 0.0182374 
-0.316033 -0.449124 -0.0750576 
0.252321 0.187276 0.344859 
0.341672 0.382876 0.0392964 
0.189366 0.469787 0.200834 
0.270362 0.269248 -0.108773 
0.185531 0.414831 0.291764 
0.424579 0.241789 0.169211 
0.112084 -0.119166 0.159492 
0.326095 0.40121 0.136323 
0.390626 -0.430116 -0.129685 
0.247653 -0.0364001 0.228064 
0.109109 0.495242 0.0709952 
0.197836 0.372151 0.320664 
0.352306 0.329985 0.265949 
0.419297 0.162035 0.161276 
0.164928 0.411803 0.295829 
0.058559 0.480994 0.0787706 
-0.108203 -0.481579 0.0328703 
-0.0567408 0.347839 0.0276301 
0.0943472 0.181277 0.318707 
0.0260198 0.320029 -0.0906076 
0.184204 0.382824 0.314405 
0.166776 0.219054 0.352868 
0.0724074 0.40874 -0.080135 
-0.140066 -0.483943 0.0465676 
-0.183476 0.204352 0.00303776 
-0.193298 -0.463707 -0.0275454 
0.391795 -0.359192 -0.118713 
0.164465 -0.10516 0.18568 
-0.0914259 0.0711795 0.0278354 
-0.0554883 0.117547 -0.0237532 
0.220545 0.0820812 -0.0372793 
0.261592 -0.054761 0.214541 
0.269284 0.226669 0.354838 
0.251755 0.432362 -0.0304455 
0.183324 -0.124335 0.145366 
0.208104 0.402418 0.298172 
0.423189 0.234782 0.175895 
-0.423233 -0.429579 -0.138153 
0.145022 -0.0185032 -0.0383141 
0.24049 0.188232 -0.0974163 
0.417794 0.255223 0.0899043 
0.297961 -0.42918 -0.179979 
0.00617146 0.451149 0.141332 
0.315894 0.0588396 0.241168 
0.235928 0.388437 -0.0780605 
0.296601 -0.45614 -0.0830482 
0.259594 0.27751 0.352996 
0.426378 0.189324 0.120279 
0.161659 -0.126317 0.165749 
0.185711 0.20587 0.352407 
0.21145 0.476421 0.139334 
0.286247 0.0806127 0.291166 
0.123723 0.298885 -0.13634 
-0.349363 -0.419889 -0.176686 
0.111145 0.488303 0.0359844 
0.408544 0.285918 0.0694072 
-0.0483182 0.143836 0.16468 
0.149477 -0.105438 -0.0504396 
0.0872329 -0.0128942 -0.113699 
0.0135687 0.0674846 -0.0943609 
0.0851588 0.343121 -0.106657 
0.246672 -0.0478468 0.208237 
0.19534 -0.466976 0.0281495 
0.252301 0.428128 0.237509 
0.0145048 -0.410274 -0.23777 
-0.348706 -0.4392 -0.109995 
0.326657 0.0549686 0.184348 
0.291697 -0.00202636 0.175345 
-0.0346921 0.381489 0.00534323 
0.0995046 0.423365 -0.0745601 
0.275354 -0.350817 -0.00732692 
-0.139907 -0.413488 -0.210214 
0.357582 -0.201029 -0.100908 
0.162274 0.346591 0.332803 
-0.0727748 -0.470437 -0.00732286 
0.249355 0.0453526 0.265444 
-0.0219427 0.126855 0.209154 
0.123468 -0.0488126 -0.0893483 
0.389101 0.198187 0.259782 
0.213767 -0.434548 -0.155034 
-0.213916 -0.436739 -0.126686 
-0.059018 0.338734 0.0334365 
0.269905 0.440736 0.0018655 
0.0177332 0.331687 0.304882 
0.197507 0.144712 0.322673 
0.427172 0.181766 0.170346 
0.253053 0.0502235 0.248222 
0.0405941 0.118321 0.256878 
0.117005 0.0175946 -0.0629865 
-0.229472 -0.440064 -0.110924 
0.347315 -0.45605 -0.0659531 
0.120771 0.131339 0.306796 
0.2604 0.407623 0.257718 
-0.0650583 0.313267 0.0368163 
0.259574 0.365919 -0.0722469 
0.0881368 0.107965 0.287102 
0.217704 -0.0171506 0.258873 
0.27694 -0.424197 -0.198259 
0.380563 0.0970024 0.110536 
0.38044 -0.335704 -0.177805 
0.318537 0.0457543 0.195761 
0.256126 -0.0143167 0.229474 
-0.0725016 0.341366 0.148336 
0.0703255 0.09935 0.270817 
0.416628 0.277566 0.148429 
0.0556892 -0.0800947 0.178333 
0.143279 -0.429056 -0.17117 
0.00955389 -0.432652 -0.153446 
0.317007 0.195561 0.336056 
0.123904 -0.0641891 -0.0698661 
0.25565 0.160687 -0.060918 
0.00486278 -0.48748 0.0430024 
0.395805 0.122293 0.118286 
-0.00882668 0.406496 -0.009777 
0.136122 -0.0579954 -0.0875962 
0.131918 -0.482344 0.0833415 
0.0952002 0.441049 0.256012 
-0.041699 0.218194 -0.0671619 
-0.00070988 -0.454864 -0.0724118 
0.386678 -0.3909 -0.183813 
-0.280384 -0.399679 -0.0359089 
-0.0495241 0.273172 0.231142 
-0.120188 -0.460846 -0.0461019 
0.0784602 0.489258 0.090524 
-0.074261 0.0682043 0.0896512 
-0.282634 -0.36022 -0.277289 
0.29724 0.376979 -0.0403781 
0.109213 0.0362914 -0.0671929 
0.388886 0.13681 0.243588 
0.225837 0.459475 0.18234 
0.173051 0.305828 0.346246 
0.277744 0.419462 -0.0213498 
0.227271 0.27248 0.356917 
0.143994 -0.122067 -0.0304443 
0.287247 0.0842132 -0.00535015 
0.23591 0.465902 0.00932803 
-0.054278 0.376119 0.172933 
0.190955 -0.111296 0.076893 
-0.020955 0.0411611 -0.0973223 
0.125065 0.112111 0.307953 
0.227112 0.0470744 -0.0255313 
0.122207 0.141529 -0.0825711 
0.323696 0.14778 -0.0170592 
-0.0737279 0.146393 0.0517251 
0.222513 -0.0903218 0.0525195 
0.182082 -0.110155 0.0651656 
0.134617 0.500363 0.0890396 
0.207246 -0.100664 0.118571 
0.161944 0.127617 0.318965 
0.361709 0.283925 0.281278 
0.0297764 0.368413 -0.0781153 
-0.0226025 0.145253 -0.0526258 
-0.0359696 0.397062 0.0420812 
0.10411 0.0276631 0.284203 
-0.054303 0.147634 0.158358 
-0.273685 -0.435532 -0.0555771 
0.233191 0.0274068 -0.0130732 
-0.0299329 0.0979792 0.235341 
0.168166 0.429918 0.281678 
-0.315959 -0.333728 -0.23135 
0.237877 0.213132 0.358351 
0.397944 0.18726 0.240818 
-0.420275 -0.42363 -0.0945964 
0.387086 0.305049 0.0331145 
-0.323386 -0.4177 -0.187329 
0.248965 0.0168706 0.23735 
0.369117 0.385524 0.142796 
-0.294325 -0.437547 -0.06847 
0.208904 0.0487552 -0.0331461 
0.360403 0.151079 0.287303 
-0.0203499 0.411538 0.0164019 
0.18502 0.483409 0.135223 
0.0448479 -0.0950313 0.0926959 
0.181392 0.398601 0.306648 
-0.293509 -0.405745 -0.0474397 
0.278892 -0.430725 -0.174072 
0.367515 0.350169 0.188842 
-0.0594673 0.378351 0.114628 
0.179391 0.0953111 0.315653 
0.255543 -0.435078 -0.0782919 
0.26583 0.412994 -0.04127 
0.00716354 0.451568 0.162038 
-0.0989266 0.0331777 0.0462137 
0.314108 0.282752 0.324894 
0.265969 -0.423965 -0.19999 
-0.00608351 0.440702 0.0676791 
-0.0715823 0.123199 0.0404183 
0.221067 0.219298 0.360871 
0.0947534 0.0496915 -0.0737127 
0.306876 -0.0332459 0.0893693 
-0.29044 -0.434467 -0.0703903 
0.369798 0.176499 0.284687 
0.0500803 0.377129 0.28395 
-0.0248544 0.0690726 0.168902 
0.168097 -0.122289 0.0872189 
-0.0716316 0.0691221 0.0942721 
0.00329514 0.419322 0.224197 
0.041944 -0.477129 0.0100127 
0.253876 0.30474 -0.107594 
-0.0490862 0.390808 0.0827528 
0.325478 0.254297 0.328756 
-0.0274136 0.426386 0.126141 
0.32633 0.131968 0.0068385 
-0.31729 -0.422935 -0.167363 
0.268176 0.050433 0.236156 
0.310388 0.424406 0.0390254 
-0.371022 -0.422108 -0.171101 
0.385728 0.259203 0.0157536 
-0.101573 -0.463454 -0.0380773 
0.380095 0.25766 0.255228 
0.00549006 0.114358 0.242042 
0.151474 -0.439485 0.0886992 
0.0519437 -0.442709 -0.117759 
0.232471 -0.419628 -0.0536557 
0.367645 0.0660054 0.117296 
-0.349304 -0.42636 -0.0419518 
-0.0147911 0.319052 0.275217 
0.217825 -0.413019 -0.232131 
-0.126341 -0.381337 -0.331697 
0.226291 0.400105 0.291453 
-0.0290547 -0.489688 0.0557089 
0.361735 0.0787709 0.210047 
0.295448 0.019161 0.169129 
0.283378 -0.0549176 0.21555 
0.302599 0.41829 0.1451 
-0.0915711 0.0674608 0.0122617 
-0.0582151 0.383906 0.10499 
0.0344818 0.0896525 0.244599 
-0.0125694 0.423206 0.0216873 
0.285946 0.142624 -0.0316436 
0.345843 0.133862 0.0213273 
0.424151 0.201057 0.191217 
0.203618 -0.458773 0.0109394 
-0.100627 0.0444315 0.0166039 
0.426843 0.210468 0.170249 
0.142134 -0.455806 -0.0783443 
0.346159 -0.406888 -0.0463099 
0.134499 0.100436 -0.0649662 
0.343425 0.0548806 0.147978 
0.196172 0.353341 0.331497 
-0.0776401 0.115479 0.107939 
-0.384123 -0.376701 -0.0400625 
0.0642386 0.485832 0.0852055 
-0.347196 -0.440569 -0.104783 
-0.172482 -0.47351 0.00626108 
-0.0422059 0.135533 0.232228 
-0.397929 -0.417382 -0.0618104 
0.317911 0.38074 -0.0134031 
-0.0213814 -0.436685 -0.138646 
0.0939267 0.0285673 -0.0795728 
0.191511 -0.0879869 0.0218441 
0.323429 0.0447416 0.205281 
0.0997915 -0.495579 0.067212 
0.244355 -0.435723 -0.152784 
0.381938 0.345874 0.0940261 
0.0237648 -0.399532 -0.278696 
0.416873 0.228298 0.0882586 
0.321386 0.170727 -0.0391431 
0.291684 0.000408178 0.160001 
0.0121538 0.0621352 -0.095452 
0.0285821 0.407421 -0.0502155 
0.375247 0.199595 0.0149453 
-0.146311 -0.422597 -0.185359 
-0.0787169 0.0700184 -0.0295782 
0.202704 -0.0945977 0.174639 
0.398248 0.376818 0.146534 
-0.249874 -0.441993 0.0220088 
0.0945786 0.473019 0.212355 
0.0899891 0.243407 -0.129081 
0.127915 -0.0863613 -0.0553432 
-0.0460849 0.0422734 -0.0870755 
0.0502039 0.330835 0.316802 
0.302462 0.120511 -0.00545643 
0.000119708 0.392826 -0.0372355 
-0.0649596 -0.443381 -0.104906 
-0.133729 0.318598 -0.0679277 
0.138524 0.134658 0.312559 
0.0966383 0.3931 -0.0934917 
0.151404 0.306193 -0.124002 
0.370558 -0.409165 -0.212906 
-0.351316 -0.388915 -0.237032 
0.281423 0.427211 0.173798 
0.330187 0.393869 0.028226 
-0.352578 -0.412715 -0.199079 
0.2595 0.0463484 -0.00670339 
-0.114341 -0.417933 -0.202754 
0.424783 0.184409 0.113294 
0.302447 -0.0338104 0.075365 
-0.0233975 0.19315 0.221986 
-0.00962579 -0.474942 0.000810586 
0.288761 0.144955 0.328375 
-0.34339 -0.411985 -0.038228 
0.209013 -0.0985334 0.0886528 
0.290362 0.423385 0.161913 
0.159809 -0.0565634 0.240464 
0.349666 0.0575279 0.0928122 
0.192933 0.0318124 0.299454 
0.23424 -0.064464 0.12171 
0.262149 0.0546984 0.239055 
0.235919 0.0370473 0.2633 
0.239106 0.394619 0.293535 
0.174259 -0.165509 -0.00676742 
-0.314804 -0.448659 -0.0600092 
0.293872 -0.0427958 0.0605865 
0.168297 -0.469542 -0.0257752 
0.124651 -0.160094 0.0262064 
0.0867138 0.33383 -0.110329 
0.156857 0.391514 0.309883 
0.204505 -0.0344546 0.258848 
0.0882208 0.31744 -0.116692 
0.318859 0.0425999 0.15023 
0.241871 -0.435659 -0.157748 
-0.09718 0.29466 0.0960755 
0.0803435 -0.447495 -0.108964 
0.295382 0.028619 0.169627 
0.243973 0.100803 0.323494 
0.0272327 0.0378823 0.231571 
0.280745 0.00182618 0.228033 
0.277066 0.402094 -0.0419249 
0.251673 -0.0449583 0.217616 
0.172339 0.284051 0.353257 
0.185172 -0.436847 -0.148517 
0.0878314 0.400275 0.28914 
0.22501 -0.0882886 0.0767511 
0.315829 0.324014 0.301408 
0.259266 0.299884 -0.113285 
0.172031 0.470983 0.210657 
-0.1564 0.251104 0.00509301 
-0.410077 -0.395107 -0.0745352 
0.320569 -0.45979 -0.0738934 
-0.0153546 0.0940377 0.243448 
0.110683 -0.461097 -0.0610988 
0.317111 0.423608 0.0584884 
0.404304 0.29068 0.060453 
-0.338798 -0.437104 -0.0470488 
-0.0214781 -0.412849 -0.221556 
0.362992 0.278859 0.281521 
-0.172847 -0.312664 -0.321888 
0.046015 -0.124876 0.0727982 
0.277382 0.430283 0.181677 
-0.0225409 0.422177 0.0449124 
0.262734 0.407201 -0.0538744 
0.0818093 -0.482801 0.0268355 
-0.0866828 0.275876 0.0383403 
0.373489 0.291056 0.00642151 
-0.125373 -0.388746 -0.306039 
0.101625 -0.455811 -0.0768798 
-0.266332 -0.456039 -0.0473655 
0.304244 -0.0361542 0.0936187 
0.127684 0.429516 -0.0780941 
-0.0591776 0.308978 0.0107074 
-0.0869455 0.285157 0.0429969 
0.329445 0.0939062 0.0431099 
-0.0644428 0.346925 0.17399 
0.0271879 0.458081 0.0332427 
0.0259487 0.417145 -0.0385411 
0.150666 -0.404027 -0.267256 
-0.0864922 0.31128 0.182382 
0.113019 0.330788 -0.117749 
0.129296 -0.0549152 -0.0230743 
-0.068223 0.359602 0.138892 
-0.054115 0.384217 0.144017 
0.086297 -0.444652 -0.116386 
0.28129 0.438158 0.0132239 
-0.0834335 -0.452291 -0.0724011 
0.221103 0.401498 -0.0798943 
0.329356 0.0379936 0.142251 
0.121043 -0.443423 -0.121267 
0.290847 -0.416405 -0.228993 
-0.0989225 -0.480615 0.0315596 
0.0125469 -0.424429 -0.183033 
-0.0306574 0.377193 -0.00378205 
0.200292 0.0360792 0.295518 
0.208581 0.431144 -0.0624144 
0.200412 0.435085 -0.0642501 
0.256868 -0.0669566 0.0463353 
0.0359232 0.117027 0.257518 
0.34237 0.380535 0.219603 
-0.0656413 0.156786 0.13695 
-0.016594 0.107524 0.187261 
0.244081 -0.4055 -0.0421856 
0.414143 0.151938 0.190905 
0.301244 0.432917 0.0553941 
0.212275 -0.460113 -0.0635792 
0.125835 0.465367 -0.0272676 
-0.0553589 -0.459278 -0.0500028 
0.338312 -0.175808 -0.0757505 
0.369109 0.31737 0.213423 
-0.0567935 0.348082 0.0331885 
0.376169 0.233571 -0.00169415 
-0.184786 -0.446204 -0.0972198 
0.0711314 -0.426795 -0.181332 
0.27255 0.374033 0.289694 
0.304441 0.315196 -0.0552237 
0.115145 -0.0546816 0.255268 
0.00351182 0.449951 0.158245 
0.0279558 0.414906 -0.0437189 
0.142555 0.425683 0.283298 
-0.385787 -0.432525 -0.124555 
0.389068 0.110682 0.205475 
0.000995651 0.385629 0.24622 
0.233335 0.448738 0.217361 
0.135948 0.415057 0.287965 
0.0587634 0.304011 -0.109017 
0.393754 -0.368586 -0.148092 
0.251578 0.0343343 -0.00670754 
-0.0304931 0.371647 -0.00505574 
-0.257042 -0.461118 -0.0047051 
0.223017 0.142469 -0.0763367 
0.0254428 0.0288112 0.228009 
0.00483312 0.348989 -0.0606273 
0.00543797 0.086294 0.241185 
0.336105 0.384219 0.0254119 
0.185045 -0.0015078 0.295678 
0.361912 0.292646 -0.0207796 
0.421891 0.22975 0.192999 
0.0685128 0.391553 0.284054 
0.108225 0.497542 0.107862 
0.285434 0.424737 -0.00473432 
0.263325 0.172961 0.33783 
0.373292 -0.433415 -0.169698 
0.349816 0.350012 0.00958477 
0.328166 0.157704 -0.0205401 
0.293142 0.0688167 0.00619318 
-0.415765 -0.421504 -0.170281 
-0.25695 -0.432604 0.00548492 
0.164485 -0.431099 -0.167791 
0.180399 0.0737803 -0.0735892 
0.393041 0.3301 0.116369 
0.203025 0.296949 -0.13079 
0.398434 0.305871 0.0503085 
-0.0512907 0.365926 0.0496871 
-0.0260983 0.158402 0.214753 
-0.20326 -0.469646 -0.001182 
0.0886179 -0.417393 -0.212238 
0.260723 0.155456 -0.0537837 
0.396611 0.269734 0.0335309 
-0.326544 -0.442746 -0.0996518 
0.151608 0.121543 -0.101528 
0.263211 0.0553119 0.280566 
0.426919 0.212431 0.179468 
0.178048 0.103209 -0.0686493 
-0.164344 0.245038 0.0287334 
-0.0167815 0.376132 0.233699 
0.401575 0.238124 0.042295 
0.255766 -0.42694 -0.183774 
0.322424 0.418368 0.0984421 
0.336226 0.194026 -0.0477064 
0.281259 0.330741 -0.0699254 
0.0842042 0.0955581 0.28115 
-0.0540283 0.169997 0.164559 
0.233279 0.370004 -0.0851404 
0.151497 0.179852 -0.118364 
0.292996 -0.0498081 0.102823 
-0.362678 -0.439987 -0.10521 
0.16604 0.350061 -0.10893 
-0.258725 -0.392978 -0.276699 
-0.0305736 0.304622 -0.0385025 
0.296316 0.424766 0.141935 
0.107307 -0.161726 0.0386672 
0.0650454 0.445966 0.238558 
0.12092 -0.400735 -0.273916 
0.180248 0.368943 -0.106257 
0.228377 0.164009 0.33251 
0.104754 -0.442565 -0.123916 
0.115929 0.0210241 0.291718 
-0.0686719 0.0984595 -0.0227468 
0.0472494 -0.431896 -0.160423 
-0.0946621 0.256098 0.100176 
0.00841611 -0.448415 -0.0931149 
0.215136 0.447293 0.240424 
0.348528 0.232655 0.312236 
0.340391 0.382456 0.0296279 
0.144345 -0.0521748 -0.0229365 
0.339215 0.392124 0.0501336 
0.166914 -0.0979329 0.191388 
0.0840738 0.0348649 -0.0821182 
-0.0616763 0.166802 0.148391 
-0.149495 -0.466406 -0.0203478 
0.405073 0.198105 0.0658174 
0.259576 -0.437716 -0.142643 
-0.139037 -0.441815 -0.108843 
0.137628 0.347952 0.327053 
0.117317 0.426 0.276755 
0.271849 0.419219 0.227278 
0.165797 -0.389681 -0.3188 
0.18542 0.411245 0.296241 
0.241195 0.374714 0.310315 
0.245126 0.428438 0.250117 
-0.0506108 0.394297 0.102796 
0.222815 -0.0174927 -0.00325606 
-0.338038 -0.39737 -0.233795 
-0.0878781 -0.418491 -0.199035 
-0.0955483 0.267159 0.145602 
0.11389 0.471842 0.22315 
0.141809 -0.0413954 -0.0293981 
0.253022 -0.430685 -0.175998 
0.0237407 0.0885442 -0.0873396 
0.0202011 0.117853 -0.0834437 
-0.363205 -0.434366 -0.120462 
0.00212301 0.338754 -0.0622834 
-0.308571 -0.338667 -0.243472 
-0.00714716 -0.0403988 0.141533 
0.127043 -0.465645 -0.0416951 
0.196802 0.400722 -0.0888762 
0.138921 0.301776 0.342631 
0.40387 0.341938 0.139709 
-0.0883217 0.325643 0.170705 
0.247921 -0.297504 -0.25954 
0.379592 0.384614 0.140737 
0.312108 0.0174061 0.117737 
0.215237 0.479761 0.0664415 
0.190232 -0.106049 0.066548 
-0.01718 0.431701 0.054227 
0.266035 -0.241206 -0.00580769 
0.052175 0.124631 0.263427 
0.340342 0.0757042 0.240826 
0.250408 0.463119 0.089977 
0.0122035 -0.383271 -0.329686 
0.123366 -0.441106 -0.130262 
0.272014 0.0834501 -0.0234434 
0.201458 -0.0847677 0.192138 
-0.0703439 0.35225 0.0888683 
0.12677 -0.391109 -0.310041 
0.422097 0.17098 0.110921 
0.374052 0.256787 -0.00552153 
0.24932 0.172585 0.338229 
0.387639 0.149927 0.0650778 
0.336998 0.193468 0.321804 
0.0336739 0.366917 -0.0810277 
0.344035 0.0615643 0.182973 
0.180316 -0.109596 0.168953 
0.345255 0.204486 0.320206 
0.0217047 0.346353 -0.0799649 
0.0135096 -0.413552 -0.218469 
0.303422 0.429665 0.108912 
0.263631 -0.399149 -0.0553162 
0.331748 0.273286 0.316444 
0.133734 0.366882 0.316113 
0.229585 0.42955 -0.0494168 
0.373308 0.072855 0.112929 
-0.00403241 -0.486536 0.0469271 
-0.295641 -0.419075 -0.185797 
-0.402307 -0.283764 -0.0354158 
0.185818 0.445125 0.250967 
0.110106 -0.413984 -0.232687 
0.368971 0.363931 0.0912984 
0.205513 -0.0407476 0.231215 
-0.287577 -0.42414 -0.163068 
-0.0630547 0.110862 -0.0207804 
0.104584 0.313837 0.338411 
0.245838 0.206973 0.357382 
0.205311 0.104613 -0.0553303 
0.411365 0.219061 0.0740236 
0.224263 -0.439614 -0.0889411 
0.338786 0.0955788 0.264709 
0.0303957 -0.0947283 0.0993373 
-0.0779125 0.0529729 0.0877169 
0.378932 0.141261 0.0591832 
0.0279247 -0.448676 -0.099627 
0.411705 0.27326 0.181985 
0.0962175 0.493796 0.098032 
0.239328 -0.0658497 0.0923617 
0.42043 0.24135 0.0881088 
0.21574 0.178951 0.344043 
0.220112 0.139247 -0.0736927 
0.119847 -0.0666813 -0.0439771 
-0.0402664 0.109818 0.158882 
-0.299634 -0.424061 -0.0562517 
0.374975 0.0847765 0.180843 
-0.17417 -0.467911 -0.0145836 
0.406543 0.307936 0.144411 
0.431462 0.215015 0.155982 
0.172838 0.387806 -0.101683 
-0.317253 -0.426962 -0.047075 
0.373965 0.23573 -0.00583435 
-0.0359184 0.178556 0.262314 
0.291522 -0.442932 -0.132183 
0.352142 0.383305 0.108371 
0.373175 0.387237 0.146462 
0.193225 -0.0841953 0.0179182 
0.238648 0.316075 0.345554 
0.22053 0.469222 0.000654662 
0.189457 -0.423259 -0.195384 
-0.40584 -0.438532 -0.103643 
0.316531 0.290217 0.319468 
-0.0103663 0.077944 0.184633 
0.176781 0.0117635 -0.0340493 
0.367815 0.138733 0.0458161 
0.074979 0.415696 0.274284 
0.148295 0.303888 -0.127278 
-0.3103 -0.39919 -0.225593 
0.0767882 0.397781 -0.0861517 
0.399182 0.138175 0.220745 
0.316048 -0.45629 -0.0871784 
0.344874 0.156745 0.306442 
0.274924 -0.442629 -0.129573 
0.2138 0.242636 0.357 
0.197275 0.357892 0.328626 
-0.0878926 -0.412743 -0.219629 
0.414209 0.276504 0.177954 
0.125205 -0.053346 -0.0858752 
0.21382 -0.10967 -0.0624804 
0.313316 0.00395244 0.0976556 
-0.203785 -0.467187 -0.0180361 
-0.081678 0.097346 0.0345206 
-0.0453646 0.32793 -0.00600912 
0.409667 0.210328 0.0718438 
0.354046 0.373678 0.0520874 
0.21317 -0.0243722 0.262716 
-0.150167 -0.446038 -0.0991117 
-0.111898 -0.404983 -0.250404 
-0.0828587 0.0890815 0.0448809 
0.0158557 0.263654 -0.11482 
0.0345853 0.0728465 -0.0902165 
0.267617 0.421315 -0.027332 
0.371872 0.350843 0.0523585 
0.259384 0.449499 0.151966 
0.323983 0.415141 0.0492683 
0.283552 0.32741 -0.0660025 
0.140737 0.445691 0.262559 
-0.0135139 0.337277 -0.0458176 
-0.0279452 0.284152 -0.0723813 
-0.29993 -0.390599 -0.238245 
0.164659 -0.397929 -0.287325 
0.316257 0.366516 -0.0271372 
-0.0110667 0.310955 0.283842 
0.263556 -0.333645 -0.238757 
-0.0242774 0.426848 0.111736 
0.250105 0.394448 0.283711 
-0.0878949 -0.420502 -0.189477 
0.151279 -0.0261857 0.284228 
-0.0631909 -0.361137 -0.357139 
0.0608728 -0.441052 -0.122377 
0.122731 -0.0576673 -0.0307017 
0.158078 -0.484605 0.068291 
0.0971884 0.118331 -0.0803711 
0.224902 0.377357 -0.08787 
0.245488 0.0363167 0.242289 
0.0935322 -0.12966 0.0358638 
0.244432 0.11608 0.325631 
-0.0708306 0.340776 0.161516 
0.155237 -0.0965909 0.200701 
-0.428607 -0.325142 -0.150471 
0.18985 0.191235 0.345986 
0.252329 -0.385052 -0.00162504 
0.418031 0.23033 0.203194 
0.144634 0.436367 0.273639 
0.176209 0.412017 -0.0875676 
0.321037 0.0519943 0.159461 
0.00597562 0.393473 0.243276 
0.190649 0.488499 0.0490962 
0.381094 0.199602 0.0223876 
0.182998 -0.462718 0.0552724 
0.137829 -0.0319815 -0.0356637 
0.322683 -0.374704 -0.235739 
-0.427741 -0.397171 -0.11684 
-0.133395 -0.48155 0.0331532 
-0.000298396 0.0425219 0.193903 
0.347532 0.304084 -0.0442055 
0.056577 -0.435501 -0.147713 
-0.339375 -0.452859 -0.0581792 
0.144667 0.455868 0.249929 
0.29847 0.000650294 0.142024 
-0.0962674 -0.430881 -0.152138 
0.226389 0.471433 0.125737 
-0.0812237 0.313398 0.0564817 
0.0872185 -0.0926704 0.191143 
0.329622 0.0755317 0.251568 
0.139629 0.101079 0.312567 
0.0439415 0.304354 -0.103318 
-0.0198221 0.426882 0.172257 
-0.379022 -0.414704 -0.198135 
0.105385 -0.108095 0.0264709 
0.298812 0.0249239 0.181167 
0.351133 0.318437 -0.0214292 
0.210026 0.185052 -0.110148 
0.218894 -0.0739669 0.0213939 
-0.350533 -0.332201 -0.222908 
-0.42146 -0.406804 -0.0995049 
0.339689 0.391701 0.26141 
0.210127 0.460081 0.213755 
0.186003 -0.074162 0.204459 
-0.147872 -0.0460553 0.00797303 
0.358341 0.126822 0.276138 
-0.0277087 0.0894381 0.168563 
0.000737686 0.244047 -0.105018 
0.204489 -0.0106947 0.285066 
-0.00605046 0.0913871 0.242122 
-0.30476 -0.435826 -0.126383 
-0.236296 -0.429964 0.0493277 
0.349566 0.336357 0.000275609 
0.122682 0.383521 0.310686 
0.173167 0.444958 -0.0602272 
0.202772 -0.0600628 0.0062387 
0.240682 0.019052 0.244999 
0.137239 -0.0764642 -0.00404556 
0.234221 0.324258 0.34148 
0.37278 0.205529 0.289133 
0.226792 0.0570991 -0.0286776 
0.0807392 0.0948963 -0.0796753 
0.35339 0.306916 -0.0318143 
0.124419 -0.12423 0.108481 
-0.0248565 0.0869114 -0.0688057 
0.0831135 0.317531 -0.114376 
0.215777 -0.0120838 -0.0072131 
0.264997 0.420786 0.235221 
0.14202 -0.070546 -0.0796792 
0.400784 0.172966 0.0623123 
0.339863 0.156927 0.309182 
0.258309 0.0276311 0.232902 
0.272067 -0.0313339 0.0266646 
0.151751 0.0972517 0.31438 
-0.242078 -0.383664 -0.307778 
0.135177 -0.0776694 0.228318 
0.406733 0.154508 0.0834904 
0.309521 0.363365 0.297786 
0.370923 0.145952 0.035913 
0.171779 0.278784 -0.135024 
0.0650781 0.449226 0.234102 
0.294846 -0.396835 -0.236834 
0.308398 0.0247844 0.211989 
0.358354 0.324633 -0.000595441 
0.368332 -0.413521 -0.0709572 
0.0260197 0.395273 -0.057005 
0.143395 -0.146588 -0.0029878 
-0.0757384 0.115627 0.112857 
0.072516 0.307172 -0.113296 
0.150083 -0.104627 0.0384356 
0.195972 -0.147281 -0.0286269 
0.167941 0.105015 0.317329 
-0.0658719 -0.456268 -0.0602913 
0.244118 -0.0616993 0.104527 
0.0969696 0.135626 -0.0873554 
0.332689 0.15151 0.311915 
0.285223 0.0899615 0.300996 
-0.307811 -0.379117 -0.0265746 
-0.00574152 -0.435336 -0.13693 
-0.280515 -0.405975 -0.229387 
0.0167967 0.455396 0.0488266 
-0.191947 -0.414679 -0.212216 
0.221659 0.0595538 -0.0300828 
0.022981 0.386666 -0.0586211 
0.358528 0.28798 0.278723 
0.28772 -0.0478847 0.0575851 
0.25574 0.125848 0.325636 
0.279562 0.216228 -0.0899893 
0.0292983 0.202336 0.284254 
0.234081 0.293749 0.352191 
0.286633 -0.0224575 0.0377795 
-0.211637 -0.430727 -0.146403 
0.293948 0.0607732 0.248693 
0.238963 0.011748 -0.00483954 
0.152564 0.342496 0.335291 
0.391443 0.121273 0.111815 
0.366282 0.0642895 0.121771 
0.270108 0.372362 0.29393 
-0.0465158 0.0774988 -0.0592742 
-0.183468 -0.485725 0.047865 
0.0903912 -0.446557 -0.112757 
0.238572 -0.0408366 0.22134 
0.128848 -0.436549 -0.151336 
-0.030266 -0.415046 -0.213972 
0.154607 0.470414 -0.0169087 
-0.0281551 0.424762 0.1495 
0.107029 0.00218668 -0.0732657 
-0.0921906 -0.396021 -0.279832 
-0.0576916 0.378397 0.149021 
0.240273 0.389616 0.295704 
-0.323779 -0.405099 -0.0377124 
-0.034062 0.148937 0.220058 
0.37257 0.0879879 0.09473 
0.120823 -0.452716 -0.0860969 
0.372014 0.210634 0.0118364 
0.314238 -0.431172 -0.170135 
0.389908 0.336114 0.123002 
0.0911704 -0.466074 -0.0431982 
0.104882 -0.471788 -0.0195439 
-0.157406 -0.427888 -0.156541 
0.219686 0.385962 0.307553 
0.128442 0.499033 0.068958 
0.26762 0.453596 0.0350447 
0.0951935 -0.0144488 -0.103717 
-0.120557 -0.484236 0.0411729 
0.118732 0.0836911 -0.0650559 
-0.130713 -0.387609 -0.304022 
-0.069251 0.30599 -0.0969467 
0.219817 0.0138631 -0.0151571 
0.0207623 0.386632 0.262271 
0.291329 -0.424984 -0.201078 
0.419208 0.156599 0.163893 
0.153684 0.105611 0.314936 
0.188014 0.0103837 -0.0318506 
-0.344415 -0.42867 -0.144923 
-0.292571 -0.408107 -0.220742 
0.306648 -0.421673 -0.214729 
0.276892 0.355075 -0.0651619 
0.268745 0.047884 -0.0023236 
-0.284366 -0.435249 -0.126222 
0.0552499 0.465717 0.192389 
-0.101781 -0.440657 -0.120758 
-0.267301 -0.435583 -0.0332034 
0.352501 0.194668 0.310073 
-0.0236747 0.428076 0.0730516 
0.349556 0.180881 0.306312 
0.118325 0.423184 -0.0811447 
0.0407019 0.204402 0.30021 
0.152567 0.115228 0.317196 
0.275471 0.420298 0.208985 
0.138041 0.383923 -0.103557 
-0.0319548 0.416178 0.0764472 
-0.0208949 -0.442779 -0.117231 
0.305918 0.105035 0.296241 
0.297496 0.391969 -0.0266935 
0.254102 0.356018 0.320479 
-0.0616536 -0.44291 -0.10947 
-0.0928649 0.0332678 0.0604973 
0.058839 0.137305 0.270574 
0.257902 0.416566 -0.0437315 
0.373864 0.22579 0.28659 
0.374813 0.254849 0.273637 
0.191275 -0.102179 0.0552415 
0.147082 -0.101646 0.0292717 
-0.0753383 0.113337 0.0493463 
0.0106464 -0.467721 -0.0224827 
0.0932647 0.0197026 0.279158 
0.249268 0.0541608 0.289872 
0.187058 -0.119419 0.0950749 
-0.0924188 0.2088 0.135008 
0.0784583 -0.450751 0.10734 
0.241884 0.217012 0.358506 
0.201776 -0.4643 -0.0462847 
-0.0956062 -0.437942 -0.129334 
0.297791 -0.444256 -0.0496364 
0.18034 -0.0431548 0.258497 
0.397533 0.24699 0.037723 
0.0653407 -0.0992416 0.111326 
0.299075 -0.00442039 0.195679 
0.221571 0.44984 -0.0321174 
-0.0260628 -0.484775 0.0410375 
0.150613 -0.404373 -0.260358 
0.312853 -0.44353 -0.134511 
-0.429315 -0.378305 -0.155311 
-0.0400398 0.409587 0.141823 
0.274264 0.435054 0.165562 
-0.231435 -0.391531 -0.29095 
0.115576 -0.418502 -0.211082 
0.238828 -0.0442684 0.208755 
0.283933 -0.0432501 0.0430431 
0.419034 0.266524 0.167372 
0.41414 0.148204 0.13136 
0.107177 0.0231698 0.28779 
-0.352362 -0.44985 -0.0516604 
0.329183 0.396712 0.134911 
0.316965 0.132911 -0.00528974 
0.0945425 -0.426105 -0.187758 
0.199932 0.477182 0.00726594 
0.404602 0.167319 0.22568 
0.0369889 0.0639038 -0.0924011 
0.222005 0.0357453 0.275313 
0.233965 0.125454 -0.0500068 
0.171261 -0.434323 -0.15431 
0.268575 0.0704116 0.288256 
0.403718 0.319449 0.169405 
-0.394291 -0.390442 -0.223359 
-0.0407983 0.408719 0.116869 
0.386045 0.22129 0.0311022 
-0.0693802 0.178767 0.136061 
0.107278 0.102555 0.298904 
0.0780225 -0.263772 0.0890372 
-0.0503329 0.388053 0.16749 
0.246009 -0.0179666 0.22939 
-0.201547 -0.479604 0.0251625 
0.349183 0.387161 0.168156 
0.07239 -0.0289767 0.254786 
-0.00194815 0.446978 0.129596 
-0.0671389 0.161583 0.136363 
0.00916985 0.447248 0.178841 
0.191905 0.0378604 -0.0381096 
0.196106 0.444443 0.250289 
0.0515421 -0.0892221 0.131676 
0.143706 -0.108068 0.0443179 
-0.195905 -0.428841 -0.158837 
-0.30833 -0.431151 -0.0553749 
0.350869 -0.348995 -0.217663 
0.271669 0.106498 -0.0321517 
0.362188 0.131471 0.0523907 
0.225887 0.00233598 0.260278 
0.271068 0.136937 0.32721 
0.266133 0.100117 -0.0312058 
-0.0478366 0.377905 0.187536 
0.199221 -0.356086 -0.299496 
0.0050836 0.450849 0.147453 
-0.0182357 -0.38708 -0.311662 
0.231171 0.408 -0.0706912 
-0.0102043 0.100309 -0.0760015 
0.251817 -0.390579 -0.0163405 
0.354029 -0.414174 -0.0560088 
0.231491 -0.413027 -0.0078345 
0.380876 0.345797 0.0796727 
-0.098794 -0.421278 -0.188206 
0.346639 0.386801 0.127747 
0.169762 0.468807 -0.0150601 
0.33694 0.34384 -0.0112917 
0.374983 0.0717713 0.123042 
0.191015 -0.417404 -0.221662 
0.195242 0.414265 0.290395 
0.184009 0.207679 -0.120121 
-0.0624786 0.352378 0.173353 
0.0635048 -0.422108 -0.192333 
0.115323 0.457518 -0.0357677 
-0.0290261 0.161122 0.217998 
-0.0249059 0.130226 0.21201 
0.331998 0.169587 0.319337 
0.425637 0.170096 0.125188 
0.119931 0.498432 0.0980653 
-0.0367245 0.391067 0.197191 
0.354986 -0.347222 -0.213615 
0.149825 -0.117118 0.1853 
0.160888 -0.432717 -0.159163 
-0.297931 -0.414672 -0.198051 
0.305676 0.424844 0.0314197 
-0.00572046 0.0976652 0.203404 
0.303703 0.0684841 0.023429 
0.430191 0.182441 0.157188 
0.380332 0.110673 0.225274 
-0.0232464 0.411932 0.0254688 
0.137868 -0.426681 -0.179183 
0.224389 0.174282 -0.104803 
-0.0442175 0.392106 0.075097 
-0.0587391 0.339718 0.0282615 
0.0931319 0.295245 0.337977 
0.356794 0.293427 -0.0306181 
-0.182053 -0.388147 -0.29741 
0.303485 0.034375 0.15494 
-0.0496228 0.32829 -0.00175778 
0.0186419 0.422611 0.234742 
-0.0556381 0.379967 0.163879 
0.326293 0.388763 0.166933 
0.279121 -0.0272266 0.158675 
-0.234672 -0.47388 0.0117141 
0.181826 -0.112734 0.164616 
-0.187598 -0.435745 -0.130043 
-0.421802 -0.376024 -0.183066 
0.215312 -0.0260142 0.24803 
0.0864182 0.46494 -0.01324 
0.16899 -0.073726 0.209858 
-0.42998 -0.416695 -0.137365 
-0.385999 -0.372767 -0.225753 
0.287385 0.383063 0.267908 
0.0902794 -0.0816315 0.208378 
0.196271 0.0912119 -0.0504512 
-0.273462 -0.425996 -0.165838 
-0.0757244 0.128761 -0.00160728 
-0.301553 -0.410057 -0.0467082 
0.218594 -0.426348 -0.186906 
0.209131 -0.0994266 0.0992457 
-0.0606894 0.109007 0.125655 
-0.276756 -0.40429 -0.0278433 
-0.0601914 0.309121 0.0157227 
0.206332 -0.0331827 0.244619 
-0.115809 -0.447677 -0.0916101 
0.302448 0.107884 0.00130993 
0.224195 0.336823 0.338885 
-0.305444 -0.376792 -0.23274 
-0.0932206 0.324882 0.141133 
0.10678 -0.121756 0.00342523 
0.234057 0.346342 -0.0925917 
0.414989 0.22341 0.212139 
-0.0481648 0.156954 0.168158 
-0.0933204 0.0641707 0.0214637 
-0.122529 -0.440271 -0.116971 
0.217769 0.0414666 -0.0257396 
0.041776 -0.460154 -0.0548488 
-0.101358 -0.150714 0.0733188 
0.114012 -0.0148348 -0.0686784 
0.281811 -0.406569 -0.0459334 
0.34504 0.0423357 0.124675 
0.20121 -0.418337 -0.220954 
0.263573 0.208378 0.353536 
0.138146 0.164473 0.320544 
0.303696 0.125216 -0.00779054 
0.191735 0.136554 0.321851 
-0.0321594 0.0608065 -0.078941 
0.260207 0.21774 0.356853 
-0.426827 -0.395293 -0.107044 
0.405528 0.16947 0.0709764 
0.30389 0.0527642 0.24039 
0.220099 0.459499 -0.0166014 
0.177111 0.209563 -0.125127 
0.0752865 0.276435 0.325219 
0.408507 0.159678 0.0838406 
0.267815 0.0173848 0.231006 
-0.0892936 -0.422164 -0.184346 
0.294368 0.0580829 0.0172676 
0.406796 0.213884 0.23038 
0.334618 0.0594364 0.0719213 
0.10633 0.482061 0.189642 
0.0599519 0.108081 0.266606 
0.253932 0.389106 -0.0668292 
0.425639 0.224329 0.172349 
0.301391 0.0414487 0.172269 
0.228943 0.294664 0.352481 
0.309922 0.415586 0.1401 
0.078583 -0.125856 0.0531413 
0.0848754 0.48455 0.0366563 
0.029177 -0.342929 -0.34724 
0.198552 -0.0466987 0.22725 
0.0944395 -0.436397 0.108676 
0.0337454 -0.0122803 0.222667 
0.273747 -0.438045 -0.15158 
0.335297 0.294406 0.301895 
-0.05512 0.0656737 -0.0635411 
0.290336 -0.02365 0.14296 
0.0510689 -0.477512 0.00661515 
0.0721207 0.0362511 -0.0912905 
-0.0279792 0.133302 0.214853 
-0.0435206 0.408312 0.131136 
-0.363632 -0.409381 -0.216681 
0.145967 0.173308 0.329021 
-0.409204 -0.405823 -0.0722963 
0.354457 0.380346 0.084629 
0.00635532 -0.486098 0.0375929 
0.228237 0.378103 -0.0834708 
0.193181 -0.427339 0.0532022 
0.0324448 0.384384 0.269259 
0.127478 0.441594 -0.0654856 
0.326289 0.0625476 0.239473 
0.183253 -0.121292 0.0916995 
0.410453 0.138158 0.167635 
0.360129 0.177886 -0.00911229 
0.0468811 -0.405212 -0.258631 
0.364998 0.0830858 0.208171 
0.422593 0.233118 0.100746 
0.338163 -0.440348 -0.14715 
0.24175 -0.0778788 0.165962 
0.113091 -0.421818 -0.195936 
0.37642 0.223167 0.283162 
-0.346134 -0.444901 -0.0858792 
-0.00818021 0.369648 -0.0428041 
0.387883 0.165196 0.259232 
0.275041 -0.394338 -0.0432499 
0.00948232 0.392829 -0.0474676 
0.166447 0.420714 0.288824 
0.347764 0.0818946 0.240035 
0.149337 -0.0357442 -0.0284546 
0.262372 0.0368921 0.231902 
0.137337 0.133895 -0.0759546 
-0.0310909 -0.435019 -0.141027 
-0.244905 -0.451564 -0.0687835 
-0.298899 -0.367485 -0.250105 
-0.0273119 0.101717 0.173127 
0.188996 0.337031 0.343769 
0.273564 0.449544 0.0530321 
0.308582 -0.0204608 0.0744166 
0.240711 0.409698 -0.066013 
0.37233 0.0940763 0.215185 
-0.0171782 0.290769 -0.074952 
0.346273 0.180985 0.310624 
0.233173 0.434863 -0.0432473 
0.307838 0.191674 0.339045 
-0.00183462 0.444445 0.0672561 
0.195995 0.153248 0.325555 
0.108326 0.423194 0.274804 
0.160053 -0.402708 -0.273391 
0.1954 -0.0120025 0.289268 
0.0788037 0.476571 0.190058 
0.187932 -0.166475 -0.0155899 
0.312493 0.372256 0.298479 
0.343095 0.391078 0.115401 
0.106017 0.0399213 -0.0701384 
-0.20858 -0.443571 -0.0973269 
0.214859 0.467766 -0.00595078 
0.117796 -0.433255 -0.158053 
0.0128525 -0.451863 -0.0834901 
0.201282 -0.345877 0.0636991 
0.253761 -0.0623784 0.03827 
0.312836 0.0823107 0.276561 
0.102608 -0.476345 -0.00149923 
-0.268656 -0.387368 -0.288563 
-0.032991 0.406461 0.180573 
0.0738099 -0.101362 0.105122 
0.258949 0.152244 0.3307 
-0.0521386 0.0800771 -0.0506569 
0.199052 0.0350058 -0.0339999 
0.299146 0.408231 0.186841 
0.118238 0.284371 -0.139811 
0.273237 -0.0439267 0.13773 
0.404237 0.181181 0.232221 
0.415965 0.152441 0.165963 
0.156272 0.16468 0.32404 
-0.288623 -0.438505 -0.112265 
0.145311 0.49785 0.0791213 
0.359875 -0.42422 -0.206062 
0.167466 -0.112804 0.178738 
0.12315 0.070605 0.302065 
0.29907 0.434626 0.0460009 
0.328033 0.406757 0.0423439 
0.23529 -0.410181 -0.249407 
0.335346 0.167966 -0.0221282 
-0.00383679 0.299161 -0.0771671 
0.252671 0.169713 0.335124 
0.300953 0.297082 0.328019 
0.332758 0.298821 0.301448 
0.354521 0.119865 0.055739 
0.320079 0.0205645 0.110768 
0.336271 0.057463 0.188111 
0.119106 -0.0966342 -0.0125937 
-0.0211196 -0.445333 -0.103337 
0.35215 0.38579 0.177572 
-0.359406 -0.428481 -0.0453632 
0.039076 0.00693899 0.236663 
0.363129 0.19092 -0.00497022 
-0.351932 -0.405326 -0.231167 
0.134197 -0.0406339 0.272285 
0.350862 -0.456863 -0.0862794 
-0.0805808 0.10225 -0.00943873 
0.210381 0.222134 -0.121835 
0.121384 -0.0373238 -0.061784 
0.332935 0.0701922 0.0600242 
0.367936 0.0645417 0.136328 
0.389194 -0.406424 -0.113244 
-0.0481932 0.118023 0.146558 
-0.00899264 0.0729406 0.221702 
0.267386 0.371001 -0.06497 
0.109002 0.369676 0.31121 
0.412847 0.143071 0.133469 
0.00341602 0.0902865 0.242964 
0.155268 -0.137705 -0.0190924 
0.199265 -0.469245 -0.0357826 
0.0703329 -0.487404 0.0414828 
0.120276 -0.417281 -0.221253 
0.2159 -0.433718 -0.164488 
-0.234061 -0.448213 -0.0804596 
0.190454 0.42464 0.282826 
0.326233 0.285757 0.316622 
0.202645 0.467308 -0.0161989 
-0.0804096 0.306725 0.0493554 
0.354593 0.244051 0.30306 
-0.197233 -0.480077 0.0298578 
0.300476 0.111769 0.307116 
0.100545 0.132553 -0.0845675 
0.0931726 -0.389191 -0.320422 
0.35973 0.0973958 0.24366 
0.28904 -0.0248226 0.18411 
0.339122 0.0520682 0.0841161 
0.243786 -0.0713304 0.0433113 
-0.0786064 0.0840426 0.0716614 
0.428339 0.227646 0.158583 
0.191131 -0.118947 0.138922 
0.340862 -0.381195 -0.23033 
-0.382472 -0.348187 -0.221407 
0.317112 0.42146 0.072867 
-0.0497226 -0.446938 -0.0987922 
0.293874 -0.0501043 0.0975697 
-0.0215481 0.401695 0.0040535 
0.1953 -0.436676 0.0474419 
0.365958 0.313132 0.263032 
0.429874 0.178203 0.143694 
0.067119 -0.478988 0.0118106 
0.199971 0.415011 0.287344 
0.401526 0.259781 0.217877 
0.1711 0.137161 0.320814 
0.00633759 0.427952 0.22095 
-0.274198 -0.408815 -0.0202927 
0.117497 -0.106342 -0.0261703 
0.0492325 0.469543 0.173354 
0.373529 0.196011 0.283703 
0.239622 -0.0737508 0.0882089 
0.199168 0.210475 0.355875 
0.160402 -0.470867 -0.0224734 
0.396769 0.313821 0.0464098 
-0.00538441 -0.479727 0.0146777 
0.119841 -0.0596828 -0.0697852 
0.274158 -0.451495 -0.0954986 
-0.262484 -0.439921 -0.115744 
0.344672 0.113918 0.0476048 
-0.0203215 0.4044 0.207792 
0.286705 -0.0161328 0.224896 
0.0703352 0.0266318 -0.0959284 
0.263536 0.456532 0.075118 
-0.321423 -0.43913 -0.108345 
-0.0214636 0.416204 0.021681 
0.0133143 0.041626 -0.103049 
0.146735 0.417832 0.288753 
0.305598 0.288561 0.32864 
0.344816 0.393901 0.0878624 
0.280769 -0.43286 -0.169411 
-0.0013547 0.0376922 -0.105652 
0.139265 0.062011 -0.0546001 
0.147127 0.393206 -0.098454 
0.389418 -0.407321 -0.186429 
0.228938 -0.06762 0.101329 
0.270615 0.427224 0.204524 
0.1906 0.0867925 0.310614 
0.367191 -0.389449 -0.211278 
0.0174464 -0.43498 -0.140783 
0.391643 0.259731 0.0233948 
0.0781246 0.432056 -0.0596253 
0.22507 -0.411446 -0.246014 
-0.00307122 0.384341 -0.0382461 
0.354913 0.133249 0.282027 
-0.367508 -0.440192 -0.101118 
-0.0268646 0.38176 0.21836 
0.159943 0.142366 0.317918 
0.270896 0.402772 -0.0505822 
0.00825649 -0.445 -0.106253 
-0.394292 -0.421669 -0.171632 
-0.0765384 0.0936328 0.0819589 
0.333989 0.391143 0.0316227 
-0.0805586 0.315387 0.188813 
-0.0294422 -0.469064 -0.0225431 
-0.220296 -0.449477 -0.0750202 
0.344932 0.381427 0.14847 
-0.102684 0.238672 0.0977256 
-0.262819 -0.429311 -0.0131184 
-0.300499 -0.445117 -0.0872101 
-0.257343 -0.465544 -0.0135676 
0.193422 0.396586 -0.0905321 
0.22457 -0.441481 -0.0936258 
-0.0680395 0.208831 0.20246 
-0.0482488 0.360855 0.198887 
-0.367395 -0.28765 -0.00540796 
0.176653 0.477363 0.00159538 
-0.00776004 0.100333 0.195011 
0.0863419 -0.439407 -0.13138 
0.0184484 0.069548 0.234847 
0.401777 0.188755 0.23748 
-0.078974 0.10749 -0.0110056 
-0.0644476 0.297618 0.230379 
0.133556 0.478314 0.207353 
0.157926 0.405422 0.299299 
0.212716 -0.0797776 -0.133183 
-0.342287 -0.372446 -0.232115 
-0.171235 0.185245 0.0072214 
-0.0800491 0.118072 -0.000765833 
0.172308 -0.465168 -0.0447968 
-0.0931401 0.0799266 0.0235806 
-0.320578 -0.431665 -0.137165 
0.0553658 0.0953553 0.260101 
0.190468 0.204294 0.35259 
-0.296897 -0.409387 -0.0495151 
-0.0192696 -0.454988 -0.065449 
-0.347272 -0.406711 -0.221119 
0.00125792 -0.481322 0.0238365 
0.397358 0.214765 0.243794 
-0.28923 -0.393737 -0.254922 
0.276104 0.447807 0.0582357 
-0.375696 -0.383064 -0.232072 
0.419533 0.165753 0.181528 
0.183097 -0.409106 -0.253477 
0.331651 0.0835964 0.25933 
-0.026513 0.196619 0.257328 
-0.328223 -0.387228 -0.22981 
-0.0334736 0.17917 0.23657 
0.0566342 -0.414758 -0.215924 
0.290256 -0.00114147 0.0319008 
0.150237 -0.485961 0.0313621 
0.155765 -0.0516768 -0.0187209 
-0.242253 -0.400138 -0.252056 
0.364306 0.070487 0.181034 
-0.133086 -0.487418 0.0600318 
0.0401761 -0.0198362 0.227682 
-0.0155597 0.083638 -0.0803245 
0.145532 -0.00794491 -0.0414151 
0.338784 0.225437 -0.039527 
0.257603 0.420327 0.247793 
0.0708868 0.11568 0.274937 
0.334313 0.339601 0.289336 
0.123147 0.356018 0.319819 
0.10337 0.388098 -0.0999657 
0.245001 0.314791 -0.0947079 
0.272245 -0.062097 0.201861 
0.113328 -0.021943 0.278555 
0.142345 0.442731 -0.0668132 
0.365519 0.152925 0.0181494 
-0.425884 -0.410469 -0.110412 
0.225559 0.473883 0.0317206 
-0.273235 -0.436617 -0.0611749 
0.150472 -0.0950494 0.203037 
0.178311 -0.122122 0.0905484 
0.0705183 -0.490968 0.0504723 
-0.271969 -0.434049 -0.0505583 
0.279719 -0.458283 -0.0660371 
-0.285373 -0.410379 -0.215131 
0.338224 0.372704 0.253212 
-0.0998569 0.220885 0.124435 
0.217194 0.472081 0.00427194 
0.248909 0.369008 0.312312 
-0.0681704 0.190395 0.156461 
0.425967 0.233652 0.171119 
-0.0670009 0.0766001 -0.0403165 
0.13182 -0.0846268 0.00453089 
-0.323746 -0.379246 -0.22698 
0.392613 0.121912 0.215053 
-0.26314 -0.444905 -0.0922507 
0.223165 0.47771 0.0748061 
0.0422525 0.270897 0.313904 
0.253343 0.322318 0.3408 
0.218471 0.305937 -0.120269 
0.37159 0.363196 0.111878 
0.228667 -0.437693 -0.142379 
0.247371 0.159719 0.333327 
0.317535 0.0260988 0.125989 
-0.421038 -0.386581 -0.093519 
0.302856 0.133332 0.315928 
0.254764 -0.434574 -0.155376 
-0.28654 -0.432049 -0.142852 
0.196211 0.393445 -0.0937203 
-0.345871 -0.397154 -0.0317079 
0.12385 -0.0477333 -0.0354687 
0.0517908 0.418932 0.260755 
0.277185 0.416409 0.218185 
0.149103 0.0411992 0.303881 
0.149514 -0.466266 -0.0428929 
0.385547 0.158244 0.0516803 
0.100907 -0.106414 0.177746 
0.355592 0.354202 0.0252193 
-0.0925685 0.322757 0.154472 
-0.408714 -0.411153 -0.0734917 
0.371163 0.0697306 0.144819 
0.363437 -0.43511 -0.164547 
0.186357 -0.0948495 0.0290769 
-0.0358123 0.391978 0.0266785 
0.257378 0.033113 0.234054 
0.110729 -0.119782 0.154165 
0.340627 0.131946 0.0203376 
0.165787 0.0550397 -0.066971 
-0.392171 -0.300198 -0.205501 
0.252062 -0.398221 -0.0441988 
0.2707 0.328321 0.330103 
0.0769255 0.426499 0.265631 
0.129859 0.308991 0.342537 
-0.0628225 0.0950321 -0.0306562 
0.164607 0.012284 0.300436 
0.389921 0.124347 0.223727 
-0.0333364 0.415026 0.0992962 
-0.373691 -0.44497 -0.0521533 
0.0162868 0.175803 -0.0935255 
0.406629 0.136989 0.127016 
0.151948 -0.0700719 -0.0860223 
0.209017 -0.0516206 0.00466441 
0.296924 -0.337621 -0.235154 
0.0205674 -0.464185 -0.0372365 
0.0493279 0.357292 -0.0903228 
0.258217 0.143298 0.329337 
0.0199827 0.0224739 0.219475 
-0.23354 -0.403242 -0.250066 
0.139605 -0.457771 -0.0743187 
-0.0382517 -0.412454 -0.222331 
-0.196207 0.217533 -0.0549763 
-0.0453138 -0.457672 -0.062817 
0.0793069 -0.49042 0.056057 
0.282503 -0.0458504 0.178928 
-0.0321415 -0.447123 -0.100428 
0.206233 -0.414587 -0.235388 
0.268154 0.454114 0.0728421 
-0.241504 -0.42774 -0.155015 
-0.0295199 0.396256 0.204087 
-0.0489832 0.0425491 0.131036 
0.214005 0.43368 -0.0556824 
0.319573 0.102685 0.0227736 
0.245927 0.0197142 -0.00436416 
0.296735 0.270945 0.341352 
0.38485 -0.433288 -0.167878 
0.203875 -0.0392565 -0.00326389 
0.118173 0.126977 0.306113 
-0.41281 -0.426749 -0.147124 
-0.392169 -0.430019 -0.0572501 
0.0146021 0.0477685 0.215187 
0.344215 -0.434495 -0.164804 
0.232005 0.447813 0.22792 
0.218167 0.0153328 0.279407 
0.333279 0.4085 0.0659473 
0.054215 0.388717 -0.081235 
0.0649795 -0.438215 -0.132489 
0.41216 0.208721 0.224427 
0.33792 -0.428614 -0.189074 
-0.367965 -0.308404 -0.217701 
0.00171664 0.0568329 0.199864 
0.0958044 -0.449479 -0.101457 
0.223961 0.476885 0.0399252 
-0.380846 -0.432476 -0.132726 
0.373004 -0.259917 -0.104944 
0.224342 0.440573 -0.0411649 
-0.0372857 -0.431085 -0.154994 
0.303407 -0.447436 -0.112735 
0.242171 -0.438589 -0.142517 
0.0409551 0.423709 0.25291 
0.398424 0.126227 0.122075 
0.288518 0.410778 0.211722 
0.204201 0.483368 0.115702 
-0.258523 -0.418716 -0.191693 
0.203617 0.207534 0.357713 
-0.353639 -0.451679 -0.0603646 
-0.0230708 0.100593 0.17648 
0.0876163 0.0895854 -0.0760137 
0.135087 0.458399 0.245593 
-0.0196556 0.385301 0.223919 
0.210313 -0.40899 -0.248463 
-0.0950094 0.292812 0.188729 
0.083598 -0.104243 0.0682659 
0.124502 -0.0410698 -0.11342 
0.0578613 0.394351 0.276121 
0.286727 -0.347757 -0.232832 
0.388945 0.339048 0.100291 
0.391984 0.187594 0.253307 
0.395413 0.32789 0.12742 
0.161232 -0.0510042 -0.0173637 
-0.0267306 0.198774 0.236607 
0.044802 0.406061 -0.0605321 
0.392478 -0.41369 -0.177287 
0.193584 0.484953 0.0354602 
0.388814 0.154178 0.25093 
0.312017 0.00910438 0.107215 
-0.0724157 0.14288 0.116015 
0.15869 0.467476 0.224125 
0.208547 0.0581313 0.297843 
0.264627 -0.439226 -0.14017 
0.318861 0.372924 -0.0172158 
-0.00455464 0.357001 -0.0494821 
0.0392203 -0.414927 -0.218696 
0.392934 0.353115 0.160361 
0.198484 0.298808 -0.132394 
0.389369 0.211532 0.257128 
0.382464 -0.414528 -0.1966 
0.205955 -0.370815 -0.295985 
0.293611 -0.356099 -0.234794 
0.00373392 0.45105 0.152767 
0.288535 0.443904 0.0510382 
-0.166487 -0.477521 0.025073 
0.0448344 0.467806 0.169791 
-0.108819 -0.461706 -0.0447781 
0.190632 0.036189 0.302035 
0.0679515 0.46436 0.213835 
-0.0264838 -0.477042 0.0130649 
0.235433 0.356343 0.32801 
0.136837 0.486051 0.175037 
0.374194 0.251305 -0.00716115 
0.129076 -0.0514839 -0.0901188 
0.306138 -0.427626 -0.188389 
-0.370074 -0.391657 -0.234455 
0.133327 -0.414967 -0.228606 
-0.378791 -0.367383 -0.0354284 
0.379489 0.139028 0.25997 
0.0592026 0.377823 -0.0877493 
-0.0478219 0.0931739 0.141655 
0.238503 0.450758 0.199612 
0.37706 -0.393742 -0.201645 
0.157205 -0.472815 -0.0183375 
0.165341 -0.0538922 0.225147 
0.158641 -0.135474 0.137006 
0.186694 0.482338 0.139997 
-0.0836209 -0.369418 -0.359341 
0.274923 0.227237 0.35313 
0.0869773 -0.0282911 -0.142667 
0.249274 0.321137 -0.089027 
0.354139 0.0826625 0.226784 
0.293931 0.305132 0.331784 
-0.301009 -0.369723 -0.0156646 
-0.0467331 -0.469224 -0.0115351 
0.0358575 -0.459151 -0.0542486 
0.0706541 0.361077 -0.0996912 
-0.382073 -0.40493 -0.228661 
-0.249473 -0.43563 -0.124471 
0.316303 0.0279349 0.130885 
0.288977 0.164179 0.332474 
-0.0896398 0.0453034 0.062351 
-0.00141607 0.128118 -0.0793814 
0.326554 -0.431912 -0.0443891 
-0.0842651 0.0604692 -0.0246076 
0.282213 0.0673672 0.268019 
0.237741 -0.414948 -0.0590816 
0.27321 0.0802996 0.298604 
0.121725 0.00210411 -0.0564235 
0.261585 -0.38492 -0.0387065 
0.102432 -0.0695635 0.232371 
0.322876 0.40054 0.140803 
-0.0207075 0.352623 -0.0334376 
0.0851993 -0.422565 -0.191125 
0.332162 0.15936 0.316239 
-0.0536656 0.367324 0.179672 
0.380413 0.298047 0.0192253 
0.112803 0.36971 -0.105822 
-0.0286675 0.427026 0.140673 
0.198547 0.456108 -0.0316136 
0.2608 0.114987 -0.0334957 
-0.177192 -0.437738 -0.125147 
0.246375 0.325366 -0.0875635 
-0.0199496 0.290632 -0.0705257 
-0.161125 -0.487132 0.0582782 
0.157577 0.277643 0.35367 
0.185701 0.151127 -0.122464 
0.193338 0.127906 0.322523 
0.214558 0.4376 0.254115 
0.0452374 -0.315001 -0.332027 
0.102822 -0.46179 -0.0539838 
-0.318621 -0.417535 -0.0439985 
-0.257171 -0.354864 -0.302019 
0.124106 -0.0590189 -0.078519 
0.0689891 0.355495 -0.102184 
0.423692 0.170143 0.15545 
0.326623 0.32683 -0.0317458 
0.170773 -0.416934 -0.218389 
-0.0969038 0.0362761 -0.0443439 
-0.0348099 0.341623 -0.0197911 
0.285187 -0.429284 -0.178868 
0.0911817 0.399333 -0.089667 
0.0056586 -0.479423 0.0128197 
0.118082 0.432025 -0.0718579 
0.290275 0.103603 0.305471 
0.41284 0.289161 0.133851 
0.394512 0.11163 0.144877 
0.338786 -0.437322 -0.156309 
0.27055 -0.414104 -0.22893 
0.274315 -0.0464363 0.180593 
0.237195 -0.0768227 0.0841337 
0.056608 -0.477502 0.00818703 
-0.340681 -0.414415 -0.198774 
0.193889 -0.45707 0.0399715 
0.163422 -0.12808 -0.0325646 
-0.37292 -0.407253 -0.217691 
-0.376381 -0.331374 -0.219859 
-0.0159204 0.391506 -0.0197178 
0.311732 0.261183 0.334025 
0.136637 0.172002 0.326206 
-0.428948 -0.389816 -0.165767 
-0.0256207 0.413204 0.0356428 
0.108269 0.372607 -0.104092 
0.427967 0.219071 0.164582 
0.246097 -0.405179 -0.0478844 
0.144329 -0.454383 -0.0876248 
-0.243211 -0.450573 -0.0778681 
0.121031 -0.0368197 -0.116508 
0.0854976 -0.467113 -0.0354185 
0.263893 0.374931 -0.0654152 
-0.0430655 0.388882 0.0444154 
0.0857708 0.41791 0.27586 
0.0331861 -0.489474 0.0514628 
-0.00879863 0.299962 -0.0683346 
0.304682 0.0931078 0.289885 
-0.295465 -0.441735 -0.104573 
0.0986948 0.0651375 -0.0712323 
-0.353635 -0.417779 -0.179867 
0.117436 0.479812 0.0127626 
0.207245 0.464294 0.204645 
-0.115711 0.0096546 0.0121786 
0.00743249 0.21211 0.285489 
0.0872792 0.390975 -0.0935478 
0.164656 -0.399584 -0.28145 
0.13205 -0.0453924 -0.029251 
0.420509 0.177364 0.192361 
-0.368801 -0.422832 -0.0434339 
0.326035 0.377893 -0.00209175 
-0.163037 -0.464654 -0.0230362 
0.396198 0.162517 0.240616 
0.168428 -0.0691317 0.210685 
0.376383 0.0738584 0.127572 
0.0424282 0.0904098 -0.0871585 
0.246808 0.346552 0.329978 
-0.0145433 0.121632 0.19554 
0.0818336 0.487806 0.146566 
-0.00264929 0.427808 0.0129331 
-0.0128098 0.103627 0.188175 
0.0589775 0.0561516 0.258359 
-0.328399 -0.452601 -0.0595787 
-0.0578631 0.380122 0.109384 
0.120968 -0.0793421 0.22662 
0.140701 0.495033 0.115452 
0.295089 -0.0471353 0.108008 
0.122898 -0.426114 -0.186723 
0.0449248 0.464142 0.187199 
0.325528 0.0571558 0.230327 
0.0773874 0.0390193 0.270284 
0.212655 -0.418822 -0.219765 
0.11322 -0.10762 -0.011425 
0.0577644 0.0355421 0.254065 
-0.0313886 0.419094 0.0809955 
-0.061916 0.366751 0.159459 
0.0679922 -0.158603 0.0576754 
0.199683 -0.117263 -0.0560051 
-0.0745032 0.284679 0.206996 
0.428962 0.210869 0.158499 
0.383284 -0.428493 -0.101055 
0.0725983 0.376932 0.293099 
-0.351215 -0.394338 -0.237476 
-0.162267 -0.427353 -0.165472 
-0.207503 0.188127 -0.0413208 
0.268027 0.245854 0.354582 
0.292648 0.00424272 0.156726 
0.122964 -0.476619 0.00113672 
0.153821 -0.467713 -0.0347305 
0.0484877 0.254283 -0.128506 
0.184298 0.487176 0.0326974 
0.307285 0.0197962 0.0455642 
0.0388312 0.357226 0.286971 
-0.0386122 0.35536 -0.00387784 
-0.117417 -0.440345 -0.113492 
0.20554 -0.475115 -0.00998386 
0.00620572 0.284216 -0.109897 
0.0775499 0.103212 0.276921 
0.096808 -0.423771 0.110899 
0.249264 0.352681 -0.0856697 
-0.362884 -0.412083 -0.200822 
-0.412755 -0.383216 -0.0756354 
0.273048 0.412823 0.236519 
0.226204 0.0724757 0.303947 
0.303168 0.34834 -0.047327 
0.314807 0.105764 0.29318 
0.12665 -0.124879 0.165289 
-0.12056 -0.41805 -0.202669 
0.0640059 0.167262 0.281475 
0.150267 0.498353 0.0767619 
0.0235528 -0.397378 -0.283918 
0.293623 0.392616 -0.0310152 
0.420651 0.257574 0.0997261 
0.246315 -0.0113136 0.00496719 
-0.0310411 0.214325 -0.0749467 
0.155324 -0.48741 0.0326745 
0.25735 0.0632854 -0.0174851 
0.296643 -0.0505753 0.0834573 
-0.0253099 0.417101 0.183855 
0.153072 -0.128771 0.106276 
0.07088 0.0854402 0.270078 
0.0892832 0.0425763 -0.0792778 
0.185026 0.178677 0.339604 
0.260477 0.457504 0.0557643 
0.187008 0.398427 0.306074 
0.203469 0.0301061 -0.0305537 
0.174448 -0.128695 0.144025 
-0.16053 -0.446519 -0.0944909 
0.317434 0.340263 -0.0367172 
0.294215 0.412532 -0.00491417 
0.406912 0.305388 0.152884 
0.319026 -0.427308 -0.0435937 
0.364421 0.207742 -0.00590961 
0.116087 -0.479976 0.00600196 
0.329317 0.399214 0.03009 
0.383501 0.224237 0.0162029 
0.0284173 0.0583858 0.235438 
0.252762 0.112084 0.32557 
0.406932 0.149117 0.0926203 
0.034233 0.00371707 -0.128806 
0.132409 0.370254 -0.108782 
0.320985 0.287665 0.318075 
0.347242 -0.451134 -0.108217 
0.333994 0.0922999 0.266916 
0.215298 -0.437317 0.00227263 
0.219064 -0.352227 -0.282488 
-0.279899 -0.394612 -0.00416206 
0.019347 0.437589 0.00110365 
0.100774 0.401495 0.294857 
-0.0820563 0.294122 0.0404775 
-0.015737 0.399525 -0.00807026 
0.0996863 0.165633 -0.0964614 
0.156011 0.0902073 0.313487 
0.27581 0.415576 0.227468 
0.231354 0.0766477 -0.0310983 
-0.143611 -0.408575 -0.226724 
-0.0749916 -0.397595 -0.276212 
0.180119 -0.399385 -0.285785 
0.280875 0.297039 0.342357 
0.375629 0.232482 0.28206 
-0.0834418 0.0961831 -0.00331602 
0.323473 0.126526 0.303509 
0.237598 0.14099 0.328997 
0.238036 -0.0835209 0.0725908 
0.358204 -0.413003 -0.224244 
0.178148 0.380107 -0.102869 
0.358308 -0.357749 -0.213398 
0.096998 0.426871 0.272 
0.112257 0.3834 0.307637 
0.13849 -0.47397 -0.00893046 
0.276783 0.16951 0.335536 
0.241025 -0.0775261 0.0516816 
0.272886 0.430895 -0.0137444 
-0.1304 -0.409569 -0.224147 
0.232589 -0.44315 -0.107079 
-0.373119 -0.416434 -0.184176 
0.374773 0.0781685 0.105014 
-0.00220768 -0.434379 -0.148462 
0.326099 -0.379927 -0.0340947 
0.23622 0.118562 0.326461 
0.344789 0.14764 0.302663 
0.421534 0.21763 0.0949805 
0.144928 0.496807 0.0559739 
-0.0403379 0.269024 0.255144 
0.0403508 -0.472324 -0.0159022 
-0.0636153 0.342547 0.198258 
0.373936 0.35503 0.0807445 
-0.0508228 -0.440249 -0.126421 
0.0355086 0.466509 0.145529 
0.259998 -0.446289 -0.116451 
0.148027 -0.0683724 -0.0119155 
-0.369384 -0.437834 -0.0494272 
0.266684 -0.0578099 0.0425325 
0.249763 0.0012173 0.234252 
0.323373 -0.402003 -0.0382004 
-0.00485741 0.4453 0.0815314 
0.0730396 -0.497599 0.0790432 
0.108742 0.433929 -0.067208 
-0.00726918 0.344414 -0.0471345 
0.421081 0.262592 0.127896 
0.187472 -0.442455 0.0542233 
0.190069 0.364879 -0.104753 
0.277042 -0.383234 -0.0400152 
0.231258 -0.428918 -0.179441 
0.228722 0.471127 0.0276338 
0.245513 -0.094978 -0.139724 
0.424589 0.233386 0.106363 
0.258368 0.456518 0.0941545 
-0.253977 -0.46057 -0.0408768 
0.0990434 0.464177 0.233669 
0.163587 -0.465988 -0.0387316 
0.261543 0.377774 0.296775 
-0.306813 -0.430116 -0.142201 
0.118321 0.476977 0.207926 
0.190953 -0.11304 0.146489 
-0.0737904 0.346639 0.0984245 
0.283648 -0.0119799 0.22562 
-0.0183813 0.104051 0.211673 
0.343736 0.273375 0.307639 
0.352299 0.057097 0.144995 
-0.311644 -0.431291 -0.144562 
0.317622 0.0160842 0.0748246 
-0.0743541 0.323855 0.21319 
0.309144 0.204366 0.34195 
0.124488 -0.123192 -0.016476 
-0.0107521 0.110682 0.20386 
-0.269521 -0.442704 -0.0487657 
-0.0785474 -0.417762 -0.202906 
0.258004 0.329998 0.335003 
0.169076 0.42241 -0.0842453 
-0.0528625 0.0779688 0.129083 
0.0934214 -0.442277 -0.122979 
-0.118595 -0.418675 -0.192191 
0.201502 -0.46057 -0.0613595 
0.107396 0.00825976 -0.0716873 
0.248646 0.406257 -0.0625522 
0.164822 0.170106 0.327866 
0.168839 -0.428221 -0.175502 
0.379109 0.342298 0.0517415 
-0.0399658 0.390566 0.192074 
0.0793092 0.453459 0.235477 
-0.00592448 0.315993 -0.0610457 
0.166539 -0.488132 0.041053 
0.236423 0.0780509 0.309938 
-0.0202596 0.0922626 0.216609 
-0.0230069 0.417367 0.0384567 
0.385167 0.0989905 0.116728 
0.319166 -0.44467 -0.0489417 
0.0924469 0.338971 -0.11176 
0.106551 0.073842 0.292715 
0.248721 -0.431546 -0.171781 
0.296043 0.0279431 0.16376 
0.403026 0.125413 0.14141 
-0.0306554 0.098888 0.229802 
0.392408 0.285664 0.0328019 
-0.00838561 0.439859 0.0728061 
-0.0206147 0.277172 0.267491 
0.142717 -0.427398 -0.18287 
0.373217 -0.400301 -0.0771436 
0.285567 0.434482 0.140324 
0.19045 0.0156217 -0.0304466 
-0.0377097 -0.419132 -0.201754 
0.219857 -0.402488 -0.275197 
0.112188 0.0604821 0.29303 
0.02902 -0.497344 0.0823551 
0.0327827 -0.408855 -0.238797 
0.0793033 -0.491635 0.0967652 
0.0372424 0.250437 0.316144 
0.192138 0.432977 0.271423 
-0.198353 -0.471804 0.00636677 
0.242925 0.44447 0.217599 
0.169145 -0.105404 0.0410532 
0.213133 -0.462658 -0.0387548 
0.25227 0.24531 -0.105885 
-0.0019441 -0.406278 -0.251105 
0.309316 0.0470307 0.231969 
-0.0104517 0.0610019 0.184143 
0.248887 -0.034343 0.0146116 
0.369076 0.190671 0.290006 
-0.332557 -0.37199 -0.228845 
0.314708 0.0535236 0.0448414 
0.306207 -0.219582 -0.0253035 
-0.121463 -0.475986 0.00820808 
0.368359 0.35755 0.0572354 
-0.428929 -0.402799 -0.157177 
-0.166749 -0.426666 -0.161101 
-0.0821094 0.086235 0.0591575 
-0.104209 0.0279274 0.0378575 
-0.0226072 0.432347 0.147062 
-0.041793 0.0908389 -0.0509159 
-0.348316 -0.445539 -0.0808015 
0.338402 0.377161 0.232766 
0.018365 0.456471 0.16098 
0.142081 0.00908222 0.299623 
0.0361597 0.471587 0.0625174 
0.349546 -0.379732 -0.0472741 
0.354451 0.0571702 0.0965919 
0.328453 0.081066 0.0484422 
0.146 0.490086 0.0302863 
0.351828 -0.424348 -0.05453 
-0.0142562 0.101682 0.208808 
0.268091 0.0267973 0.23112 
0.327694 0.256887 0.324149 
0.0656922 0.423841 0.263608 
0.342371 -0.400945 -0.233436 
-0.0855441 0.0770765 -0.0037561 
0.283736 0.142107 0.32747 
0.0967946 -0.406029 -0.254231 
0.34812 0.0625358 0.191781 
0.144562 -0.445099 -0.116039 
0.143489 0.384167 -0.102535 
0.298092 -0.445914 -0.123255 
0.356171 0.311021 0.275847 
0.320765 0.180015 -0.0396481 
0.287028 0.35363 -0.0580217 
0.172306 0.178984 0.335987 
0.419565 0.265025 0.117274 
-0.0124595 0.434382 0.0641248 
0.155993 -0.0700531 -0.00707047 
0.309062 0.106915 0.0086707 
0.294862 0.310143 0.329421 
0.208108 0.204195 0.355092 
0.0944147 -0.110972 0.159875 
0.0127247 0.457374 0.143036 
0.372482 0.131476 0.0668784 
0.255467 0.375613 -0.0703725 
-0.254371 -0.447112 0.00810682 
-0.00605731 -0.115968 0.0914438 
0.321558 0.35352 -0.0255945 
0.276979 0.067223 0.276477 
-0.0819506 0.0263582 0.0841585 
0.295622 -0.418957 -0.219856 
0.383948 -0.44259 -0.119692 
-0.101871 0.039174 0.00688656 
-0.265845 -0.434258 -0.135712 
-0.331908 -0.410975 -0.0366817 
0.292442 0.0675673 0.25712 
0.190046 0.178253 0.337823 
0.0219249 -0.430933 -0.156243 
-0.005231 -0.427732 -0.168257 
0.190019 0.239449 0.354032 
0.00366331 0.0210038 -0.117518 
0.343577 0.349765 0.000573224 
-0.0828836 -0.443481 -0.108824 
0.141852 0.485177 0.171859 
0.287385 -0.376216 -0.0315237 
0.275521 0.0941369 -0.0257892 
-0.050288 0.28982 -0.0305585 
0.157401 -0.151804 -0.00422906 
0.225909 0.0839737 -0.0350694 
0.0397345 0.114841 -0.0857446 
0.36444 0.274139 0.281745 
-0.319978 -0.449149 -0.0717939 
0.20307 -0.0763245 -0.134604 
0.381183 0.0862387 0.14367 
0.0180709 -0.487654 0.0503626 
0.241174 0.250592 0.358444 
0.291809 -0.34638 -0.233517 
0.137886 -0.072418 -0.00822676 
0.180459 -0.449014 -0.102439 
-0.0551185 0.352371 0.0414173 
0.230076 0.173207 0.339555 
-0.40549 -0.375044 -0.213 
-0.0830672 0.0691936 -0.0213874 
0.250072 0.360901 -0.0819675 
-0.294771 -0.42459 -0.168581 
0.10265 0.25259 0.34101 
-0.392219 -0.410069 -0.211291 
0.178828 -0.472378 -0.0244348 
0.175725 0.247078 0.351674 
-0.397006 -0.422674 -0.0607554 
0.170052 0.275337 -0.133039 
0.134548 -0.112579 0.0493065 
0.355001 0.102491 0.253595 
-0.0345806 0.346261 -0.0143202 
0.343961 0.391165 0.188658 
0.197726 -0.0916069 0.18178 
0.0337002 0.354635 0.283872 
0.0923374 0.481577 0.184109 
0.153681 0.40601 -0.0924283 
0.285375 0.102794 -0.0209511 
0.124694 -0.0851435 0.219962 
0.155074 -0.479833 0.00575202 
0.204517 -0.406063 -0.257452 
0.0118561 0.352571 0.266583 
0.306606 0.00938839 0.0492035 
0.149593 -0.0531399 -0.0201366 
0.219719 -0.410157 -0.242347 
0.0466276 0.278484 0.315434 
0.166997 0.0569012 -0.0719085 
0.0247994 0.444268 0.2169 
-0.0248742 0.0144932 0.154232 
-0.315766 -0.439408 -0.108523 
0.395996 0.326526 0.0714563 
0.0635256 0.103247 -0.0832975 
0.323219 0.0526334 0.188 
0.199585 -0.107768 0.134525 
0.261245 -0.443259 -0.0732853 
0.118248 0.173548 0.320429 
0.250397 0.205342 0.355749 
-0.0706909 0.090075 0.0995583 
0.279136 -0.403732 -0.233153 
-0.115989 0.187018 -0.0665326 
0.00633736 0.0702189 0.209315 
-0.418265 -0.434884 -0.0966621 
0.281373 0.157182 0.333412 
0.366382 -0.371979 -0.065589 
0.316755 0.0708165 0.255473 
0.328951 0.396974 0.260573 
-0.252937 -0.418308 -0.190519 
0.087077 0.382357 0.298255 
0.295762 0.112165 0.308276 
-0.205387 -0.461427 -0.0344398 
0.362833 0.0939065 0.235216 
0.340507 -0.391732 -0.232144 
0.246013 0.44507 0.193602 
-0.356524 -0.385453 -0.028906 
0.210619 0.393385 -0.0896249 
0.397445 0.294884 0.0418229 
-0.0703769 0.103328 -0.0211143 
0.154637 -0.0613901 -0.0160137 
0.231532 0.159814 0.330634 
0.0213564 0.401199 -0.0506569 
0.0956139 -0.112018 0.0927329 
0.00260954 0.421062 -0.00506907 
0.10279 -0.106985 0.036026 
0.308072 0.00525152 0.116416 
0.112085 -0.461113 -0.055459 
-0.313138 -0.412281 -0.208032 
0.0964181 -0.109142 0.0768192 
0.239069 0.467062 0.131912 
0.120506 0.351672 0.320046 
-0.307469 -0.417989 -0.185167 
-0.0101112 0.441613 0.166363 
0.307965 0.328956 -0.0471157 
0.402838 0.150871 0.0843741 
0.238267 0.411262 0.27402 
0.0903147 0.26044 0.338297 
0.255345 0.384277 0.294916 
0.401564 0.31201 0.197949 
0.190635 -0.115893 0.0930323 
0.235179 -0.413232 -0.0248212 
-0.0428948 0.175904 0.187544 
0.106493 -0.406573 -0.255782 
0.353107 0.0618444 0.154336 
-0.0973752 -0.479935 0.0204536 
0.364885 -0.259967 -0.0751253 
0.379851 0.146167 0.260076 
0.313791 -0.00142575 0.0972461 
0.184829 0.394255 -0.0954099 
-0.251696 -0.391846 0.049985 
0.130232 0.0359541 0.298785 
0.207248 -0.100338 0.0794323 
0.266993 0.309306 -0.0943197 
0.375153 0.362369 0.11585 
0.277871 0.432453 0.161453 
0.343906 0.344845 -0.0020932 
-0.0934933 0.0680209 0.0172369 
0.328357 0.411324 0.0809012 
-0.0414639 0.339568 0.242571 
0.00511152 -0.475378 0.00349113 
0.15783 0.462542 -0.0361321 
-0.152328 -0.448097 -0.0847242 
0.221848 -0.0847114 0.114959 
0.249753 0.0250373 0.235261 
-0.0978009 0.221173 0.142207 
-0.42531 -0.429991 -0.128904 
0.0501599 -0.106569 0.0838584 
0.272573 -0.379352 -0.226485 
0.225174 0.178181 0.345503 
0.271997 -0.449639 -0.106486 
0.223441 -0.32505 -0.278685 
0.362166 0.26014 -0.0280275 
-0.227434 -0.445946 -0.0888686 
0.271592 0.213214 0.352983 
0.355465 0.130969 0.0419724 
-0.0462195 0.341454 0.228116 
0.108096 0.339214 -0.115376 
0.151782 -0.00238854 0.297515 
0.29736 0.346141 -0.0535492 
0.149499 -0.146187 -0.00378043 
-0.0878867 -0.475597 0.00798042 
0.310083 0.321738 0.308415 
0.361534 0.0596513 0.125102 
0.128054 -0.043105 -0.10348 
0.283298 0.162118 0.333827 
-0.130888 -0.422735 -0.184949 
0.0826874 0.380129 0.296031 
0.13008 0.305936 -0.123966 
0.0111641 0.447428 0.0298658 
0.19814 0.165921 0.331401 
-0.262064 -0.423988 -0.00529258 
0.15085 0.0883932 0.311403 
0.103529 -0.00343573 -0.0822148 
-0.0595274 -0.471773 -0.00405291 
-0.0438569 0.254395 0.260659 
0.122441 0.0317149 0.293645 
-0.162658 -0.47036 -0.00895952 
0.00166039 0.30069 0.290116 
-0.100546 0.30388 0.153603 
0.0252767 -0.378008 -0.350597 
-0.0357542 -0.429546 -0.160122 
0.239515 0.278366 0.355982 
0.235055 -0.00618758 0.239318 
0.189275 -0.403924 -0.271947 
0.132746 -0.412094 -0.238209 
-0.0136436 -0.0566673 0.127627 
-0.321138 -0.421316 -0.17086 
0.329913 0.387925 0.171143 
-0.0814246 -0.477957 0.0143565 
-0.276759 -0.404533 -0.0167507 
-0.203408 -0.473011 0.00970674 
0.263138 -0.41976 -0.218561 
0.36568 0.354487 0.0435082 
-0.312145 -0.425497 -0.0482441 
-0.122484 -0.41839 -0.197272 
0.259503 0.457906 0.0385081 
0.407389 0.251562 0.0542689 
0.0754535 0.374584 0.297173 
0.341683 0.213514 -0.0444613 
0.411344 0.289609 0.161883 
0.25773 -0.373283 0.00193371 
0.121526 0.497054 0.0686171 
0.10968 0.276962 0.348014 
-0.0678682 0.339776 0.196641 
-0.228418 -0.449053 -0.0801939 
-0.431571 -0.376128 -0.140468 
-0.0717102 0.332787 0.208415 
0.236916 0.382418 0.306189 
0.273153 -0.385203 -0.0442396 
0.289712 0.183518 0.338395 
0.414347 0.147158 0.173444 
0.35536 0.189306 0.301362 
-0.0810328 0.217964 0.177733 
0.00122408 0.441137 0.0305131 
0.0159416 0.105009 0.242681 
0.171366 0.350444 0.331751 
0.247783 -0.105871 -0.076297 
0.235633 0.41781 0.269277 
0.0726276 0.0582461 0.267901 
0.194919 0.0273832 0.296779 
-0.103589 0.280552 0.15439 
-0.0598798 0.341086 0.207995 
0.0505243 0.390389 -0.0776903 
0.303202 0.305755 -0.070194 
0.280273 0.127245 -0.0306607 
0.264523 0.426741 0.216915 
0.258429 -0.447806 -0.105722 
-0.0282575 -0.394998 -0.287045 
0.217428 -0.0672302 0.0150674 
0.382514 -0.40552 -0.195785 
0.314417 0.394352 0.18826 
-0.00181765 0.0987315 0.246144 
0.180103 -0.477073 -0.00228419 
0.250405 0.386186 0.295586 
0.0816352 0.409971 0.281183 
0.153629 0.124197 0.317541 
0.0423374 0.342467 -0.0921304 
0.332005 -0.380403 -0.234397 
0.262417 0.00194202 0.0110677 
-0.0688571 0.0856088 0.101843 
0.319022 0.185156 -0.0387755 
0.229957 -0.386415 0.0311489 
-0.429986 -0.371481 -0.126141 
0.22359 0.154823 0.330338 
-0.20334 -0.428299 -0.151577 
0.0429748 -0.47066 0.103844 
0.184617 -0.125718 0.134046 
0.177146 -0.10444 0.0483392 
0.402018 0.279911 0.207384 
-0.0657458 0.351836 0.164219 
0.090289 -0.385473 -0.330037 
0.0136384 -0.441264 -0.116618 
0.0198841 -0.491511 0.0659178 
0.375517 0.245517 0.273551 
0.279645 -0.446699 -0.0595412 
0.220097 0.454259 0.217337 
0.336822 -0.450431 -0.0543254 
0.35766 0.197565 0.303181 
0.0867516 0.117341 0.288089 
0.0429109 0.373285 0.28011 
0.320348 0.385814 0.000268217 
0.14881 0.0257449 -0.0482092 
0.254867 0.139845 -0.0448521 
0.143306 -0.126258 -0.026238 
0.0638998 0.00424012 0.25895 
-0.429798 -0.414419 -0.127952 
0.399323 0.323116 0.0914618 
0.102311 0.333442 0.326093 
0.164987 0.375859 0.317994 
0.00880423 0.384942 -0.0517353 
0.212764 0.383019 -0.090666 
0.300918 0.0358816 0.0314011 
0.266306 0.445442 0.00092723 
-0.140702 -0.421886 -0.182921 
0.343452 0.0591513 0.0790964 
0.23243 -0.426147 -0.193362 
0.206734 -0.460941 -0.0620745 
-0.0322906 0.153496 0.22162 
-0.170912 -0.477981 0.0214213 
0.052718 0.1756 -0.115239 
0.283017 -0.45062 -0.0977741 
-0.0292101 -0.433743 -0.146568 
-0.0491392 0.39589 0.136982 
0.301356 0.153591 0.327989 
0.227577 0.414866 -0.0680035 
-0.176368 -0.393244 -0.278806 
-0.104955 -0.482822 0.0388016 
0.164567 0.370976 0.320853 
-0.0426549 -0.469497 -0.0157228 
-0.120606 -0.345555 -0.350509 
0.293179 0.436092 0.0917179 
0.302827 0.421181 0.136182 
0.280317 0.412058 0.218054 
0.137244 -0.419222 -0.209009 
-0.0204866 0.420543 0.0353691 
-0.428511 -0.400591 -0.151809 
0.400516 0.222251 0.0534407 
0.261594 -0.400904 -0.060648 
-0.0977317 0.0435617 -0.00310599 
0.230328 0.467265 0.00340784 
0.103879 0.434582 -0.0646281 
0.249554 -0.0656396 0.0380954 
0.342649 0.0812916 0.0619748 
0.304028 0.115333 0.3063 
0.170674 0.459141 -0.0414717 
-0.0665908 -0.441234 -0.113113 
0.352789 0.383852 0.146292 
0.226896 -0.425335 -0.0373586 
0.341907 0.27786 0.306862 
0.116465 0.0878639 -0.0690011 
0.188396 0.075105 -0.0667559 
-0.00607136 -0.440478 -0.122957 
0.247752 0.34245 -0.0838175 
0.028734 0.465675 0.0625671 
0.0484423 -0.406849 -0.248417 
0.139271 -0.411742 -0.236482 
0.00557427 -0.427361 -0.174058 
0.327496 -0.435028 -0.156005 
-0.291597 -0.432348 -0.14082 
0.201131 -0.456455 -0.0760926 
0.381964 0.13489 0.0760095 
0.0578084 0.362341 -0.0931495 
0.158053 -0.442418 -0.129057 
0.307862 0.42441 0.117578 
0.224909 -0.404904 -0.265672 
0.132846 -0.438902 -0.13611 
-0.0485066 0.390935 0.158704 
-0.147613 -0.37311 -0.34903 
0.180637 -0.0958244 0.183766 
0.000694865 0.338796 0.286507 
0.314521 -0.363769 -0.027229 
0.118425 0.410841 0.292178 
0.0418025 0.0867978 0.248489 
0.0845404 0.467301 0.00219848 
0.115112 0.113837 0.30402 
-0.372648 -0.442117 -0.0997076 
0.225032 0.0420993 0.281989 
0.0345876 -0.107095 0.0898345 
-0.0683595 0.214208 -0.0925663 
0.214969 0.31299 -0.108924 
0.262624 0.448718 0.142472 
-0.33515 -0.391001 -0.0300332 
0.29287 -0.0112601 0.185672 
0.422008 0.252981 0.10254 
-0.0725973 0.342713 0.111707 
-0.0307337 0.100139 0.224783 
0.385658 0.220814 0.265735 
0.120679 0.0667879 0.298225 
0.0480732 0.178336 -0.116373 
0.195896 -0.463006 0.0322626 
0.279199 0.175865 -0.0697903 
0.0384977 0.39324 -0.0671873 
0.0206604 0.460643 0.0821094 
-0.336243 -0.338289 -0.223141 
0.0202495 0.175137 -0.096278 
0.251272 -0.0683304 0.0882648 
0.258906 0.424162 -0.0357053 
0.192116 0.388761 0.311328 
0.0625046 0.414992 0.268894 
0.225017 -0.0780838 0.0922484 
-0.0931145 0.209161 0.155859 
0.0903528 0.0214178 -0.0837958 
-0.036165 0.396721 0.0342 
-0.0209355 -0.454453 -0.0756582 
-0.258337 -0.464264 -0.0187708 
0.284374 -0.389579 -0.0364894 
0.227649 0.122041 0.327455 
0.374354 0.343339 0.186136 
0.329673 -0.439322 -0.142377 
0.253919 -0.34352 -0.2498 
0.175589 0.241285 -0.125484 
0.433324 0.207121 0.128947 
0.068233 -0.149021 0.0530261 
0.421617 0.164785 0.169823 
-0.022928 0.395247 0.212163 
0.196531 0.0485746 -0.0460215 
0.307116 0.202983 -0.070328 
-0.252002 -0.4532 -0.0595805 
0.20282 0.424969 0.277149 
0.0639994 0.34818 -0.101131 
0.431769 0.21138 0.130663 
0.156021 -0.490589 0.0462472 
0.285529 0.073665 0.278462 
-0.374638 -0.360353 -0.228739 
0.217536 -0.429497 -0.172944 
0.12608 -0.059474 -0.0257825 
0.269382 -0.43585 -0.0644748 
0.102154 -0.120218 0.0247458 
0.175719 -0.132068 0.113117 
0.238341 0.0458613 0.276879 
0.173981 0.485278 0.146966 
0.17278 0.13095 -0.116305 
0.146869 0.485579 0.168485 
0.301883 0.183013 -0.0587849 
0.114312 -0.414952 -0.220397 
0.364005 -0.442122 -0.0738617 
-0.145818 -0.45987 -0.0417442 
0.352342 0.152382 0.00501293 
0.264358 0.066853 0.287697 
-0.0252947 0.145852 0.209958 
0.255235 -0.000490269 0.0063095 
0.125472 0.498321 0.0833569 
0.250823 0.0737125 0.305029 
0.14368 -0.405698 -0.260784 
0.268194 -0.0377797 0.157217 
-0.383886 -0.338641 -0.218652 
0.311416 -0.430003 -0.174823 
-0.0313048 -0.391547 -0.303121 
0.406333 0.302114 0.0902764 
0.286348 0.427471 0.158165 
0.296809 0.00733844 0.219682 
0.048153 -0.452722 -0.0830959 
0.251892 -0.422544 -0.208342 
0.223967 0.443929 0.238634 
0.369851 -0.402072 -0.0727356 
-0.409688 -0.413279 -0.199261 
0.142817 -0.0692836 -0.00866055 
-0.251847 -0.446623 -0.0872208 
0.219581 -0.0900455 0.157243 
0.182028 -0.0477268 0.235281 
0.191206 -0.439152 -0.136317 
0.168261 -0.101398 0.187535 
0.150745 0.302838 0.343972 
0.0117718 0.438586 0.00653072 
0.19416 0.0603953 -0.0541605 
0.166002 -0.0797764 -0.0844895 
0.0817695 -0.106532 0.101954 
0.190872 0.445314 0.249137 
-0.0269853 0.144646 0.254965 
0.11065 0.435364 0.267981 
0.305497 0.299246 -0.0814451 
0.135877 -0.0679361 0.242496 
0.0465818 0.055934 0.248692 
0.315146 -0.394304 -0.239273 
-0.170537 -0.444709 -0.100299 
0.147952 -0.140353 -0.0121751 
0.362342 -0.409306 -0.221589 
0.42068 0.253658 0.173653 
0.0236565 0.43052 0.231859 
0.0413239 0.451245 0.217838 
0.420657 0.26936 0.145148 
0.329142 0.1547 0.314056 
0.334372 0.399154 0.123463 
-0.00799962 0.441098 0.114293 
0.175264 0.384544 0.313153 
0.29232 0.120099 0.314699 
0.194236 -0.0419923 0.243179 
-0.0685344 -0.387802 -0.312147 
-0.234386 -0.466135 0.0350191 
0.0319613 0.46206 0.165053 
0.179221 0.110961 -0.101987 
0.0782178 0.0580911 -0.0800217 
0.218815 -0.446353 -0.111792 
-0.293834 -0.430139 -0.149372 
0.375047 -0.428166 -0.086353 
-0.158393 -0.434486 -0.139669 
-0.286199 -0.437527 -0.0718009 
0.184171 -0.125145 0.13972 
-0.00959359 0.442939 0.0955238 
0.367537 -0.44175 -0.0786758 
0.0970469 0.0404903 -0.0735353 
0.110519 0.445747 0.258512 
0.283933 0.114445 -0.0282903 
-0.0331549 -0.413429 -0.223599 
0.126003 0.121577 0.307562 
-0.327132 -0.43491 -0.125722 
0.164711 0.345698 -0.111272 
0.0768953 -0.10532 0.131592 
0.135357 0.0914554 -0.0628765 
0.227199 -0.407383 -0.255338 
0.311982 0.314482 -0.0516116 
-0.312693 -0.443083 -0.0957351 
0.223368 -0.0765652 0.167219 
-0.257154 -0.413782 -0.210462 
0.172665 -0.11624 0.0746666 
-0.082007 -0.446682 -0.0940543 
0.183673 -0.430545 0.0627376 
0.125986 0.0492355 -0.0597997 
0.398965 0.253699 0.227155 
0.2448 0.434428 0.241627 
0.0102173 -0.432841 -0.147714 
0.247194 0.467469 0.0537649 
0.149134 0.398134 -0.0974494 
-0.178692 -0.482027 0.0395072 
-0.0106906 0.435315 0.173896 
0.351995 -0.440715 -0.140638 
0.363642 -0.366858 -0.0631305 
0.0627684 0.121569 0.271272 
-0.0934702 0.0234261 0.0646608 
0.132883 -0.13008 0.152004 
0.327636 0.2265 0.330361 
0.365252 0.315772 0.00123956 
0.417376 0.156934 0.169329 
0.119053 0.118006 0.303986 
0.265695 0.0561755 0.271095 
0.0376952 0.423528 -0.0414184 
0.207948 -0.0148919 0.279537 
-0.0146845 0.0656385 -0.0878416 
0.401189 0.313116 0.0684703 
0.218722 -0.0891622 0.0484793 
0.190941 -0.454272 0.04435 
0.304696 -0.0265612 0.109826 
0.309335 -0.402921 -0.0362571 
0.012224 0.359627 -0.0658334 
0.142847 -0.407043 -0.25138 
0.330249 -0.423596 -0.0420051 
0.0516699 0.070926 0.254283 
0.280227 0.404715 0.233922 
0.381775 0.0974166 0.186385 
-0.237626 -0.455874 -0.0583597 
0.232221 -0.0131377 0.233107 
0.283694 0.311296 -0.0843342 
0.259131 -0.00733937 0.0105783 
0.10227 0.41254 0.285167 
-0.220296 -0.469061 -0.00337956 
0.17487 -0.0410408 -0.0165809 
0.175509 -0.121047 0.163053 
-0.387035 -0.445284 -0.0884414 
0.418547 0.171124 0.184892 
-0.271375 -0.428971 -0.0494424 
0.0650493 0.403288 -0.0805754 
0.116739 -0.405013 -0.25766 
-0.379734 -0.418862 -0.177856 
0.0537068 -0.469509 -0.0211035 
0.23915 0.0982913 -0.0355557 
-0.292857 -0.318426 -0.267826 
0.211013 0.221035 0.359009 
0.149156 0.0511991 0.303733 
0.0358169 -0.394732 -0.288923 
-0.225557 -0.469266 -0.00550588 
0.340843 0.0374266 0.123108 
0.0474148 -0.484753 0.0308815 
0.158216 -0.427215 -0.18631 
0.184619 0.435331 -0.069268 
0.295899 0.438443 0.0434483 
0.14842 0.0527283 -0.0495563 
0.36019 -0.42536 -0.200365 
0.244012 0.463872 0.132395 
0.0346711 0.42564 0.243739 
0.346016 0.127666 0.0278918 
0.200591 0.43672 0.261616 
0.235231 -0.416349 -0.068456 
0.194285 -0.100333 0.159152 
0.0962048 0.415091 -0.0798349 
0.121024 -0.0319319 -0.0582 
0.116625 0.0792998 -0.0650018 
0.207377 -0.0884052 0.0306446 
0.397952 0.115798 0.143064 
-0.0146508 -0.476913 0.0119706 
0.0443325 0.44981 0.222488 
-0.0828376 0.0413197 -0.0644104 
0.10051 -0.116161 0.150109 
0.24312 -0.065674 0.0291495 
0.170114 0.490504 0.0404098 
0.107655 -0.432406 -0.15943 
0.171751 -0.0447394 0.259868 
-0.289899 -0.417632 -0.186071 
0.138731 -0.0549385 -0.0966359 
0.115375 -0.0019821 -0.0610521 
0.109584 -0.485578 0.0272971 
0.101735 0.104192 -0.076303 
0.0288214 0.352588 0.291941 
0.405962 0.192896 0.0666843 
-0.123672 -0.460567 -0.0415433 
0.123115 -0.432036 -0.159615 
0.169788 0.318992 -0.116263 
-0.0562564 0.120229 0.135685 
-0.0832116 -0.42306 -0.183146 
0.24823 0.130861 0.32775 
-0.269702 -0.450543 -0.0667793 
0.125437 -0.126595 0.133421 
0.226105 0.140903 0.328491 
0.0586503 0.483114 0.0844814 
-0.172681 -0.428214 -0.161602 
0.0186056 0.261896 0.309235 
-0.171156 -0.449783 -0.0837055 
0.222394 -0.417577 -0.218381 
-0.0821828 0.0540689 0.0751234 
-0.0352569 0.0822217 0.15638 
0.0163193 0.434294 -0.00275103 
0.174905 0.488363 0.132063 
-0.0396927 0.393872 0.182564 
0.428382 0.202169 0.112038 
-0.337315 -0.375605 -0.231399 
-0.101462 0.239745 0.0765861 
0.283644 0.0571541 0.00669596 
0.0262198 0.443627 0.00248525 
0.229964 0.103987 0.323921 
0.0652266 0.324164 0.326444 
0.107975 0.0881579 0.295161 
0.208567 -0.417548 -0.216279 
0.298628 -0.425699 -0.194765 
0.230584 0.0225255 0.256065 
0.300114 0.0941006 0.00539198 
0.160841 0.311733 0.346795 
-0.207982 -0.453148 -0.0674002 
0.117586 -0.411509 -0.24016 
0.160852 0.496436 0.0898177 
-0.061687 0.326054 0.222288 
0.365165 0.20995 -0.000319502 
0.364922 0.232745 0.298067 
0.264993 0.203931 0.350594 
-0.0112318 0.412061 0.214444 
0.122428 0.0163965 -0.0599414 
0.206375 -0.063674 0.212792 
0.0884008 0.487134 0.154591 
0.340506 -0.441791 -0.0540446 
0.0785081 0.0833775 0.275804 
-0.0226437 0.372326 -0.0286231 
0.108003 0.491579 0.0464002 
0.108592 -0.388666 -0.320021 
0.30652 -0.45665 -0.086738 
0.0808405 0.104541 0.280988 
0.222113 0.452872 -0.0280429 
0.146293 0.178084 0.330505 
0.181325 -0.471386 -0.0186101 
0.309365 -0.453269 -0.0967824 
0.359824 0.250876 0.298333 
-0.414717 -0.345769 -0.187453 
0.14661 -0.368758 -0.332762 
0.370817 0.0663763 0.131295 
0.212804 0.403207 0.294682 
0.155471 -0.088916 0.0092064 
0.184753 -0.373614 0.0732212 
0.263021 0.24692 0.356541 
-0.118158 -0.450381 -0.0779616 
0.208418 -0.431277 -0.170417 
0.125735 0.475642 -0.00258675 
0.298189 0.429314 0.0201655 
-0.0944065 -0.408333 -0.233218 
0.0972593 -0.11509 0.109937 
-0.0283574 0.389144 0.00346356 
0.418148 0.173805 0.0929762 
-0.13221 -0.420623 -0.19024 
-0.0751791 0.0798028 -0.023911 
0.247434 -0.0678726 0.13315 
0.389533 0.113858 0.210495 
0.278961 -0.409813 -0.23391 
-0.00637817 0.432353 0.0211698 
0.115296 0.0425585 -0.0646577 
-0.407615 -0.399933 -0.214048 
0.216006 -0.0345949 0.2223 
0.231723 -0.420168 -0.0299977 
0.21819 -0.0880357 0.162355 
0.0786671 -0.115098 0.0576416 
0.106355 0.373782 0.309788 
-0.0815639 0.094777 0.0443452 
0.029051 0.271092 0.299961 
0.372656 0.368211 0.124778 
0.253226 0.459397 0.0311228 
0.268577 0.273281 0.35039 
0.221554 -0.430268 -0.177185 
0.180802 0.417941 0.290944 
0.278267 0.0717134 -0.00644643 
-0.0200182 0.371966 0.233128 
-0.359169 -0.426961 -0.145638 
0.340178 0.171638 0.31259 
0.0868993 -0.110736 0.120735 
0.377693 0.116169 0.23812 
0.0243508 -0.403647 -0.262408 
0.132493 -0.116012 0.0630032 
0.389503 -0.410653 -0.181445 
0.371137 0.123851 0.0747148 
0.148113 0.0929652 -0.0694651 
0.00317572 -0.403258 -0.261908 
0.425242 0.236606 0.117648 
0.405616 0.251756 0.049538 
0.0339872 -0.462866 -0.0454409 
0.117795 -0.466063 0.0969414 
-0.0433907 0.346681 -0.00309692 
-0.362012 -0.351869 -0.230163 
0.418912 0.179741 0.094847 
-0.351002 -0.187369 0.0233396 
0.179328 0.381316 0.315262 
-0.24332 -0.424074 0.0449006 
0.101961 0.392277 -0.0960837 
0.0292957 0.0959029 -0.0893399 
-0.0842971 0.137326 0.0754612 
-0.0405815 0.342668 0.235101 
-0.0739069 0.30493 -0.103285 
0.236815 -0.0163603 0.230991 
0.174762 -0.478826 -0.000140626 
0.330483 0.041914 0.0899859 
0.130334 -0.0791258 0.225905 
0.304057 0.38273 -0.0277257 
0.258381 0.43618 0.207153 
0.0268166 -0.437012 -0.136592 
0.269303 0.4239 -0.0225678 
0.227324 -0.070405 0.125069 
-0.182798 -0.440046 -0.116435 
0.00241116 0.0509796 -0.0979462 
0.342108 -0.341993 -0.222655 
0.355411 0.0883708 0.0686014 
0.348817 0.11772 0.049225 
0.180914 0.45129 -0.0472295 
-0.229959 -0.392369 0.0687139 
0.311389 0.422705 0.107427 
0.284299 0.161606 -0.0539362 
0.142336 0.383916 0.312417 
0.237869 0.470168 0.0562346 
0.393013 -0.380705 -0.137522 
-0.0553528 0.383946 0.0890942 
-0.213607 -0.412512 -0.213983 
0.309627 -0.0164488 0.078184 
0.215176 0.0193638 0.283554 
0.238352 0.451367 -0.0184376 
0.24395 0.328273 0.340091 
0.0616257 -0.465348 -0.0381588 
0.205547 0.0126046 -0.0226137 
0.274513 0.448882 0.0853969 
-0.0938284 0.0558503 0.00845266 
-0.425656 -0.343678 -0.162818 
0.20293 0.421964 -0.0715643 
-0.0505238 0.366632 0.0289803 
0.326103 0.0517061 0.22178 
-0.0677568 0.341695 0.188636 
0.131112 -0.424806 -0.193468 
-0.255056 -0.388664 -0.297293 
0.306965 0.0653672 0.254864 
-0.0785972 -0.420056 -0.191311 
0.323971 -0.440157 -0.14287 
0.369435 -0.311814 -0.0714989 
-0.0756313 -0.450013 -0.0863846 
0.172353 -0.111101 0.0651342 
-0.0330815 0.339692 0.248038 
-0.12816 -0.458671 -0.05178 
0.0504781 0.45129 -0.00600638 
-0.241814 -0.448267 -0.0871248 
-0.0709629 -0.470579 -0.0128808 
0.294565 0.133375 0.320204 
-0.270224 -0.448238 -0.050236 
0.348759 0.110726 0.0552168 
0.0879807 -0.461667 -0.0533663 
-0.160361 -0.483637 0.0421238 
-0.0404862 -0.486023 0.0456355 
-0.350056 -0.3097 -0.00199534 
0.166082 -0.133985 0.123965 
0.136996 0.0421186 -0.0539662 
0.147267 -0.489016 0.044866 
0.388457 -0.393458 -0.113261 
0.414449 0.259032 0.0770206 
0.221411 -0.44779 -0.106588 
0.216312 0.468416 0.161719 
-0.0981818 0.0385337 -0.0236338 
0.19504 -0.109589 0.0805532 
0.198935 0.477358 0.155302 
0.0427374 0.476003 0.119284 
0.229877 -0.0865694 0.0568485 
0.387871 -0.440687 -0.128088 
-0.0404486 0.15931 -0.0343202 
0.0766922 -0.104357 0.10062 
-0.0615763 0.371352 0.0903641 
-0.0133282 0.341484 -0.0417803 
0.11077 -0.480253 0.00641779 
0.0431212 -0.453288 -0.0805811 
0.0592997 -0.187208 0.0787285 
0.185242 -0.127066 0.128517 
0.0279024 -0.484947 0.0339616 
0.334858 0.407402 0.0901278 
0.046164 -0.443054 -0.116883 
0.334453 0.238149 0.323925 
0.0265776 0.292355 -0.11929 
0.0130314 0.453034 0.169317 
0.0793353 -0.106132 0.126314 
-0.423297 -0.419401 -0.107996 
0.129933 -0.461753 -0.0551462 
0.27702 0.228697 -0.0902476 
-0.145687 -0.436087 -0.131864 
-0.00670653 0.421721 0.207937 
0.305447 0.403284 0.187253 
0.0389073 -0.405093 -0.252918 
0.243964 -0.307242 -0.264126 
-0.079259 0.107323 0.0798973 
0.09836 0.49237 0.126551 
0.325296 0.088405 0.271584 
-0.0592672 -0.446876 -0.092273 
0.218017 0.309402 -0.110698 
-0.371795 -0.421058 -0.165458 
0.0971436 -0.457443 -0.0698641 
-0.156089 -0.469731 -0.00272389 
0.248925 0.00667586 0.00265407 
0.212977 0.348752 0.337037 
0.191164 0.158935 0.326923 
0.209708 -0.460024 -0.0576776 
0.272765 -0.416845 -0.221635 
0.426899 0.226588 0.113415 
0.138087 0.153865 -0.0849807 
-0.0899274 -0.448761 -0.0881565 
-0.0476226 -0.475287 0.00254484 
0.234583 0.443769 -0.0311787 
0.0460624 0.461945 0.192782 
0.378682 0.080461 0.118122 
0.236565 0.15928 0.332665 
0.310588 0.0754003 0.0278805 
0.417589 0.155992 0.149032 
0.332341 -0.445372 -0.128615 
0.306732 -0.388989 -0.0332966 
0.247728 -0.442182 -0.0922947 
0.14829 -0.478173 0.0784076 
0.420655 0.219309 0.194193 
0.0803745 -0.0247067 0.259505 
0.205502 0.148185 0.326517 
0.209452 0.0895994 0.314847 
0.355479 -0.396699 -0.22481 
0.00372888 -0.428507 -0.168869 
0.248509 0.440998 -0.0232583 
0.266017 0.150225 -0.0474879 
0.218106 -0.440775 -0.134839 
0.284881 0.0893496 -0.0154836 
0.0252553 0.41069 0.24738 
-0.0685585 0.338204 0.0609948 
-0.243925 -0.396864 -0.272067 
0.101487 -0.420472 -0.205516 
0.201727 0.478905 0.13876 
0.352657 0.341778 0.0100587 
-0.263455 -0.435347 -0.0193305 
0.330503 0.390095 0.156783 
0.374194 0.16754 0.279282 
0.0251768 0.130816 -0.0868046 
0.199148 -0.0399251 0.25148 
0.241476 -0.42512 -0.196315 
0.287182 -0.0166376 0.157107 
0.138417 -0.442985 -0.129 
0.260824 -0.390106 -0.0544091 
0.125304 -0.424346 -0.195272 
0.110805 -0.116856 0.0877926 
-0.139266 -0.428441 -0.15692 
-0.0432903 -0.464746 -0.0357161 
0.296928 -0.0138498 0.0456817 
0.194125 0.416288 -0.0805348 
0.215311 -0.454657 -0.0519412 
0.182071 0.0601303 0.305575 
0.158478 -0.0951645 0.0223554 
0.188504 -0.45488 -0.0829757 
0.278661 0.0213691 0.018245 
0.190231 -0.470715 -0.0308562 
-0.177509 -0.479347 0.0810837 
0.259927 -0.379637 -0.00723346 
0.404409 0.280484 0.201908 
0.279399 0.446563 0.0687215 
0.137722 0.425817 -0.0822375 
0.361899 -0.35175 -0.206926 
-0.346811 -0.45092 -0.0519989 
0.339788 -0.324331 -0.22004 
0.361752 0.368284 0.0720245 
0.00365515 -0.15881 0.0733284 
-0.17259 -0.414858 -0.204204 
-0.264068 -0.410573 0.0142624 
0.220439 0.477597 0.0653481 
0.0380709 0.384754 -0.0732286 
-0.00990451 -0.428986 -0.160257 
0.179741 0.120639 0.321612 
0.121466 -0.147235 0.0108945 
0.265976 0.201109 -0.0928506 
-0.430361 -0.381165 -0.137745 
-9.788e-005 -0.456857 -0.067272 
0.295257 0.0965152 -0.00482638 
0.302396 0.211673 0.342694 
0.232648 0.122669 0.327983 
0.183524 -0.0316891 0.279509 
0.212515 -0.0736545 0.184167 
-0.0376638 0.294491 -0.0421265 
-0.421091 -0.391975 -0.189148 
0.183665 -0.0088319 -0.0257251 
-0.0126233 0.092271 0.211 
-0.197687 -0.411673 -0.213671 
0.015822 0.35859 -0.068881 
0.342476 -0.419469 -0.225156 
0.142009 0.418794 -0.0858342 
0.0235666 -0.410738 -0.233238 
-0.28357 -0.438357 -0.111536 
0.157454 -0.477588 -0.00341561 
-0.0541107 -0.45127 -0.08489 
0.253358 0.36044 0.318025 
-0.35913 -0.409881 -0.213752 
0.353208 0.382086 0.103179 
-0.265877 -0.390093 -0.283568 
0.220027 0.447835 0.23698 
0.154316 0.462302 0.233647 
-0.0542629 0.19769 0.202522 
0.0616462 -0.489394 0.0456965 
0.429441 0.231153 0.125937 
-0.381821 -0.423301 -0.161881 
0.0219108 -0.48246 0.025189 
0.0537912 0.0388805 0.251559 
0.387969 0.278066 0.224507 
-0.0955788 0.0381058 0.046223 
0.252871 -0.406956 -0.0712082 
0.125824 -0.459221 -0.0687418 
0.128796 -0.0413114 -0.109348 
-0.00724648 0.37486 -0.0437828 
0.188949 0.241189 -0.12315 
0.394688 -0.38402 -0.152805 
0.0656909 0.335218 -0.104323 
0.376233 0.0876009 0.105177 
0.19954 -0.411096 -0.240139 
-0.034269 0.0694212 0.157334 
0.0652968 0.121811 -0.087807 
-0.410206 -0.431212 -0.134627 
0.0535591 0.480984 0.0767207 
-0.141343 -0.0145636 -0.0672759 
0.161842 0.253154 0.350084 
0.0191579 -0.41424 -0.217176 
0.146148 0.0958247 -0.0656345 
0.396584 0.163046 0.063014 
0.355789 -0.421053 -0.218916 
-0.0236885 0.0819539 -0.0713881 
-0.196774 -0.453062 -0.0702193 
0.325483 0.144006 -0.00817981 
-0.0461644 0.0742603 0.141908 
-0.0206841 0.36271 0.234403 
-0.0500705 0.109937 0.142479 
-0.160191 -0.433541 -0.144187 
-0.377219 -0.440658 -0.103012 
0.360099 0.0943381 0.0744045 
0.231669 -0.413876 -0.23473 
0.178003 -0.00216155 -0.0298656 
-0.306683 -0.418676 -0.0499914 
-0.0859307 0.333683 0.159381 
0.154431 -0.00676462 -0.0390231 
-0.217117 -0.45047 -0.0800466 
0.330882 0.0645306 0.237891 
0.343638 0.0607936 0.194535 
-0.266505 -0.446828 -0.0351005 
0.202299 0.0311266 0.2938 
0.336505 -0.447099 -0.118151 
0.217452 -0.450289 -0.0501556 
0.21619 0.438408 -0.0469256 
0.100119 -0.114256 0.10371 
0.271343 0.438785 0.16357 
-0.0676568 0.3662 0.101482 
-0.1286 -0.487705 0.0555112 
0.223484 -0.436399 -0.0402687 
-0.0732374 0.0509068 0.0910707 
0.252118 0.461588 0.0456195 
0.424428 0.197571 0.102193 
0.0688241 0.417582 -0.0693415 
-0.256601 -0.443322 -0.103365 
0.292196 -0.0271326 0.193152 
0.234508 -0.0421352 0.217935 
-0.091549 0.257775 0.0667629 
0.214807 0.414765 0.283707 
-0.240978 -0.390124 -0.288239 
0.23537 0.0548717 0.292057 
-0.0579717 0.358881 0.181271 
0.424175 0.184862 0.18096 
0.37366 -0.431712 -0.0821825 
-0.0767369 0.119825 0.058267 
0.399759 0.163091 0.232879 
-0.0205491 -0.389961 -0.300563 
0.312487 -0.00517804 0.0869959 
0.0985312 -0.46243 -0.0503256 
-0.0838516 -0.489496 0.0637841 
-0.0171504 0.346578 0.256355 
0.161293 0.394024 0.309084 
-0.0587351 0.381352 0.100163 
0.317005 0.417667 0.0385763 
0.333549 -0.448241 -0.109463 
0.406824 0.307218 0.0883934 
0.0734266 0.37456 -0.0937765 
-0.160441 -0.429262 -0.152037 
0.383536 0.374823 0.128723 
0.255377 0.403058 0.27033 
0.205662 -0.0261725 0.27151 
0.422566 0.159749 0.13442 
0.357933 -0.38545 -0.221371 
0.0351598 -0.427847 -0.168298 
0.252314 -0.416883 -0.221688 
0.331603 -0.419295 -0.22096 
0.356581 0.317596 -0.0123611 
-0.27061 -0.414948 -0.0273332 
0.389888 0.179043 0.256017 
0.192429 -0.442147 0.0459524 
0.107445 0.488102 0.0308248 
-0.148156 -0.415585 -0.202896 
0.120588 -0.478143 0.091482 
0.177981 0.437062 0.271718 
-0.385565 -0.292297 -0.206605 
0.352772 0.375721 0.0562451 
0.185244 -0.446205 -0.115402 
0.152263 0.497474 0.104542 
-0.0862147 -0.346803 -0.355524 
0.139321 0.344965 0.331158 
0.386599 0.221157 0.259965 
0.171592 0.465608 -0.0300094 
0.327801 0.079597 0.260277 
-0.306555 -0.44201 -0.0624897 
0.14926 0.498202 0.088972 
-0.40447 -0.432797 -0.123247 
-0.0659805 0.0818356 -0.0388696 
0.245946 0.105878 0.325561 
-0.0511666 0.0559355 -0.0733957 
0.275369 -0.0562854 0.0502336 
0.0429101 0.462274 0.0210153 
-0.0118548 -0.472296 -0.00858673 
0.0758993 0.0923845 0.275221 
-0.380147 -0.36163 -0.0347857 
-0.239292 -0.374654 -0.314832 
0.137514 0.0591564 0.304714 
-0.268082 -0.446291 -0.0933049 
-0.403805 -0.288722 -0.186766 
0.0925634 0.46828 0.221318 
-0.264183 -0.444462 -0.0972874 
-0.00980626 0.441787 0.137482 
0.254299 0.461186 0.0860412 
0.315796 -0.383245 -0.0339392 
0.0844001 0.174431 -0.115651 
0.131047 0.313714 0.344227 
0.0871264 0.103361 -0.0799204 
0.312266 0.418266 0.126378 
0.0232837 0.466444 0.12159 
-0.0514999 0.371799 0.181054 
0.373259 -0.451095 -0.0974858 
0.319047 0.0318752 0.0697304 
0.258946 -0.450338 -0.10055 
0.331514 0.356218 0.282552 
-0.0162925 0.271545 0.272261 
0.317082 0.0408345 0.217698 
-0.201585 0.205592 -0.0290334 
0.228299 0.231273 0.358713 
0.148435 -0.0657821 0.237166 
-0.0591134 0.168079 0.157058 
0.0306462 0.399448 0.257609 
0.347969 0.389778 0.100498 
0.139097 -0.442993 -0.1233 
0.209496 -0.073034 0.188277 
0.289027 0.207626 0.34645 
0.38672 0.103856 0.116977 
0.273261 0.382069 0.278752 
-0.115247 0.27181 0.0210786 
-0.0557881 0.383852 0.124195 
0.282513 0.442241 0.0811833 
0.206745 0.0390963 -0.0329717 
0.367809 0.0792445 0.194364 
0.263853 0.256052 0.354679 
-0.119954 0.00908834 -0.00899149 
0.271292 0.0764267 -0.0160161 
-0.0495342 -0.431767 -0.147359 
-0.0316291 0.406766 0.0406962 
0.254932 0.0712638 -0.0241301 
-0.0434726 0.374768 0.0147757 
0.364286 0.0884501 0.0802069 
-0.0124542 0.0387044 -0.102144 
0.0944123 0.448676 0.249492 
0.381547 -0.378368 -0.190811 
-0.1526 -0.393815 -0.283373 
0.073191 0.393979 0.285742 
-0.0489958 0.289762 -0.0609585 
0.217537 0.0551822 -0.0316323 
0.0640907 -0.413911 -0.229254 
0.104585 0.336731 0.323067 
0.310171 0.03264 0.195709 
-0.394889 -0.333449 -0.210567 
0.106665 -0.111174 0.170884 
0.182227 -0.114457 0.0755968 
0.174776 -0.487617 0.0352124 
0.324614 0.0485704 0.213466 
0.130723 0.359791 0.320709 
0.121989 -0.00677046 0.287248 
0.395518 0.111248 0.150575 
-0.105541 -0.485926 0.0476447 
-0.110384 0.242963 0.129667 
0.254322 0.459376 0.0164467 
-0.149357 -0.467335 0.092775 
0.175848 -0.0451838 0.256439 
-0.0234912 0.431456 0.156493 
0.112051 -0.434818 -0.150041 
0.152563 0.0693035 0.308834 
0.357667 0.0638179 0.150247 
-0.315205 -0.384101 -0.225194 
0.0583868 0.400155 0.275053 
-0.102576 0.220509 0.0443609 
0.0822602 0.453616 -0.02937 
0.0954917 0.452301 -0.0402451 
0.297676 0.0870753 0.292837 
-0.0211706 0.427596 0.0633508 
0.091264 0.302502 0.336438 
0.120745 0.437322 0.267089 
0.412305 0.192133 0.218392 
0.270602 -0.0647899 0.0731686 
0.0565218 0.415218 -0.0609781 
-0.12006 0.00111569 0.00855992 
0.28943 0.392746 -0.0357824 
-0.130014 -0.479365 0.0294492 
0.29941 0.16792 0.330604 
-0.42853 -0.406028 -0.139318 
0.299335 0.0369119 0.157925 
-0.0841835 0.186684 0.0729148 
0.401113 0.119952 0.168739 
0.273875 -0.440205 -0.140433 
0.161948 0.459095 -0.0401417 
0.382011 0.313766 0.0201814 
0.270783 -0.409583 -0.230801 
0.312468 0.0431785 0.188678 
-0.0489599 -0.400384 -0.262302 
-0.135976 0.306037 -0.0753428 
0.132995 -0.0309658 0.277414 
-0.42979 -0.406626 -0.120057 
0.262765 -0.055431 0.122937 
0.229823 -0.00410314 0.252904 
0.22499 0.458173 0.187725 
-0.216121 -0.437024 -0.12122 
0.107329 -0.1794 0.0526481 
0.143618 0.420434 0.285272 
0.188431 0.0197824 -0.0331841 
0.189107 -0.0949492 0.183069 
0.0941918 0.446323 -0.0476791 
0.116273 0.062609 0.297697 
-0.00906797 0.122458 -0.0774896 
0.0184709 0.449971 0.191805 
0.120619 -0.122558 0.112026 
0.125057 0.378045 0.311133 
-0.0133917 0.0290348 -0.106979 
0.0143203 0.166059 0.262751 
0.164533 0.0207443 0.304129 
0.0637366 0.44696 -0.0298891 
0.218444 0.407691 0.288813 
0.0637157 0.441652 -0.0377045 
-0.0296143 -0.459008 -0.0548325 
0.0688853 -0.101635 0.116552 
-0.0298663 0.419389 0.0999859 
0.330008 -0.375073 -0.0363218 
0.393415 -0.377571 -0.159369 
0.287055 -0.336427 -0.232544 
0.321267 0.401983 0.146279 
0.100039 -0.40168 -0.268716 
0.190764 0.311982 0.346998 
0.367391 0.303057 0.22848 
0.22316 -0.089766 0.0717313 
0.00796366 -0.488175 0.0482859 
0.352898 0.0740337 0.220317 
0.386416 0.277856 0.0163493 
-0.0748257 0.0720086 -0.0328221 
0.14012 -0.0535955 -0.102647 
0.129961 -0.120779 0.089115 
0.300641 0.0581619 0.0252706 
0.174222 -0.0545699 -0.0125254 
-0.337614 -0.325516 -0.220439 
-0.0279558 0.155765 0.193069 
-0.0208529 0.0970684 0.215747 
-0.0326154 0.3901 0.0115376 
-0.00402026 0.436242 0.190242 
0.175882 0.00960685 0.299673 
0.309969 0.0325584 0.20093 
-0.0823354 0.094955 0.0391646 
0.37844 0.180188 0.0187309 
-0.0231447 0.0774741 -0.0750092 
-0.170596 -0.393543 -0.279752 
0.0258547 0.0864654 0.241117 
0.237728 0.283925 0.354955 
0.215198 -0.302235 0.0467842 
0.330151 0.317829 -0.0314132 
0.387153 0.246549 0.246513 
0.243023 0.142159 -0.0511549 
0.236902 -0.0710284 0.0351195 
0.0203128 0.440892 0.215704 
0.213211 0.131141 0.325415 
0.312886 0.126143 0.309136 
-0.0387593 0.293909 -0.037007 
-0.131505 -0.441357 -0.112502 
0.164137 0.432269 0.27931 
0.0836621 -0.222007 0.0777104 
0.244645 0.0558709 0.291775 
-0.22438 -0.332704 -0.316918 
0.251469 -0.154226 -0.0309981 
-0.386427 -0.395512 -0.0468887 
-0.0723277 -0.463912 -0.0366372 
0.0400632 0.475866 0.113965 
-0.0211929 -0.469226 -0.0154053 
0.00377282 -0.396944 -0.284762 
0.308801 0.0467002 0.162586 
-0.428594 -0.420441 -0.12691 
0.0452064 0.438298 -0.0317177 
0.378891 0.17117 0.0225527 
0.125896 0.169363 0.322094 
0.146674 0.111729 -0.0915578 
-0.194545 -0.45187 -0.0752263 
0.294713 0.104104 -0.0101795 
0.365137 0.123659 0.0667801 
-0.0833714 -0.467775 -0.020765 
0.351756 0.292106 0.284899 
0.420101 0.197489 0.206374 
0.226287 0.0198525 0.265602 
-0.214958 -0.422582 -0.174501 
0.0379056 0.438377 0.233223 
-0.385629 -0.381383 -0.226406 
0.296631 0.403488 -0.0145069 
0.372109 -0.35137 -0.196559 
-0.0211166 0.407777 0.0119616 
0.301142 -0.00490769 0.134822 
0.0822292 -0.437076 -0.142677 
0.105563 -0.0417871 0.263737 
0.0636072 -0.0833205 0.187408 
0.403035 0.145137 0.213387 
-0.0556192 -0.478979 0.0207564 
-0.429525 -0.399064 -0.161597 
-0.123128 -0.39087 -0.290423 
0.0767083 -0.428043 -0.179266 
-0.34762 -0.321558 -0.00488916 
0.11411 -0.413598 -0.229476 
0.177241 0.231573 -0.126285 
0.343577 -0.429182 -0.186752 
-0.26776 -0.401877 0.0159726 
-0.275566 -0.368636 0.0308404 
0.123953 -0.461799 -0.0554842 
0.381643 0.180931 0.0243384 
0.0713153 0.456505 -0.0193649 
0.200702 0.447189 -0.0478902 
0.0769745 0.452713 -0.0284189 
-0.296898 -0.43645 -0.0634774 
0.330034 -0.430625 -0.180431 
0.0136125 0.404838 0.241761 
0.223123 -0.37262 -0.27833 
0.4195 0.221629 0.198681 
0.34876 0.0464576 0.125496 
0.313149 -0.374477 -0.237575 
-0.378494 -0.320948 -0.218724 
0.259589 -0.451222 -0.0949415 
-0.178288 -0.473112 0.00390226 
-0.0515437 0.306432 -0.0030236 
0.264033 0.389568 0.281498 
0.280841 0.0127277 0.228661 
0.173298 0.435164 0.274248 
-0.0882367 0.255308 0.07557 
0.270285 -0.440429 -0.131969 
-0.00800933 -0.382587 -0.335487 
0.129159 -0.061774 -0.079053 
0.246436 0.458865 0.000351287 
0.118811 -0.12701 -0.00995008 
0.0856671 -0.397937 -0.288386 
0.163913 -0.135395 0.114861 
-0.145659 -0.493127 0.0777482 
0.227336 0.436845 0.25027 
0.218355 -0.395326 0.0385944 
0.295656 0.103288 -0.00469484 
0.275782 -0.447061 -0.109679 
0.0523989 0.423308 -0.0498381 
0.323246 -0.448213 -0.0495225 
-0.0150462 0.421354 0.0164154 
0.118926 0.491802 0.154863 
0.396472 0.205001 0.247259 
0.278612 0.0491395 0.234812 
0.0478493 0.41509 0.26225 
-0.27905 -0.418662 -0.188676 
-0.114774 -0.013299 0.0464901 
0.174569 0.493097 0.0832787 
0.174721 -0.107242 0.176449 
-0.110902 -0.447504 -0.0929031 
0.287678 -0.365938 -0.232699 
0.084848 0.00845981 0.272908 
0.248519 0.461274 0.105638 
0.247577 0.350951 0.32681 
0.0647575 0.00133621 -0.116607 
0.191239 -0.469137 0.038618 
0.151515 0.15664 0.3198 
0.267417 0.259998 0.354812 
0.0894077 0.131297 -0.086942 
0.139474 -0.123059 0.0886675 
0.267869 -0.0333129 0.0232523 
0.282448 0.236828 -0.0835515 
0.131021 -0.0744102 0.236624 
0.117776 0.442972 -0.0605113 
0.282115 -0.375232 -0.0338272 
-0.0450922 0.130383 0.161851 
0.430474 0.195787 0.170561 
-0.0370626 0.411213 0.0769891 
0.289882 -0.448333 -0.110349 
0.17741 0.466987 0.218848 
0.267409 0.445029 0.150591 
0.399804 0.262242 0.223015 
0.0123391 -0.117989 0.0884187 
-0.29326 -0.404781 -0.235724 
0.35296 0.310797 -0.0284267 
0.255406 0.433824 0.215944 
0.297634 0.401404 0.207955 
0.0472202 0.434093 0.245283 
0.153217 0.351434 0.329147 
-0.0667608 0.358634 0.15348 
0.248143 0.46581 0.0741245 
-0.0335968 0.415386 0.0906727 
0.133572 -0.418016 -0.213523 
-0.087658 0.0734082 -0.000224459 
0.300729 0.261942 0.342647 
-0.12524 -0.457673 -0.0561754 
0.0551832 0.238236 -0.124458 
-0.220818 -0.462734 -0.0336148 
0.091808 -0.112512 0.150168 
0.35456 0.385111 0.16947 
0.0895199 -0.111721 0.115639 
-0.381287 -0.433878 -0.121556 
0.423062 0.25233 0.131046 
-0.071221 0.0593003 0.0960343 
0.00611771 -0.438535 -0.131937 
-0.0612445 0.0633941 0.115736 
0.0928783 -0.0893827 0.200673 
0.12519 -0.0451354 -0.0981869 
-0.256377 -0.446451 -0.0838809 
0.173528 0.488447 0.126226 
0.02024 0.448842 0.196839 
0.405808 0.247138 0.0522966 
0.333128 0.0399279 0.0986649 
0.0644758 0.117258 -0.0854157 
0.0912851 -0.110165 0.101334 
0.225711 0.448202 0.228797 
0.280705 -0.423481 -0.20262 
0.266797 0.433239 0.20013 
0.34664 0.198886 0.318021 
0.299453 0.0451197 0.235187 
-0.183501 -0.471115 -0.00358415 
0.0733757 -0.461592 -0.0483216 
0.295047 -0.450716 -0.107829 
0.401413 0.354362 0.134267 
0.288573 -0.0122333 0.0350323 
0.163659 -0.409227 -0.245525 
0.0171556 0.328619 -0.0812748 
0.323414 0.0812067 0.263415 
0.14063 -0.485631 0.0323447 
0.00973029 -0.455869 -0.068509 
0.0613907 -0.0650816 0.210032 
0.164233 0.491176 0.128413 
0.353776 0.0545025 0.111316 
0.266143 0.0319336 0.233025 
0.246276 0.439656 0.227237 
0.11255 -0.11414 0.0793065 
0.187575 0.0600623 0.303637 
-0.276246 -0.428682 -0.0677379 
0.139069 0.462835 -0.0339773 
0.11423 0.466081 0.233097 
-0.0444426 0.390638 0.181923 
0.210858 0.452594 0.234238 
-0.270091 -0.301037 -0.282567 
0.178715 0.130235 0.322199 
-0.37935 -0.401208 -0.0421696 
-0.158816 -0.454922 -0.0596813 
0.244017 0.085286 -0.0285532 
0.0568394 0.455189 0.220032 
0.152157 -0.0998422 0.0278454 
0.168623 -0.0940351 -0.0704253 
0.122679 -0.0961096 0.20315 
0.176784 0.428341 0.281056 
0.29847 0.116794 -0.00816184 
-0.106093 -0.388079 -0.302162 
0.150318 -0.481912 0.073802 
0.235874 0.0739725 -0.029812 
0.355699 0.132731 0.0315043 
0.376299 0.10141 0.216616 
-0.205888 -0.451246 -0.0720079 
0.109821 -0.447491 -0.103336 
0.393926 -0.414323 -0.156928 
-0.0278038 0.422808 0.109935 
-0.151248 -0.432728 -0.148193 
-0.0290905 -0.492974 0.0679377 
-0.0346544 0.147974 0.18435 
-0.411863 -0.348863 -0.197822 
0.290995 -0.125924 -0.0656319 
0.369597 0.237847 -0.0187203 
0.368286 -0.432047 -0.171929 
0.195299 -0.399641 -0.280368 
0.300923 -0.0338252 0.112925 
-0.0251329 -0.453192 -0.0789903 
0.0694691 -0.34214 -0.338402 
0.177193 -0.460111 -0.0617397 
0.124283 0.342654 0.326375 
0.131625 0.139735 -0.0783791 
0.0693469 0.0289273 0.264197 
-0.00410057 0.419896 0.216768 
0.268873 0.423877 0.22704 
0.051601 -0.00702642 0.243647 
0.0365706 0.101926 -0.0881893 
-0.126029 -0.443305 -0.103723 
0.0287879 0.107315 0.245117 
0.0423129 0.0481897 0.244369 
-0.253644 -0.425787 -0.165035 
-0.0150945 0.127564 0.196187 
0.153961 0.468473 -0.0224092 
-0.111231 -0.448947 -0.087378 
0.196916 0.462243 0.22135 
0.0498632 0.477999 0.0852676 
0.0262205 -0.416969 -0.209833 
0.210555 -0.428946 -0.179431 
0.091134 -0.0164892 -0.116932 
0.350341 0.0500744 0.111172 
-0.221753 -0.437443 -0.122269 
0.234795 0.471397 0.0464553 
0.347054 0.161682 0.303837 
-0.0152031 0.0816186 0.1828 
0.303784 0.10289 0.00373834 
0.244546 -0.397277 -0.00900879 
0.392331 -0.414692 -0.16744 
0.0507154 -0.435703 -0.140299 
0.303963 0.187023 -0.0566134 
0.0565126 -0.359607 -0.347889 
0.179584 -0.0375013 -0.0181942 
-0.109466 -0.426417 -0.167889 
0.256858 -0.0580785 0.159119 
0.261852 0.0626798 -0.0144628 
-0.0325935 0.325165 -0.02917 
0.0992374 0.0558323 0.287181 
-0.270174 -0.429029 -0.0414231 
0.334905 0.275316 -0.0558732 
0.377608 0.0877216 0.11029 
-0.0993239 -0.417395 -0.197839 
-0.0323015 0.158562 0.221335 
0.411543 0.290694 0.0828523 
0.314761 0.224936 0.336134 
-0.0928668 -0.470408 -0.00669444 
0.363299 0.148276 0.0198099 
0.376828 0.0840207 0.16944 
0.223763 -0.43793 -0.149578 
0.35485 0.0722475 0.208705 
0.373238 -0.390131 -0.205204 
0.292293 0.0603721 0.0127665 
0.123331 0.420306 0.281697 
0.0338044 -0.410546 -0.233033 
0.163282 0.456938 0.239011 
-0.0226439 0.0579007 0.168932 
-0.280932 -0.435894 -0.0723383 
-0.0707426 0.134113 0.111438 
0.189137 -0.00135191 -0.0242076 
0.300462 -0.428185 -0.189835 
-0.0199804 -0.41553 -0.216502 
-0.0254391 0.342333 0.247766 
0.111544 -0.0769214 0.226674 
-0.301062 -0.440777 -0.105962 
0.30439 -0.450619 -0.107543 
0.310839 0.409475 0.153105 
0.412131 0.254754 0.0630381 
-0.117964 -0.488132 0.0565241 
0.00836338 0.355279 0.264745 
0.383219 0.267886 0.234996 
-0.01836 0.375316 -0.030429 
0.0386907 -0.171042 0.0726627 
-0.119657 -0.386962 -0.307215 
-0.213918 -0.476575 0.0187007 
-0.227242 -0.478262 0.024829 
0.175729 0.486064 0.026136 
0.176014 0.284976 -0.137503 
0.186785 -0.439515 -0.133313 
0.398807 0.319153 0.0772893 
0.117134 -0.114127 -0.0174576 
0.090456 -0.0104044 -0.102557 
0.285978 -0.0489439 0.120595 
0.293459 0.0139568 0.161628 
0.117325 -0.0446269 -0.0814027 
-0.250179 -0.451338 -0.0688815 
0.00202987 0.319201 0.294373 
0.321351 0.1989 0.335631 
0.151518 0.137914 0.317184 
0.20632 -0.102008 0.0853621 
0.234311 0.306505 -0.117478 
-0.082644 -0.410918 -0.229959 
0.0109164 0.371837 -0.0574051 
-0.0872653 0.0658138 -0.0122964 
0.373608 -0.440202 -0.142223 
0.104739 -0.414647 -0.224345 
0.302894 0.0225645 0.139004 
-0.0641663 0.360543 0.0791886 
0.0841829 0.490943 0.13213 
-0.0208375 -0.475439 0.00296003 
0.165353 0.463595 0.229611 
-0.000978009 0.403254 -0.0274502 
0.376822 0.271037 0.256851 
0.168961 0.214704 0.35091 
0.0258552 -0.387531 -0.318961 
0.137062 -0.0979524 -0.0522596 
0.173834 -0.44456 -0.116825 
-0.0226783 0.389105 -0.0035723 
0.0196543 0.211232 -0.113376 
0.27968 -0.442227 -0.132156 
-0.0367955 -0.434964 -0.140113 
0.100405 0.355075 -0.106506 
-0.29764 -0.423045 -0.173332 
0.260607 -0.334704 -0.24384 
0.363617 -0.377879 -0.0635628 
0.0828178 0.135591 -0.0902143 
0.369136 0.178374 0.00740949 
0.324599 0.396751 0.24631 
0.167709 -0.108283 0.0517841 
0.069776 0.414443 0.273747 
-0.25445 -0.405538 -0.237932 
0.267052 0.295375 -0.108075 
0.314522 0.398154 0.244027 
0.117713 0.492459 0.14931 
0.351479 -0.420899 -0.214372 
0.418045 0.161295 0.101488 
-0.0698393 0.0750099 0.0962544 
-0.401431 -0.441213 -0.095829 
0.304181 -0.0148865 0.059398 
0.358656 -0.347144 -0.208131 
0.000761582 0.0841541 -0.0902785 
-0.0353544 0.385936 0.00889279 
0.26476 -0.404293 -0.057223 
0.0387594 0.373851 0.276351 
-0.169269 -0.4512 -0.0717236 
-0.427843 -0.389347 -0.10711 
0.136605 0.0832156 -0.0586522 
-0.387355 -0.297934 -0.20828 
0.18973 -0.465291 0.0422651 
0.1842 -0.128669 0.118189 
0.386129 0.235525 0.253835 
0.0407375 0.1047 0.251499 
-0.337687 -0.392108 -0.233178 
-0.0909756 0.316536 0.0752494 
0.393214 -0.42517 -0.162593 
0.12497 -0.0887294 0.215707 
0.216089 -0.412044 0.0288667 
-0.0918857 -0.441934 -0.115609 
-0.183786 -0.481972 0.0415776 
-0.0739272 0.164398 0.115459 
0.349996 0.343259 0.263628 
0.151265 -0.107735 0.191465 
-0.0891658 0.0511826 0.0644524 
-0.353407 -0.430397 -0.138275 
-0.0682773 -0.481582 0.0296593 
0.125735 0.35102 0.321261 
0.25848 -0.383971 -0.0114237 
0.0636761 0.103873 0.266814 
0.158342 0.270106 -0.135813 
0.131946 -0.0275143 0.282052 
-0.0367893 0.0570254 -0.0773625 
-0.0942611 -0.386864 -0.31001 
0.0562699 -0.0589169 0.218529 
-0.294756 -0.379516 -0.0292581 
0.24578 -0.433524 -0.0912848 
0.112834 -0.408299 -0.248346 
0.126302 0.480253 0.194687 
-0.217608 -0.427348 -0.155183 
-0.363953 -0.425234 -0.0449639 
0.146966 -0.433829 -0.156644 
-0.0565789 0.0923866 0.124428 
0.312438 0.0247945 0.0569993 
0.317797 -0.451344 -0.100925 
-0.361566 -0.379324 -0.233623 
0.126868 -0.129087 0.144768 
0.152472 -0.128974 0.166737 
0.322787 0.129602 0.00337764 
0.257236 0.396252 0.276738 
-0.340609 -0.39925 -0.0327867 
-0.0747394 0.212593 0.196337 
0.0958546 -0.134098 0.024067 
0.100362 -0.416597 -0.21397 
0.328353 0.276511 -0.061651 
-0.0312692 0.084996 -0.0620436 
-0.42498 -0.42353 -0.155753 
0.0378427 0.0807767 0.244892 
0.165764 0.41609 0.292192 
0.328344 0.408803 0.052165 
-0.210332 -0.477642 0.0227782 
0.132108 0.474426 -0.00405189 
0.0384133 0.276093 0.304187 
0.390071 0.173455 0.254999 
0.246869 -0.0616779 0.114822 
-0.277067 -0.406452 -0.233755 
-0.125545 -0.467299 -0.0195737 
-0.137584 -0.377528 -0.34472 
-0.0845138 0.185241 0.0526011 
0.264163 -0.354874 -0.235182 
0.281017 0.398888 -0.0408886 
-0.316803 -0.253694 -0.228135 
0.36472 0.236761 -0.02571 
0.343609 -0.225008 -0.0545261 
0.27814 -0.43629 -0.148398 
0.0636617 0.377058 -0.0904286 
-0.0948734 -0.39336 -0.289477 
-0.367163 -0.21204 0.0104745 
0.0267164 0.455024 0.190154 
0.076246 0.488816 0.100281 
-0.311703 -0.382881 -0.0265543 
-0.00950338 0.326481 -0.0537167 
0.372603 -0.444439 -0.132749 
0.053017 -0.453595 0.110181 
-0.218433 -0.446282 -0.0948589 
0.277129 0.408558 0.234772 
0.0630376 -0.460868 -0.0524111 
0.168009 -0.0794696 0.00326104 
-0.0522203 -0.425086 -0.172927 
0.355851 -0.446636 -0.119446 
0.293102 0.417843 0.171838 
0.354772 0.0548913 0.125931 
0.258545 0.0513957 0.273747 
0.429753 0.193501 0.164222 
0.309164 -0.322364 -0.233469 
0.0730183 -0.4693 -0.0204855 
-0.0612625 0.142839 0.142606 
-0.16157 -0.449805 -0.0780171 
0.415941 0.281245 0.106897 
-0.205591 -0.432549 0.0805976 
0.38316 0.20871 0.272621 
0.0940328 -0.107225 0.16458 
-0.199132 0.168869 -0.0285112 
0.123331 -0.155755 0.0229803 
-0.0547177 0.373057 0.0669233 
0.259318 -0.0128335 0.0118143 
-0.0588934 -0.488746 0.0597197 
-0.381694 -0.332825 -0.218571 
0.324504 0.062035 0.0503758 
-0.0443891 0.391133 0.0700956 
0.0969592 0.143917 0.305673 
-0.288351 -0.436008 -0.121852 
0.243158 0.445254 0.208128 
0.256427 -0.391615 -0.0310888 
-0.100983 -0.353452 -0.356401 
0.0685452 -0.068163 0.216999 
0.237546 0.379514 -0.0797223 
-0.0646005 0.3541 0.0700231 
0.137911 -0.0681712 -0.082147 
0.338559 -0.311057 -0.0405018 
0.285309 -0.0587126 0.0794959 
0.157814 0.00483986 0.301205 
0.0845053 0.364711 0.305838 
0.283965 -0.0558481 0.0611856 
0.0899331 0.10745 -0.0790869 
0.306533 -0.370086 -0.0277948 
0.207141 0.439817 -0.0510972 
0.314908 0.173503 0.327123 
0.395521 0.343402 0.15926 
-0.0870358 0.0842609 0.00186938 
-0.0182175 -0.370417 -0.354259 
0.100472 0.483414 0.17856 
0.0894771 0.476514 0.194284 
-0.00337852 0.437899 0.030706 
0.13236 -0.129315 0.146328 
-0.194279 -0.392209 -0.290345 
-0.0296743 0.400155 0.016086 
0.277073 0.445716 0.120109 
-0.0900361 0.0653672 0.0446615 
0.382132 0.244604 0.00490914 
0.200512 0.322399 0.345673 
0.426591 0.236269 0.127379 
0.0160086 -0.481109 0.0267225 
-0.402299 -0.409824 -0.21061 
0.124975 0.308665 0.340681 
0.373819 0.347591 0.178426 
0.0288079 0.0903212 -0.0866428 
0.0873786 -0.122973 0.0476418 
0.307629 -0.0274446 0.087305 
0.302904 -0.00456405 0.0518861 
0.164793 -0.423645 -0.199699 
-0.111855 -0.486043 0.0477918 
-0.0208169 -0.496621 0.0808221 
0.289589 -0.421842 -0.20584 
0.249656 0.0116979 0.235167 
-0.00510666 0.395649 0.231173 
0.207979 0.238583 -0.115936 
0.296729 0.0750894 0.00968163 
0.219077 0.41122 0.284784 
0.122797 0.495082 0.123704 
0.116453 -0.116977 0.0887716 
0.0331802 0.446352 0.221539 
0.0404649 0.415684 -0.0509034 
-0.239642 -0.449143 -0.0817458 
-0.0622612 -0.494701 0.07487 
0.3909 0.340963 0.125193 
-0.211295 -0.441911 -0.108101 
0.140913 0.341526 0.335408 
0.0173079 -0.478564 0.0114653 
0.383326 0.345141 0.0840736 
0.204838 -0.0191571 0.279835 
0.292896 -0.429278 -0.181421 
0.155265 0.430987 0.279383 
0.208467 0.420498 -0.0708005 
-0.183252 -0.470919 0.00200339 
0.232858 -0.429152 -0.174251 
0.30478 0.428121 0.103695 
0.294369 -0.452788 -0.0967475 
0.0577204 0.0980963 0.263564 
0.304361 0.346686 0.297168 
0.0508056 -0.0868844 0.145755 
0.123724 -0.31924 -0.328369 
0.0959188 0.459656 -0.0259067 
-0.104767 -0.490111 0.066371 
0.348533 -0.458862 -0.0748601 
0.210065 0.0639294 0.298622 
0.345332 0.175912 -0.0253457 
0.117821 -0.425147 -0.186315 
0.0529643 -0.453035 -0.0799738 
0.0979782 0.474111 0.208113 
-0.0970807 0.0363512 -0.0506116 
0.232833 -0.0740599 0.186878 
0.325049 -0.426669 -0.0429071 
-0.0925211 -0.399066 -0.265181 
0.218967 0.146398 0.328297 
0.0577428 0.035113 -0.0958194 
-0.163937 -0.470771 0.00115149 
0.0710696 -0.417202 -0.209418 
0.259411 0.295547 0.349527 
0.195267 -0.449375 -0.105942 
0.242792 0.0416429 0.25997 
0.311262 0.15753 0.32448 
-0.403423 -0.269955 -0.175984 
0.229428 0.0365374 0.270673 
-0.0449415 0.404819 0.110742 
0.242754 -0.345953 -0.260981 
0.0868451 -0.1102 0.129945 
0.256293 0.429386 0.233977 
0.34685 0.102186 0.0587981 
0.322407 -0.386449 -0.236157 
-0.0140699 0.124659 0.20397 
0.121145 -0.464171 -0.0510751 
0.1863 -0.454207 0.0532853 
0.120157 -0.0216077 -0.0637754 
-0.131076 -0.400828 -0.262821 
-0.14437 -0.445348 -0.0989192 
-0.343253 -0.413443 -0.203003 
0.2725 -0.457756 -0.0719508 
0.311044 0.0148565 0.106869 
0.129134 -0.12817 0.12947 
-0.0317538 0.18946 0.25979 
0.202775 0.483531 0.0943969 
0.0740715 -0.475816 -0.00124934 
0.376692 0.127143 0.0801092 
-0.361867 -0.367234 -0.233185 
0.391801 -0.405867 -0.123023 
0.305627 0.401982 0.181712 
-0.399969 -0.423964 -0.159429 
0.357207 0.338378 0.248857 
0.301001 -0.010323 0.132809 
0.199544 -0.0770855 0.0162495 
0.126344 -0.155585 0.0173995 
0.0264506 0.101335 -0.089045 
-0.426411 -0.413335 -0.115054 
-0.0143403 0.383387 -0.0302133 
0.261372 -0.38446 -0.228319 
-0.113945 -0.414425 -0.212648 
-0.0272204 -0.413025 -0.223036 
0.0406692 0.159353 -0.0953704 
0.392402 0.239934 0.0252903 
-0.166442 -0.429431 -0.151966 
0.281998 -0.112758 -0.132586 
0.0420143 -0.483809 0.0333507 
-0.316138 -0.337615 -0.22747 
0.376938 0.155194 0.272282 
0.0464448 -0.421354 -0.192381 
-0.135276 -0.458768 -0.0451684 
0.214761 -0.395241 0.0442809 
-0.07328 0.338398 0.084445 
0.190985 0.448664 0.243993 
0.390636 0.154202 0.0645307 
0.192803 0.170164 -0.1185 
0.120329 -0.0265846 -0.055626 
0.204421 0.0399132 0.296057 
0.267295 -0.00555997 0.0153386 
0.0383042 0.0266095 -0.10801 
0.137419 -0.0941354 0.209772 
0.150423 -0.0814116 -0.0730087 
0.389277 0.270284 0.0217429 
0.200775 -0.348522 -0.297189 
0.0845682 0.186669 -0.121597 
-0.00828648 0.441446 0.148446 
-0.334576 -0.431065 -0.13553 
0.0688738 0.348089 0.309875 
0.423342 0.243084 0.104255 
-0.386403 -0.417117 -0.0520708 
-0.269415 -0.43502 -0.0420285 
0.0496044 0.278645 0.319874 
0.117927 -0.097434 0.00626058 
0.128513 0.420155 0.283856 
0.335123 0.371072 0.256313 
0.307937 0.396579 0.233548 
0.0136052 0.110562 -0.0802627 
0.181411 0.0852512 0.311889 
0.134819 -0.105846 -0.0395646 
0.231358 -0.400122 0.0136235 
-0.0325357 0.416401 0.162525 
0.152304 -0.47112 -0.019015 
0.125089 0.436692 0.270628 
-0.110263 -0.46296 -0.034957 
0.312017 -0.00657648 0.0742601 
0.147745 0.260618 -0.136534 
0.0549957 0.329236 0.317547 
-0.002723 -0.48351 0.0347703 
0.262537 -0.369923 -0.229326 
-0.138099 -0.415934 -0.2034 
0.140067 0.442652 0.267618 
0.0143765 0.0825117 0.238411 
0.408085 0.277346 0.0634437 
0.108841 0.400313 0.299012 
0.0465434 0.473228 0.0515798 
0.125287 -0.444432 -0.118408 
0.18515 0.205461 -0.115876 
0.293481 0.00901892 0.15928 
-0.199195 -0.446933 0.0796033 
-0.332712 -0.451146 -0.063433 
0.367067 -0.436978 -0.155739 
0.239907 0.447069 -0.0235079 
0.165587 0.478812 0.181308 
0.127415 -0.042389 -0.0364336 
0.198593 -0.106959 0.084112 
-0.177308 -0.386274 -0.305887 
0.308159 -0.329676 -0.0215124 
-0.16492 -0.409359 -0.229102 
0.187732 0.127051 0.321901 
-0.152561 -0.433659 -0.138372 
0.225448 -0.00571776 0.256113 
0.00386192 0.45392 0.123984 
0.00292942 -0.417993 -0.202045 
0.289251 0.201463 0.347695 
0.0139458 0.000152216 -0.133182 
0.180089 0.10674 -0.0959351 
-0.0584692 0.116899 0.131287 
0.189246 -0.443231 -0.129173 
0.117517 -0.48167 0.0157736 
0.418293 0.166602 0.102383 
0.0748084 -0.113208 0.0614351 
0.166106 0.457212 -0.0443096 
0.341967 0.258903 0.311898 
0.361964 -0.451933 -0.107324 
0.0854779 -0.100058 0.176596 
0.0923453 -0.456772 -0.0718275 
-0.0274655 0.0506669 0.161331 
0.172724 -0.0498244 0.229357 
0.256237 0.43006 -0.0288602 
0.320127 -0.418235 -0.0409072 
0.179841 -0.405439 -0.262077 
0.391724 0.192873 0.253242 
0.170411 -0.133954 0.126829 
-0.354915 -0.399742 -0.0336409 
-0.378406 -0.226548 0.000207092 
0.268323 0.436085 0.191096 
-0.337872 -0.294887 -0.213229 
-0.0225629 0.165805 0.211256 
0.12303 -0.100903 0.19962 
9.26774e-005 0.373001 0.25108 
-0.279562 -0.374482 0.0206384 
0.220647 -0.0230904 0.236321 
-0.0897555 0.0916018 0.0179566 
-0.0374777 -0.389185 -0.304432 
0.371001 0.142322 0.272269 
-0.0200195 0.386737 -0.0217924 
0.0960294 -0.460559 -0.0615801 
-0.036821 0.0602811 0.153925 
0.0870095 0.426377 -0.0673324 
0.189676 -0.481062 0.00813696 
0.0892537 0.123651 -0.0842948 
0.118451 -0.124404 0.146811 
0.161951 0.44522 -0.060208 
0.226147 0.0436459 0.286903 
0.0713352 0.421116 -0.0657364 
0.378625 0.0753177 0.13274 
-0.0784616 -0.418553 -0.196619 
0.414289 0.244749 0.0750095 
0.227058 0.426208 -0.0571093 
0.255153 0.19695 0.349515 
0.285599 0.135722 0.323619 
0.284272 -0.0583866 0.0944688 
0.183816 -0.120068 0.150854 
0.379408 0.197183 0.27361 
0.416683 0.156633 0.18038 
0.215918 -0.413339 -0.237625 
0.144493 0.44066 0.270358 
-0.296469 -0.413332 -0.206822 
-0.0856058 0.0584433 -0.0335359 
0.279839 0.060553 0.248911 
-0.40523 -0.422239 -0.160402 
0.0865201 -0.127269 0.0444111 
-0.340169 -0.131088 -0.00662002 
0.286038 -0.0559703 0.0990135 
0.317506 0.270197 -0.070918 
-0.1273 -0.390787 -0.294438 
-0.290421 -0.425892 -0.158169 
-0.147631 -0.417613 -0.197123 
0.177318 0.359034 0.329649 
0.300423 -0.0245103 0.0554069 
0.129534 -0.410387 -0.242814 
0.0626577 0.47435 0.182402 
0.0479222 -0.460269 -0.0528178 
0.000218372 -0.47944 0.0136953 
0.140255 -0.0628224 -0.0896595 
0.279772 -0.415715 -0.231835 
-0.0962299 0.0488307 -0.0114182 
0.206095 0.0489079 0.296363 
-0.285887 -0.4283 -0.154477 
0.231815 0.470856 0.0376934 
0.314388 -0.324683 -0.231858 
-0.0977081 -0.445897 -0.101737 
0.347617 0.26557 0.307139 
0.320853 0.142892 -0.015261 
0.133506 -0.0991772 0.0245674 
0.329052 0.105248 0.281299 
0.265789 -0.0382957 0.0259581 
0.101197 0.49229 0.148192 
0.0877673 0.269239 0.336974 
-0.374614 -0.414198 -0.193474 
-0.125017 -0.407065 -0.238588 
0.226662 -0.0691638 0.130433 
0.204165 -0.020163 -0.0125751 
0.190335 -0.0617345 0.207805 
0.203974 -0.463864 -0.052004 
0.231024 -0.0742052 0.149335 
-0.0503822 0.122303 0.149888 
0.112566 -0.0317278 -0.0985102 
-0.0321575 0.419798 0.15815 
0.418899 0.271711 0.130023 
0.094899 0.0939821 0.28823 
-0.407053 -0.426152 -0.146841 
-0.0204692 -0.364575 -0.355166 
0.0953745 0.249537 -0.136179 
0.326451 0.0318884 0.115188 
-0.0505032 0.392182 0.140671 
0.162933 0.42975 -0.0792459 
0.15602 -0.0293054 0.284298 
0.313874 0.00334036 0.0830468 
0.0842942 0.0610698 -0.0793255 
0.144468 -0.488522 0.0764408 
-0.0348759 0.076276 -0.0673644 
-0.0253123 0.42515 0.163379 
0.307654 -0.348636 -0.235293 
0.150437 -0.0610407 0.246418 
0.178163 -0.132153 0.12897 
0.248603 -0.424795 -0.0850988 
0.160824 0.0605707 -0.0580666 
0.351621 0.242728 0.307602 
0.111811 0.407497 -0.0889516 
0.321565 0.415085 0.0393046 
0.314938 0.395372 0.274184 
-0.140128 -0.393501 -0.285006 
0.267664 0.0569445 0.266642 
0.238763 -0.412045 -0.0499674 
-0.100367 -0.0133781 -0.121302 
-0.328966 -0.41983 -0.179862 
0.239801 0.469492 0.044924 
0.285964 0.0433815 0.233999 
0.298481 0.408489 0.193538 
0.223055 -0.0872458 0.144104 
0.235871 0.470102 0.0659605 
0.0146638 0.000848749 0.204941 
0.321523 -0.281375 -0.0314141 
-0.0496966 0.172466 0.171599 
0.249305 -0.389772 -0.00222844 
0.10638 0.0376795 0.287618 
0.250882 -0.391403 -0.0106491 
0.391708 -0.429345 -0.154635 
-0.30565 -0.369816 -0.236502 
0.268253 -0.383193 -0.225161 
-0.054829 -0.434487 -0.139492 
0.119843 0.139673 0.309956 
0.264107 0.152016 0.332209 
0.23615 0.435195 -0.0385076 
-0.177985 -0.347176 -0.333142 
0.237306 0.109355 0.325883 
-0.223102 -0.474604 0.00922014 
-0.394679 -0.321787 -0.0386585 
0.151043 0.147365 -0.0860564 
0.392697 0.14672 0.243026 
0.0735684 -0.449222 -0.0953118 
0.208546 -0.0985426 0.0635679 
0.251051 0.462308 0.0204893 
0.406035 0.129718 0.13996 
-0.12672 -0.378436 -0.343176 
0.169825 -0.128505 0.0967969 
-0.0795497 -0.389613 -0.306124 
-0.079158 0.0605171 -0.0409979 
0.311764 0.0064616 0.0649971 
0.104825 -0.445021 -0.113796 
0.214481 -0.427178 -0.183416 
0.262708 -0.420736 -0.208048 
-0.0387141 -0.454593 -0.0712366 
0.214669 0.377173 -0.0927245 
0.410437 0.297731 0.109427 
0.0683596 0.48222 0.0623216 
-0.00384799 0.358652 0.252369 
-0.0343557 -0.487539 0.0535733 
0.26451 0.455774 0.102035 
0.300073 0.0130983 0.0409338 
0.242795 0.396481 -0.0698453 
-0.0202781 0.0900448 -0.0689714 
0.286841 0.366019 -0.053354 
-0.160537 -0.486356 0.0530038 
-0.3531 -0.411225 -0.212763 
0.32749 0.237967 0.329825 
0.0462045 -0.0238327 -0.152295 
0.286911 0.0512703 0.239406 
0.248359 0.0574973 -0.0189113 
0.274504 -0.401561 -0.230653 
0.344068 0.336412 -0.00888073 
0.153975 -0.135775 0.132874 
0.13133 0.474673 0.215607 
0.105033 -0.018483 0.275476 
0.100474 0.104516 0.293014 
-0.110449 -0.468984 -0.0153995 
-0.0415577 0.394691 0.0669407 
0.110353 -0.113126 0.0740966 
0.192449 -0.471369 -0.0221678 
0.0364284 -0.0773623 0.143126 
0.114203 -0.388251 -0.322103 
0.322201 0.410838 0.0353241 
0.216994 0.450756 -0.0357728 
0.328466 0.0426609 0.152111 
-0.354836 -0.35633 -0.0181006 
0.113213 0.436587 -0.0656087 
0.0249526 0.434308 0.227777 
-0.0225523 0.0447993 -0.0942137 
-0.270829 -0.419991 -0.0447035 
0.26925 0.0576758 -0.00689717 
0.227493 -0.00365756 -0.00633356 
-0.167505 -0.436041 -0.132868 
-0.0990275 -0.474124 0.00661878 
0.226842 -0.0848187 -0.123818 
-0.119682 -0.456554 -0.0550017 
-0.214431 -0.33662 -0.319972 
0.217521 -0.0886684 0.0967263 
0.25423 0.077793 0.304222 
0.38626 -0.420598 -0.190191 
0.135805 -0.186252 0.0327835 
0.0675909 -0.490153 0.0982024 
-0.326255 -0.351029 -0.22253 
0.204111 0.0208238 -0.0275324 
0.0617277 0.0840854 0.26456 
0.016824 0.423644 -0.0187175 
-0.0331218 0.216548 0.25568 
0.154341 -0.399561 -0.280742 
0.416659 0.152098 0.144653 
0.195323 0.0892474 0.311912 
0.312332 0.130739 -0.00540247 
0.0157293 -0.428313 -0.163153 
0.21627 -0.0924647 0.115902 
-0.0525689 0.136001 0.151051 
-0.0924394 0.0605407 0.036203 
0.16571 0.486095 0.026462 
0.375779 -0.442153 -0.0936255 
0.292215 0.420105 0.177617 
0.425468 0.179245 0.179693 
0.285447 0.441619 0.0909093 
0.199028 -0.423239 -0.19392 
0.199466 -0.465749 0.0239811 
0.0497532 -0.400945 -0.266104 
0.0707005 -0.435289 -0.150349 
-0.197262 -0.382076 -0.320943 
-0.308983 -0.407107 -0.220898 
-0.236438 -0.427427 -0.157089 
0.118822 0.0114235 0.290431 
-0.0859838 0.244651 0.0547873 
0.25793 -0.0391375 0.0196613 
-0.0327781 0.129274 0.176719 
-0.189904 -0.407482 -0.23293 
0.431434 0.223607 0.150546 
0.085643 0.430482 0.262416 
-0.038145 0.38774 0.029237 
0.376707 0.113165 0.23394 
-0.178325 -0.481693 0.0339531 
0.121342 0.465278 -0.0240015 
0.0313602 0.441686 0.22506 
-0.104379 -0.471649 -0.00841169 
0.0381453 0.350723 0.293185 
-0.176507 -0.441658 -0.108225 
-0.0960691 0.0487485 -0.00502764 
0.367573 0.092898 0.0821968 
0.0867545 0.411372 0.281922 
0.276334 0.0774095 -0.0153438 
0.350362 0.0515924 0.13551 
0.347586 0.379605 0.0478675 
0.120232 -0.11217 0.184634 
-0.0886715 0.236875 0.185365 
-0.308572 -0.326907 -0.246631 
0.0893769 -0.421606 -0.197305 
0.0806894 0.489814 0.0851055 
-0.0512863 0.351786 0.0147151 
0.243694 0.0489587 -0.0170499 
-0.264997 -0.398101 -0.264796 
0.0370026 -0.385477 -0.321281 
0.373896 -0.436992 -0.0852987 
0.290572 0.439417 0.0838085 
0.124986 -0.423125 -0.200262 
0.116779 0.343814 -0.115187 
0.386364 -0.398718 -0.190693 
-0.0167466 0.433554 0.104823 
0.142502 0.413455 -0.0866422 
0.29602 -0.391024 -0.0343397 
0.29097 0.432317 0.0143329 
0.229446 0.0496243 0.286645 
0.010897 -0.40854 -0.242438 
0.0683454 0.177177 0.293949 
0.408766 0.143818 0.191467 
0.157634 -0.0548939 0.244924 
-0.0683679 0.152546 0.13469 
0.0414828 0.471619 0.0617787 
0.229498 -0.0635747 0.118664 
-0.0901585 0.0155282 0.0731333 
0.137322 -0.104929 -0.0456735 
0.203262 0.484805 0.0582688 
0.000593215 0.414337 0.223385 
0.379162 -0.418179 -0.0877946 
0.298046 -0.325803 -0.234921 
0.320747 0.0697463 0.251565 
0.217967 0.263056 0.356091 
0.215916 0.0433812 0.287536 
0.248581 -0.396152 -0.0239353 
-0.0588013 0.0395639 0.113327 
0.353911 -0.429322 -0.0566495 
0.0589317 -0.035678 -0.161359 
0.386198 0.240211 0.251706 
-0.0412355 0.378672 0.0232878 
0.153112 0.435904 -0.0719832 
0.117141 0.47426 -0.0065937 
0.0816605 -0.332189 -0.331729 
-0.0107824 0.429201 0.0307114 
0.274007 0.140775 0.328857 
0.348689 0.213549 0.318149 
0.0742633 0.436768 -0.0470693 
0.0643492 -0.447626 -0.101969 
-0.00768586 0.0510656 0.184089 
0.212228 -0.0679455 0.205771 
0.369212 0.244094 0.289622 
-0.400051 -0.443043 -0.071194 
-0.0210936 0.295569 -0.0633079 
-0.0243317 0.195434 0.233936 
-0.00778075 0.439849 0.171348 
0.427936 0.178964 0.149193 
-0.0461183 -0.442005 -0.118094 
0.117295 0.372179 -0.106018 
0.236677 0.432695 0.250381 
0.18379 -0.427727 -0.178336 
0.0323088 0.109761 -0.0839143 
0.320964 0.1187 0.298845 
0.119913 0.497303 0.0744867 
0.116817 0.462918 -0.0259423 
0.0570279 0.353647 0.297888 
-0.352201 -0.451976 -0.0656172 
0.24872 -0.426836 -0.190489 
-0.378666 -0.426215 -0.153023 
0.0762615 -0.102737 0.088832 
0.218697 0.0623006 0.297137 
0.173517 -0.426511 -0.183001 
-0.408489 -0.385345 -0.20994 
-0.00643849 -0.471253 -0.0101152 
-0.372558 -0.414653 -0.0431696 
0.300391 0.386653 0.278005 
0.176158 -0.489878 0.049364 
0.384325 0.240408 0.261926 
-0.109581 -0.309077 -0.335289 
0.385082 0.0952824 0.144027 
-0.0649763 0.343443 0.184099 
-0.0721066 0.0686685 -0.0451615 
0.205642 0.436292 0.259684 
-0.0485765 0.0839729 -0.0532915 
0.0743689 -0.187324 0.0718918 
0.0231793 -0.439719 -0.132132 
0.366957 0.253521 0.284472 
0.161272 -0.0429117 -0.0228143 
0.0850202 -0.448188 -0.105068 
-0.374399 -0.394928 -0.23516 
0.198621 -0.0976329 0.161384 
0.0752454 0.0396388 -0.0877792 
0.177402 -0.0223388 0.289869 
0.193449 0.287488 0.353062 
-0.422805 -0.416963 -0.102737 
0.123579 0.417229 -0.0846702 
0.0365328 0.171146 0.281538 
-0.371451 -0.432121 -0.131676 
0.340953 0.185425 0.316557 
0.0318253 -0.421443 -0.188719 
0.124922 -0.115789 -0.024999 
0.223848 0.391521 -0.0845064 
0.128288 -0.0992194 -0.0424217 
0.132544 -0.0946505 0.0147735 
0.187056 0.454667 0.237281 
0.35459 0.361085 0.0349178 
0.146212 -0.346118 -0.330272 
-0.305761 -0.413368 -0.202893 
0.0513574 0.346745 0.305758 
0.372179 0.276878 0.268786 
0.253542 0.461837 0.0507074 
-0.185681 -0.448861 -0.0802625 
-0.388688 -0.311735 -0.0292382 
0.172283 -0.0664242 0.211892 
0.123073 -0.130858 -0.00833821 
0.00399539 -0.393862 -0.289706 
-0.34162 -0.433974 -0.122754 
0.0175452 -0.475435 0.00587831 
0.060499 0.119558 0.266533 
0.237984 -0.412048 -0.0447345 
0.0699223 0.0470639 0.266901 
0.419668 0.158733 0.110481 
0.298889 -0.415652 -0.23187 
-0.0224912 -0.420242 -0.196284 
0.325102 -0.416327 -0.039859 
-0.032095 -0.466512 0.0980576 
0.1585 0.435214 -0.0705098 
-0.378542 -0.421079 -0.0458983 
-0.0825915 0.0738959 -0.0137646 
-0.0194629 -0.486785 0.048527 
-0.399482 -0.436347 -0.0640044 
-0.0961552 -0.419588 -0.193372 
-0.182305 -0.413971 -0.213901 
-0.0183848 0.434528 0.163498 
0.0700974 -0.397996 -0.283394 
0.0263906 0.409828 -0.0455236 
0.33306 0.388698 0.152218 
0.290722 -0.435034 -0.155307 
0.320658 0.152533 -0.0248454 
0.25813 0.20718 -0.0990252 
0.352727 0.206066 0.3134 
0.228916 -0.427587 -0.0716889 
-0.0777747 0.331835 0.0967272 
0.0388246 -0.395695 -0.28369 
-0.154634 -0.410315 -0.228056 
-0.0136735 0.205341 0.274395 
-0.120821 -0.434104 -0.143847 
0.27316 -0.431288 -0.175293 
0.35496 -0.358918 -0.217846 
0.0631603 0.481886 0.0586966 
-0.00981171 -0.423432 -0.182196 
0.263987 0.0287454 0.00171804 
-0.0295625 0.076607 0.163925 
0.239029 -0.08048 0.055603 
0.338549 0.399164 0.0619641 
0.310953 -0.445934 -0.0493853 
0.153237 0.427896 -0.0811871 
-0.411639 -0.265339 -0.162185 
0.287608 0.086706 0.297195 
0.0482502 0.0375683 -0.10077 
-0.228097 -0.398051 -0.269253 
0.093067 -0.397518 -0.288843 
-0.0500503 0.138363 0.159446 
0.289391 0.430452 0.138825 
-0.0248423 0.40375 0.0142824 
0.225009 0.378692 0.312672 
0.0857051 0.444479 0.245756 
-0.19265 -0.436299 -0.12749 
-0.121982 -0.412342 -0.220015 
0.372503 0.11801 0.0812763 
0.0187117 0.0685522 -0.0929442 
-0.0563419 0.0351974 -0.0901366 
-0.0646544 0.338526 0.206677 
-0.024726 0.42816 0.136756 
0.0957782 0.418113 0.278115 
0.409731 0.297662 0.0912759 
0.285075 0.215565 0.3505 
0.383605 0.0904221 0.140366 
0.1851 0.489381 0.0492776 
0.127153 -0.102459 0.0312901 
0.357149 -0.452527 -0.104116 
0.416016 0.146971 0.152425 
-0.058281 0.328032 0.0211427 
0.362759 0.140263 0.277604 
-0.267764 -0.438719 -0.116691 
0.0447612 0.442269 -0.0213546 
-0.205441 -0.479826 0.0341859 
-0.285575 -0.446746 -0.087762 
0.280724 0.378704 -0.0522494 
0.0905938 -0.45516 -0.0831102 
0.279602 0.0960088 -0.0228534 
-0.101097 0.0158635 0.0521129 
0.252879 -0.125059 -0.0489267 
0.220273 0.396234 0.297966 
0.137251 -0.129396 0.121696 
-0.00456888 -0.456308 -0.0638026 
0.150312 0.0351822 -0.0483469 
0.319926 0.0661059 0.247797 
-0.265621 -0.427449 -0.159582 
-0.118443 -0.470215 -0.00933582 
0.281071 0.068979 0.272875 
-0.382168 -0.357633 -0.224463 
-0.344346 -0.392141 -0.0303299 
0.217266 -0.45249 -0.0750422 
0.430132 0.190847 0.128751 
0.119579 -0.413369 -0.230356 
0.0588048 0.473039 0.173531 
0.121638 0.469794 0.228209 
0.045056 0.0687397 -0.0901714 
0.0383464 -0.417427 -0.208066 
-0.0100017 0.400607 -0.0232543 
0.368618 -0.435585 -0.162046 
-0.00238601 0.0289979 -0.111243 
0.244255 -0.320225 -0.261435 
0.341784 0.173203 -0.021832 
0.299593 -0.0137731 0.207384 
0.305787 0.337958 -0.045965 
0.0349958 0.446651 0.00277662 
0.0834995 0.488879 0.126212 
-0.0435545 0.124224 -0.0419674 
-0.0529995 -0.454989 -0.0681355 
-0.145199 -0.413672 -0.217535 
-0.277394 -0.429841 -0.14317 
-0.307873 -0.424362 -0.168042 
-0.0731484 0.288459 -0.0189902 
0.0709524 0.479496 0.0445321 
0.337028 0.112607 0.284012 
0.250542 -0.445254 -0.0889601 
0.0772091 0.41639 -0.0733368 
0.423534 0.247939 0.127514 
0.296056 -0.348151 -0.0196504 
0.232973 -0.263057 -0.26379 
0.11932 0.456937 0.245482 
0.121381 0.488317 0.165585 
0.163977 0.461726 -0.035733 
0.199269 -0.104119 0.0677394 
0.0688269 -0.410857 -0.233729 
0.0209296 0.459743 0.0572477 
-0.262777 -0.401621 0.0265341 
0.0130056 -0.489557 0.0518801 
0.242271 0.379706 -0.0768998 
0.0844049 -0.458557 -0.0640918 
0.302888 -0.435504 -0.162405 
0.00737745 0.434453 0.209112 
0.0955962 0.493247 0.136593 
0.190829 0.461613 -0.0305483 
0.0867953 0.262735 0.336477 
0.0281722 -0.462641 -0.0459453 
-0.389773 -0.430279 -0.139351 
0.230223 -0.411491 -0.00281086 
0.00832965 -0.484455 0.0323148 
-0.274004 -0.408414 -0.0144538 
0.0853833 -0.10371 0.0743091 
-0.374991 -0.377756 -0.23143 
0.0998947 -0.114141 0.0976012 
0.248211 0.425073 0.247116 
-0.185828 -0.42484 -0.169737 
0.125255 0.0169314 0.294743 
0.136545 0.37127 0.317283 
-0.169223 -0.407594 -0.233038 
-0.402117 -0.415721 -0.190552 
0.326251 0.0548105 0.178365 
-0.0518076 0.188638 0.179338 
0.216054 -0.0243581 0.253525 
0.109309 -0.106852 0.0499379 
0.209544 -0.00505931 0.279779 
-0.000611621 -0.347598 0.112977 
-0.0880819 0.060275 -0.0143689 
-0.0313543 -0.439676 -0.121305 
0.162033 0.0270623 -0.0446691 
0.257675 0.413843 0.25234 
0.151283 -0.103838 0.0324776 
0.143245 0.32779 0.34285 
-0.0468254 0.365711 0.0140241 
0.0138794 -0.483654 0.0315303 
0.327575 -0.243203 -0.0372845 
-0.35328 -0.40639 -0.221375 
0.250837 0.107728 0.322958 
-0.043888 0.0712167 -0.0646626 
0.210431 0.404543 -0.0832139 
-0.204092 -0.46432 -0.0232904 
0.222774 -0.0940968 -0.0898612 
0.40439 0.312273 0.158454 
0.251926 0.455144 0.155044 
0.387548 0.12809 0.0905747 
-0.243165 -0.435214 0.0393969 
-0.0504299 0.369777 0.0531289 
0.364295 -0.429961 -0.0698426 
0.123759 -0.0764971 -0.0107715 
0.0240023 -0.454628 -0.0742159 
0.33265 -0.431854 -0.175354 
0.396136 0.149567 0.233505 
-0.098683 -0.347506 -0.355071 
0.191419 -0.119966 0.103683 
-0.133823 -0.457539 -0.051104 
0.169362 0.328187 -0.115431 
-0.343316 -0.280104 -0.212058 
0.317647 0.125458 0.3056 
-0.0291483 -0.389596 -0.307917 
0.0351106 0.0991982 0.248331 
-0.0124885 0.413327 0.00389974 
-0.295603 -0.357986 -0.256949 
-0.0270745 0.41918 0.0625023 
-0.00556066 0.43874 0.0492066 
0.389631 -0.379468 -0.106505 
0.25599 -0.376652 -0.24035 
0.220304 -0.091386 0.141979 
0.415484 0.175719 0.0884458 
-0.0748359 0.073286 0.0869254 
0.0920726 0.490247 0.151463 
0.124731 0.0363898 0.297409 
0.319489 0.0322562 0.138158 
-0.0954743 0.0506828 0.000498508 
-0.210743 -0.444873 0.0716919 
-0.239413 -0.438639 -0.113202 
0.0728231 -0.474866 -0.0065444 
0.176041 0.0142503 0.302637 
0.277413 0.446259 0.0891872 
-0.0575314 0.132228 0.144275 
0.323549 0.0340104 0.130345 
0.321238 -0.462511 -0.058701 
-0.036577 0.11735 0.163901 
0.10501 -0.440882 -0.133076 
0.0704465 0.488003 0.0994735 
0.0694003 0.434152 -0.0456133 
0.188736 -0.407553 -0.255407 
-0.196426 -0.387979 -0.299866 
0.260108 -0.41101 -0.0649377 
-0.132495 -0.44837 -0.0893134 
-0.0438473 0.104243 0.149969 
0.0533391 -0.46198 -0.0518036 
0.110486 -0.000457038 0.284504 
-0.240677 -0.461299 -0.0350396 
0.0559153 -0.491573 0.0551436 
0.118327 -0.143543 0.00693545 
-0.170981 -0.466519 -0.0197977 
0.328122 -0.444866 -0.0501486 
-0.0727964 0.341416 0.0889023 
0.227506 -0.416324 -0.226071 
0.21384 -0.438389 -0.144834 
0.0638383 -0.0965103 0.0986942 
-0.0476802 0.127028 0.152103 
0.133007 0.182154 0.328124 
0.258715 -0.38655 -0.0295269 
0.246365 -0.400171 -0.0201661 
0.129549 0.464126 0.235657 
-0.319637 -0.446314 -0.0587411 
-0.31267 -0.421429 -0.176314 
-0.415989 -0.373296 -0.0782867 
0.21965 0.00140403 -0.00993876 
0.374142 0.359536 0.105031 
-0.349246 -0.449108 -0.0763067 
0.212144 -0.0980153 0.0683514 
0.0287999 0.414609 0.249212 
0.0955225 0.263429 0.338662 
0.1689 -0.0826497 0.00782252 
0.289506 -0.425213 -0.191388 
0.345619 -0.458585 -0.069718 
0.224279 -0.295783 -0.275372 
0.289923 0.361398 -0.0517907 
0.223543 -0.0712746 0.0222418 
0.365445 -0.35077 -0.202978 
-0.367557 -0.447139 -0.0816548 
0.145764 0.4019 -0.0943245 
0.100027 0.147363 -0.0919742 
0.279813 0.444897 0.109307 
-0.0611766 0.0452826 -0.0790288 
0.0145931 0.38144 -0.0569156 
-0.310096 -0.384688 -0.22635 
0.349853 -0.402282 -0.0484883 
-0.181364 -0.382976 -0.321226 
0.00186431 0.444491 0.173621 
0.319958 0.395598 0.170502 
-0.153076 -0.424203 -0.170931 
0.0495518 0.402723 -0.0701096 
0.306134 0.0345571 0.0389569 
0.237152 0.400921 -0.0712842 
0.286384 -0.451767 -0.102207 
-0.00397235 0.0708368 0.192556 
0.20759 0.100359 0.319689 
0.193454 0.369396 0.321829 
0.385816 0.336527 0.194949 
0.0807491 -0.147265 0.043587 
0.0337748 0.350534 -0.0846283 
0.21983 -0.00808364 -0.0083572 
0.00114928 0.115461 0.243919 
-0.107189 0.0201343 -0.0569725 
-0.00755995 0.36893 0.246545 
0.251196 0.17078 -0.0716743 
-0.3738 -0.451022 -0.0699098 
-0.204292 -0.396858 -0.268129 
0.0978744 0.338796 -0.112478 
0.374601 0.209797 0.286133 
-0.0180493 0.115937 -0.072831 
0.256029 0.444155 0.182808 
0.0687943 0.101877 -0.0824477 
0.184328 0.0408176 -0.0431572 
-0.3763 -0.443908 -0.0883801 
0.0146816 0.0771081 0.237777 
0.0746518 0.448748 -0.0313882 
0.404575 0.337983 0.148546 
-0.0775536 0.105462 0.0541465 
-0.0507867 0.390855 0.149397 
-0.169328 -0.491332 0.0711915 
0.418848 0.211256 0.206287 
0.324422 -0.459307 -0.0548232 
0.228023 -0.409595 0.00640603 
0.159138 0.426237 -0.0822511 
0.357207 0.223964 0.307383 
0.367588 0.138041 0.274278 
0.0276905 0.46061 0.156544 
0.154935 -0.467121 0.0787617 
0.289883 0.0735759 0.273535 
0.185959 0.121984 0.320732 
0.25911 0.431679 -0.0240944 
-0.0308133 -0.445415 -0.105815 
0.221418 -0.0775772 0.172658 
0.177013 0.309487 0.346014 
0.263517 -0.0634136 0.0516144 
0.354429 -0.419631 -0.0556589 
0.103922 0.483797 0.174091 
0.272483 0.156605 0.331921 
0.303906 -0.00659731 0.124064 
0.259792 0.0721753 -0.0204487 
0.0381462 0.451643 0.00489025 
0.262576 -0.375802 -0.0113845 
-0.175191 -0.487445 0.0538102 
0.105055 -0.123914 0.0145822 
-0.17173 -0.46175 -0.0404336 
0.340997 0.181938 -0.0326524 
0.366882 0.298806 0.265457 
-0.038536 0.134959 0.244371 
0.0898064 -0.316742 -0.330671 
0.097909 0.391704 0.298423 
0.37358 0.101485 0.22588 
0.243012 0.465143 0.028236 
0.00361798 0.0692049 0.214571 
0.130329 0.497037 0.0744515 
-0.0836022 0.282676 0.0318645 
-0.0471894 0.130957 0.15646 
0.202284 0.00366108 -0.0202317 
0.414496 0.282135 0.168211 
-0.00263764 0.38899 -0.0359221 
-0.120004 -0.394955 -0.280763 
0.411388 0.285698 0.171032 
0.313805 0.311202 -0.0555036 
0.26792 -0.414707 -0.0582184 
0.374571 -0.377291 -0.198331 
-0.298922 -0.435045 -0.124542 
0.340309 0.377773 0.245496 
0.200258 0.120157 -0.0568773 
0.301952 0.415617 0.154199 
0.379066 -0.440633 -0.14041 
0.231926 0.283326 -0.122163 
0.229594 -0.387887 -0.273545 
0.0437661 -0.448743 -0.101433 
0.214333 0.473067 0.147784 
-0.0248422 0.119898 0.182036 
0.391712 0.111607 0.194956 
0.237331 0.387986 0.299757 
0.00973626 -0.0860465 0.110983 
0.179222 0.0319132 -0.0395868 
-0.119463 0.18324 -0.0550326 
0.328934 0.373571 -0.000244222 
0.0724346 0.484448 0.0534006 
-0.229048 -0.387276 -0.30106 
-0.222823 -0.415423 -0.202796 
-0.172855 -0.440566 -0.116318 
0.280056 0.434233 -0.00153555 
0.196093 -0.448342 0.0377035 
0.284565 0.374995 -0.0510312 
0.287677 -0.432848 -0.163786 
0.186166 0.410491 -0.0854526 
-0.102411 -0.415481 -0.212789 
0.236421 0.468761 0.0911052 
-0.315103 -0.409 -0.039474 
0.253224 0.458615 0.113823 
0.256829 -0.392575 -0.0508408 
0.140418 0.129752 0.314919 
0.0486349 -0.491768 0.0609493 
0.183858 0.454881 -0.0438368 
-0.362096 -0.436252 -0.115428 
0.1786 0.018962 0.30047 
0.0917785 -0.429027 -0.172138 
0.232905 0.469421 0.107052 
-0.384321 -0.418037 -0.185408 
-0.0629215 -0.422532 -0.183509 
-0.0211204 0.160922 0.203079 
0.16415 0.0465641 0.306835 
0.174678 -0.419558 -0.209781 
0.166154 0.045143 -0.0460533 
0.0202187 0.0923808 -0.0860657 
0.159262 0.441462 0.268814 
-0.0218883 -0.484737 0.0368603 
0.0371137 -0.479756 0.102726 
-0.104907 -0.451952 -0.0718724 
0.311445 0.0913932 0.0198943 
-0.0721891 -0.429157 -0.161939 
0.0301041 0.37296 -0.0753046 
-0.0758826 0.122486 0.0254341 
-0.0698165 -0.473339 -0.00263917 
0.0804297 0.343817 0.319752 
0.430367 0.215648 0.122275 
0.194801 -0.47541 -0.0124936 
-0.260911 -0.32265 0.0581822 
0.304165 -0.438425 -0.0463236 
-0.173055 -0.463011 -0.0344862 
0.0535635 -0.335653 -0.337387 
-0.0259037 0.0390768 0.1624 
0.11673 -0.0621739 0.246524 
0.166893 -0.133814 0.142886 
-0.234776 -0.296539 -0.304064 
-0.0132967 0.0772348 0.23716 
-0.378404 -0.444373 -0.0932761 
0.112276 0.494893 0.118882 
0.222256 0.472482 0.0202677 
-0.0592189 -0.42021 -0.198784 
-0.0364708 0.309657 -0.0258342 
-0.0609021 0.378833 0.136039 
0.244584 -0.0781124 0.0764568 
0.158761 0.459566 0.236371 
0.0677383 0.476106 0.0356797 
0.0844022 -0.075223 0.213819 
0.169714 -0.0311389 0.281471 
0.120698 -0.122043 0.101038 
0.265434 -0.414824 -0.227385 
0.219914 0.00878381 -0.0152222 
0.00829394 -0.108682 0.0948572 
0.145274 -0.130806 0.118266 
-0.207362 -0.426762 0.0804452 
0.135713 -0.131664 0.142432 
0.302176 0.00594435 0.0470601 
0.232283 0.144859 -0.0736182 
0.222081 0.40095 0.294906 
0.165088 0.335889 0.343119 
-0.00582535 -0.465318 -0.033408 
-0.00203318 0.443933 0.178062 
0.0688268 -0.423856 -0.191655 
0.21941 -0.0204029 0.254794 
0.123256 -0.448217 -0.109584 
0.199117 0.0121676 0.29318 
0.0683368 0.0320909 -0.0933145 
0.344616 0.390088 0.124373 
-0.0913448 0.0255997 0.0698131 
-0.42566 -0.407735 -0.105192 
0.355387 -0.438091 -0.154011 
0.353935 -0.402862 -0.225267 
0.139389 -0.133814 0.138132 
-0.0147708 0.171173 -0.0647854 
0.0820415 -0.196237 0.0729428 
-0.297743 -0.427555 -0.152267 
0.211963 -0.356919 -0.290157 
0.356325 0.156682 0.294186 
-0.0551965 0.357605 0.0488413 
0.127077 -0.179174 0.03759 
0.293752 0.107507 0.307332 
-0.0955105 0.0542638 0.0173741 
0.00269296 0.390692 0.2459 
0.0718877 0.379868 -0.0923868 
0.308713 -0.37108 -0.237916 
0.340675 0.108419 0.0488864 
0.281308 0.0659727 0.257906 
0.179727 0.337244 0.342835 
-0.0180374 0.115673 0.24445 
0.0119654 0.444379 0.198552 
-0.0308285 0.153453 0.190365 
-0.00855736 -0.416546 -0.205268 
0.123634 -0.0370772 0.273569 
-0.0365595 0.0527565 -0.0815654 
-0.146973 -0.406526 -0.242532 
0.125735 -0.470414 -0.0280524 
0.263221 0.456242 0.036128 
-0.296444 -0.434346 -0.133377 
0.281629 -0.458084 -0.0747162 
-0.413103 -0.416016 -0.188962 
-0.14241 -0.471756 -0.00286297 
0.196675 -0.0221147 0.283377 
0.135466 0.400357 -0.0949692 
0.289119 0.168677 -0.060002 
0.365266 0.19653 -0.00555218 
-0.202998 0.199781 -0.00150087 
0.198956 -0.43452 -0.158718 
0.239045 -0.0915713 -0.11263 
-0.152723 -0.451088 -0.0753546 
0.169191 0.491364 0.0475738 
0.217918 0.329692 0.342472 
0.169099 0.109383 -0.0998201 
0.199686 -0.45587 0.0256464 
-0.381756 -0.35582 -0.0334628 
0.124329 0.147323 0.315186 
-0.425859 -0.423702 -0.117119 
0.327603 -0.385201 -0.0349844 
0.151528 0.166471 0.325079 
0.0477049 0.406001 0.264353 
-0.260078 -0.434018 -0.135027 
-0.013371 0.438724 0.123476 
0.127711 0.173832 0.323554 
-0.284009 -0.395836 -0.0380116 
-0.0858324 0.0730688 0.0451831 
0.33074 0.0590064 0.229455 
0.165024 -0.480891 0.0108675 
0.0718361 -0.443767 -0.115112 
0.432612 0.220419 0.141596 
0.258434 0.257067 0.355988 
0.285281 0.439175 0.0166092 
-0.0745334 -0.089018 0.0752335 
0.0953346 -0.13213 0.0304517 
-0.0386951 0.409668 0.107646 
-0.112236 0.312901 -0.0130478 
-0.0173315 0.395106 -0.0104604 
-0.0674035 -0.478341 0.0139406 
0.104895 0.480666 0.1954 
0.160881 -0.39267 -0.308022 
0.101407 0.492335 0.0561201 
-0.14707 -0.418529 -0.190762 
-0.179042 -0.469655 -0.012256 
0.348674 -0.394349 -0.229496 
0.250807 0.443997 0.196829 
0.123354 -0.37157 0.102868 
0.232727 0.43872 0.243709 
0.123384 -0.450412 -0.0996137 
-0.130459 -0.395431 -0.283102 
-0.0418746 -0.415026 -0.218053 
-0.0657293 0.36398 0.146004 
0.0559656 -0.404475 -0.256184 
0.337115 -0.404453 -0.0408317 
-0.0963377 -0.463022 -0.0362001 
-0.281335 -0.410375 -0.221162 
-0.40704 -0.367422 -0.205684 
0.13052 -0.4751 -0.00399102 
0.0845826 -0.105399 0.161708 
0.211506 -0.42131 -0.209 
0.16681 -0.382376 0.083324 
0.137771 0.467003 -0.0247762 
0.0136513 0.0667825 0.234012 
0.396869 0.225926 0.0441814 
-0.163582 -0.35799 -0.341142 
-0.000477885 -0.46777 -0.0236481 
0.0492961 0.475055 0.0560444 
0.0701692 0.451247 0.232399 
0.241204 0.468264 0.0671847 
0.25563 0.0535043 -0.0129018 
0.392602 0.254229 0.0233888 
0.037515 0.340405 -0.0922062 
0.324061 0.104035 0.0323072 
0.380801 0.118558 0.0897979 
0.0604651 0.44645 0.235586 
0.430613 0.187555 0.144944 
-0.337836 -0.355435 -0.0122799 
0.202586 -0.102096 0.0711771 
0.283205 0.276938 0.346386 
0.38235 0.316526 0.0246399 
-0.0645476 0.0581559 0.104884 
0.259206 -0.0566354 0.192836 
0.0214873 -0.470511 -0.0193742 
0.254269 -0.0613485 0.132196 
-0.270747 -0.419078 -0.183671 
-0.0365316 0.161431 -0.0440272 
0.143084 -0.132497 0.128823 
0.101746 0.29344 0.339934 
-0.175284 -0.39839 -0.264614 
0.0952042 -0.017352 0.270951 
-0.269473 -0.392714 0.0231931 
-0.243799 -0.445406 -0.0930001 
0.333421 0.325439 0.283061 
-0.365176 -0.393873 -0.236307 
0.0759889 -0.441082 0.111427 
0.366161 0.223728 0.296861 
-0.28537 -0.402835 -0.054058 
0.144583 -0.387766 -0.321584 
0.222691 0.121353 0.326191 
0.0138752 0.302723 -0.0960498 
0.0332721 0.092114 -0.0885371 
0.27584 0.443929 0.124786 
-0.0540759 0.320941 0.00280155 
0.25568 -0.441805 -0.134748 
-0.142741 -0.481139 0.0299289 
0.330931 0.0905211 0.0467542 
-0.0305767 -0.456249 -0.0653335 
0.0710111 -0.0896062 0.180941 
0.220619 0.4364 -0.0488918 
-0.0659029 0.307009 0.0298857 
0.334377 -0.157639 -0.106793 
0.171745 0.450013 0.24968 
0.0832998 0.369838 -0.10249 
0.116411 0.494041 0.0513552 
0.417524 0.26868 0.101149 
0.23187 -0.0517689 0.0154941 
0.114036 0.0815704 0.297987 
0.126704 0.37356 0.314465 
0.334116 0.103632 0.0434355 
0.285823 0.43747 0.131275 
0.431334 0.192134 0.153496 
0.40664 0.277495 0.0548083 
-0.24346 -0.389434 0.0566789 
-0.100869 0.0412051 0.0217166 
-0.420381 -0.319787 -0.173125 
-0.374782 -0.176548 0.00240047 
0.0308566 -0.444439 -0.109383 
-0.246684 -0.397992 -0.267418 
0.401119 0.171838 0.23384 
0.21658 0.469513 0.167746 
-0.0195373 0.0649275 -0.0838851 
0.0878872 0.153777 0.302589 
0.3699 -0.425084 -0.20498 
-0.213639 -0.425229 -0.164884 
0.149861 -0.0531917 -0.119735 
0.144184 -0.12714 0.108423 
0.0720451 -0.365754 -0.346138 
0.221377 -0.0431956 0.00564891 
0.178977 -0.0271883 0.286103 
0.100695 -0.116117 0.115257 
0.00891798 -0.480744 0.0174919 
0.32624 -0.409683 -0.238325 
0.303024 0.124159 0.311124 
0.170278 -0.472642 -0.0211226 
-0.00362023 0.320897 -0.0618241 
-0.10199 -0.432312 -0.149353 
0.220018 -0.429969 -0.0100438 
0.428872 0.23587 0.146699 
-0.384981 -0.41846 -0.17531 
0.292954 0.226446 0.347449 
0.187163 0.472339 0.191123 
0.185011 -0.0423399 -0.011456 
0.206088 0.169603 -0.118484 
0.297437 0.314797 -0.062236 
-0.0446695 -0.393953 -0.294195 
0.355 -0.320109 -0.20497 
0.336889 0.14114 0.00559404 
-0.194696 -0.483278 0.0389575 
0.156783 0.0635398 -0.0548874 
0.177114 -0.0723249 0.000623039 
0.400588 0.152954 0.225119 
0.270998 0.377821 0.285985 
0.101353 0.388551 0.300457 
-0.264974 -0.414763 -0.00548912 
-0.123954 -0.454224 -0.0653073 
-0.018533 0.433532 0.157959 
0.0641723 -0.427382 0.114858 
0.300053 0.186491 0.337455 
0.110608 -0.000367218 -0.0685096 
0.225993 -0.027347 0.00251908 
0.244757 0.457968 0.164539 
-0.115328 -0.387659 -0.303293 
-0.215548 -0.433519 -0.135897 
0.0700208 -0.498572 0.0877747 
0.112725 -0.420356 -0.206103 
-0.268236 -0.446539 -0.0840143 
0.049715 -0.0729948 0.183759 
0.259282 0.046905 0.235496 
0.0348153 -0.455851 -0.0688729 
0.192507 -0.398168 -0.285263 
0.263478 0.442426 -0.00724785 
0.285213 0.344851 0.309999 
0.422569 0.259137 0.154009 
0.296698 -0.343804 -0.23434 
0.0996021 -0.106424 0.045584 
0.0224997 -0.451918 -0.0854992 
0.141449 0.429355 0.27901 
0.21093 0.324712 -0.105716 
0.049051 0.443548 -0.0246415 
-0.385461 -0.431238 -0.135571 
0.0900611 0.490644 0.0769765 
0.0988253 -0.133891 0.0184265 
-0.254342 -0.448188 -0.0788645 
0.381877 0.101958 0.2074 
0.146064 0.311707 -0.122341 
0.304745 -0.0113551 0.122195 
0.1443 -0.0593955 -0.094235 
-0.242705 -0.457107 -0.0494788 
0.0850955 0.395192 -0.0909329 
-0.3901 -0.330492 -0.213603 
0.327747 -0.434498 -0.165858 
0.305314 -0.461238 -0.0715662 
0.291437 -0.0300165 0.134105 
0.235039 -0.443339 -0.124675 
0.220453 0.35533 0.330329 
0.127144 0.396441 -0.0989611 
-0.00106416 -0.483857 0.0289187 
-0.021912 0.30669 -0.0484756 
0.169618 -0.086525 0.0119829 
-0.431474 -0.35636 -0.136148 
0.409506 0.211458 0.227657 
0.158483 0.0110859 0.301501 
-0.308638 -0.320922 -0.247426 
-0.0815896 -0.463222 -0.0354598 
0.21122 -0.0174445 0.271197 
0.0427592 -0.100454 0.0913017 
0.243641 -0.40347 -0.251663 
-0.0325282 0.132296 -0.0520162 
0.246973 0.407582 0.272315 
0.225608 0.422182 0.269596 
0.0871745 -0.108869 0.111269 
0.288813 0.38413 0.262627 
0.125825 -0.386912 -0.330586 
0.26344 0.0793329 0.304766 
0.279406 0.429882 0.170492 
0.235305 -0.0845315 0.0770327 
0.232791 0.449587 0.208395 
0.368246 -0.275749 -0.175176 
-0.0350458 0.0905783 0.161879 
0.342984 -0.450878 -0.104807 
-0.0402039 0.140953 0.174195 
0.151529 -0.445857 0.0896945 
0.31964 0.322561 0.297624 
0.323911 0.138646 -0.00686347 
-0.373245 -0.447435 -0.0744015 
-0.221523 -0.431679 0.0635279 
-0.34212 -0.450871 -0.0673684 
0.319664 -0.431016 -0.170053 
-0.166336 -0.396044 -0.276111 
0.0904792 -0.488811 0.0456673 
-0.219085 -0.481246 0.0386073 
0.410018 0.22618 0.220175 
-0.383081 -0.406612 -0.218087 
0.258841 -0.0688636 0.0808406 
0.17832 -0.45879 -0.0668964 
-0.107266 -0.494069 0.0806679 
0.305339 0.42943 0.0565447 
-0.318524 -0.392114 -0.228275 
-0.00180638 0.367527 -0.049097 
-0.236806 -0.468821 -0.00760864 
0.249494 0.461427 0.0350628 
0.0820407 0.0845286 0.279808 
0.118602 -0.0518133 -0.0579847 
0.222066 -0.0076001 0.260043 
0.289672 -0.429097 -0.177015 
-0.0858656 -0.406799 -0.240959 
0.129256 -0.127424 0.15584 
0.339243 0.391848 0.125599 
0.406651 0.227915 0.228721 
-0.017959 0.121595 0.188931 
0.388911 -0.424338 -0.114671 
0.367267 -0.427809 -0.0745837 
-0.336674 -0.437122 -0.121195 
0.192318 -0.134195 -0.0375003 
-0.0883501 0.0246528 -0.0800438 
-0.393644 -0.426935 -0.152437 
0.203013 0.311222 -0.114246 
0.0964705 -0.107558 0.0615554 
0.0862756 -0.107156 0.156468 
-0.165791 -0.400444 -0.261653 
0.41094 0.268466 0.067566 
0.284873 0.396441 0.243203 
0.397623 0.323899 0.0670883 
0.213393 0.479733 0.0567044 
0.0369231 0.0406055 0.241391 
0.158064 -0.0247167 -0.0304443 
-0.401225 -0.306647 -0.03766 
0.0265513 0.470204 0.105725 
-0.245785 -0.271826 0.0583787 
0.0773347 0.488276 0.117565 
0.364939 0.308064 0.264398 
-0.280461 -0.403816 -0.0453703 
0.400566 0.131553 0.205032 
0.321844 0.148919 0.317454 
-0.0819729 -0.472189 -0.00486602 
0.132515 0.00734744 0.295069 
0.195011 0.0126014 0.296803 
0.0891251 0.0288922 0.278492 
-0.187373 -0.384789 -0.312753 
0.309576 0.0456047 0.0398919 
-0.0688908 -0.486246 0.0435392 
0.296728 -0.424366 -0.199682 
0.229411 0.473228 0.104162 
0.159237 -0.446952 -0.113483 
-0.10856 0.164511 0.0384452 
-0.0028026 -0.401012 -0.265086 
0.0905189 -0.0130784 -0.107471 
-0.25817 -0.457105 -0.0526163 
0.212095 0.371571 -0.0940926 
0.0677648 -0.481438 0.022752 
0.225898 -0.444333 -0.106427 
0.332867 0.309213 0.293539 
0.0680472 0.485869 0.0730743 
0.0501693 0.446927 0.230844 
-0.117173 -0.443937 -0.102069 
0.123236 0.0939347 0.305338 
0.360927 0.226426 0.304004 
0.207903 -0.0531058 0.219396 
0.125491 0.467778 0.232342 
-0.272319 -0.409293 -0.224348 
0.128954 -0.478878 0.0875392 
0.239407 0.455083 0.178561 
0.376388 -0.399502 -0.202574 
0.149693 0.461727 0.237843 
-0.0202547 0.345127 -0.0374686 
-0.00156203 -0.396511 -0.282076 
0.29687 0.223532 -0.0827249 
0.386757 0.383302 0.161784 
-0.387468 -0.369615 -0.0406956 
0.118457 -0.467405 -0.0370898 
0.276136 -0.443072 -0.0613032 
0.312315 0.425967 0.0440314 
-0.0737146 -0.46091 -0.0480631 
0.156767 0.340704 0.337183 
-0.271349 -0.414817 -0.0430776 
-0.0185819 0.0376621 -0.101403 
0.179585 -0.103421 -0.0680978 
-0.0826619 -0.0151885 0.08213 
0.190622 -0.458414 -0.0745273 
0.0784326 -0.461525 -0.050266 
-0.323139 -0.40848 -0.216447 
0.355769 0.31529 -0.0212 
0.134965 -0.43528 -0.150778 
-0.0366292 0.290962 -0.0543932 
0.334996 0.147544 0.308395 
-0.0498189 -0.434445 -0.142038 
0.321969 0.0701012 0.0430324 
0.402973 0.178084 0.0627399 
0.315828 -0.35786 -0.0273806 
0.0727893 -0.456203 -0.0685752 
-0.00398031 0.404657 0.224652 
-0.224791 -0.442419 -0.102084 
0.0455875 0.336583 -0.0966472 
0.163784 -0.0373592 0.275379 
0.409297 0.200268 0.0745143 
0.0863986 0.360281 -0.105015 
-0.0592703 0.0688242 0.11618 
0.174453 0.0329435 0.305044 
0.359487 0.367743 0.0576472 
-0.112357 -0.427701 -0.162938 
0.0884074 0.474678 0.20492 
-0.00447221 -0.390993 -0.302293 
-0.0123508 0.0553079 -0.092469 
-0.1978 -0.441239 -0.11508 
0.00531564 0.0452352 0.202447 
-0.16956 -0.438294 -0.124561 
0.204032 0.473821 0.0062828 
0.25492 -0.0683701 0.0527071 
0.116054 0.049017 -0.0627576 
0.0185148 0.352561 -0.0743481 
0.181644 -0.445647 -0.110997 
0.132021 0.449777 0.25771 
-0.0272713 0.374522 -0.0136026 
0.222923 -0.346242 0.0504254 
-0.102523 -0.445577 -0.099557 
0.391668 -0.342459 -0.133568 
0.308882 0.134737 -0.0126217 
-0.0139296 0.432176 0.0493593 
0.103279 -0.110769 0.0679283 
-0.350103 -0.453119 -0.055673 
0.237497 0.0111242 0.246115 
-0.0835771 0.0168781 0.0804139 
0.0895663 -0.0221902 -0.127517 
0.0672973 0.0114337 -0.102778 
-0.0360867 0.157011 0.184071 
0.101631 -0.408187 -0.252287 
-0.376775 -0.410648 -0.0439883 
0.0909353 0.451841 -0.0372383 
0.0917049 0.359687 -0.105773 
0.0768256 0.48669 0.0764816 
0.0547604 -0.463021 -0.0461347 
0.362089 0.261487 0.287408 
-0.143701 -0.0193758 -0.029357 
-0.410387 -0.360229 -0.200388 
-0.245106 -0.459821 0.020221 
0.337166 0.396805 0.0572499 
0.293547 0.373964 -0.0437409 
0.275458 0.368346 -0.0609749 
0.130446 0.139566 0.311167 
0.267867 -0.332694 -0.234525 
0.352234 0.189868 0.307428 
-0.0819927 0.0566236 -0.0443386 
0.0818936 0.0206212 -0.0892398 
0.427641 0.241625 0.154111 
-0.304926 -0.312208 -0.251871 
-0.327457 -0.370573 -0.226478 
-0.0685944 -0.447595 -0.0919523 
0.16265 0.465401 -0.027715 
0.162128 -0.43868 -0.137158 
0.108255 -0.439668 -0.137591 
0.0868168 -0.405725 -0.252922 
-0.329483 -0.331325 -0.219174 
0.189078 0.269372 0.356653 
0.277192 0.419092 0.213721 
0.31763 0.164498 0.325535 
0.330805 0.106303 0.0395699 
0.103241 0.481014 0.0188633 
-0.125192 -0.450247 -0.0800787 
0.109712 0.47571 0.000707047 
-0.0444203 0.101755 -0.0428473 
0.351395 0.126946 0.0435841 
-0.0586117 -0.0805223 0.088176 
0.00861554 0.155617 -0.0778086 
0.047948 0.463613 0.0192555 
0.384159 0.215504 0.267101 
0.1859 -0.103219 -0.0686727 
0.192372 0.166056 0.332138 
-0.320062 -0.407451 -0.221431 
0.312261 -0.30185 -0.228725 
0.103194 0.000882964 -0.0779919 
0.326108 0.231319 -0.0533741 
0.0572086 -0.497763 0.0788872 
0.280692 0.445315 0.02387 
0.375518 0.0902754 0.200486 
0.149061 -0.049571 0.262302 
0.241324 -0.444867 -0.117531 
-0.394525 -0.385006 -0.222781 
0.184722 -0.480189 0.0400597 
0.289585 0.131725 0.322221 
-0.426284 -0.370174 -0.168231 
0.059552 -0.494306 0.0701487 
-0.0320676 -0.364439 -0.35456 
0.0263628 -0.0214119 0.210232 
-0.369849 -0.340043 -0.223991 
0.104431 -0.0203723 -0.0916245 
0.128358 -0.128094 -0.0160943 
0.199231 -0.101944 0.0627383 
0.0455622 0.00165769 -0.126067 
0.109376 -0.492176 0.0606224 
0.0821652 0.45866 -0.0211357 
0.216133 0.193743 0.351629 
0.395305 0.144479 0.231807 
0.412815 0.198707 0.0787256 
0.20937 0.117824 0.325772 
-0.369576 -0.410821 -0.209182 
0.0461395 0.370915 -0.0865855 
0.382447 0.11257 0.220162 
0.288463 0.177879 0.337756 
0.161746 0.481678 0.00694426 
0.144359 0.0175656 0.301565 
0.367246 0.335532 0.0207553 
0.0856499 0.0944745 -0.0770963 
0.370957 0.35979 0.0808291 
-0.0209369 0.0774952 0.175522 
0.195515 0.422741 0.282817 
0.0742305 0.46672 0.00713461 
-0.193252 -0.454862 -0.0660642 
0.050964 0.0806131 0.255835 
0.256637 0.452387 0.156067 
0.128086 -0.432835 -0.1625 
0.086043 0.472232 0.0113469 
0.0509385 0.430943 0.252573 
0.168501 0.469228 -0.0213027 
0.30354 0.0737351 0.271364 
0.233201 -0.357057 -0.268899 
0.316751 0.0780312 0.033198 
0.0698731 0.485919 0.136475 
0.260675 0.105669 -0.0316317 
0.259632 0.40402 0.262238 
-0.0136973 0.38038 0.234585 
0.205227 0.0535366 0.299598 
0.299031 0.420143 0.00883655 
0.115645 -0.405584 -0.263463 
0.40302 0.370413 0.15187 
0.140086 -0.423872 -0.193887 
0.22158 0.0542061 0.294007 
0.0862883 0.420318 -0.0743687 
0.217696 0.106308 -0.0573943 
-0.152934 -0.402651 -0.253936 
0.341081 0.397017 0.0703272 
0.361006 0.373608 0.110345 
0.41444 0.161612 0.200657 
0.288762 -0.0297873 0.0440739 
-0.0630222 -0.469557 -0.0180221 
0.211086 0.0951443 -0.0539558 
0.159404 0.434632 0.27774 
0.21879 -0.404979 0.0312112 
0.120939 0.351756 -0.111953 
0.0736788 0.127658 0.285663 
0.20481 0.482775 0.0532158 
-0.395149 -0.365177 -0.217972 
0.40777 0.138772 0.194368 
-0.000559352 -0.435731 -0.138891 
-0.341462 -0.441588 -0.0983928 
0.329477 0.124848 0.0146612 
0.0156555 0.149258 -0.0816555 
-0.311522 -0.447675 -0.0828806 
0.354436 0.357695 0.0304935 
0.32393 -0.444135 -0.12467 
0.223867 -0.081769 0.156208 
0.239757 -0.0244868 0.0082156 
0.138638 -0.0903679 -0.0597163 
-0.0648403 0.143189 0.138276 
0.350922 -0.316706 -0.207279 
0.357882 0.0598753 0.135662 
0.224802 -0.433168 -0.0601859 
0.148047 -0.381281 -0.330536 
0.291736 -0.457337 -0.0811134 
0.342411 0.115818 0.0428571 
-0.0468728 0.375332 0.0407422 
0.0419101 -0.345931 -0.344792 
-0.0472682 0.0880525 0.140734 
0.318832 0.0194282 0.0697267 
0.169727 -0.419795 -0.207449 
0.232301 0.468692 0.0239791 
-0.066772 -0.478015 0.0200173 
-0.215459 -0.459482 0.0629238 
0.290842 0.0711244 0.268023 
0.0828928 -0.131944 0.0465311 
-0.0449842 -0.416089 -0.208365 
0.407597 0.174083 0.22736 
0.293241 0.0211939 0.0310763 
0.128637 0.0858665 -0.062584 
0.202634 -0.109228 0.0972154 
-0.165756 -0.446248 -0.0918135 
0.373697 -0.430701 -0.179333 
0.301281 -0.457846 -0.0797413 
0.327723 -0.391048 -0.037097 
0.386837 0.170741 0.0359806 
0.0483089 -0.452342 -0.0887531 
0.325529 0.153418 -0.0184477 
-0.116349 -0.457078 -0.059682 
0.337767 0.395399 0.12204 
0.0388125 -0.491294 0.0573872 
0.186412 -0.110835 -0.0618112 
-0.0449121 0.40123 0.0972155 
0.082431 -0.411295 -0.239994 
0.325484 -0.231856 -0.198212 
0.0525741 -0.484159 0.101836 
0.0261389 0.449886 0.20417 
0.20934 -0.451483 0.00136632 
-0.291326 -0.367592 0.0119766 
-0.39547 -0.3394 -0.213904 
0.121375 0.0591506 -0.0617352 
0.352101 0.0659524 0.195162 
-0.0753359 0.333479 0.0928513 
-0.0625821 -0.473786 0.00561563 
-0.0949419 -0.463189 -0.0303104 
-0.310756 -0.432566 -0.133009 
-0.365364 -0.449321 -0.066856 
0.284575 0.0969382 0.307281 
0.330825 0.0646355 0.0591052 
-0.0438885 -0.463029 -0.0413036 
-0.262576 -0.453318 -0.0614439 
0.39248 0.175198 0.0453538 
-0.00319905 -0.0362241 0.150722 
0.132595 0.347752 0.325694 
0.0525728 0.133 0.266485 
0.0385654 0.0907912 0.247267 
0.308804 0.0540195 0.238852 
0.321026 0.0467079 0.0654268 
0.108248 0.147225 0.313942 
0.200468 0.394037 0.307254 
0.209937 0.474713 0.0178343 
0.361268 0.320095 0.000892561 
0.117483 -0.0892473 -0.025064 
0.190859 -0.352663 -0.307151 
0.172684 -0.114681 0.171108 
0.173628 -0.486861 0.0548421 
0.0776362 0.274707 0.329046 
0.1938 0.486135 0.0541008 
0.331273 0.132553 0.00916231 
0.192915 -0.412845 -0.232027 
-0.0330752 -0.392686 -0.29104 
0.222583 -0.416201 -0.223394 
0.389959 0.122422 0.103328 
0.357563 0.106485 0.256196 
0.00804185 -0.493205 0.0632013 
-0.29117 -0.381426 -0.0151421 
-0.356224 -0.437577 -0.116038 
0.143761 -0.153003 0.00455954 
0.313445 0.425398 0.0644014 
0.223076 -0.443111 -0.0850885 
0.228756 -0.436175 -0.152312 
0.258794 -0.380661 -0.231438 
0.313098 0.183316 -0.0432474 
0.155427 -0.0783898 -0.0822172 
0.268884 0.0872999 -0.0263146 
0.269781 -0.44421 -0.121526 
0.282783 0.349978 0.309969 
-0.0534391 0.362853 0.188496 
0.175306 0.457753 -0.0430716 
0.087605 -0.387654 -0.318331 
-0.229802 -0.412267 -0.216765 
0.117476 0.0376891 -0.0625446 
-0.397702 -0.187898 -0.0764542 
0.247953 -0.418044 -0.218054 
0.0208867 0.349627 0.295584 
0.394029 0.135988 0.0957757 
0.104119 0.05106 -0.0686915 
-0.0042158 -0.421647 -0.190087 
0.343938 0.059646 0.157594 
0.295637 -0.0417153 0.0655961 
0.0851962 0.48536 0.0465013 
0.023784 0.383129 0.265479 
0.20683 -0.454758 0.00972332 
0.171741 -0.408816 -0.25097 
0.183265 -0.107635 0.164559 
0.247208 0.397585 -0.0678429 
0.00816922 -0.466043 -0.0271059 
0.158524 -0.0724101 0.213535 
0.0980244 0.466622 -0.0132333 
-0.0790684 0.104117 0.0665049 
0.143173 0.0745016 -0.0564975 
-0.00157522 0.381162 0.247278 
0.110311 0.116282 0.301665 
0.118589 -0.0829994 -0.0444773 
0.334465 -0.395412 -0.23548 
0.267689 0.147262 0.331032 
-0.0526778 -0.410833 -0.226382 
0.113392 0.441458 0.260806 
0.147684 0.124501 -0.0850336 
0.352229 -0.195622 -0.09069 
0.300528 -0.38732 -0.238392 
0.26834 0.450996 0.0238682 
0.101073 0.414294 -0.0818659 
0.17678 0.302553 -0.127544 
-0.275596 -0.410219 -0.219509 
0.0978872 -0.41022 -0.242953 
0.100085 -0.115911 0.143878 
0.158992 -0.0937971 -0.0670824 
0.375442 -0.287523 -0.0859342 
0.227278 0.374882 0.315541 
0.203525 -0.454448 0.0209697 
0.0711822 0.110567 -0.0827641 
0.182728 0.0301457 0.301748 
0.0293672 0.468118 0.120831 
0.0188289 0.423131 -0.0242853 
0.258089 -0.448866 -0.0785243 
-0.0357608 0.230065 0.253895 
-0.0557659 0.0955048 0.129224 
0.372937 0.0749457 0.158449 
0.078558 -0.104104 0.152515 
0.414618 0.286306 0.1249 
0.304671 0.169727 0.32949 
0.0770004 0.374941 -0.0984681 
-0.0706436 0.138453 0.108165 
0.220032 0.248796 0.355714 
0.0965893 -0.0471719 -0.1645 
0.379598 -0.437871 -0.0954211 
-0.424822 -0.380105 -0.102463 
0.238143 -0.404354 -0.00265922 
0.372218 -0.356893 -0.198316 
-0.111022 -0.374627 -0.349444 
0.142015 0.0124406 -0.0479205 
-0.179144 -0.464798 -0.0279354 
0.273031 0.352121 0.314926 
0.14631 0.0854995 0.311382 
-0.0097106 0.402265 -0.0134818 
-0.0533811 0.352366 0.0255672 
0.194716 -0.110273 0.137216 
-0.0455797 0.114453 0.150879 
-0.259422 -0.289205 0.0563761 
0.193042 -0.465459 -0.0430815 
0.247847 -0.0724724 0.0471327 
-0.0726388 -0.0739629 0.0789583 
0.292553 0.436373 0.0801863 
-0.00876166 -0.450248 -0.0843849 
-0.0941044 -0.459076 -0.0500943 
0.171142 -0.000317051 0.299868 
0.394076 0.116333 0.120456 
0.152728 -0.427723 -0.183595 
0.198688 -0.437627 0.037596 
0.0979996 0.123774 0.294033 
0.286401 0.0342698 0.0175814 
0.266111 0.364191 0.304967 
-0.123887 -0.0326141 0.0399668 
0.144772 0.496645 0.11222 
0.203604 0.486886 0.0733712 
0.257446 -0.0502987 0.0285261 
0.0561132 0.0902715 0.25894 
-0.139906 -0.398615 -0.270802 
0.169911 -0.480643 0.00788885 
-0.372637 -0.319651 -0.219041 
-0.0537104 -0.355533 -0.352912 
0.253255 -0.38733 -0.240605 
-0.0159401 0.430535 0.181481 
0.00256024 0.325351 -0.0675331 
0.132933 -0.397643 -0.285419 
0.0133129 -0.134613 0.0770988 
0.15981 0.488209 0.150512 
0.129572 0.35728 -0.109141 
0.0894715 -0.111412 0.106668 
0.347713 -0.190531 -0.078683 
0.0665011 0.136486 0.278249 
0.219401 -0.0388596 0.220025 
-0.0203985 0.144479 -0.0572993 
-0.0963426 -0.416229 -0.203076 
0.12997 -0.111925 0.0477265 
0.158591 0.169468 -0.0958178 
0.174358 -0.0639958 -0.00686832 
0.111227 -0.392078 -0.305338 
0.217707 -0.390625 0.0418975 
-0.0224199 0.411244 0.192831 
0.106935 0.0137951 -0.0692465 
0.252389 -0.35286 -0.252444 
0.0331893 0.381684 -0.0739988 
0.113742 -0.042432 -0.144126 
0.197925 -0.459862 -0.0661857 
-0.114381 -0.450704 -0.0827926 
0.190662 -0.14837 -0.0262867 
-0.00992099 0.393087 0.230988 
0.0380487 -0.476169 -0.000779625 
-0.182618 -0.385284 -0.309147 
-0.0715707 0.358496 0.106988 
-0.00666077 0.436593 0.18485 
0.346005 0.287332 0.297999 
0.153129 0.497032 0.0855479 
0.0909334 -0.416163 -0.218048 
0.136876 -0.472685 -0.0190329 
0.246764 -0.119372 -0.0553922 
0.198538 -0.441974 -0.13218 
0.114684 0.49557 0.0613108 
0.176814 -0.0994088 0.181787 
0.177803 -0.0548223 -0.0086639 
-0.0785848 0.242815 0.200244 
0.200342 0.311694 0.348695 
-0.0966785 0.0174587 0.0652542 
0.185082 0.430209 0.275804 
-0.226459 -0.429904 -0.146155 
0.0412841 -0.080847 0.144227 
0.226707 0.401742 -0.0768987 
-0.127026 -0.463234 -0.0330339 
-0.332796 -0.418327 -0.188326 
-0.184331 -0.334324 -0.326705 
-0.0112043 0.387409 -0.0323328 
-0.221969 -0.455864 -0.0526634 
0.307707 0.227854 0.341021 
0.348375 -0.442051 -0.136723 
0.229174 0.145616 0.329235 
-0.0077462 -0.323449 0.113208 
-0.372004 -0.34557 -0.226169 
0.408768 0.299816 0.0998289 
0.150583 -0.487239 0.0367967 
0.138421 0.398253 0.304778 
0.101703 -0.0625696 0.241638 
0.412241 0.229661 0.0689318 
-0.274347 -0.426499 -0.156607 
0.136173 0.36577 -0.108878 
0.19179 -0.273026 -0.288112 
-0.127877 -0.464489 -0.0275628 
0.232286 -0.419737 -0.0445384 
0.0867722 -0.45627 -0.0791651 
-0.17815 -0.423669 -0.175341 
0.307867 -0.0222798 0.0856142 
-0.186847 -0.418576 -0.188763 
0.299724 0.431539 0.119441 
0.287868 -0.399811 -0.0383571 
0.162792 0.0580852 -0.0628112 
0.222669 0.478629 0.0451262 
-0.39397 -0.374515 -0.22298 
0.244584 0.455236 -0.00465039 
0.150368 -0.120599 0.180366 
0.222883 0.0594439 0.295251 
0.308193 0.0624522 0.0328154 
0.100775 0.142915 0.309624 
-0.221655 -0.446026 -0.0892171 
0.20959 0.470936 -0.00216626 
0.17804 0.0489508 0.306579 
0.141556 0.2949 0.349082 
0.180884 0.0652529 0.307582 
0.192309 -0.0151965 -0.0195552 
-0.073039 -0.453827 -0.0724923 
0.419121 0.169811 0.0972781 
0.159835 -0.0892137 0.0121936 
0.338535 0.293817 -0.0564272 
0.35594 -0.267032 -0.188914 
-0.395024 -0.434139 -0.125205 
-0.254891 -0.407848 -0.223424 
0.110901 -0.11687 0.102394 
-0.00951589 0.376983 0.241879 
0.32797 0.0565545 0.225092 
0.150188 0.48848 0.153707 
-0.0334732 -0.463852 -0.0359326 
-0.237669 -0.41529 -0.205227 
0.267845 -0.430895 -0.176802 
0.39833 0.128553 0.112022 
0.231711 0.218677 0.359817 
0.297768 0.433985 0.0886927 
0.385869 -0.327825 -0.160742 
0.154169 -0.473113 -0.0135811 
0.410287 0.297713 0.140085 
0.148521 0.357067 -0.108362 
-0.155695 -0.460223 -0.041136 
0.20495 -0.409145 0.0483929 
-0.402757 -0.28336 -0.186682 
0.222385 -0.4424 -0.0596467 
0.326976 0.409043 0.0365249 
-0.0163628 -0.349859 -0.350098 
-0.338238 -0.410409 -0.0368151 
0.420826 0.237508 0.0976438 
-0.208267 -0.383812 -0.314136 
-0.311405 -0.317425 -0.243225 
0.349746 -0.388382 -0.2284 
0.129735 0.148512 0.313702 
0.363677 0.347179 0.0281821 
0.225927 -0.0899411 -0.10161 
0.230871 -0.0772223 0.0392864 
-0.390587 -0.390983 -0.0495088 
0.146168 -0.421149 -0.207186 
0.370709 -0.393547 -0.209287 
0.140565 -0.132932 0.143497 
0.00431013 0.447011 0.0487724 
0.186397 -0.0146322 0.289697 
0.206907 -0.399642 0.05111 
0.0794151 0.48285 0.0368202 
0.23736 -0.0728985 0.142438 
0.0851308 -0.118217 0.0490285 
0.318149 0.42134 0.0782255 
0.088438 -0.457045 -0.0676994 
0.133846 -0.402727 -0.27332 
0.226064 0.235162 0.357227 
0.350414 0.148097 0.00810374 
0.393783 0.20253 0.251664 
0.05113 -0.485037 0.0348734 
0.336184 -0.435886 -0.161181 
0.28358 0.106065 0.311442 
-0.239176 -0.34902 -0.31032 
0.37399 0.0801744 0.172382 
0.0200493 0.0541099 0.222909 
0.280633 0.435031 0.00357869 
0.222787 -0.0205169 0.246133 
-0.0721651 -0.47747 0.0123458 
0.103964 -0.126787 0.00556541 
0.185229 -0.475039 -0.00994763 
0.384625 0.324428 0.0359597 
0.120471 0.0899182 0.302575 
0.427666 0.232384 0.160611 
0.414821 0.272254 0.0911301 
-0.0423881 0.133657 -0.0466356 
0.013208 0.0215882 0.211215 
0.368578 -0.33408 -0.0678966 
0.139325 0.0673694 -0.0555741 
0.233577 0.471384 0.0749164 
0.119296 -0.0388835 0.270109 
0.18498 -0.0979977 0.175526 
0.319181 0.402629 0.151439 
0.428339 0.178434 0.121595 
-0.201924 -0.393161 -0.284114 
0.401791 0.29053 0.0516664 
-0.350897 -0.410568 -0.207823 
-0.271227 -0.397742 -0.264697 
0.294819 -0.438492 -0.151985 
0.409885 0.297052 0.1237 
0.390017 -0.393999 -0.180193 
0.318325 0.170392 0.3244 
-0.191406 -0.422561 -0.178945 
0.239799 0.465843 0.101694 
0.147908 0.454287 -0.0501702 
0.23896 -0.251129 0.00515934 
0.183743 0.00315947 0.299014 
-0.420295 -0.377776 -0.0883673 
0.383285 -0.385183 -0.0938963 
-0.42408 -0.383311 -0.0975985 
0.10988 0.473209 0.219457 
0.213551 -0.0756814 0.0213139 
0.103829 0.359219 -0.108321 
0.0306646 -0.486283 0.0429178 
0.25217 0.422558 0.250522 
-0.0725726 0.0740945 -0.037821 
0.125083 0.364363 0.316318 
-0.226121 -0.462565 -0.0300794 
-0.272276 -0.250506 -0.262239 
0.0776927 0.435814 -0.0513481 
0.333985 0.149656 -0.00922284 
0.0998731 0.447443 -0.0491587 
-0.21841 -0.478519 0.027776 
0.27092 0.439595 0.15797 
0.204549 0.112072 -0.0555755 
-0.242079 -0.456691 -0.0552116 
-0.108766 -0.386819 -0.311859 
0.2907 0.0159684 0.029417 
-0.0160289 0.436706 0.0899651 
0.260432 -0.401412 -0.226157 
0.168931 -0.0386173 0.273144 
0.031509 -0.43605 -0.140241 
0.198136 0.0591804 0.301246 
0.272596 0.190331 0.345424 
0.288883 -0.371714 -0.233194 
-0.414052 -0.434215 -0.12168 
0.39058 0.206968 0.253717 
0.256744 0.0590915 -0.0137033 
0.274332 -0.0465014 0.038285 
0.00157012 0.10273 0.24733 
0.298943 -0.0327894 0.122223 
0.209804 0.196823 -0.111188 
0.138272 -0.39794 -0.288263 
0.224731 -0.0772922 0.184643 
0.26262 -0.344122 -0.236705 
0.250207 -0.132614 -0.19208 
0.0252938 0.267477 0.307871 
-0.21456 -0.459881 -0.0468683 
-0.343219 -0.35765 -0.228842 
0.25095 -0.0744541 0.0617461 
0.270751 -0.42669 -0.185128 
-0.123177 -0.00496458 0.016058 
0.140584 0.49358 0.0447946 
0.359904 0.0611458 0.14073 
0.423793 0.250432 0.170238 
-0.234668 -0.446833 0.0441352 
0.137365 -0.124477 0.101856 
0.263237 0.120681 0.322912 
-0.0879494 0.0772066 0.0362832 
-0.247852 -0.437967 -0.119384 
0.354418 -0.427979 -0.184282 
0.316991 0.397094 0.00279881 
0.307533 0.253589 0.33758 
0.335854 -0.423888 -0.205519 
0.220093 -0.444788 -0.121212 
-0.164865 -0.42416 -0.175361 
0.35227 0.112191 0.0591642 
0.054718 0.480253 0.100257 
-0.313531 -0.439402 -0.113749 
0.242219 0.448586 0.191493 
0.138132 -0.451231 -0.0931781 
0.208781 0.468102 0.180584 
0.127969 0.0349207 -0.0581761 
0.186565 0.47202 -0.0146216 
-0.186241 -0.389219 -0.301777 
-0.0954 -0.448501 -0.0897309 
0.129901 -0.463758 -0.0462023 
-0.116687 -0.017799 -0.113661 
0.0649671 -0.0963586 0.104872 
0.17649 0.483598 0.0154012 
0.116507 -0.433754 -0.153279 
0.14187 0.475293 0.213436 
-0.390356 -0.388062 -0.226297 
0.0302508 -0.394214 -0.298082 
0.25112 0.368819 -0.077638 
-0.0430396 0.164369 0.181237 
0.0245957 -0.45645 -0.0691041 
-0.0383992 -0.0677079 0.107301 
0.427177 0.239542 0.143444 
-0.165687 -0.486451 0.0500715 
0.123144 0.39984 0.301076 
0.33091 0.40829 0.0711204 
0.392557 0.198234 0.255054 
0.0262212 0.114939 0.252917 
0.402948 0.2272 0.232424 
0.332331 -0.440686 -0.137549 
0.160523 0.362772 -0.108762 
-0.411753 -0.380689 -0.0699568 
-0.0727651 -0.392797 -0.290911 
0.313426 0.214174 0.337985 
-0.0488675 0.356626 0.0125818 
0.255847 0.458612 0.102723 
0.199949 -0.44202 0.0330816 
0.139176 0.462204 0.237992 
0.271741 -0.43265 -0.166718 
-0.0339073 -0.472465 -0.00362151 
0.0541238 0.272447 0.319993 
0.191519 0.328021 0.345811 
0.301216 0.431374 0.0848616 
0.109649 -0.0817162 0.217192 
0.308343 -0.333311 -0.233432 
0.0137503 -0.400415 -0.267313 
-0.356405 -0.387001 -0.235948 
0.194283 -0.478042 8.19644e-005 
0.372936 0.191143 0.286022 
0.209208 0.2697 0.355837 
0.100483 0.457347 -0.0336425 
-0.00469183 0.400146 0.228033 
-0.228321 -0.404529 0.0688865 
0.0141986 -0.393662 -0.295129 
0.21745 -0.0430997 0.216458 
0.406357 0.144251 0.201956 
0.346556 -0.412491 -0.0480859 
0.292663 0.440419 0.0520048 
-0.218592 -0.13618 0.0280446 
-0.177332 -0.47851 0.0290266 
0.182239 -0.0986579 -0.0716218 
0.0695714 0.106356 0.273377 
0.299776 -0.444552 -0.128679 
0.332889 0.130386 0.298612 
-0.0105803 0.406672 0.216707 
0.118539 0.361402 -0.107451 
-0.0434259 0.0933274 0.149949 
-0.243491 -0.40804 -0.224211 
0.37005 0.078961 0.0948925 
0.0559046 0.0195132 0.25124 
-0.0690752 0.0452575 0.101128 
0.031665 0.0630932 -0.0946443 
0.234802 0.21129 -0.104596 
0.12915 0.0244201 -0.0548254 
0.0821261 0.397444 -0.0864928 
-0.251059 -0.417959 0.0313172 
-0.413421 -0.423604 -0.156259 
-0.047515 0.386571 0.0675146 
0.275662 0.0860719 0.306038 
-0.102734 0.0234845 0.0437225 
0.362964 -0.215708 -0.115608 
0.0969222 -0.470331 -0.0255332 
-0.0245437 -0.459055 -0.0580624 
0.0042162 -0.380263 -0.34553 
-0.0153498 0.435945 0.0845534 
0.273069 -0.426349 -0.194406 
0.399731 0.16758 0.0621741 
0.0217033 -0.0932156 0.103759 
0.376795 -0.382463 -0.200725 
0.326942 -0.44323 -0.128975 
-0.106544 0.0274637 -0.024602 
0.404177 0.215052 0.0577755 
0.273922 0.271235 0.350335 
-0.160236 -0.467676 0.0896281 
-0.318073 -0.442315 -0.055982 
0.151155 -0.431482 -0.164211 
0.274619 0.427426 0.19665 
0.403148 0.12371 0.155691 
-0.132802 -0.402658 -0.250448 
0.0553056 -0.473234 -0.0118962 
0.0872979 -0.00622004 -0.102724 
0.141851 -0.0673063 -0.0857282 
0.283233 0.27145 0.34753 
-0.317598 -0.426743 -0.158348 
-0.325255 -0.294365 0.017246 
0.211543 0.446841 -0.0430736 
0.0480886 -0.480557 0.0202174 
0.140063 0.11066 0.313977 
0.26035 0.138475 0.329372 
-0.351438 -0.395764 -0.0319506 
0.142697 -0.099876 0.0258115 
0.264509 -0.103046 -0.102926 
-0.027828 0.0909988 0.228335 
-0.0843201 -0.398255 -0.271496 
0.0358082 -0.463286 -0.040066 
-0.344172 -0.407759 -0.226267 
-0.0134271 0.398605 0.224105 
-0.340687 -0.420969 -0.169565 
-0.214434 -0.448848 -0.0847327 
0.129777 -0.0480199 0.264461 
-0.117061 0.00626011 -0.0602907 
-0.0511747 0.0635706 -0.0659714 
0.246867 0.000870803 0.00363198 
-0.125379 -0.414213 -0.210883 
0.325744 0.10076 0.0362008 
-0.05105 0.373459 0.186086 
0.0977591 -0.111094 0.082058 
0.0595909 0.0876162 -0.0841997 
-0.0773669 0.0810933 -0.0193267 
-0.356107 -0.366369 -0.0216004 
-0.0264998 0.0449072 0.161628 
0.0742597 0.0692105 0.269909 
-0.346518 -0.416558 -0.0391356 
0.217032 -0.449564 -0.0324763 
0.00868937 -0.484901 0.0967963 
0.271772 0.450644 0.108241 
0.0973718 0.49508 0.106688 
0.0162893 -0.418455 -0.208336 
0.183375 -0.0745186 -0.103333 
0.0758858 0.0723902 -0.0799087 
-0.0508873 0.0627034 0.132901 
0.38891 0.0984983 0.146472 
0.145691 -0.020203 0.289572 
0.139177 -0.0493052 0.262771 
0.135397 -0.0496432 -0.103828 
0.288667 0.44038 0.105219 
-0.0258852 -0.430565 -0.157393 
0.243987 -0.419974 -0.214571 
0.28866 -0.415339 -0.234812 
-0.272694 -0.44162 -0.102654 
0.0220515 0.11638 0.239107 
0.00767138 -0.41254 -0.221114 
-0.148144 -0.480928 0.0386627 
0.197403 0.476795 0.166315 
0.140641 -0.0782697 -0.0708791 
-0.0692226 0.0562814 0.100981 
0.205808 -0.472894 -0.00354904 
0.338128 0.3865 0.143849 
-0.00745632 -0.492825 0.0654766 
0.249373 -0.0707753 0.08379 
-0.0398777 -0.394013 -0.284863 
-0.0726423 0.132251 0.00168912 
0.265734 0.408986 -0.0447529 
0.0896504 -0.391305 -0.308889 
-0.0228949 0.160782 0.211563 
0.096945 0.485298 0.036645 
0.263349 -0.383572 -0.0276336 
-0.107693 -0.406398 -0.241275 
-0.0317211 0.410667 0.176701 
-0.320737 -0.39238 -0.0309689 
-0.0803495 0.108023 0.0171233 
0.291786 0.295475 -0.094844 
-0.279543 -0.403752 -0.0396713 
-0.229201 -0.436538 -0.130137 
0.326674 -0.280062 -0.034895 
0.224455 0.193622 0.351577 
0.0587467 0.00912693 -0.110269 
0.403374 0.230419 0.0487263 
-0.0407772 0.389026 0.0396524 
0.0194349 0.136092 -0.0824613 
0.192811 0.464891 0.219684 
0.361245 0.0673288 0.177981 
0.135299 -0.0739425 0.232861 
-0.00116972 0.0945952 -0.0851543 
0.361485 -0.335824 -0.203348 
-0.263551 -0.455488 -0.0223461 
-0.0393463 0.0838733 -0.0565284 
0.224839 0.426033 0.265601 
0.228697 0.281009 0.354984 
0.0105984 0.433454 0.00380664 
0.056398 -0.444741 -0.113966 
0.297844 -0.45494 -0.0881462 
0.0699834 0.46003 0.225096 
0.367473 0.0980233 0.228264 
-0.208705 -0.421069 0.0772678 
-0.0499907 0.0901661 -0.0474652 
0.0381732 0.34122 0.312274 
-0.00673535 0.0777314 -0.0906224 
0.0503886 -0.0603408 0.206206 
-0.412999 -0.377374 -0.2013 
0.290712 0.38758 0.258708 
0.204092 -0.106469 0.10591 
-0.0379845 -0.391494 -0.294668 
0.375573 0.274949 0.253093 
0.417539 0.242793 0.193276 
0.310164 0.0760335 0.267119 
0.327468 -0.36611 -0.232766 
-0.344928 -0.367778 -0.0199639 
0.333291 -0.351969 -0.230918 
0.205621 -0.381861 -0.294691 
0.0619094 0.483212 0.0951857 
0.0786446 0.401511 0.286424 
0.322503 0.245788 0.331169 
0.157609 0.426817 0.284693 
0.390295 -0.409043 -0.118034 
0.223355 0.465148 -0.00804201 
0.159721 -0.0427665 0.268757 
0.18369 0.25915 -0.13341 
0.151308 0.451392 -0.0529772 
0.127331 0.107217 0.307892 
0.345156 0.0456806 0.129545 
0.421104 0.190565 0.0969118 
-0.279876 -0.35905 0.0330161 
0.0313172 0.457199 0.187267 
0.422669 0.19794 0.201245 
0.0556616 0.344546 0.307965 
-0.255913 -0.403157 0.0360693 
-0.404993 -0.369954 -0.0602154 
0.334626 0.114151 0.0375105 
0.131179 0.442203 0.265545 
-0.0399976 0.0688478 -0.0684663 
0.126999 -0.0118953 -0.0482027 
-0.328865 -0.425111 -0.159555 
0.226081 -0.406782 -0.260549 
-0.0468138 -0.411424 -0.228125 
0.103002 -0.0950842 0.194966 
-0.104293 0.00446874 -0.0915253 
0.237077 0.428645 0.254717 
0.342376 0.153486 -0.00351536 
-0.42519 -0.363566 -0.0962472 
-0.159571 -0.427583 0.0986412 
-0.011085 0.392522 -0.0299708 
0.105788 -0.113373 0.165798 
0.373639 0.0871881 0.191455 
0.371064 -0.425241 -0.195099 
-0.0555516 0.0474764 -0.0772452 
-0.41366 -0.389364 -0.0745526 
0.128425 -0.0685181 -0.0136592 
0.351297 0.296308 0.288976 
-0.302766 -0.352299 -0.245534 
-0.360632 -0.329174 -0.0118648 
-0.0984976 0.0386824 0.0365732 
-0.0600196 0.332579 0.033797 
0.315372 0.0477365 0.187137 
0.114122 -0.451038 -0.0921462 
-0.0295069 -0.477188 0.00708558 
0.0360583 -0.41628 -0.213018 
0.183861 -0.420173 -0.209093 
0.0859009 0.223245 0.331537 
0.241164 -0.378245 0.0218527 
0.206563 0.478121 0.0290647 
0.207309 0.466946 -0.00989757 
-0.150465 -0.413335 -0.21414 
-0.138259 -0.0116504 -0.0370172 
0.32963 -0.404571 -0.238355 
0.323656 0.218314 0.333468 
0.0224591 -0.0221931 0.205395 
0.279123 0.113716 0.317834 
0.31426 0.0540785 0.238639 
0.331628 0.406013 0.0556961 
0.14961 0.478873 0.194542 
-0.0710656 0.268743 0.195869 
0.32994 0.10067 0.277893 
0.188053 0.469168 -0.0189138 
-0.0209714 0.430668 0.103225 
0.245286 -0.107603 -0.0701937 
0.1316 0.487005 0.172065 
0.336474 0.109755 0.279208 
-0.0470199 0.399223 0.133138 
0.101206 0.495038 0.117025 
0.0542094 -0.411765 -0.227482 
0.292787 0.388064 0.253508 
0.223886 0.454768 0.210065 
0.344502 0.392822 0.0687959 
0.262368 -0.0465239 0.145431 
0.211982 -0.404231 0.0423259 
-0.0222876 0.396375 0.00275865 
-0.348128 -0.358626 -0.23176 
0.25126 0.444633 -0.0148468 
0.118766 0.384669 -0.100929 
0.34597 -0.448237 -0.118942 
-0.0422646 0.374471 0.00931317 
0.216958 0.0218655 -0.0184988 
0.364068 0.372645 0.105351 
0.147794 -0.0787694 0.218369 
-0.282489 -0.429331 -0.145553 
0.00294362 -0.45396 0.104572 
0.0333545 0.0305174 0.234384 
0.28565 0.361017 0.293639 
-0.365672 -0.433166 -0.124879 
0.0287998 0.466822 0.0814842 
0.247996 -0.0641684 0.119796 
-0.0850365 0.131918 0.0897086 
0.172779 -0.0577627 0.214162 
0.400499 0.308431 0.178574 
0.245352 0.462077 0.11409 
-0.0722948 0.0632016 -0.047331 
0.23987 -0.187995 -0.231079 
0.0732942 0.484913 0.0654032 
0.362309 -0.240234 -0.0773646 
-0.324602 -0.347584 -0.00765195 
0.300396 0.404632 -0.00993775 
-0.0159514 0.0747752 0.177574 
0.214192 0.433183 0.25817 
-0.0982637 -0.488997 0.056273 
0.198189 0.480134 0.026675 
0.358313 0.26319 0.290785 
0.39809 0.113564 0.15609 
-0.366567 -0.431909 -0.134101 
0.305412 -0.0310637 0.0791252 
0.0299918 0.0880783 0.243248 
0.214076 -0.0859326 0.0360581 
0.185211 -0.140886 -0.0302265 
0.414616 0.156821 0.185684 
0.378647 -0.376053 -0.0822794 
-0.165929 -0.467732 -0.0194177 
-0.055844 0.086775 0.124666 
-0.379105 -0.160284 -0.0219983 
0.135969 -0.193016 0.0341186 
0.228249 0.0350797 -0.0193238 
-0.219508 -0.459027 0.0586772 
0.233346 -0.0602854 0.0186394 
-0.00116269 0.449317 0.085457 
-0.394693 -0.414498 -0.197354 
0.204644 -0.107088 0.11128 
0.340325 -0.330387 -0.220462 
-0.0860585 0.0427652 -0.0596584 
0.116912 -0.0697825 0.23809 
0.149076 -0.397255 -0.293694 
0.127028 0.38254 -0.103923 
0.123387 -0.438799 -0.140716 
0.282316 -0.345082 -0.2301 
0.284423 0.444564 0.0547564 
0.296557 0.0949716 0.0010672 
0.391487 -0.42521 -0.173097 
-0.0158709 0.0446685 0.172831 
0.24635 -0.363627 0.023051 
0.343436 -0.438144 -0.146059 
-0.423408 -0.36253 -0.0904741 
0.292253 0.0150577 0.225329 
0.152225 -0.179384 0.0164022 
0.124826 -0.413424 -0.231763 
-0.327553 -0.436954 -0.117447 
0.3377 0.140274 0.302683 
0.0589381 0.104338 -0.0851843 
0.333024 0.381398 0.0154667 
0.29082 -0.454835 -0.0566103 
0.278658 -0.0558227 0.191868 
0.134883 -0.114688 -0.0311712 
0.302425 0.409399 0.176637 
-0.086483 -0.427297 -0.163052 
-0.164782 -0.404361 -0.243243 
0.376313 0.166797 0.0254306 
0.23644 -0.0634636 0.0220092 
0.0906823 -0.108164 0.0754192 
0.295133 -0.0293028 0.0502925 
0.248864 -0.399063 -0.055059 
0.415113 0.173551 0.210442 
0.143255 -0.340055 -0.32882 
0.0291013 0.431478 -0.0179223 
0.419737 0.273886 0.119376 
0.197449 0.0451694 0.29881 
0.101739 0.0166126 0.282116 
-0.013603 -0.108338 0.0949808 
0.195166 0.43508 -0.0659958 
0.176919 0.483447 0.163288 
0.317967 0.237618 0.333472 
0.0398686 -0.487309 0.0449012 
0.381898 -0.416241 -0.0923648 
0.151889 -0.151538 -0.00200407 
0.337821 0.0715039 0.237561 
0.242809 -0.0645766 0.0954432 
0.160137 0.491462 0.132556 
0.191491 -0.0200263 0.284497 
0.357723 0.314103 -0.016101 
-0.0315503 0.0485258 -0.0889451 
0.0870795 0.47977 0.0279651 
0.28565 -0.448127 -0.106844 
0.37146 0.240014 -0.014503 
0.107478 0.173964 0.318962 
0.209015 -0.352781 -0.293278 
0.123467 0.011538 -0.0569364 
-0.024801 -0.398272 -0.271059 
0.367032 -0.321288 -0.194636 
0.245158 0.15486 0.331621 
0.0276211 -0.0617754 0.166877 
-0.034949 0.39999 0.0374179 
0.0418272 0.446409 0.226096 
0.0437232 -0.476127 -0.000235451 
0.298027 -0.422466 -0.209066 
-0.0107971 0.377104 -0.0354883 
-0.294479 -0.395419 -0.246775 
-0.0216654 -0.478548 0.0164464 
0.052999 0.0275011 -0.103101 
0.116834 -0.474727 0.0929225 
0.198151 0.0170725 0.295083 
0.188486 0.459567 -0.034975 
0.321357 -0.393297 -0.0342277 
-0.0414735 0.0504071 -0.0835126 
0.192985 -0.0329923 0.274739 
0.246558 0.0102602 -0.000640337 
0.282975 -0.0249511 0.166564 
0.358716 0.374987 0.0780351 
9.34989e-005 -0.425072 -0.176252 
0.378052 0.367738 0.124793 
0.381964 -0.372495 -0.190208 
0.422312 0.170337 0.175861 
0.0266893 -0.431632 -0.160377 
0.0741637 0.473764 0.198359 
-0.301437 -0.400369 -0.234509 
0.119136 -0.0797098 -0.0274561 
0.232931 0.190524 0.348902 
0.138081 -0.405197 -0.261909 
0.0573454 -0.0925364 0.112652 
-0.406054 -0.440828 -0.0982988 
-0.116089 0.254833 0.0390082 
-0.0542349 0.0480797 0.124372 
0.0909414 0.486165 0.166381 
-0.257168 -0.433273 -0.140378 
-0.274286 -0.34272 -0.283755 
-0.104785 0.0313167 -0.00812145 
0.251231 -0.0162 0.229974 
0.226485 -0.0326233 0.220681 
0.0542501 -0.446991 -0.102777 
0.373954 0.144683 0.0451939 
0.308404 0.088162 0.282878 
-0.42733 -0.412121 -0.119713 
0.337468 -0.179933 -0.0632035 
-0.0204101 0.431796 0.123938 
0.198609 -0.404959 0.055523 
0.00179742 0.40203 -0.0318793 
0.394323 0.218746 0.246495 
-0.00933683 -0.415624 -0.211325 
-0.244752 -0.388914 -0.299907 
0.397452 0.134898 0.100008 
-0.226829 -0.426719 -0.155823 
0.0432612 -0.459018 -0.061651 
-0.126526 -0.00853803 0.00579738 
0.293773 -0.0221166 0.0451533 
-0.255163 -0.428115 0.0133984 
-0.0790016 0.1242 0.106307 
-0.06177 -0.0541106 0.0931299 
0.188536 -0.0609615 0.204293 
0.219428 -0.404136 -0.264712 
0.0875922 0.470999 0.00594151 
0.13029 0.120987 0.310823 
0.111104 0.461689 -0.0276982 
-0.227709 -0.417931 -0.188352 
0.155243 0.362089 -0.107198 
-0.0607315 0.354894 0.178169 
0.150802 0.314201 -0.121452 
0.324481 0.408596 0.124169 
0.111631 -0.0680463 0.240477 
0.196687 -0.453423 0.0355279 
0.220787 0.234014 0.35794 
-0.059632 -0.466592 -0.0205096 
-0.305728 -0.290111 -0.248242 
0.203156 0.0755596 0.302357 
0.323046 0.081418 0.0400753 
-0.373237 -0.426244 -0.15022 
-0.0874302 0.0932448 0.0269116 
0.114926 -0.480105 0.0914277 
0.203302 -0.443494 -0.122441 
0.00271283 -0.385204 -0.324192 
0.253743 -0.0259821 0.0151841 
0.0943057 0.481812 0.177701 
0.349542 0.0794686 0.0680882 
0.0838618 0.452076 0.238314 
0.124514 0.491224 0.156635 
0.328757 -0.427012 -0.188541 
0.390552 0.376134 0.1702 
0.0799314 0.00202934 -0.102321 
0.24793 -0.346595 -0.257542 
0.142261 -0.0318683 0.280741 
-0.105342 -0.481081 0.0242264 
0.113222 0.18145 0.32311 
0.0483755 -0.0857931 0.1504 
0.306897 0.370262 -0.0308182 
0.320397 -0.270178 -0.0302168 
-0.333806 -0.448964 -0.0735914 
0.0804871 0.490578 0.0789203 
0.158911 0.267808 0.353652 
-0.0595099 -0.461514 -0.0465919 
0.0979986 0.494443 0.0715983 
0.368561 0.0701261 0.0995799 
-0.0374594 0.402864 0.0644585 
-0.0277104 0.414607 0.178875 
0.128311 0.416065 -0.0858787 
-0.0338718 0.103569 0.167098 
0.0639429 0.48194 0.0700991 
0.151177 0.368458 0.319572 
0.381835 0.160984 0.267892 
-0.18246 -0.0441484 -0.0484789 
-0.280414 -0.401681 -0.0566139 
0.297199 0.0849531 0.00622443 
-0.0536086 -0.425082 -0.179238 
0.395704 0.318451 0.0550037 
0.0511143 0.0894166 0.256935 
0.129712 0.399892 -0.0956148 
-0.431513 -0.381384 -0.132109 
0.391327 -0.419755 -0.176647 
0.141949 0.134832 -0.0768859 
0.321373 -0.30694 -0.22693 
0.134675 -0.444206 -0.120209 
0.17006 -0.47842 0.00297104 
-0.298629 -0.381125 -0.249079 
0.200014 -0.010715 -0.0177375 
0.0115449 0.300205 -0.0996277 
0.0835741 -0.0722876 0.219477 
-0.0847284 -0.393407 -0.286172 
-0.333137 -0.446059 -0.0521167 
0.230447 -0.0572671 0.0150291 
0.108271 0.475692 0.208852 
-0.131658 -0.417446 -0.204747 
-0.143319 -0.488917 0.0601742 
0.378798 0.19217 0.276233 
-0.198042 -0.429538 -0.152969 
0.100314 -0.0402833 0.262116 
0.0444811 -0.384856 -0.328472 
-0.161057 -0.444492 -0.100075 
-0.429387 -0.388528 -0.156985 
0.316027 -0.455044 -0.0515915 
-0.0450508 0.332094 -0.00308286 
0.00871852 0.449755 0.0405217 
0.0888236 -0.102894 0.066228 
-0.0436152 0.0840561 0.148016 
0.00851052 0.0385527 -0.104531 
0.234424 -0.388377 0.0259953 
0.0608798 -0.234623 0.0896743 
0.337369 -0.300101 -0.217267 
-0.417635 -0.417142 -0.179164 
0.200771 0.0249752 -0.0307415 
0.352962 -0.408585 -0.226073 
-0.168722 -0.434393 -0.137942 
-0.38049 -0.342608 -0.221339 
-0.0801617 -0.483531 0.0399669 
-0.114742 -0.454312 0.102326 
-0.19354 -0.46818 -0.00727078 
0.108527 -0.471143 0.0960584 
0.0901631 -0.352997 -0.338476 
0.0365441 0.46179 0.033942 
0.00962295 -0.180126 0.0804475 
0.238913 0.040125 -0.0164395 
-0.146692 -0.44921 -0.0846625 
-0.382021 -0.4435 -0.0547544 
0.164301 -0.40584 -0.259675 
0.0490128 -0.415773 -0.221053 
0.0608932 0.174673 -0.116863 
-0.207526 -0.484339 0.0486489 
-0.153246 -0.465158 -0.029884 
0.0533696 0.4737 0.165542 
0.050045 -0.445064 -0.107763 
0.236987 0.00680216 -0.00561126 
0.342478 0.356841 0.269503 
0.140836 0.153452 0.317327 
0.348314 -0.330953 -0.214326 
-0.163202 -0.414898 -0.204146 
-0.0176109 0.0101816 0.162958 
0.0364307 0.460602 0.179226 
0.144819 0.45871 0.245167 
0.393583 -0.406249 -0.143613 
0.0543649 -0.12628 0.0677992 
-0.0857405 -0.106969 0.0693477 
0.166077 0.0757327 0.310097 
0.117954 -0.046134 -0.153334 
0.211021 0.390255 0.308162 
-0.270421 -0.374615 -0.290277 
0.285483 0.303353 0.337761 
0.297733 0.117264 -0.0135811 
0.163731 -0.457752 0.0772029 
-0.290925 -0.413454 -0.206358 
0.405956 0.238769 0.0530729 
-0.364166 -0.379538 -0.0300763 
0.0566454 0.459493 0.00473547 
0.202751 -0.0454952 -0.00216165 
0.413776 0.278112 0.172694 
0.121493 -0.0815359 -0.012525 
0.362855 0.241935 0.298227 
0.38562 -0.330401 -0.165325 
0.235578 -0.441819 -0.13509 
-0.366609 -0.443987 -0.0860954 
-0.0575372 0.375572 0.162964 
0.073159 0.201243 -0.125296 
-0.399359 -0.381483 -0.220456 
0.15218 0.408865 -0.0883053 
0.138384 0.421982 0.282538 
0.2613 -0.319012 0.0152036 
-0.0237762 0.368213 -0.0248421 
0.119898 0.256927 0.342581 
0.0584567 0.40131 -0.0742067 
0.101824 0.48497 0.168751 
-0.00373476 0.0888239 0.2055 
0.149184 -0.105779 0.197572 
-0.399866 -0.431957 -0.127013 
0.248184 -0.357165 0.0254712 
0.332117 0.25437 0.321559 
0.0755305 0.0153162 0.268438 
-0.3093 -0.199276 -0.210753 
-0.0632667 0.0379374 0.106256 
-0.0452248 -0.388697 -0.310711 
0.176216 -0.417395 -0.220863 
-0.207758 -0.46208 -0.0397792 
-0.0985686 -0.484123 0.0368065 
-0.0186027 -0.438726 -0.129855 
-0.336571 -0.410083 -0.211327 
0.133166 -0.429593 -0.170899 
0.000282561 0.0772028 0.198362 
0.0921691 -0.43381 -0.153142 
-0.0443481 -0.446993 -0.0960425 
0.30207 -0.442145 -0.133443 
-0.0850312 0.0525378 0.0691283 
0.0265239 -0.464235 -0.0367282 
-0.00159936 0.450584 0.104853 
-0.248968 -0.423486 0.0310013 
-0.108794 -0.454293 -0.0681283 
0.337719 0.132866 0.297019 
0.0672419 0.484862 0.0794205 
0.120205 -0.417116 0.103187 
0.412109 0.222228 0.0776969 
0.14783 0.377108 0.31522 
-0.246298 -0.469889 -0.00451309 
0.161557 0.403047 -0.0937225 
-0.116316 -0.395867 -0.275535 
0.0627504 -0.449658 0.109498 
-0.0159316 0.426203 0.0399362 
0.376154 -0.437139 -0.155837 
0.283562 -0.419675 -0.221515 
0.0686622 -0.499221 0.0821536 
0.385633 -0.309264 -0.150814 
-0.0438324 0.0988457 0.150026 
0.169964 -0.319199 -0.31382 
-0.320027 -0.291828 -0.230061 
0.229349 -0.0218591 0.00214891 
0.280744 -0.453712 -0.0890176 
0.180141 -0.388584 -0.313456 
0.115355 -0.444822 -0.113216 
-0.0864879 0.0385804 0.0747508 
-0.426233 -0.425212 -0.137234 
0.175527 -0.0484583 0.237056 
-0.107644 -0.395418 -0.28102 
-0.000736524 0.450337 0.114375 
0.367753 0.368771 0.106084 
0.220287 0.461056 0.196257 
0.255918 -0.0561018 0.167812 
-0.276308 -0.396749 -0.261248 
0.367743 0.370657 0.115329 
0.0847771 0.0422796 0.276422 
-0.239737 -0.474341 0.0153704 
-0.189595 -0.398429 -0.264038 
0.0818953 -0.0210293 0.263956 
0.000648714 -0.461781 -0.0513821 
0.0707939 -0.440402 -0.131651 
0.312685 0.255963 0.336453 
-0.30753 -0.438002 -0.113123 
-0.383325 -0.43368 -0.0522481 
0.0687331 -0.39362 -0.300439 
0.328092 -0.337515 -0.230782 
0.158029 -0.115227 0.0668054 
0.0121702 -0.0443633 0.163822 
0.00287709 0.430965 0.209656 
-0.344485 -0.331685 -0.223309 
0.173373 -0.414432 -0.229155 
-0.0381212 0.0784305 -0.06369 
0.0236119 -0.447047 -0.103248 
-0.427031 -0.356641 -0.098663 
-0.0383407 0.104393 0.15755 
0.169712 -0.455125 0.0746324 
0.0648007 0.0939769 0.265825 
0.306661 -0.0289094 0.105572 
-0.250298 -0.465858 0.0125654 
0.0838674 0.464573 -0.00756848 
-0.37239 -0.283825 -0.208189 
0.157249 -0.0503683 0.254479 
0.195348 0.30897 0.348522 
0.210656 -0.394586 -0.287215 
0.245371 -0.0687477 0.0383499 
0.132187 0.0743541 0.303576 
0.0417658 -0.442446 -0.121228 
0.278272 -0.00586629 0.0247798 
-0.332358 -0.427703 -0.15626 
0.169928 -0.458118 -0.0749678 
0.395522 0.322873 0.140832 
-0.10881 -0.485594 0.0426478 
-0.428102 -0.383156 -0.107173 
0.324322 0.0282682 0.0879881 
0.160025 -0.404055 -0.267861 
0.143589 0.497374 0.0668101 
0.0594164 0.0500062 -0.0921965 
-0.265626 -0.446437 -0.0261835 
0.133734 0.461473 0.240393 
0.417684 0.16106 0.18935 
-0.0560318 -0.488324 0.0499043 
-0.118359 -0.386626 -0.31346 
0.305515 0.427034 0.113139 
-0.284188 -0.392886 -0.0210422 
0.0519528 -0.132275 0.0654439 
0.271272 0.440346 0.152087 
0.220577 -0.422043 0.00896479 
-0.0138701 0.123842 -0.0758133 
0.191229 0.332977 0.344921 
0.0461579 0.379129 0.280613 
-0.429265 -0.408954 -0.14951 
0.25683 0.300083 0.349087 
-0.406143 -0.433625 -0.0724812 
0.0480172 -0.490276 0.0508599 
0.193745 0.445591 -0.0547016 
-0.334643 -0.42133 -0.177851 
0.0741524 -0.0854019 0.192163 
-0.0648192 -0.460819 -0.0490656 
-0.133435 -0.437798 -0.122518 
-0.106725 0.0320059 0.00116261 
0.159218 -0.332033 0.0814129 
-0.0013935 0.34897 -0.053522 
0.415702 0.2398 0.0721229 
0.087997 0.493133 0.092679 
0.379461 -0.34636 -0.183149 
0.067583 -0.461027 -0.0557479 
-0.0629025 -0.430391 -0.16163 
-0.0902887 -0.409716 0.114632 
0.368251 -0.440876 -0.145041 
0.299725 0.0721586 0.268479 
-0.413814 -0.259975 -0.152457 
0.127786 -0.0423056 -0.131127 
0.187727 -0.0729845 -0.107955 
0.0650804 -0.491114 0.0605132 
-0.280279 -0.435571 -0.130324 
-0.152658 -0.440917 -0.113413 
-0.235805 -0.475738 0.0252329 
0.315223 0.0844289 0.0279993 
0.345719 0.116472 0.280544 
0.239479 0.457458 0.167536 
0.240116 0.00266423 -0.00285187 
0.167236 -0.0469207 0.258548 
0.0933086 -0.182176 0.0620184 
0.121871 0.427893 0.273797 
-0.0977969 0.301475 0.107459 
-0.176517 -0.452845 -0.0656373 
0.336803 -0.389603 -0.23495 
0.387342 -0.390708 -0.10127 
0.272569 0.45016 0.0277437 
-0.021257 0.394278 -0.00206605 
0.247021 -0.403591 -0.0378294 
0.360139 0.20629 -0.0141794 
0.400552 0.121207 0.185022 
0.148805 -0.130798 0.157008 
0.213757 -0.448503 -0.0163402 
0.0467745 0.271276 0.314729 
-0.433084 -0.339729 -0.109075 
-0.0105584 0.136497 0.235999 
-0.320544 -0.443506 -0.0918337 
-0.112855 -0.439327 -0.12148 
0.215323 -0.404127 0.0367309 
0.132186 -0.0787868 -0.00368807 
0.144747 0.0356439 -0.0495498 
-0.301322 -0.273963 -0.249428 
-0.237142 -0.476564 0.020036 
0.0160255 0.43213 0.224167 
0.378244 0.155865 0.0407364 
0.175591 -0.455893 0.066573 
0.0729339 0.0502797 -0.0845449 
0.174763 -0.109036 -0.0584515 
-0.233081 -0.445977 -0.0891527 
-0.356657 -0.417574 -0.189167 
-0.182523 -0.437691 -0.127788 
0.357171 -0.289323 -0.0614418 
0.412158 0.214867 0.224302 
0.303681 0.409724 0.167824 
0.236344 -0.298885 -0.266782 
-0.171065 -0.401599 -0.250996 
0.372061 0.0973057 0.089736 
0.24672 -0.0497774 0.0194422 
0.143219 -0.440867 -0.131263 
0.158261 0.466236 -0.0249161 
0.121293 -0.477823 0.00619206 
0.216332 0.463897 0.192785 
0.0190298 0.396054 -0.0526177 
0.0522712 0.444085 0.234545 
0.0236262 -0.444753 0.110175 
0.0673968 0.0171898 -0.100092 
0.246567 -0.399352 -0.249593 
0.300854 0.314929 -0.0582842 
-0.0472317 0.278588 -0.0898154 
0.138388 0.125252 0.312151 
0.252088 -0.388994 -0.246471 
-0.0478993 -0.0701703 0.10023 
0.276615 0.361567 0.303943 
0.341852 0.23226 0.319076 
-0.174177 -0.434311 -0.139005 
0.225846 0.0951903 0.320754 
0.0692703 0.486261 0.0876932 
0.368917 0.223335 -0.00313886 
0.367874 -0.419321 -0.0698011 
-0.0620089 -0.428873 -0.167068 
0.212318 -0.0957772 0.0964708 
0.120108 -0.0929231 0.0138982 
0.0788681 -0.452503 -0.0870821 
-0.291341 -0.365521 -0.262722 
-0.423078 -0.411822 -0.18562 
0.312109 0.0507103 0.165662 
0.0840171 -0.498953 0.0818734 
0.179911 -0.484419 0.0189092 
0.282133 -0.432751 -0.0552825 
0.169686 -0.485098 0.0256568 
0.161446 -0.456783 -0.0801378 
-0.00328449 -0.438222 -0.127756 
-0.0226841 0.431571 0.132648 
0.340453 -0.431463 -0.170399 
0.219343 0.389638 -0.0863256 
0.227329 0.338584 -0.0942901 
0.163835 0.0523993 0.30487 
0.0829588 0.131389 -0.0871645 
0.0170885 0.167547 -0.0864374 
-0.0211537 0.43051 0.113879 
0.32549 -0.28486 -0.220671 
-0.0199272 0.416387 0.192029 
0.176761 0.450403 0.247257 
0.241919 -0.403175 -0.022387 
-0.333702 -0.40038 -0.232106 
0.095776 0.493324 0.115407 
0.204448 -0.0761051 -0.123241 
0.222019 0.475106 0.123415 
0.28672 -0.0393084 0.222796 
0.160311 -0.118201 -0.0446754 
0.169535 -0.130942 0.106436 
-0.12211 -0.404708 -0.250388 
0.166946 -0.409768 -0.241105 
-0.25535 -0.463169 -0.032548 
0.252284 0.0391539 0.236334 
-0.178638 -0.465815 0.0840054 
0.127643 0.43301 -0.0734066 
0.166036 0.0848414 0.312077 
-0.0513509 -0.484745 0.0933139 
0.334208 0.0784373 0.250994 
0.143724 0.0508824 0.304052 
0.374326 0.138785 0.26393 
0.210538 -0.363072 -0.290965 
0.214914 0.39682 -0.0881679 
-0.213162 -0.484908 0.0468099 
0.243986 0.358969 0.322047 
0.274106 0.342607 -0.0694792 
-0.136282 -0.395349 -0.281374 
-0.0618976 -0.416258 -0.209863 
0.432446 0.215418 0.150062 
0.427166 0.231607 0.11644 
0.24578 -0.442116 -0.129371 
0.198516 0.481305 0.130404 
-0.0320672 -0.475648 0.00130139 
0.243908 0.323354 0.342184 
-0.260846 -0.457751 -0.0481122 
-0.0287897 -0.301386 -0.325943 
-0.173441 -0.464945 -0.0292461 
0.107038 0.238674 0.343122 
0.00550882 -0.0400344 0.156186 
0.341808 0.384497 0.156659 
0.0203671 0.459736 0.0513698 
0.347927 -0.356038 -0.0459584 
0.21008 -0.413733 0.0401864 
0.306435 -0.445509 -0.120784 
0.0110085 -0.0496293 0.155226 
0.089755 -0.0900255 0.195662 
0.381068 0.0955338 0.194907 
0.113176 0.480979 0.0169694 
0.335757 0.221065 0.325877 
0.11216 -0.0997852 0.01981 
0.101117 0.0814305 0.289837 
-0.0955267 -0.0408953 0.0659022 
0.358777 0.377876 0.11061 
0.282029 -0.36584 -0.230687 
-0.0107006 0.104292 0.193153 
0.298519 -0.0449099 0.0837176 
-0.366292 -0.376713 -0.233309 
0.182012 -0.070469 -0.154802 
-0.0837183 0.075103 0.0594767 
0.0434054 -0.411834 -0.233728 
-0.429375 -0.409057 -0.156749 
0.297345 0.128281 -0.0154856 
-0.249006 -0.386804 0.0532058 
0.268768 0.348319 -0.0744777 
0.347616 0.388989 0.086733 
0.236174 0.0944725 0.321211 
0.35691 0.11224 0.0625925 
0.369476 0.36817 0.12033 
0.180069 -0.21242 0.00900688 
0.018044 -0.453294 0.107198 
0.0727929 0.478678 0.178102 
0.290203 0.0828135 0.293781 
0.385102 -0.320988 -0.0999092 
0.00383207 0.447621 0.0429358 
0.0357591 0.435557 0.237892 
0.402497 0.137965 0.107449 
0.177218 -0.444428 0.0654159 
0.0576157 -0.466664 -0.0305816 
0.334695 0.135793 0.00720708 
0.0385312 0.393162 0.266777 
-0.314786 -0.301709 -0.240282 
0.0281461 0.381638 0.269515 
0.243953 -0.0923897 -0.116341 
0.188494 -0.179264 -0.0121146 
-0.168527 -0.475133 0.0102728 
0.244998 0.291701 0.351946 
0.235049 0.0423731 -0.0193222 
0.118252 -0.474415 -0.013278 
0.411009 0.191248 0.222891 
-0.091222 -0.473783 -0.00248305 
0.148313 -0.122641 -0.0341695 
0.0593639 -0.484065 0.0300633 
-0.361081 -0.390199 -0.237234 
0.0301856 0.422832 0.242842 
0.0862933 0.490794 0.0862602 
-0.32392 -0.38464 -0.227354 
-0.0635777 0.198759 0.193766 
-0.0875594 -0.411667 -0.226266 
0.131545 -0.0613626 0.248219 
-0.229638 -0.430954 0.0572768 
0.173956 0.0417661 -0.0427304 
0.180402 0.135481 0.321489 
-0.12185 -0.428943 -0.158561 
0.425258 0.244129 0.145916 
0.423563 0.24387 0.109449 
0.4195 0.277583 0.123456 
-0.294991 -0.374176 -0.256568 
-0.20502 -0.41403 -0.206457 
-0.0556129 0.106671 0.128475 
-0.0765751 0.334442 0.199618 
0.0369742 0.441075 -0.00779379 
-0.0402398 0.0688847 0.149182 
0.278877 -0.0480534 0.181948 
0.127076 0.104793 -0.067867 
0.362808 -0.319367 -0.197973 
-0.0430353 0.390424 0.0528198 
-0.194669 -0.422132 -0.183607 
0.263045 -0.0200359 0.0181306 
0.32302 -0.449272 -0.110923 
-0.0958831 -0.455975 -0.0608132 
-0.0127636 -0.41185 -0.22513 
0.113293 -0.12139 0.139505 
0.0798093 -0.400141 -0.272265 
0.297857 -0.360615 -0.235175 
0.278589 0.223202 0.35215 
0.339388 0.144597 0.00195886 
0.199758 0.344069 0.339904 
0.109967 -0.405149 -0.265021 
-0.0197679 -0.433795 -0.143441 
0.0569615 -0.431637 -0.158315 
0.135796 0.489734 0.158871 
0.327887 -0.411857 -0.0393273 
0.211435 -0.0475184 0.00212968 
0.339016 0.0597516 0.175105 
-0.25325 -0.437927 0.0119939 
0.319958 0.0814175 0.267853 
-0.412195 -0.285861 -0.170814 
-0.236436 -0.397286 -0.263707 
0.348938 0.150928 0.299145 
0.28057 0.357932 0.302132 
0.1684 -0.091681 0.0203684 
-0.283689 -0.386469 -0.266516 
0.075837 0.477578 0.0278325 
-0.0926049 -0.437916 -0.124347 
0.11159 -0.112113 0.173624 
-0.047823 0.378915 0.0547232 
0.165942 0.496921 0.0791521 
0.22464 -0.0494005 0.010136 
0.232092 -0.432587 -0.160597 
0.0758342 -0.392056 -0.300815 
0.211907 0.0439032 0.291435 
0.228866 0.443657 0.236183 
0.216865 -0.113117 -0.19516 
0.177377 -0.409472 -0.251915 
0.231601 0.459876 -0.0085392 
-0.232639 -0.419929 -0.185204 
0.3047 -0.424237 -0.0424839 
0.219416 -0.088876 0.0909426 
0.332407 0.267954 0.31727 
0.210468 -0.432571 0.0182477 
0.184545 -0.41805 -0.214107 
0.0115288 -0.426059 -0.173145 
0.00898677 0.096534 -0.0870186 
0.393343 0.303608 0.0411544 
0.318253 0.183355 0.33036 
-0.0159781 -0.470611 -0.0179557 
0.262626 -0.202332 -0.0125761 
0.103471 -0.479996 0.0121042 
0.0700254 -0.127816 0.0580345 
0.147282 -0.114877 0.0570355 
0.0588708 0.448663 -0.0197423 
0.209027 -0.437927 0.0190064 
0.126479 -0.406686 -0.253737 
-0.0477765 -0.358402 -0.354522 
0.168819 0.0445894 0.306725 
0.217267 0.0322603 -0.0240014 
0.129971 0.0764953 -0.0610836 
0.224198 -0.426322 -0.185157 
0.145844 -0.0638625 0.245795 
0.250474 0.455231 0.149542 
0.137722 0.402016 0.300868 
0.181333 0.159564 0.324659 
-0.147165 -0.457818 -0.0566186 
0.251965 -0.0409973 0.0201945 
0.383578 0.12331 0.0908718 
0.229808 -0.0536704 0.205463 
-0.209333 -0.458499 0.0657324 
-0.33641 -0.310618 -0.215454 
0.1341 0.460651 -0.0338737 
-0.364047 -0.361101 -0.231242 
-0.271928 -0.407611 -0.0036943 
-0.148704 -0.425405 -0.175156 
-0.281834 -0.420161 -0.183958 
0.174509 0.477564 0.185626 
-0.38854 -0.348355 -0.0362873 
0.0759952 -0.104022 0.110958 
-0.323369 -0.374206 -0.227436 
0.104371 -0.489333 0.0399805 
-0.0622088 -0.4025 -0.252233 
0.342152 -0.425844 -0.191757 
-0.413814 -0.403958 -0.0815429 
0.025843 0.0490504 0.2314 
0.199026 0.433013 0.265163 
0.234827 -0.0438193 0.0103069 
0.106715 0.485178 0.0256613 
0.258439 -0.435113 -0.15899 
0.0602857 -0.414025 -0.220395 
-0.397855 -0.344185 -0.20993 
-0.235972 -0.386578 -0.307341 
0.0851616 0.0111637 -0.0923133 
-0.280029 -0.414878 -0.196353 
0.339743 -0.373922 -0.0411118 
0.235918 0.401727 0.286822 
0.177752 -0.444695 -0.120711 
0.0649199 0.408521 -0.0736456 
0.0606393 0.0799976 0.26128 
0.397846 0.319554 0.202056 
0.353488 0.0907607 0.239919 
0.184939 -0.477862 0.00029294 
0.412796 0.238413 0.206539 
0.142435 0.481159 0.00711526 
0.0188838 -0.397946 -0.275415 
-0.0906716 0.288721 -0.119868 
0.177329 0.277008 0.355328 
0.175357 0.0171831 -0.0362701 
0.0503267 0.344009 -0.0961981 
0.26713 0.425994 0.221854 
0.0570413 -0.391738 -0.30455 
-0.084031 0.0619569 0.0665831 
-0.00361253 -0.467604 0.0988547 
0.3776 -0.303085 -0.172673 
0.220094 0.191607 0.349456 
0.19001 0.170446 0.33448 
0.365002 -0.409447 -0.0681333 
0.342391 0.335467 0.282805 
-0.352005 -0.378621 -0.23332 
-0.33328 -0.43733 -0.0479755 
0.0723156 -0.360064 -0.34465 
0.299069 -0.37215 -0.23654 
0.430631 0.199932 0.125723 
0.0581986 0.0181831 -0.104421 
-0.239566 -0.445554 0.0348482 
0.13684 0.496191 0.0516548 
0.193547 0.311528 -0.115135 
-0.316391 -0.354004 -0.0123825 
-0.0533025 -0.398572 -0.274557 
0.307742 0.147247 0.321893 
0.149734 0.471795 -0.0140528 
0.13081 -0.105304 0.0343828 
0.340612 0.0896422 0.257653 
0.407768 0.127622 0.168514 
0.230428 0.109203 -0.0463741 
0.385035 0.106467 0.206892 
0.12643 -0.472584 -0.0181101 
0.0358624 0.428006 -0.0382394 
0.407386 0.21718 0.0660581 
0.105727 -0.112882 0.0173819 
0.121701 -0.125182 0.137358 
0.0772143 -0.0963953 0.170629 
0.366457 -0.399375 -0.215957 
0.125178 -0.455945 -0.0736587 
-0.3873 -0.441956 -0.0987716 
-0.246295 -0.330366 -0.306184 
0.421435 0.162131 0.144071 
0.381909 -0.443286 -0.103466 
0.249487 0.338332 0.332466 
0.382128 0.0888259 0.129326 
0.142824 0.469453 0.22313 
0.282152 -0.315676 -0.00258069 
-0.0638492 0.357329 0.0748836 
0.320628 0.415353 0.108718 
-0.414216 -0.434155 -0.0890497 
0.124413 -0.114185 0.181692 
0.10796 0.181765 0.322461 
0.312356 0.0227419 0.0522342 
0.326656 -0.306052 -0.222603 
0.0222698 0.460127 0.148339 
0.0135422 -0.4909 0.0637838 
0.146154 -0.0551795 -0.103927 
0.425046 0.1995 0.186726 
-0.0864144 -0.493744 0.0740547 
-0.376889 -0.437969 -0.113408 
0.0828538 0.335501 0.329778 
0.404505 0.192577 0.235048 
0.36573 0.180323 0.292353 
-0.188634 -0.432733 -0.141058 
0.122554 -0.389936 -0.314009 
-0.00749308 0.415594 0.215809 
0.359732 0.146116 0.0173858 
0.206379 -0.44941 0.0169658 
-0.120977 -0.378541 -0.339796 
-0.360036 -0.327771 -0.223368 
0.12812 -0.0984274 0.0224383 
0.11835 -0.149134 0.0155574 
0.028468 0.435777 -0.00922998 
0.12145 -0.112814 0.0616822 
0.113212 0.44462 -0.0577487 
-0.319623 -0.344336 -0.222445 
-0.201948 -0.408875 -0.222818 
0.105967 -0.412539 -0.229147 
0.00158553 0.451191 0.099909 
0.0982172 0.347434 -0.110394 
0.181182 0.314181 -0.116789 
0.147175 -0.0523415 -0.114271 
0.179502 -0.101611 0.0391405 
0.204732 -0.431414 -0.166543 
-0.0192884 0.324517 -0.0437064 
-0.144614 -0.407271 0.107914 
-0.287595 -0.403495 -0.238427 
0.0884309 0.480893 0.174847 
0.0952899 0.431066 -0.0664808 
-0.115659 -0.392811 -0.285751 
-0.00224999 0.0731977 0.214119 
0.229756 0.393516 0.298332 
-0.337473 -0.424773 -0.156806 
0.0493716 0.380326 -0.0822392 
0.146093 0.0270565 0.30216 
0.0988022 0.259875 0.336501 
0.307104 0.0529154 0.0335117 
0.340402 -0.222147 -0.181844 
0.0409024 0.46819 0.159908 
0.061289 -0.472265 -0.0111721 
0.0504217 -0.0885102 0.126084 
-0.293621 -0.301047 -0.26384 
-0.412315 -0.393288 -0.206184 
0.293299 -0.385824 -0.0336979 
0.0698791 -0.122279 0.0602854 
0.235163 0.4594 0.171154 
0.327853 -0.175109 -0.161044 
0.41733 0.169958 0.195925 
-0.0212518 0.362218 -0.031103 
0.161782 -0.0744688 -0.00155736 
0.379697 0.165862 0.0300042 
-0.02778 0.0355057 0.158017 
0.0906372 -0.404758 -0.262546 
0.235479 0.0688317 -0.0284998 
0.375523 -0.350969 -0.191691 
0.242091 -0.407531 -0.0514419 
0.0974275 -0.461611 -0.0559749 
0.378621 0.191583 0.0177433 
0.123587 -0.0412508 -0.0451178 
0.270148 -0.423391 -0.204142 
0.25176 0.282102 0.35215 
0.260481 -0.441588 -0.132044 
-0.189228 -0.466491 -0.0164462 
0.164873 -0.490911 0.0516466 
-0.371773 -0.369295 -0.231434 
-0.130441 -0.415692 -0.209928 
0.381224 0.322772 0.0248443 
0.0147769 -0.45957 -0.0517166 
0.226058 -0.433815 -0.054779 
0.232799 0.473426 0.0894025 
0.235055 -0.00780097 -0.00157291 
0.189843 -0.463777 -0.0546606 
-0.000370661 0.42882 0.00764069 
0.177004 -0.434567 0.0705484 
-0.0345559 0.142508 0.181846 
-0.0134369 -0.481137 0.021059 
0.135581 0.493293 0.0414369 
0.388664 0.330027 0.0503762 
0.0435021 -0.409577 -0.239016 
0.0880518 -0.108612 0.151857 
0.128018 -0.42921 -0.173559 
-0.421542 -0.42464 -0.151517 
0.116974 -0.0139633 0.283464 
0.279312 0.441725 0.0163165 
-0.0270465 0.0926034 0.223164 
-0.277023 -0.411664 -0.213914 
0.205674 -0.0295671 0.267268 
0.299224 0.256376 0.341808 
-0.0714163 0.148866 0.10366 
0.143507 -0.0503092 0.259753 
0.0280215 -0.474301 0.000998678 
0.248868 -0.0638743 0.130358 
0.175995 0.00262982 -0.0319457 
0.156318 0.0954321 0.313053 
0.254497 -0.451783 -0.0816048 
-0.0258511 0.0747396 0.167795 
0.130414 0.484679 0.0184117 
-0.108847 -0.491735 0.0705174 
-0.275399 -0.441084 -0.107689 
0.250644 0.029192 -0.00470916 
0.298004 0.296159 0.332547 
0.0312674 0.377656 0.271828 
0.0624496 -0.408414 -0.242678 
0.163898 -0.449203 -0.104129 
0.236864 0.374038 -0.0825996 
0.0508494 -0.426051 -0.181936 
-0.0658519 -0.105192 0.0778381 
0.289248 0.0188436 0.227351 
-0.0419834 0.352017 -0.00123288 
0.128006 0.0412527 0.297683 
0.332892 0.390514 0.178246 
0.104424 0.496967 0.0921076 
0.115491 -0.102387 0.030639 
0.156471 0.15953 0.322779 
0.14438 -0.121458 0.0811859 
-0.0469858 -0.390805 -0.299534 
0.0248081 -0.0572068 0.16964 
-0.383592 -0.199696 -0.138407 
0.0418995 -0.360382 -0.351401 
-0.0400488 -0.460467 -0.0497955 
0.394829 -0.403888 -0.161498 
0.364886 -0.341724 -0.201595 
0.158178 0.496332 0.0702249 
0.172743 0.475832 -0.00206499 
0.025093 0.400912 0.251638 
-0.429014 -0.38111 -0.160489 
-0.0943503 0.0292447 -0.0649268 
0.273549 -0.4297 -0.059313 
-0.0134215 -0.493132 0.06787 
0.271512 -0.301073 -0.236536 
0.272975 0.432822 0.183672 
0.283435 -0.0504508 0.0561672 
-0.185909 -0.400852 -0.254171 
0.0976085 0.404415 0.291367 
-0.00329777 0.0461227 -0.0995092 
0.151877 -0.48872 0.0421216 
-0.338176 -0.439406 -0.107602 
0.1186 0.0424431 0.295131 
-0.206019 -0.458871 0.0710371 
-0.0388481 -0.374936 -0.353435 
-0.198167 -0.475619 0.0159047 
0.218746 -0.409836 -0.252128 
-0.145275 -0.486781 0.0861053 
-0.115953 -0.376379 -0.347607 
0.128499 -0.196964 0.0424635 
0.376027 -0.434526 -0.160797 
0.0259372 -0.427633 -0.165315 
0.158484 -0.121245 0.0827746 
0.271264 -0.402325 -0.049267 
0.322122 0.391848 0.168005 
0.235092 -0.419807 -0.0733587 
0.0967914 -0.105046 0.174056 
-0.0315795 0.413562 0.0684184 
-0.0298526 0.416779 0.0581385 
-0.387157 -0.436965 -0.0555016 
-0.166468 -0.412975 -0.21855 
0.29917 0.0300225 0.174438 
-0.184783 -0.398441 -0.266657 
0.183288 0.365844 0.325545 
0.0767553 0.461556 0.223964 
-0.370476 -0.444997 -0.0904324 
0.203581 -0.459163 0.0173779 
0.422688 0.256778 0.134638 
-0.0784116 -0.492192 0.0654869 
0.0377652 -0.0703373 0.170075 
0.062837 0.475364 0.176589 
0.375071 0.342964 0.0479663 
-0.166109 -0.482517 0.0816255 
-0.150683 -0.476036 0.0195144 
-0.427573 -0.339845 -0.152831 
0.259886 -0.069548 0.0628566 
-0.058648 -0.441097 0.10666 
0.119442 -0.0652858 -0.0496142 
0.0889203 0.386507 -0.0962644 
0.088167 0.434628 0.259218 
0.0184621 0.444552 0.0138827 
-0.0417183 -0.456239 -0.0670365 
-0.234454 -0.440891 0.0450453 
0.407941 0.133509 0.143817 
0.163504 0.48923 0.0305464 
0.0853208 -0.421843 0.114107 
-0.00552059 0.0910207 0.194697 
-0.431115 -0.395769 -0.135586 
0.22919 0.474898 0.0534822 
0.354726 -0.338664 -0.0554071 
-0.00446274 -0.422127 -0.184485 
-0.127754 -0.106899 0.0509683 
-0.299758 -0.380806 -0.0317721 
0.332432 -0.341153 -0.227562 
0.361292 0.372096 0.184954 
0.135143 -0.405451 -0.257148 
0.332206 0.0885415 0.262555 
0.162286 0.472864 0.208201 
0.380563 0.114031 0.22942 
0.195716 0.480557 0.146578 
0.18493 -0.482106 0.0165884 
0.196068 0.480285 0.140923 
0.0314354 0.335529 -0.0906345 
0.00287425 0.423902 0.220211 
0.0375627 -0.140245 0.068557 
0.0530039 -0.481405 0.0171292 
0.157104 -0.0780384 0.000302666 
-0.262954 -0.427274 -0.15369 
0.33946 -0.350263 -0.039894 
0.348351 0.387184 0.109382 
-0.127938 -0.440163 -0.120491 
-0.421552 -0.360371 -0.0847043 
0.391351 0.216502 0.255277 
0.264193 0.454635 0.0958549 
0.216568 -0.40824 -0.25699 
0.103654 0.233246 -0.127404 
-0.207296 -0.389954 -0.29805 
0.413383 0.286551 0.106104 
0.26253 -0.365193 -0.233517 
0.145577 0.113882 -0.0868622 
0.0405808 -0.135083 0.0699561 
0.0843644 0.386235 -0.0930905 
0.189087 -0.0448259 0.242455 
0.348697 0.185939 -0.0286326 
-0.266488 -0.430254 -0.144638 
0.314148 -0.342745 -0.0239806 
0.30251 -0.0407921 0.0923349 
0.00971852 0.410859 0.235471 
-0.28272 -0.353973 -0.277954 
0.290853 0.252693 0.348141 
0.219419 -0.0896777 0.0858233 
0.379013 -0.406645 -0.0900151 
0.261804 0.0104881 0.231042 
0.0369902 0.439441 -0.014158 
0.194511 -0.416607 0.0568842 
-0.161631 -0.436885 -0.132006 
0.129857 -0.404564 -0.258001 
-0.0733047 0.338546 0.0932621 
0.390018 0.278802 0.0250708 
-0.314268 -0.325632 -0.238233 
0.111584 0.365465 0.313194 
-0.10477 -0.386552 -0.307572 
0.204203 -0.259995 0.0298559 
-0.005344 0.439782 0.0396925 
-0.0870076 -0.175204 0.087207 
-0.0707157 0.0194484 0.0974128 
0.345977 -0.18207 -0.134018 
0.165296 -0.0944499 0.19508 
0.335477 0.400918 0.10899 
-0.157007 -0.389896 -0.292586 
0.303633 0.0844868 0.283379 
-0.00867152 -0.463897 -0.0385224 
-0.0651887 -0.400612 -0.26332 
0.00597454 -0.383 -0.329514 
0.231092 0.474429 0.078602 
-0.258525 -0.398236 -0.265895 
0.140626 0.0364862 0.30113 
0.384561 -0.40204 -0.0994997 
0.290722 0.203015 -0.08493 
0.012604 0.452408 0.0436363 
0.275853 0.0535552 -0.000540474 
0.379216 0.27435 0.00476361 
-0.381215 -0.38708 -0.0394084 
-0.0778843 -0.422659 -0.180241 
0.0873858 -0.474263 -0.0121643 
-0.34211 -0.409702 -0.211574 
-0.0623013 0.0822988 0.113228 
0.0481636 0.020094 0.244491 
0.374974 -0.297403 -0.172109 
0.281893 -0.0123668 0.0296296 
0.0254299 -0.445419 -0.108493 
0.32126 0.030697 0.0787089 
0.275656 -0.374912 -0.227892 
0.391266 0.150351 0.247449 
-0.177594 -0.116891 0.0274169 
0.0276521 0.0735564 0.237549 
0.408652 0.222578 0.064627 
0.263349 -0.246955 -0.0057239 
0.289064 0.438815 0.0944393 
0.275274 0.056984 0.24146 
0.282751 0.00329274 0.0250646 
0.167032 0.449234 0.25247 
0.131735 0.164529 -0.0911512 
0.301856 0.0183715 0.135673 
-0.115976 -0.389461 -0.297441 
0.0558043 0.430854 0.255386 
0.191235 0.145773 0.322104 
0.41708 0.158533 0.105664 
-0.366686 -0.202107 -0.16766 
0.0594718 -0.492524 0.0602705 
-0.23899 -0.451146 -0.0680206 
0.243373 0.426151 -0.0469648 
-0.273976 -0.324438 -0.28355 
-0.0311182 0.399009 0.19909 
0.0645008 0.435663 -0.0443867 
0.310171 0.40343 0.00178155 
-0.064178 0.0912484 0.108854 
0.101261 0.381362 0.305773 
0.251391 0.460371 0.101342 
-0.0639325 0.00778779 -0.113583 
0.373078 0.0902407 0.205763 
0.0609561 0.000836883 0.254897 
0.0559299 0.47622 0.156636 
0.41236 0.277569 0.0775666 
0.0819175 -0.366847 -0.344064 
0.132717 -0.475009 -0.00908793 
0.0426954 0.00633117 -0.12332 
-0.20807 -0.436909 -0.12743 
0.0308352 0.465702 0.14869 
0.392409 0.141624 0.0821975 
-0.418448 -0.427589 -0.147512 
0.213247 -0.0946967 -0.0818691 
0.171481 -0.134906 0.121418 
-0.155801 -0.412984 -0.217014 
-0.00887897 -0.413723 -0.221041 
-0.247065 -0.438178 0.0274345 
0.0950835 -0.00153382 -0.0879418 
0.156686 0.482365 0.0096776 
0.093818 -0.474523 -0.00540593 
0.155719 -0.416788 -0.218711 
0.0776353 -0.281039 0.0945425 
0.216665 -0.00281102 0.271788 
-0.133717 -0.418182 -0.194779 
0.241634 0.428729 -0.0420597 
0.307268 0.161219 0.325943 
0.283771 0.123322 0.319196 
-0.040739 0.0361317 -0.0927004 
0.165453 -0.155049 -0.00766904 
-0.329061 -0.361041 -0.225494 
0.324055 0.415875 0.103591 
0.323022 0.035803 0.0792022 
0.257309 -0.072935 0.0721369 
-0.21817 -0.465747 -0.0181037 
0.0194089 0.0543959 -0.0986954 
0.0416801 0.060333 -0.0942515 
0.188774 -0.444445 -0.119508 
0.319193 0.242869 0.334859 
0.197071 0.0681556 0.303834 
0.00634863 0.415178 -0.0184368 
-0.0182011 0.42899 0.0591585 
0.303923 -0.131412 -0.0780717 
-0.140801 -0.388924 -0.305791 
0.258757 0.364894 0.310579 
0.247566 0.460202 0.0102974 
-0.325107 -0.441082 -0.0513589 
-0.063179 -0.451773 0.106131 
0.33612 -0.327064 -0.223777 
-0.12635 -0.375485 -0.34857 
0.368979 0.0900486 0.216212 
0.345214 -0.4547 -0.093892 
-0.02659 0.0903291 0.233718 
-0.222696 -0.390002 -0.293861 
-0.283557 -0.226018 -0.243564 
-0.301946 -0.302911 -0.25676 
0.324256 0.172025 0.324207 
0.221883 0.230192 -0.114983 
-0.0623677 -0.494565 0.0808268 
-0.0607874 -0.0261345 0.104079 
-0.321006 -0.330407 0.00543715 
0.122878 -0.487118 0.0855983 
-0.205175 -0.448466 -0.0822061 
-0.376038 -0.412629 -0.202438 
0.106391 -0.435297 -0.148463 
-0.245103 -0.398755 0.0536223 
-0.388126 -0.409292 -0.215759 
-0.00404451 0.0593026 0.190469 
-0.0489224 -0.453164 -0.0768533 
0.224841 -0.423468 -0.199612 
-0.233037 -0.438474 -0.121524 
0.363262 -0.411416 -0.0629845 
0.0904166 -0.187045 0.0653248 
0.224868 0.0483039 0.288752 
0.109159 0.378666 0.309165 
0.136316 -0.482936 0.0235859 
0.0873368 0.441733 -0.0499206 
-0.0812047 0.103487 -0.000413188 
0.168317 -0.107182 0.0463201 
0.236032 -0.327675 -0.268745 
0.244025 0.417911 0.261903 
0.0900077 -0.409006 -0.247986 
0.414574 0.163832 0.207015 
0.344845 0.385693 0.132089 
0.0288333 0.470588 0.0970668 
0.370767 -0.44603 -0.0869288 
0.209715 -0.467735 -0.0391319 
0.0547539 -0.105637 0.0792119 
0.0395496 -0.463698 -0.0451205 
0.16089 -0.362454 -0.326975 
0.149665 0.151879 0.317147 
0.352038 0.380589 0.136711 
0.115579 -0.459029 -0.069055 
-0.41808 -0.413104 -0.18794 
-0.0030859 -0.482946 0.0970046 
0.282726 0.220209 -0.0910276 
0.197578 0.0113158 -0.0267735 
-0.152264 -0.488638 0.0602772 
0.155671 0.481571 0.186325 
0.209376 0.00931449 -0.01815 
-0.0316839 0.329873 -0.0259074 
0.0647521 -0.490423 0.0506224 
0.310991 0.107708 0.296273 
-0.401498 -0.445096 -0.0856455 
0.42986 0.200968 0.174343 
-0.15149 -0.10174 0.0352498 
0.363437 0.0702869 0.090922 
0.107176 -0.0302901 -0.119942 
-0.0260207 -0.00460403 0.14543 
0.198005 -0.0987169 0.0489466 
0.362347 0.0609529 0.120641 
-0.049558 0.372364 0.0318416 
-0.16289 -0.392095 -0.28554 
0.384943 -0.410197 -0.194754 
0.181472 -0.206579 0.00589519 
0.0191275 -0.4068 -0.247863 
0.0421946 -0.437248 -0.135832 
-0.313242 -0.418639 -0.185468 
-0.428573 -0.311314 -0.0923655 
0.326621 0.4091 0.116173 
0.362739 0.102414 0.074029 
0.0793542 0.445687 0.244165 
0.0915221 -0.43543 -0.147896 
0.00427208 0.440847 0.0257588 
0.213155 -0.389476 -0.289738 
-0.193376 -0.40868 0.0880489 
0.0653426 -0.424115 -0.182482 
0.101955 0.486851 0.03433 
0.00847208 -0.453953 -0.0797953 
-0.199227 -0.485678 0.0545128 
-0.128386 0.000714811 -0.0333894 
0.0884227 -0.35908 -0.340065 
-0.0627608 -0.404735 -0.246541 
0.0118542 0.417966 -0.0260631 
-0.104921 -0.407849 -0.231321 
-0.304029 -0.42775 -0.053908 
0.31311 0.0966815 0.0197719 
0.388263 -0.372552 -0.108028 
0.14017 -0.45152 0.0927427 
0.212493 0.0329278 -0.0272869 
0.000185104 -0.489449 0.0578783 
0.0857401 0.12588 0.29129 
0.047423 0.473856 0.138875 
0.0816463 -0.0512062 0.245812 
0.360745 0.382988 0.175366 
0.217037 0.00974832 0.279658 
-0.0992062 -0.363638 -0.361242 
-0.0300204 -0.41198 -0.22814 
0.215817 0.420477 0.274754 
-0.380778 -0.406063 -0.0446787 
0.06501 -0.211275 0.0835801 
-0.143374 -0.405343 -0.238011 
0.402379 0.151879 0.220353 
0.192444 -0.0971538 0.0396107 
-0.121949 0.00264338 -0.0521338 
0.265185 0.0559067 0.24365 
0.17604 -0.0626269 0.210848 
-0.194285 -0.431677 -0.149367 
0.166588 -0.392714 -0.308842 
0.152961 0.480251 0.00621258 
0.00949292 0.23144 -0.104984 
0.114209 -0.0844238 0.215584 
0.155004 -0.49197 0.0574321 
0.384001 0.23559 0.264692 
0.159074 0.495606 0.0643979 
0.129486 -0.388816 -0.321375 
0.310767 0.06976 0.0300304 
-0.16022 -0.394345 -0.276691 
0.231103 0.0582806 0.292299 
0.35301 -0.387704 -0.0521016 
0.121046 0.0215664 0.294234 
0.2162 0.171877 0.335686 
-0.210333 -0.48027 0.0320796 
0.00372758 -0.143078 0.0764449 
0.0586766 0.470101 0.190452 
0.175317 0.023267 0.301578 
0.336648 -0.339076 -0.22391 
0.193043 0.00328249 0.294128 
0.176709 0.493734 0.0777718 
0.0950143 0.487466 0.162284 
0.371811 0.294696 0.239137 
0.0515054 0.396627 0.269818 
0.339588 0.392657 0.188614 
-0.212718 -0.445792 -0.0938842 
-0.0567778 0.378215 0.086793 
0.299115 -0.441232 -0.138063 
-0.427363 -0.345949 -0.095869 
0.286646 0.403878 0.225135 
-0.350487 -0.436984 -0.115133 
-0.329983 -0.288282 -0.213258 
0.176491 -0.0903697 0.0178606 
0.213126 0.456645 -0.0229063 
0.1873 -0.12541 0.115337 
0.0654258 -0.411182 -0.239047 
-0.225242 -0.424454 -0.173477 
0.218482 0.130482 -0.0642483 
-0.431154 -0.391643 -0.14326 
0.392247 0.107986 0.17348 
0.109709 -0.402044 -0.270253 
0.153911 -0.446121 -0.114648 
0.328315 0.115629 0.29173 
0.00096024 -0.462406 -0.0458678 
0.119309 -0.109197 0.188516 
0.243599 -0.430499 -0.172317 
0.054381 -0.424166 -0.186185 
0.229915 -0.065802 0.123162 
0.118783 0.44586 -0.0561319 
0.363337 0.386257 0.149766 
0.384721 -0.423692 -0.103951 
0.163228 -0.46923 -0.0340937 
0.135346 -0.120929 0.175921 
0.351175 -0.448475 -0.116629 
-0.399328 -0.437167 -0.117475 
-0.0560837 -0.441672 -0.117868 
0.170043 0.0937924 0.315021 
0.061929 0.0248907 -0.0986494 
0.309385 0.0571974 0.0366085 
0.166902 0.242849 0.35336 
-0.0445399 0.383545 0.0468298 
0.163171 -0.401199 0.0839286 
0.128312 0.122232 -0.0746027 
-0.0262532 -0.443532 -0.113949 
0.276825 0.448014 0.100329 
0.325614 -0.420328 -0.214058 
0.0770264 -0.467582 -0.0307471 
0.360114 0.0845584 0.0782881 
-0.217068 -0.42999 -0.144995 
0.0132141 0.0817824 -0.0936297 
-0.00971142 -0.49519 0.0762093 
0.101827 0.0950669 0.293486 
-0.0710988 0.0479483 0.096103 
0.113769 0.0104395 0.287508 
-0.290315 -0.312657 -0.269836 
0.0595564 0.15035 0.275507 
0.152197 -0.438807 -0.142601 
0.275018 0.447856 0.0795729 
0.22133 -0.444422 -0.0760109 
0.337633 -0.442136 -0.137416 
-0.0989198 0.0447517 0.00681564 
-0.0267671 0.0656446 0.164585 
-0.31206 -0.42714 -0.159476 
-0.302899 -0.315119 -0.256798 
0.0791686 -0.416031 -0.214775 
0.180878 0.471454 -0.0134645 
0.0262178 -0.46883 -0.0173797 
-0.107822 0.0158385 -0.0609865 
-0.0700342 0.346641 0.142064 
0.156293 0.45206 -0.0543375 
-0.354328 -0.426622 -0.148031 
0.0989361 0.473371 0.214821 
-0.08636 -0.432806 -0.148133 
0.0232848 -0.356832 -0.354891 
0.268324 0.426179 0.213162 
-0.0784595 0.118176 0.0626856 
0.0235776 -0.385208 -0.328787 
0.0213613 0.408888 -0.0444382 
0.233522 0.0623426 0.298933 
-0.0165261 0.0776973 0.225093 
-0.0911507 0.0770116 0.0278858 
-0.221482 -0.433351 -0.135226 
0.232875 -0.387414 -0.269048 
0.0943377 -0.415872 -0.223344 
0.144342 0.447205 -0.0576024 
0.164531 -0.44166 0.0801978 
0.189083 -0.0928601 -0.0806538 
0.0419463 0.357147 -0.085764 
0.355323 -0.218524 -0.0730102 
0.26121 -0.407271 -0.225499 
0.0338856 0.408824 -0.0510016 
0.343156 -0.422703 -0.0484625 
-0.354713 -0.298047 -0.217094 
0.121072 -0.495302 0.0814291 
0.0792953 0.475224 0.194922 
0.204373 -0.0530778 0.00194016 
0.23101 -0.0686509 0.135957 
0.15749 0.472242 0.21625 
-0.312025 -0.351854 -0.227462 
-0.357442 -0.275687 -0.209685 
-0.0230088 0.145871 0.194272 
0.270005 0.059083 0.25266 
0.148402 0.0478844 -0.0498738 
-0.0856445 -0.471811 -0.000705173 
0.286144 -0.0450175 0.124854 
0.230606 0.463776 0.164245 
0.135164 -0.148633 0.00347955 
-0.079677 -0.436119 -0.140421 
-0.0679679 0.116858 0.120385 
-0.0237298 0.00804027 0.155372 
0.377015 0.0764683 0.148748 
0.21283 0.0346261 0.285748 
0.167064 -0.474267 -0.0169814 
0.0569807 0.0787813 -0.0839617 
0.051465 0.0415488 -0.0965781 
0.195749 -0.0745735 0.0125962 
0.172323 0.00566978 0.299335 
0.38495 0.255949 0.241772 
0.15835 -0.117752 0.0719675 
0.297256 0.434221 0.0943896 
-0.256216 -0.390284 0.0456894 
0.386679 0.123638 0.228382 
0.118101 0.464775 0.237232 
0.192154 0.382287 -0.100247 
0.193875 0.0455767 0.302892 
0.300416 -0.4504 -0.10433 
0.207306 -0.440481 -0.136021 
0.319835 0.153474 0.320818 
0.272853 0.122688 0.322653 
-0.0390679 -0.381292 -0.338385 
-0.0264445 0.398839 0.208063 
-0.0471809 -0.481706 0.032754 
-0.181216 -0.408554 -0.224708 
0.159543 -0.0514514 0.248601 
-0.0611696 0.193469 0.166775 
0.352759 -0.387267 -0.223609 
0.0594487 0.433909 0.253171 
-0.383103 -0.390067 -0.231145 
0.0875434 -0.450437 -0.0990783 
0.193829 -0.0682834 0.00574235 
0.412105 0.20867 0.0767381 
0.354071 -0.300609 -0.201233 
0.237124 -0.349118 -0.268614 
-0.345901 -0.434507 -0.12579 
0.0639039 0.470992 0.19313 
0.424605 0.254822 0.15638 
0.128654 -0.450193 -0.0973368 
0.0215324 -0.458327 -0.0601956 
0.210855 0.420089 0.277181 
0.218655 -0.423972 -0.197846 
0.087179 -0.364957 -0.342447 
0.115826 -0.496654 0.0742006 
-0.334728 -0.289598 -0.211219 
-0.229602 -0.458816 -0.0447754 
-0.270789 -0.328864 -0.287403 
0.0630594 -0.0268148 0.248798 
0.242518 -0.403052 -0.0167513 
0.102204 -0.445299 -0.119674 
0.193069 -0.446327 -0.109976 
0.396849 0.188873 0.0488397 
0.0737013 0.0776534 0.271194 
0.186368 -0.467233 0.0459893 
0.429541 0.198255 0.120341 
-0.420623 -0.369918 -0.180702 
-0.13397 -0.432802 -0.148839 
0.222004 -0.0834256 0.0907992 
-0.0344008 -0.494455 0.0708488 
-0.281636 -0.379862 0.0121182 
0.164809 -0.0666779 -0.00649199 
0.179546 -0.129969 0.121202 
0.209007 0.100162 -0.0548452 
0.138851 -0.110672 0.0459443 
0.140034 -0.0866734 0.217474 
0.0931878 0.122902 0.292314 
-0.266065 -0.181391 -0.228191 
-0.143195 -0.48177 0.0361714 
0.363896 0.370055 0.0864064 
-0.0860288 -0.429081 -0.157696 
0.278673 0.437176 0.146007 
0.12244 -0.0717526 -0.0616988 
0.342847 0.190354 0.314979 
-0.0335707 -0.3107 -0.329495 
0.280653 0.0585227 0.244274 
-0.0457482 -0.398939 -0.267186 
0.238584 0.441723 0.230858 
0.216611 -0.263416 0.0236434 
0.415563 0.245085 0.0802648 
0.121004 0.360628 0.317833 
0.345411 0.121571 0.282583 
0.0846908 0.44526 -0.0420528 
0.371307 0.185982 0.287402 
0.163919 -0.135705 0.134131 
0.295087 -0.0452077 0.0700851 
0.0105938 0.450695 0.173765 
0.250886 -0.431665 -0.166759 
0.00206375 -0.37655 -0.350779 
-0.0239296 -0.0711676 0.112759 
-0.138345 -0.488128 0.0571347 
0.190532 0.413569 0.293852 
-0.0722524 0.121058 0.118724 
-0.00094496 -0.0760035 0.117625 
0.381268 0.085292 0.119056 
0.370706 0.214156 0.00810746 
-0.118774 -0.0252402 0.0452174 
0.380047 -0.414073 -0.201954 
0.360339 -0.322097 -0.202322 
0.191075 0.428779 -0.0745996 
0.291064 0.37052 -0.0465574 
-0.158887 -0.0587295 -0.163905 
0.166383 -0.0716664 -0.00414522 
0.15874 -0.18474 0.00984789 
-0.018994 0.0318128 0.165135 
0.394418 0.32785 0.121801 
-0.0967658 0.260233 0.100585 
0.32193 -0.350283 -0.0292991 
-0.112456 -0.472416 0.000268196 
0.215262 -0.454625 -0.0327297 
-0.0975806 -0.444518 -0.108132 
0.122814 -0.0859262 -0.00915934 
-0.00472845 0.417907 0.000161466 
0.0676916 0.423528 -0.0625174 
-0.252514 -0.443317 0.0125698 
0.0210852 -0.390461 -0.302339 
0.218353 0.0776214 0.309194 
0.354865 0.124176 0.047713 
-0.00928611 -0.0273937 0.154843 
0.281141 0.0216906 0.230718 
0.326151 0.272403 -0.063787 
0.389262 0.105433 0.187548 
0.126989 0.496631 0.11365 
0.210342 -0.080435 0.182655 
0.140236 -0.491861 0.0573594 
-0.316059 -0.369627 -0.223633 
0.122637 -0.0215726 0.280502 
-0.370335 -0.141695 -0.0510394 
0.209509 -0.429824 0.0230965 
0.273508 -0.338272 -0.229868 
0.0836442 -0.142613 0.0405389 
0.338028 -0.318625 -0.218729 
0.423917 0.249845 0.147531 
-0.0914116 -0.356271 -0.359408 
0.385507 -0.375185 -0.0984782 
0.239294 -0.0974497 -0.155105 
-0.010068 0.206725 0.277275 
0.119284 0.487416 0.0306249 
0.241426 0.191257 0.349826 
0.114626 -0.104528 -0.0169733 
-0.0309188 0.420039 0.114386 
0.112412 -0.101885 0.0360408 
-0.0376524 0.10973 0.229572 
0.143293 -0.106077 0.19606 
0.387739 0.231331 0.250528 
0.119055 0.232711 0.343406 
0.163782 0.0315875 -0.04421 
-0.0963947 -0.435427 -0.138849 
0.206413 0.22811 -0.11981 
0.358417 -0.436342 -0.162227 
0.410395 0.146508 0.123104 
0.237394 0.0254887 -0.00912122 
-0.0660195 -0.470518 0.101037 
-0.273708 -0.405599 -0.238901 
0.0894679 0.463677 0.231435 
-0.02385 0.0839559 0.226206 
0.214357 -0.334967 -0.2847 
-0.0407644 -0.465828 -0.0240745 
0.0124588 -0.38853 -0.309068 
0.0264123 -0.347835 -0.35025 
-0.0692364 0.29869 0.014871 
0.00886318 0.318346 -0.0763829 
-0.164865 -0.402466 -0.251782 
-0.100965 -0.478423 0.0153004 
-0.0426491 0.192358 0.193689 
-0.028723 0.367503 0.222771 
0.316849 -0.297916 -0.225615 
0.0261433 -0.212419 0.0892111 
0.202908 -0.414787 -0.230593 
-0.0494925 -0.418286 -0.20485 
0.217492 -0.0954809 -0.171233 
-0.167135 -0.414674 -0.213372 
0.323361 0.359034 0.297917 
-0.396653 -0.439858 -0.104207 
0.255113 -0.378151 0.00278562 
-0.226279 -0.301233 -0.308216 
0.0745536 0.447648 0.240471 
0.172355 -0.446799 -0.10793 
0.326124 0.144215 0.3109 
-0.0490166 0.223787 0.239087 
0.241579 -0.0727338 0.139477 
-0.39418 -0.312043 -0.206642 
0.0871861 0.407833 -0.0835237 
0.198064 0.468554 -0.0127813 
-0.0123874 -0.383493 -0.327461 
-0.226299 -0.458383 0.048308 
0.191941 0.247162 0.354686 
0.313733 0.404502 0.151824 
-0.160038 -0.437522 -0.126558 
-0.208722 -0.483567 0.0429708 
0.144808 -0.424223 -0.196593 
0.381644 0.0918761 0.180049 
-0.119925 -0.491627 0.0685747 
0.107318 -0.119618 0.0117527 
0.00995468 0.327112 -0.0743564 
-0.0555197 0.0239315 -0.101418 
0.075796 0.309194 0.332936 
0.195704 0.474016 0.00352401 
-0.043395 0.399531 0.092221 
0.336205 -0.377378 -0.037116 
0.188892 0.490285 0.0896934 
-0.0461321 -0.404011 -0.252556 
0.346811 0.362305 0.255677 
0.158836 0.0208696 0.303414 
0.353044 0.0938604 0.249547 
-0.198943 -0.39518 -0.275449 
-0.0912085 0.086208 0.0145256 
0.256391 0.0133195 0.00263227 
0.213559 -0.435674 0.00753071 
0.23016 0.000763742 -0.00658288 
-0.229901 -0.126248 0.0182839 
0.148199 -0.451418 -0.0913103 
0.200812 0.483702 0.0401235 
-0.214515 -0.463139 -0.0270529 
0.0738437 -0.493931 0.0648745 
0.354972 0.144412 0.0169294 
-0.427286 -0.293696 -0.0868781 
-0.386685 -0.277113 -0.199796 
0.387423 0.371713 0.12965 
0.13298 -0.460206 -0.0597241 
0.181583 -0.383472 -0.315146 
-0.185082 -0.467304 -0.0202528 
0.374553 0.0971844 0.0948114 
0.177581 0.486933 0.143045 
0.366559 -0.232537 -0.112022 
0.298819 -0.319856 -0.234057 
0.0987977 -0.362529 -0.34004 
-0.171302 -0.405101 -0.242959 
-0.401634 -0.443564 -0.0908128 
0.203595 -0.431451 0.0321937 
-0.114614 -0.460158 -0.0450253 
0.0254874 0.0748251 -0.0902287 
0.0662979 0.431978 0.25797 
0.138184 -0.490494 0.0480507 
0.327149 0.0381942 0.0895468 
0.390261 -0.416444 -0.123145 
0.384337 -0.301291 -0.121144 
-0.120272 -0.451892 0.102917 
0.391925 0.105853 0.131252 
0.333527 0.384402 0.163159 
0.0523022 0.406158 -0.0664171 
0.185118 -0.0686856 0.0017959 
0.0349752 -0.440884 -0.122871 
0.302973 0.0816449 0.0146031 
0.189158 -0.47587 0.0388679 
0.217722 0.4783 0.0943915 
0.0023084 -0.447381 0.104651 
0.0721786 0.121603 0.281091 
0.121167 -0.101879 0.0311264 
-0.0504662 -0.445207 -0.104239 
-0.00212915 -0.085086 0.112166 
0.126371 -0.0685051 0.243503 
0.194742 -0.481234 0.0110469 
-0.195131 -0.45451 -0.0603479 
-0.213043 -0.467677 -0.0115645 
-0.0169903 0.0864421 0.241296 
-0.020272 0.0995524 -0.0650036 
0.33649 0.0573029 0.201966 
0.3166 -0.422598 -0.20317 
0.110128 0.0141945 0.286604 
-0.0316165 -0.0638979 0.115037 
-0.374505 -0.304105 -0.214479 
0.278071 -0.423785 -0.0519236 
-0.411759 -0.417658 -0.179186 
0.18537 0.49158 0.0647781 
-0.00546353 0.413288 -0.0027752 
0.186265 -0.462107 -0.059507 
-0.372107 -0.360399 -0.0279065 
0.346866 -0.356702 -0.223629 
-0.355598 -0.437698 -0.0471778 
-0.0641532 -0.483325 0.0341815 
-0.0365817 0.40611 0.0803294 
-0.0686829 0.0884782 -0.0271982 
0.382904 0.265474 0.239464 
0.211085 0.0690772 0.300383 
-0.106413 0.0219599 0.0261371 
-0.147982 -0.441086 -0.117897 
0.0822018 0.0453833 -0.0826052 
-0.00951059 0.439291 0.0538847 
0.404418 0.308286 0.083522 
-0.303219 -0.290505 -0.254083 
0.117232 0.336815 0.329591 
0.0807354 -0.421205 -0.199592 
0.0765521 -0.460493 -0.0614295 
0.159287 0.438272 0.273485 
-0.0671762 0.348435 0.155358 
0.0561038 -0.171491 0.0686993 
-0.168594 -0.418739 -0.196664 
0.044196 -0.417412 -0.207568 
0.0276375 -0.406561 -0.253659 
-0.379491 -0.426465 -0.0475257 
-0.178461 -0.459097 0.0856674 
0.310121 0.0284146 0.0465394 
0.202822 -0.440826 0.0284824 
0.203411 -0.419061 0.0453712 
0.0258921 -0.40823 -0.238506 
0.056993 -0.0938365 0.145667 
-0.00156138 0.439838 0.035659 
0.0998469 -0.183027 0.0604442 
0.308556 0.411806 0.148732 
-0.118289 -0.0118315 0.036473 
0.277832 0.317757 -0.0743162 
0.277852 -0.435287 -0.160024 
0.419108 0.216934 0.199336 
-0.0274348 -0.384095 -0.322803 
0.133539 -0.409651 -0.247313 
0.0646471 0.366954 0.297658 
0.185859 -0.459884 0.0521902 
0.34503 0.139709 0.296797 
-0.0843855 -0.449712 -0.088578 
0.168675 0.0801407 0.310404 
0.239587 0.414643 0.270172 
-0.408039 -0.348391 -0.0609374 
-0.0933806 0.0100403 -0.0932194 
0.00812615 0.261082 0.305766 
0.113325 -0.398949 -0.285149 
0.284554 0.42384 0.181715 
-0.0575603 -0.420223 -0.191329 
-0.40414 -0.236961 -0.0299103 
0.276494 0.186806 0.343848 
-0.0629981 -0.452825 -0.0719449 
0.0494826 -0.0449613 0.222567 
-0.172549 -0.390588 -0.296849 
-0.122741 -0.426133 -0.173339 
0.416269 0.179459 0.203123 
0.315205 0.418446 0.0332696 
0.0234637 0.0059624 0.217764 
0.206837 -0.0825913 0.0230051 
0.378905 0.182938 0.275128 
0.309755 0.18406 0.335003 
-0.0580735 0.101608 -0.0305006 
-0.110892 -0.455471 -0.0584966 
-0.0942456 0.0550757 0.0231889 
0.330986 -0.450468 -0.105605 
0.27653 0.310882 0.337837 
-0.247729 -0.371076 -0.309799 
0.118908 -0.0502538 -0.0675068 
0.184206 0.0325411 -0.0377233 
0.0817348 -0.0136978 -0.124279 
-0.140279 -0.437764 -0.130325 
0.244655 0.465992 0.0831381 
-0.271432 -0.383025 -0.284697 
0.185012 0.348399 -0.106834 
0.187343 -0.41697 -0.225353 
0.0444235 0.469708 0.164194 
0.0406416 0.468211 0.147935 
0.205012 0.462215 -0.0243203 
-0.073262 -0.388858 0.11585 
0.243506 -0.40529 -0.0271628 
-0.0240749 0.382674 -0.0102835 
0.225421 -0.399844 0.0242474 
0.169733 -0.424522 -0.196891 
0.421521 0.267904 0.126321 
-0.0235293 -0.464424 -0.0355557 
-0.21012 -0.451459 -0.0750518 
0.376399 -0.288004 -0.167066 
0.293817 -0.0196159 0.220418 
0.360505 0.0587071 0.106151 
-0.125609 -0.400146 -0.264552 
0.180118 0.477116 0.177971 
0.130615 0.0185781 0.295242 
0.124171 -0.402483 -0.268157 
0.375162 -0.448769 -0.107549 
-0.297265 -0.426939 -0.160293 
-0.0592319 0.0968636 -0.0339478 
-0.0943751 0.0547039 0.0284616 
0.354656 0.382173 0.117368 
0.164904 -0.419381 -0.210948 
0.131283 0.497311 0.117049 
0.0406442 -0.126603 0.0751872 
0.181621 0.352505 -0.104745 
0.0999427 -0.46828 -0.0297357 
0.0320214 -0.380683 -0.340951 
0.174976 -0.0109481 -0.0294246 
0.186896 0.0500458 0.305523 
0.153413 0.0753534 0.30803 
-0.325174 -0.258463 -0.21314 
0.305414 0.43199 0.065401 
0.125839 0.349926 -0.113458 
-0.337549 -0.437766 -0.116296 
-0.0770608 0.083442 0.0820759 
0.1034 0.494932 0.127882 
-0.161225 -0.459943 -0.0437099 
0.420628 0.247117 0.183546 
0.0371286 -0.122052 0.0770144 
-0.0381782 0.1122 0.16308 
0.122556 -0.050345 -0.0417565 
0.214424 -0.402865 -0.271265 
0.397938 0.144307 0.0890054 
0.065881 -0.499928 0.0921742 
0.126331 0.488523 0.168557 
0.201192 -0.472436 -0.0199554 
0.386217 0.174278 0.0314268 
0.40819 0.179176 0.22847 
-0.382088 -0.445552 -0.0804928 
-0.0395208 -0.399635 -0.266076 
-0.103078 -0.378181 -0.345251 
0.0259483 0.0631924 0.234333 
0.202533 0.173653 0.337685 
-0.278334 -0.389505 0.0109681 
0.0389675 0.474893 0.0980389 
-0.20216 -0.280903 -0.308555 
0.128881 -0.0419577 -0.121771 
0.305912 -0.430604 -0.174999 
-0.0851883 -0.390114 -0.301621 
-0.0183926 -0.492723 0.0631587 
0.0250136 -0.488576 0.0435775 
0.235075 -0.409542 -0.0107279 
0.183921 0.461648 0.224928 
0.358248 -0.31022 -0.20016 
0.239843 0.457016 0.173259 
-0.0940188 0.0451443 -0.0302 
0.229667 -0.441422 -0.134383 
0.00674833 0.410316 -0.0324315 
0.138907 0.498057 0.110588 
0.139106 -0.410264 -0.247146 
0.40444 0.123594 0.165461 
0.147746 0.474622 0.210901 
0.304246 -0.0210606 0.118352 
0.249918 -0.411205 -0.235463 
0.0796693 -0.467345 -0.0354874 
-0.350019 -0.43553 -0.0476217 
0.00825632 0.16049 -0.0798235 
0.018723 0.0139568 0.213848 
-0.0426236 0.0756625 -0.0623492 
0.166206 0.495369 0.0995954 
0.139825 -0.460893 0.0881951 
0.317971 0.421224 0.0532589 
0.140848 -0.0165953 -0.041463 
0.12635 0.469539 -0.016362 
-0.401611 -0.191401 -0.0704715 
0.213514 -0.106864 -0.068003 
-0.159092 -0.374815 -0.342576 
0.252741 0.414761 0.255306 
-0.0470882 0.370783 0.021968 
0.082557 0.434225 0.25983 
0.30869 -0.364955 -0.0261661 
-0.198231 -0.385676 -0.309856 
0.245574 -0.318593 0.029225 
0.217794 -0.446991 -0.027625 
-0.044617 -0.436281 -0.134044 
0.327204 0.220428 0.330046 
-0.146303 -0.472406 0.0918939 
-0.284777 -0.385867 -0.00191792 
0.124751 0.447187 -0.0557617 
-0.156968 -0.390427 -0.298801 
0.118471 -0.431528 -0.168702 
-0.187493 -0.258036 -0.302904 
0.331981 -0.44743 -0.0529113 
0.260421 0.042017 -0.00361985 
-0.239548 -0.425446 -0.166594 
0.354901 -0.444325 -0.124713 
0.0313624 0.452007 0.206497 
0.144465 -0.193958 0.029014 
0.181669 0.349426 0.333772 
0.342251 0.289762 0.299519 
0.333722 0.400685 0.0542731 
-0.229951 -0.44548 -0.0937027 
-0.0195613 -0.458747 -0.0549314 
0.150382 -0.492699 0.0534276 
0.243165 0.451496 0.180667 
0.340792 0.317166 -0.0339878 
0.203567 0.132405 0.32404 
0.179996 -0.480059 0.00829334 
0.0130374 0.0587547 0.215172 
0.204014 -0.444826 0.0245724 
0.282657 -0.332903 -0.229947 
0.275507 0.346575 0.315297 
0.140512 0.0175088 -0.0485807 
0.216534 -0.41862 0.0198311 
0.288278 -0.0299669 0.18606 
0.138134 -0.431146 -0.168477 
0.110303 -0.465563 -0.0421359 
-0.257516 -0.452969 -0.0609609 
-0.0814882 0.146931 0.0722189 
0.279316 0.132454 0.324424 
-0.00603289 -0.448023 -0.100203 
-0.185362 -0.452196 -0.0704977 
0.104674 0.44234 -0.0570638 
-0.261083 -0.405541 -0.232055 
0.140078 -0.44984 -0.097897 
-0.135124 -0.427214 -0.160671 
-0.160262 -0.409478 -0.225173 
-0.260296 -0.460267 -0.040206 
0.0489687 0.472316 0.0460764 
0.134501 -0.388629 -0.324712 
-0.400877 -0.312809 -0.0392739 
-0.0335086 0.0788393 0.160306 
0.246487 0.42156 0.257506 
0.164825 0.476774 0.197642 
0.365462 0.119407 0.0713534 
0.172938 0.0922816 -0.0858803 
0.232473 -0.437929 -0.105371 
-0.234647 -0.380943 0.0694334 
-0.0456515 0.383415 0.0526124 
-0.00363484 0.073735 -0.0924632 
-0.0262176 0.0108274 0.150244 
0.272623 -0.368915 -0.0288647 
0.163492 -0.348801 0.0825536 
-0.123527 -0.449003 -0.0858699 
-0.0857896 -0.464924 -0.0324004 
0.234321 -0.345056 -0.270945 
-0.423848 -0.291105 -0.0705139 
0.161582 0.450859 -0.0529074 
0.27614 0.0445485 0.00291937 
-0.154961 -0.442682 -0.10744 
-0.341344 -0.45078 -0.0530919 
0.0380127 -0.497138 0.0943346 
0.182991 -0.0240705 0.287975 
-0.284101 -0.215237 -0.236721 
0.124347 -0.410431 -0.245733 
-0.117115 -0.43807 -0.130178 
-0.006125 0.335817 -0.0523179 
-0.00160362 0.0815712 0.239766 
-0.0583992 0.382497 0.133209 
0.105096 0.497306 0.112798 
-0.106764 0.0282237 0.0164251 
0.186588 -0.217494 -0.272519 
0.1565 -0.0658806 0.220927 
0.149474 -0.458921 -0.0722313 
-0.0328631 0.0493648 0.152812 
0.328534 0.173981 0.320934 
0.403596 0.130586 0.18905 
0.147897 -0.465963 -0.0376379 
-0.0880638 -0.375973 -0.350376 
0.38178 0.0873268 0.123954 
0.112898 -0.105472 0.0453451 
-0.391149 -0.436834 -0.111354 
0.234722 0.466559 0.142511 
0.310031 -0.440379 -0.138542 
0.174638 -0.404288 -0.265008 
0.293761 -0.13347 -0.0580952 
-0.0933952 -0.46177 -0.045346 
0.156716 0.411887 -0.0885481 
0.167589 -0.439701 -0.135185 
0.350846 -0.302957 -0.206593 
0.236507 -0.0875041 -0.132706 
0.415002 0.150625 0.11603 
0.0158956 -0.325608 -0.339898 
-0.330138 -0.423618 -0.0432221 
0.151364 -0.472696 0.080074 
0.115023 -0.469144 -0.0329607 
-0.352531 -0.244439 -0.201626 
-0.0773493 0.0438084 -0.0651263 
0.0350907 -0.44344 -0.112948 
0.255142 -0.3114 0.0190412 
-0.0144531 0.0593435 0.180416 
-0.195687 -0.443412 -0.104537 
-0.0404842 0.402533 0.160251 
0.10161 -0.103123 0.182062 
0.102775 -0.393277 -0.302124 
0.366641 0.0870656 0.211826 
-0.0125469 0.120238 0.200445 
-0.412489 -0.387189 -0.206585 
0.307291 0.333491 -0.0456841 
-0.0961211 -0.333263 -0.348 
0.399947 0.122408 0.137504 
0.247018 -0.12234 -0.0502047 
-0.0295551 0.0359357 -0.0981511 
0.0606541 0.0311686 -0.0985544 
0.356825 -0.337178 -0.207498 
-0.282766 -0.412105 -0.062447 
-0.0465389 -0.425896 -0.173035 
-0.360104 -0.43362 -0.046298 
0.292598 -0.0543471 0.0838585 
0.24077 -0.429079 -0.0969903 
0.198624 -0.469359 0.0192415 
-0.407198 -0.396399 -0.0688711 
-0.140953 -0.385322 -0.317335 
0.281729 -0.0235367 0.155705 
0.0329733 -0.453863 -0.0806524 
0.170602 -0.400379 -0.279366 
0.298851 0.0957361 0.296971 
-0.0352783 0.343143 0.233902 
-0.313136 -0.415019 -0.194081 
0.132884 -0.433596 -0.160182 
0.235667 -0.390834 0.0169708 
0.197401 0.441172 -0.0563793 
0.114684 -0.186486 0.0500435 
-0.137124 -0.483416 0.0373259 
0.267174 -0.375179 -0.0352695 
-0.0066945 -0.144753 0.0774379 
0.0779775 0.488293 0.0674156 
-0.227895 -0.405462 -0.236804 
-0.0766284 0.0543404 -0.0537914 
-0.266865 -0.418801 -0.02936 
0.204694 0.466413 0.195412 
0.222237 0.477059 0.0599837 
0.235879 0.0205659 0.247941 
-0.287275 -0.385878 -0.0123047 
-0.0770079 0.109711 0.0307437 
0.134205 -0.129753 0.131057 
0.168595 -0.176696 -0.000672858 
-0.0233223 0.0486799 0.164847 
0.203989 -0.360045 -0.297385 
0.203409 -0.470377 0.00174854 
0.0472173 0.477169 0.0946541 
0.253504 0.0267962 -0.00176609 
0.346768 -0.373508 -0.228072 
0.13372 -0.133496 -0.0102241 
-0.0849063 0.160492 0.0709179 
0.219305 0.442335 0.246843 
-0.301257 -0.381741 -0.243619 
0.347394 0.38797 0.114437 
0.0443936 -0.400233 -0.275316 
-0.195724 -0.346449 -0.328437 
0.0831311 -0.391243 -0.30843 
0.0345476 -0.402956 -0.263327 
-0.0961739 0.0170855 -0.0843356 
0.27819 -0.0583269 0.103587 
0.0209673 -0.362986 -0.356491 
0.177635 -0.0800539 0.00777 
0.0652221 0.465136 0.00911274 
-0.157794 -0.468428 -0.0129742 
0.254654 -0.440663 -0.079384 
0.231328 -0.398733 0.0201393 
0.287316 -0.279426 -0.012015 
0.0946365 -0.106858 0.0478273 
-0.259469 -0.447344 -0.00564635 
0.337826 -0.414561 -0.23245 
0.281812 0.247934 0.349667 
0.113919 0.0331467 -0.0646799 
0.178675 -0.402119 -0.272164 
0.389846 -0.399621 -0.180939 
-0.224256 -0.453161 -0.0619562 
0.274294 0.0687295 -0.00921489 
-0.000701914 0.0573005 0.194971 
-0.0952603 0.03533 -0.0562926 
0.0786715 -0.0685332 0.220098 
-0.0143814 0.00482934 0.162659 
0.058047 0.0736231 -0.086219 
0.267457 0.0213339 0.00859663 
0.325734 0.0674794 0.0519283 
0.353324 0.0826356 0.232638 
0.220257 -0.128491 -0.0439259 
0.109977 -0.422485 -0.201148 
0.359023 0.308996 -0.0143778 
0.362914 0.130199 0.273634 
-0.205242 -0.386916 -0.303298 
0.0982703 -0.174602 0.0539305 
0.0885554 0.49189 0.0708146 
-0.124422 -0.481668 0.0293144 
-0.420221 -0.359575 -0.18244 
0.228185 0.433802 0.254058 
-0.160739 -0.0659197 0.012432 
0.0591935 -0.176797 0.0726284 
0.279774 0.407652 -0.0302529 
-0.031857 0.0988737 0.164658 
0.238716 -0.414416 -0.0827879 
-0.411451 -0.235525 -0.132649 
0.402507 0.128036 0.130754 
0.18648 -0.0821729 -0.0931722 
0.289122 -0.240303 -0.223053 
0.334065 -0.405258 -0.234827 
-0.0515983 -0.118675 0.0773869 
0.202324 0.182643 0.344397 
0.238685 -0.371106 -0.261727 
0.120042 -0.0169982 -0.054948 
0.271988 -0.0637193 0.0985953 
0.402792 0.29333 0.0558602 
0.281393 -0.112088 -0.115444 
0.271431 0.432209 0.194868 
0.000606552 0.0670592 0.229904 
-0.174536 -0.40733 -0.231766 
0.248661 0.463917 0.0791808 
0.259075 0.433413 0.211851 
0.158246 0.0544141 0.307069 
0.277833 0.123393 0.319684 
-0.227306 -0.468398 -0.0111444 
0.383697 0.123312 0.233591 
-0.0618719 -0.382843 -0.331772 
0.203173 -0.03457 -0.00717995 
0.200947 -0.429423 -0.177357 
0.240463 0.145548 0.329241 
0.366469 -0.361363 -0.0645686 
0.351196 0.267252 0.30266 
0.189462 0.214296 0.356052 
-0.127867 -0.44435 0.103723 
-0.237606 -0.291755 0.0676901 
0.146158 0.104983 -0.0746353 
-0.150791 -0.38612 -0.305822 
-0.321842 -0.361336 -0.0162562 
-0.087842 -0.460481 -0.0428724 
0.245721 -0.442536 -0.124061 
0.157948 -0.168375 0.00824068 
-0.223367 -0.343238 -0.318373 
-0.305731 -0.326452 0.0209731 
0.131694 -0.472275 -0.0185105 
0.149325 0.424339 -0.0832151 
0.0543177 -0.406129 -0.250582 
0.0500243 -0.41848 -0.206951 
-0.0731796 0.338019 0.196847 
-0.327692 -0.183211 0.0338266 
0.0763099 -0.0511466 0.242632 
-0.31717 -0.317558 -0.232022 
0.37626 -0.41979 -0.0827656 
-0.120373 -0.488764 0.0624404 
0.152593 0.0550471 0.306231 
0.0289907 0.0523549 0.234836 
0.400387 0.314358 0.136326 
0.287061 -0.434592 -0.159192 
-0.164355 -0.483531 0.0385061 
0.241151 0.431949 0.246587 
0.277742 0.0653104 0.261217 
0.0858499 -0.109055 0.135553 
0.0816622 0.484104 0.167646 
0.345508 0.166835 0.305994 
-0.333381 -0.134328 0.00354593 
0.0154522 -0.486619 0.0410069 
0.367542 0.0933451 0.225352 
0.325482 -0.360314 -0.0311509 
0.257647 0.458749 0.0767196 
0.039533 -0.0325871 0.222928 
0.165165 -0.067527 0.213213 
-0.0752406 0.0989138 0.0951944 
-0.00203089 0.435568 0.0213118 
0.297322 -0.0476247 0.078939 
-0.141477 -0.475792 0.013681 
0.00954821 0.402331 -0.0367509 
-0.266682 -0.409306 -0.224079 
0.337731 -0.349836 -0.227126 
0.279742 0.447459 0.0396207 
0.294391 0.25482 0.343778 
0.202229 -0.446472 -0.113794 
0.087983 -0.479828 0.0131972 
0.282675 0.0459066 0.0101681 
-0.355277 -0.365463 -0.233084 
0.376997 -0.34165 -0.184775 
-0.263221 -0.420193 -0.177991 
0.258195 0.410722 -0.0528172 
-0.39116 -0.345524 -0.218328 
0.422923 0.186087 0.191723 
-0.266121 -0.371733 -0.293842 
0.362266 -0.362261 -0.211332 
0.0413139 0.471136 0.0522013 
0.126077 0.484276 0.179992 
0.0953165 0.0844118 -0.0745612 
0.240125 0.463609 0.141497 
-0.0446785 0.0621183 0.140629 
-0.200332 -0.367383 -0.331126 
0.284294 -0.446201 -0.117873 
-0.0253384 -0.40597 -0.25186 
-0.215348 -0.297834 -0.310784 
0.224035 0.456814 0.19831 
0.128022 0.453522 -0.0476366 
0.0412771 -0.433013 -0.152876 
-0.35117 -0.294105 -0.214198 
0.391355 -0.346581 -0.149132 
-0.109855 -0.0220597 0.054181 
0.170636 0.491529 0.109475 
0.378088 -0.356056 -0.189359 
0.152139 0.427656 0.282693 
-0.330191 -0.121567 -0.0166825 
0.136426 -0.489455 0.0432352 
0.2199 0.116885 0.325379 
0.16151 -0.40763 0.0836251 
-0.347333 -0.418228 -0.187299 
0.0623349 -0.457877 -0.0634004 
0.313658 -0.331438 -0.232108 
0.391921 0.368879 0.130209 
0.255707 -0.382004 -0.241809 
0.195304 0.35603 -0.102462 
0.392166 -0.414819 -0.137815 
0.145464 0.479902 0.186304 
0.238018 -0.276315 0.0161826 
-0.0969658 0.0359245 0.0518881 
-0.326789 -0.320544 0.00928662 
0.0448972 0.466606 0.175412 
0.153597 -0.478527 0.000377575 
0.18152 -0.442285 -0.124052 
-0.238332 -0.440787 -0.107816 
0.0317057 0.46068 0.170778 
0.191853 -0.0565194 -0.00353618 
-0.34295 -0.358144 -0.0160282 
0.368899 -0.404274 -0.214489 
-0.0569304 -0.476607 0.00595878 
-0.395976 -0.400548 -0.222813 
0.199665 0.485438 0.053732 
-0.0368034 -0.427383 -0.169902 
0.0575473 -0.033135 0.241312 
-0.076793 -0.440879 -0.115912 
0.0921982 -0.0543829 0.247977 
0.19571 -0.194732 -0.00542588 
-0.105928 -0.377027 -0.350616 
0.230675 -0.380664 0.0317171 
-0.0823678 -0.425992 -0.171914 
0.293167 -0.361588 -0.0258802 
0.261859 0.0323581 -0.00178699 
0.287747 0.400241 0.228821 
0.131732 -0.136593 -0.00642474 
0.284861 -0.441009 -0.140875 
0.217992 0.0891905 0.317359 
0.191585 -0.450542 -0.10192 
0.0645594 0.4836 0.128635 
0.213257 0.466185 0.183557 
-0.0333438 -0.478475 0.0940569 
0.00812125 0.346638 -0.0642062 
-0.0405047 -0.414691 -0.212404 
0.3206 0.0854498 0.27158 
0.266179 -0.0277945 0.0229398 
0.237727 -0.382996 0.0235205 
0.347192 0.313234 0.28686 
0.211854 -0.452528 -0.0127082 
0.149262 -0.163515 0.012651 
-0.0701506 -0.465462 -0.025817 
0.283596 0.440411 0.127377 
0.273767 0.103297 0.315712 
-0.0671425 0.0301381 0.100721 
0.336968 0.378105 0.284684 
0.170753 -0.45214 -0.0893103 
0.185022 0.0935387 0.315105 
-0.0454667 -0.42777 -0.163137 
-0.0844186 -0.494139 0.0795537 
-0.259054 -0.41964 0.0137243 
-0.0807612 -0.467624 -0.0254265 
0.174101 -0.0834332 0.00974797 
0.022648 0.0219788 -0.11752 
0.169658 0.479562 0.00765333 
0.34171 0.0801636 0.246662 
-0.363428 -0.200525 0.0177699 
0.353709 0.0538328 0.12094 
0.0545541 -0.385872 -0.327238 
0.131435 0.199034 0.334917 
0.0359118 -0.48721 0.0406811 
0.208995 -0.0383128 -0.000922404 
0.278335 -0.392729 -0.230754 
0.0506909 -0.463513 -0.0425492 
0.00501646 -0.362307 -0.355764 
0.104353 -0.118595 0.146872 
0.352493 0.383718 0.0944836 
-0.0300405 -0.408939 -0.237829 
0.308003 -0.442426 -0.0471954 
0.201601 -0.440508 -0.136433 
0.204736 0.475805 0.147188 
-0.0169167 0.0590084 0.175841 
-0.133962 -0.0107319 -0.0779063 
-0.367973 -0.406932 -0.225659 
-0.143899 -0.447356 -0.0890516 
-0.00451475 0.106664 -0.0775889 
0.0791462 -0.412824 -0.235249 
0.191106 -0.336348 -0.305044 
0.214028 0.426742 0.267161 
-0.175375 -0.444127 -0.0971705 
0.283467 -0.438729 -0.150115 
0.246155 -0.429083 -0.181599 
-0.382563 -0.371692 -0.0379229 
-0.0462674 -0.465854 -0.0258963 
-0.42934 -0.411653 -0.139792 
0.137958 0.00856041 -0.0482935 
0.0433387 0.393607 0.269168 
0.179131 0.473991 -0.0091681 
-0.0287582 0.38597 0.21435 
-0.184362 -0.458053 -0.0465903 
0.313526 -0.378924 -0.0310945 
0.0305775 -0.0721623 0.132639 
-0.309875 -0.391515 -0.0338108 
-0.370278 -0.303488 -0.0112695 
0.364793 0.259672 -0.0195375 
-0.0523232 -0.41502 -0.215392 
0.17998 -0.0433017 0.264617 
0.357081 0.377602 0.0888962 
0.172287 -0.14088 -0.236522 
0.0639911 -0.459664 0.108568 
0.239341 -0.301086 0.0300287 
-0.00421706 -0.00192457 0.172468 
0.0285965 0.452187 0.0204882 
0.279888 -0.34983 -0.0172333 
0.186343 -0.103381 0.165768 
-0.0468553 0.403754 0.129673 
0.166282 -0.461523 -0.058009 
0.13222 0.0504404 0.301957 
-0.222729 -0.295521 -0.309492 
0.125414 -0.119145 0.0865803 
0.325914 0.41084 0.0469116 
0.410317 0.18047 0.219625 
0.154349 -0.132425 0.158142 
0.0062659 -0.388459 -0.309006 
0.0791124 -0.0429555 -0.166627 
0.147969 0.483347 0.178543 
-0.128917 -0.433376 -0.146533 
0.199144 -0.416824 -0.226658 
0.327914 0.400842 0.131227 
0.163198 -0.0373365 -0.0229025 
-0.0277189 -0.399878 -0.26646 
0.136079 -0.154411 0.013138 
0.339771 -0.173769 -0.132048 
0.224358 0.0673731 0.301776 
-0.321413 -0.312739 -0.222934 
-0.0392441 -0.422622 0.109583 
0.224949 -0.0767424 0.148311 
-0.216183 -0.481147 0.03178 
0.143436 -0.075192 0.226519 
-0.0559595 -0.394067 -0.291364 
-0.151978 -0.47561 0.00908438 
0.080473 -0.157807 0.0468238 
0.353835 -0.408553 -0.053114 
-0.13909 -0.0427548 0.0214511 
-0.149832 -0.397054 -0.273839 
0.150949 -0.460259 -0.0601729 
0.135324 0.480129 0.192048 
0.0580489 0.469787 0.0261884 
0.0362806 -0.434266 -0.149701 
0.297013 0.436714 0.0537744 
0.0771249 -0.456272 -0.0769376 
0.377362 -0.447897 -0.101665 
-0.0141949 0.0706131 0.182401 
0.329305 0.313045 0.294257 
0.30695 0.022892 0.198207 
-0.262997 -0.394457 -0.273485 
0.308353 0.393593 -0.00926887 
0.245568 -0.402815 -0.0319339 
0.0495065 0.0856609 0.254104 
0.0589595 -0.416516 -0.210367 
0.161524 -0.179991 0.00698281 
0.147671 -0.1353 0.131245 
-0.0359319 0.401677 0.0456105 
0.310786 -0.46019 -0.0729562 
0.0637981 -0.449283 -0.0964626 
0.247972 -0.352133 -0.255639 
0.2998 0.216742 0.344341 
-0.397613 -0.336733 -0.0446432 
0.377544 0.354636 0.0984105 
-0.212602 -0.44972 0.068747 
-0.150895 -0.492114 0.0807304 
0.106777 0.466005 -0.0175877 
-0.254138 -0.425368 0.0223821 
0.295347 -0.0116752 0.0409507 
0.19917 0.486551 0.0906564 
-0.323469 -0.360531 -0.224852 
0.0399636 -0.104637 0.0879536 
-0.177222 -0.42078 -0.184896 
0.20751 0.372418 -0.0977906 
0.334901 0.0572805 0.196416 
0.139861 -0.0423212 0.271123 
-0.129139 -0.466203 -0.0227324 
-0.103079 -0.446412 -0.0945717 
-0.0257824 0.110601 0.177585 
0.220528 0.458062 0.207618 
0.024598 -0.415046 -0.215468 
0.251003 0.0218182 -0.00329202 
0.118503 -0.493175 0.059783 
-0.0973815 -0.426943 -0.168951 
0.387173 0.115751 0.220349 
0.0307223 0.457667 0.0295237 
0.294524 0.42111 0.000384196 
0.268609 -0.368458 -0.227115 
0.152509 -0.0397195 -0.0259149 
0.350529 -0.30893 -0.206312 
-0.136688 -0.475747 0.0952301 
-0.0713757 -0.400648 -0.264397 
0.0374226 0.0462716 0.241814 
0.289497 -0.405071 -0.0399586 
-0.080058 0.110983 0.00690104 
0.389959 -0.430376 -0.165372 
-0.207412 -0.358723 -0.327359 
0.36384 -0.442803 -0.131199 
0.177972 -0.132074 0.134445 
0.22298 0.210284 0.359245 
0.256235 -0.431776 -0.167552 
-0.242632 -0.288038 0.064503 
-0.406457 -0.424513 -0.0693117 
0.168111 0.444365 0.26288 
0.165918 -0.0758864 -0.089266 
-0.369077 -0.280524 -0.00651756 
0.00323773 -0.0311238 0.164618 
0.354356 0.220383 0.310639 
0.150099 -0.154865 0.00321688 
0.352105 0.134184 0.287348 
0.233625 0.0214369 0.25255 
0.0547627 0.479381 0.110397 
0.00306972 0.428135 0.00331984 
-0.137205 -0.381187 -0.325612 
-0.295682 -0.446606 -0.0725134 
0.176819 0.390765 -0.098933 
0.247172 0.451198 -0.0117491 
0.384796 0.196657 0.0255555 
0.312178 0.274515 0.32917 
-0.361707 -0.432348 -0.131141 
0.151384 -0.0649114 0.233108 
-0.323499 -0.325136 0.00722329 
0.0485782 -0.0325631 -0.161642 
0.207187 -0.397847 -0.290146 
0.081518 0.0324617 -0.087248 
0.292039 0.174609 0.335118 
-0.232585 -0.464348 -0.0207357 
-0.310166 -0.420636 -0.0466662 
0.0584318 -0.0900829 0.16376 
-0.377523 -0.33459 -0.0257324 
-0.0246438 -0.466534 -0.0238608 
0.140554 0.138966 0.315613 
0.107059 0.458368 0.244687 
0.12163 -0.0649028 0.244326 
-0.263954 -0.407654 -0.228424 
0.0919814 0.0146661 0.276044 
-0.109466 -0.479566 0.096395 
-0.106637 0.0186479 0.0420717 
-0.00760675 -0.480273 0.0202396 
0.143487 -0.433376 0.0947631 
0.0658773 0.133116 0.274886 
-0.128271 -0.00166827 -0.0277435 
0.341902 0.297547 0.296345 
-0.272068 -0.352659 -0.2884 
-0.416011 -0.417732 -0.0860991 
0.212195 0.476975 0.13371 
0.25213 -0.101772 -0.0884044 
0.354314 0.291225 -0.0388092 
-0.252968 -0.393379 -0.275835 
-0.0339535 0.397243 0.189375 
0.282712 0.411628 -0.0236394 
0.16802 -0.127802 0.159053 
-0.40598 -0.417226 -0.179898 
0.0136358 0.455028 0.14833 
0.248306 0.411327 0.268357 
0.191137 -0.464623 -0.0484832 
-0.0261857 -0.0378142 0.130456 
0.177661 0.486903 0.122009 
0.240099 -0.373151 0.0252693 
0.369338 0.118051 0.251673 
-0.412459 -0.399424 -0.206157 
-0.184214 -0.407303 -0.234668 
0.150597 -0.0673899 -0.091595 
-0.212043 -0.291937 -0.310858 
0.207111 -0.0720959 0.0128873 
0.268385 0.333045 0.330862 
0.0463456 -0.133624 0.0674481 
-0.248243 -0.376053 0.0587329 
0.0285109 -0.136137 0.072017 
0.337008 0.0441963 0.098212 
0.235267 -0.401888 0.00217613 
0.36243 -0.41737 -0.0621894 
-0.431377 -0.352398 -0.125955 
0.301218 -0.12476 -0.120688 
-0.047725 0.400931 0.113779 
0.227126 -0.431755 -0.0747015 
0.109977 0.488441 0.160649 
0.09621 -0.485414 0.0307122 
0.314405 0.140844 0.316039 
0.215827 -0.443625 -0.012193 
0.425049 0.176807 0.168345 
0.0286561 0.465257 0.0569856 
0.239005 -0.398614 -0.000566621 
0.16393 -0.268962 0.0528259 
0.154679 -0.0856741 -0.0729217 
0.31782 -0.276653 -0.219967 
0.271918 0.449886 0.102573 
0.0898225 0.343302 -0.109709 
0.105467 -0.469954 -0.0293717 
-0.318986 -0.428408 -0.150344 
-0.331981 -0.413328 -0.201542 
0.0624642 0.482775 0.10516 
0.170606 0.485128 0.15141 
0.120514 -0.0550029 -0.0750002 
-0.296948 -0.316445 -0.263883 
0.367125 -0.398076 -0.0691454 
-0.291122 -0.446617 -0.0896421 
-0.365834 -0.412787 -0.205722 
0.197611 -0.00611611 -0.0204374 
-0.27281 -0.429459 -0.152018 
-0.429896 -0.396053 -0.150963 
0.18686 0.00763488 0.298199 
-0.122355 -0.43672 -0.127286 
-0.385057 -0.426133 -0.153083 
-0.122375 -0.482503 0.0354935 
-0.0279278 0.421156 0.094404 
-0.38631 -0.367708 -0.224964 
0.344175 0.384813 0.166507 
0.241622 -0.417466 -0.0860334 
0.127432 0.0840215 0.305649 
0.344455 0.0624226 0.162378 
-0.0924512 -0.423572 -0.178246 
0.121631 -0.0453916 -0.0490856 
0.242766 -0.395745 0.0031275 
0.0934032 -0.0989052 0.183415 
0.206885 -0.462354 -0.000322152 
-0.355323 -0.435296 -0.124836 
0.314058 0.0701479 0.0354329 
-0.00447665 0.378574 0.243201 
0.261454 -0.37327 -0.00631179 
-0.12607 -0.0486161 0.0418314 
0.0287643 -0.465945 -0.0319865 
0.337332 0.382321 0.220638 
0.279954 -0.134098 -0.0473768 
-0.0323824 -0.141337 0.0797138 
-0.131954 -0.38313 -0.323361 
0.163603 0.495738 0.0844457 
0.271653 0.389909 -0.0553872 
0.0805804 0.388247 0.291416 
-0.068775 0.140747 -0.00251138 
0.227239 0.387676 -0.0837845 
0.0162262 0.414457 -0.035832 
0.241905 0.26111 0.357671 
0.37487 -0.410174 -0.0798748 
0.304316 0.087425 0.0122196 
0.286839 0.420622 0.19172 
-0.0387701 -0.491473 0.0618282 
-0.0455185 0.364877 0.200997 
0.0612993 -0.471468 0.105407 
-0.0832789 0.0832573 0.0449944 
0.330206 0.410558 0.0901468 
0.377023 0.204916 0.279774 
-0.0580562 -0.483749 0.0345309 
0.278363 -0.349102 -0.229159 
0.0502639 -0.0454519 -0.177772 
0.30982 0.383942 -0.0200902 
0.207511 -0.422952 0.0366868 
-0.361848 -0.426343 -0.150688 
-0.288182 -0.267217 -0.259836 
-0.0664007 0.126864 0.122879 
-0.0445032 0.0562431 0.141047 
0.00429225 0.415661 -0.0130586 
0.1964 -0.0635919 0.209455 
0.231466 0.469594 0.018248 
0.123178 -0.124451 0.122495 
0.37661 -0.359935 -0.0803093 
0.0561847 0.4738 0.0466865 
-0.0990586 -0.489924 0.0669517 
0.25638 0.108371 0.322621 
0.181842 -0.417467 -0.223175 
-0.391071 -0.319228 -0.0336212 
-0.285573 -0.435172 -0.131775 
-0.18758 -0.461326 -0.0365813 
-0.0717585 0.099781 0.0992699 
0.198318 0.482752 0.116413 
0.306529 -0.406216 -0.23847 
0.075082 -0.0988987 0.161992 
0.140292 0.480696 0.193933 
-0.0581134 0.093046 -0.0375417 
0.353088 0.124105 0.276534 
0.167646 0.474188 0.205758 
0.185709 0.488441 0.110276 
-0.0881344 -0.44412 -0.107289 
0.102543 0.118776 -0.0806628 
-0.016695 -0.431116 -0.153846 
-0.291806 -0.440035 -0.10795 
0.153163 -0.449241 -0.104921 
0.167492 -0.441258 -0.129705 
0.101501 -0.306118 -0.327307 
0.300476 -0.3978 -0.238236 
0.115252 0.498651 0.083091 
-0.424611 -0.406235 -0.185814 
0.134721 -0.120734 0.080334 
0.23187 0.108424 0.326564 
0.0863065 0.0807296 0.280368 
0.313799 0.0156868 0.0605433 
0.0261523 -0.434366 -0.14895 
0.108921 0.463336 0.234278 
0.0338952 -0.35441 -0.350543 
0.22943 -0.105656 -0.0710027 
-0.14568 -0.432734 -0.147671 
-0.0907559 0.0585269 -0.000356905 
0.332183 -0.426602 -0.19664 
0.386979 0.0982186 0.130694 
0.218774 0.45789 -0.021437 
0.284196 0.390721 -0.0462639 
0.340213 0.262904 0.315055 
0.136776 0.480913 0.00853425 
0.00705432 0.410972 0.230611 
0.112571 0.485283 0.170786 
-0.0640219 -0.43286 -0.145216 
0.0654611 -0.0600491 0.224624 
0.207365 0.217391 0.35724 
-0.429425 -0.27944 -0.10496 
0.110595 -0.110296 0.0596538 
0.0980818 0.456115 0.242195 
0.119781 -0.345301 -0.335075 
-0.0433878 -0.0127776 0.124467 
0.000378177 -0.30182 -0.3265 
0.19895 -0.084161 -0.094222 
0.275727 0.284342 0.345699 
0.372079 0.379577 0.134545 
0.088752 -0.139365 0.0367779 
0.160611 -0.451079 -0.099516 
-0.122077 -0.0270815 0.0397987 
0.349375 0.125419 0.280687 
0.253161 -0.0310865 0.0170216 
0.289528 -0.35847 -0.231805 
-0.0213066 -0.408996 -0.231364 
0.0399479 -0.0226837 -0.153996 
-0.099184 -0.0643325 0.0633752 
0.0198404 0.463384 0.132037 
-0.425392 -0.267559 -0.107134 
0.200262 -0.111672 0.118793 
0.197052 -0.0924805 0.0302068 
0.0909749 0.487843 0.0457599 
-0.229039 -0.46673 0.0433323 
-0.424665 -0.311582 -0.0737306 
-0.28383 -0.446383 -0.0826242 
0.186384 0.451116 0.241767 
0.361792 -0.448568 -0.0730155 
0.195187 -0.0885488 -0.0906448 
-0.30272 -0.350574 0.0104221 
0.38677 -0.32169 -0.151004 
0.37006 0.311984 0.000201044 
0.410454 0.205843 0.229101 
0.0804924 -0.407044 -0.251045 
0.370907 0.0767687 0.180954 
0.337487 -0.294313 -0.215601 
-0.195526 -0.40732 -0.230824 
-0.389802 -0.384443 -0.0477264 
0.143157 0.460989 -0.0371809 
-0.320717 -0.409313 -0.211888 
0.386414 0.0998721 0.168676 
0.34241 0.053053 0.0886114 
0.247614 -0.37368 0.015738 
0.108451 -0.312097 -0.3295 
-0.198833 -0.432416 -0.140235 
0.344332 0.0882169 0.253163 
-0.1319 -0.38095 -0.328734 
0.167949 -0.146752 -0.017484 
0.368784 -0.342581 -0.197021 
-0.0419209 0.406411 0.150917 
-0.0127398 -0.396154 -0.28224 
0.0618673 -0.495764 0.0753358 
-0.346949 -0.327906 -0.00616961 
0.324576 0.413996 0.0774629 
0.0498953 0.410949 0.265158 
0.359416 0.136394 0.28032 
0.136493 -0.0925998 0.0113474 
0.169923 0.447508 -0.0560522 
0.02211 0.26014 0.311885 
0.171479 -0.0652807 -0.108159 
0.144184 -0.323407 -0.324027 
0.344794 -0.201 -0.0631154 
-0.00309585 -0.439768 0.104705 
0.166663 0.484278 0.166989 
0.132033 0.498796 0.0648554 
0.283491 0.226358 0.351013 
0.15206 -0.37695 -0.329468 
0.101156 0.00131213 0.281047 
0.375431 -0.371391 -0.198079 
-0.0541649 0.391983 0.116862 
0.182668 -0.3778 -0.316261 
0.197667 -0.106712 0.14483 
0.384591 -0.315353 -0.161937 
0.257603 -0.049182 0.220644 
0.0945881 0.491009 0.0668943 
0.247821 0.451742 0.17197 
0.302425 0.0760243 0.0166074 
0.164026 -0.460645 -0.0668322 
0.167649 -0.378947 -0.322631 
0.203122 0.239871 0.355621 
0.316235 0.0446505 0.0549048 
-0.123348 -0.429762 -0.152401 
0.376806 -0.322451 -0.181884 
0.107921 0.1203 -0.0807152 
0.069369 0.462802 5.9079e-005 
0.1494 -0.468423 -0.0331224 
0.264244 0.365833 -0.0711798 
0.19869 -0.477386 -0.00236539 
0.0427594 0.0956519 -0.0874952 
0.238237 0.464017 0.151589 
0.18149 -0.471048 0.0525203 
0.140758 0.470879 -0.0156293 
-0.339957 -0.428687 -0.148587 
0.099945 -0.41906 0.109534 
0.260902 0.427589 -0.0276294 
0.0108342 -0.149797 0.0717077 
0.0355392 0.0708691 0.24123 
-0.0246547 0.412237 0.0306435 
0.346098 0.387352 0.0677611 
0.0540803 0.449913 0.228157 
0.0697141 0.480433 0.0504 
-0.367649 -0.257923 -0.202265 
0.231504 -0.421771 -0.20754 
0.383849 0.128836 0.242776 
-0.278694 -0.371007 -0.277869 
0.198976 -0.0200809 -0.0149111 
0.108553 0.0486262 -0.0670883 
-0.040146 0.133185 0.169328 
-0.328332 -0.393024 -0.229808 
-0.00650194 0.440344 0.0585047 
0.0899211 -0.393698 -0.303284 
-0.109702 -0.487256 0.0574235 
-0.236814 -0.411779 -0.216155 
0.316477 -0.138224 -0.111179 
0.222693 0.0431347 -0.0255813 
-0.0540292 0.109816 0.133531 
0.181271 -0.456329 -0.0768403 
0.259939 -0.355305 -0.239288 
0.383304 -0.370252 -0.18524 
-0.327078 -0.352503 -0.0115448 
0.379492 0.153303 0.0446703 
0.230625 -0.410665 -0.240253 
-0.274177 -0.400872 -0.252981 
-0.0638837 -0.450582 -0.0840818 
0.174183 -0.400085 -0.285519 
-0.0311468 -0.470242 -0.0135489 
-0.238794 -0.411692 -0.210318 
-0.422422 -0.262511 -0.130715 
0.276432 0.445397 0.013843 
0.308752 0.357922 -0.0367038 
-0.00564749 0.0132928 0.176847 
0.0986973 -0.441018 0.106636 
0.194019 -0.0704386 0.20114 
0.384319 0.130999 0.0850853 
0.259579 -0.405073 -0.0650217 
0.385474 -0.318603 -0.156432 
-0.193314 -0.461566 -0.0365298 
0.0641766 0.276104 0.316888 
0.0788592 -0.104268 0.147029 
-0.0659327 0.196618 -0.0514998 
0.302161 0.0637205 0.0245681 
0.316763 0.40877 0.0195147 
0.00552263 -0.0626066 0.132189 
0.222209 -0.0637389 0.0148262 
-0.115851 0.00905887 -0.0657381 
0.144075 -0.449519 -0.102009 
0.0294486 0.0324309 0.230334 
0.035253 -0.0743742 0.14869 
0.100364 -0.115526 0.0329814 
0.190895 0.154628 0.324527 
-0.309732 -0.157978 -0.182015 
-0.0424647 0.0506717 0.140976 
-0.0723862 -0.40589 -0.249076 
0.171113 0.479624 0.181154 
0.135309 0.48615 0.0196126 
0.199804 -0.31576 0.0589303 
0.113268 -0.409989 -0.243153 
-0.273551 -0.295547 0.0466677 
0.0798642 -0.464155 -0.0452491 
0.149256 -0.120687 0.0781257 
0.0784633 -0.106799 0.116231 
0.207531 0.478311 0.130484 
0.393452 0.327107 0.132722 
-0.0709965 -0.407953 -0.233674 
-0.0629719 -0.424303 -0.177824 
-0.0455267 -0.477364 0.00783214 
-0.136527 -0.478398 0.0220478 
0.136541 0.0321098 -0.0524052 
0.121898 0.485305 0.176608 
-0.255625 -0.107412 -0.00668955 
0.100304 0.449825 0.248924 
0.312199 0.117225 0.302527 
-0.217051 -0.423612 -0.169635 
0.0903923 -0.464821 0.103196 
0.131507 0.126134 -0.0751849 
0.14695 -0.11549 -0.0407112 
0.103516 0.495325 0.0712851 
0.29359 0.300065 0.333493 
0.424899 0.236756 0.162155 
0.0840586 0.351449 0.309433 
-0.13695 -0.0503008 0.0286412 
0.30283 0.0462921 0.0333186 
0.254393 0.00402394 0.233971 
-0.306879 -0.360213 -0.238632 
0.200608 -0.0759486 -0.117795 
0.140359 0.284717 0.352313 
-0.00387944 -0.444468 -0.104025 
0.237953 -0.141413 -0.03677 
0.323895 0.197068 -0.0538201 
0.0705812 -0.44636 -0.110038 
0.229247 0.47463 0.093384 
-0.198975 -0.405709 -0.24003 
0.172269 -0.150293 -0.0141846 
0.115817 0.488845 0.163261 
0.1014 -0.428839 0.107668 
0.382416 -0.288568 -0.119882 
-0.00555917 -0.0659456 0.125741 
0.122894 0.478959 0.204141 
0.0106553 0.458691 0.0995871 
0.143977 0.47518 -0.00685482 
-0.0831362 0.227093 -0.0995953 
0.0737446 -0.217217 0.0814272 
0.0169935 0.448336 0.0287668 
0.269186 -0.39394 -0.228232 
-0.327966 -0.428046 -0.0457993 
0.295357 0.381527 -0.0394882 
0.0632566 0.0657167 0.261179 
0.114349 -0.0336762 -0.0931627 
-0.425622 -0.421629 -0.112764 
0.168796 -0.091582 -0.0752425 
0.374367 0.104835 0.230636 
0.146973 -0.00470989 0.295941 
0.257545 -0.317632 0.0210395 
0.146496 -0.090075 0.210811 
0.319357 0.02417 0.12133 
0.251863 0.308613 0.344765 
0.300947 0.00221304 0.0424377 
0.245471 0.421961 -0.0507748 
-0.000869691 0.307992 -0.0711541 
0.0651381 0.0797202 0.264954 
-0.302405 -0.321686 -0.255321 
0.270312 0.0353937 0.00553018 
0.172587 -0.120705 -0.047534 
0.340159 -0.442833 -0.13214 
-0.390138 -0.351248 -0.0409807 
0.0744934 0.487481 0.133091 
-0.0188984 0.0854598 0.180076 
0.175762 -0.063254 -0.124816 
-0.193195 -0.473749 0.00850389 
-0.268387 -0.453039 -0.0516224 
-0.100553 0.0267464 -0.0632556 
0.33741 0.120979 0.288508 
0.376837 0.0912297 0.194537 
0.0187345 -0.0309808 -0.159597 
0.0916503 -0.426777 -0.182296 
0.384397 0.167223 0.0390108 
0.0679528 -0.404889 -0.259384 
-0.0486208 0.374319 0.191204 
0.228255 -0.423916 -0.0316235 
0.0332771 -0.406519 -0.253882 
0.288956 0.425032 0.167329 
-0.158283 -0.396984 -0.267535 
0.132617 -0.10664 0.0400084 
0.33402 0.369252 0.00593078 
-0.395849 -0.31763 -0.207697 
0.327272 -0.332486 -0.227537 
-0.0035346 -0.0718389 0.122321 
0.108444 -0.120256 0.122838 
0.0161336 -0.43143 -0.154468 
0.257968 -0.328345 0.0187399 
0.0589726 -0.437926 -0.138543 
-0.0981348 0.0464255 0.0313938 
0.157238 -0.134599 0.121493 
-0.110966 -0.417263 -0.197344 
-0.157482 -0.420588 -0.192138 
0.00484323 0.449931 0.0620635 
0.00101447 -0.422987 -0.187302 
0.299021 0.0776982 0.278053 
0.024414 0.39083 0.260258 
0.178634 0.482076 0.0102376 
0.387461 0.209513 0.0304189 
0.144515 0.0912048 -0.0605945 
-0.243996 -0.418122 0.044904 
0.137722 0.115596 0.313003 
0.238503 -0.416233 -0.0726882 
0.222103 -0.0843314 0.0382588 
0.355488 0.258958 0.298829 
0.124307 0.455242 -0.0434934 
-0.0203025 -0.429726 -0.159208 
0.0198102 -0.185006 0.0806559 
0.0323452 0.468749 0.076837 
0.363787 0.106851 0.0759099 
0.117652 -0.108434 0.0435231 
0.0575787 -0.0938175 0.118567 
0.0868525 0.479239 0.185005 
0.0459316 0.346649 -0.0943527 
-0.00194877 -0.140758 0.077153 
0.00314029 0.437706 0.196236 
0.163927 0.406738 0.297589 
0.0259644 -0.422501 -0.189996 
-0.359376 -0.283143 0.00181766 
0.223441 -0.395962 0.0348154 
-0.13513 -0.454123 -0.0668292 
0.120275 -0.125178 0.131663 
0.0267484 -0.0841721 0.110475 
0.0773154 -0.473419 -0.0100557 
0.0381208 -0.420866 -0.198973 
0.202073 -0.0691086 0.198008 
0.256445 -0.345882 -0.24557 
0.185956 -0.4861 0.0326117 
0.269671 -0.370128 -0.0246677 
0.298761 0.112123 -0.00593116 
0.385076 0.146309 0.255946 
-0.294474 -0.353429 -0.26098 
0.0445741 0.477248 0.0766625 
-0.0347381 0.0401154 0.15002 
0.246383 0.464291 0.0938593 
0.346891 0.391105 0.0777626 
0.0967875 0.0153035 0.279091 
0.0165595 -0.443066 -0.111984 
0.111528 0.451267 0.251183 
0.256407 0.201471 0.350544 
0.268942 -0.110783 -0.076719 
-0.0226792 0.0868153 0.234435 
0.170247 0.0370384 0.303775 
-0.0534277 -0.463846 -0.0395493 
0.234063 -0.367231 -0.270186 
0.136149 -0.45551 -0.0788229 
0.210806 0.0299213 0.287429 
-0.159151 -0.380501 -0.331718 
-0.104016 0.228095 0.126546 
0.119308 -0.0583928 -0.0639805 
0.00832086 -0.0310717 0.17666 
-0.387439 -0.449634 -0.0726614 
0.318779 -0.140919 -0.105372 
-0.271208 -0.445052 -0.059396 
0.211172 0.462699 -0.0160118 
0.00880618 -0.403192 -0.260515 
0.290604 0.440349 0.0614773 
0.12155 -0.133562 -0.00337318 
-0.196011 -0.456773 0.0768689 
0.0798879 -0.101917 0.161446 
-0.113877 -0.262056 -0.30889 
0.210729 -0.0994978 0.110435 
0.23776 -0.0506446 0.0164524 
-0.218303 -0.443407 0.0638943 
0.347012 -0.400143 -0.230273 
-0.0333195 0.351435 -0.0128761 
-0.142703 -0.40246 -0.253397 
-0.110997 -0.416093 -0.20758 
-0.0846267 -0.494721 0.0896309 
0.0853043 -0.0838342 0.204654 
0.246885 -0.377104 -0.254264 
0.40967 0.13311 0.154313 
0.109222 -0.0482987 -0.160567 
0.363893 0.0892433 0.226564 
-0.0526271 -0.390285 -0.300555 
0.266194 -0.304756 0.0090309 
0.0224693 -0.205999 0.0902264 
0.27569 -0.117967 -0.0707789 
-0.283559 -0.443837 -0.0952972 
0.163867 -0.340647 -0.320986 
-0.395719 -0.357677 -0.0472357 
0.164522 0.303036 0.346199 
0.124305 -0.110627 0.0522172 
-0.280664 -0.376174 -0.27509 
0.158951 -0.134245 0.147976 
-0.340262 -0.444493 -0.0853248 
0.032923 0.009829 0.229511 
0.174402 -0.0136062 0.293849 
0.292083 0.0480401 0.0205093 
0.240061 0.442815 -0.0273823 
0.302619 0.0161616 0.191751 
-0.17993 -0.137866 0.0424328 
-0.321368 -0.119275 -0.0102405 
-0.14696 -0.401056 -0.256727 
0.0416601 -0.487987 0.0984448 
0.0475348 0.102148 0.257229 
0.0961419 -0.435757 -0.144687 
0.0630254 0.474635 0.0328558 
0.171213 -0.474915 -0.00699883 
0.00314611 -0.472789 -0.0103721 
0.307938 -0.349502 -0.0227682 
0.291889 -0.395199 -0.0370744 
0.0113762 0.427835 0.223917 
0.0566974 0.106682 0.261743 
-0.169679 -0.39886 -0.266039 
-0.0394947 0.042272 0.146246 
0.181128 -0.0792403 -0.0938804 
0.189454 0.444893 -0.0577128 
0.147869 0.479732 0.00688279 
-0.026614 0.0204503 0.153285 
0.270974 0.0136841 0.0146977 
0.154605 -0.412985 -0.233621 
0.132459 0.479599 0.201777 
0.126552 0.444949 0.263663 
0.199077 -0.419811 0.0495005 
0.0949564 -0.402599 -0.271268 
0.184294 -0.0840702 0.0147192 
0.153607 -0.109746 -0.0486112 
-0.283556 -0.420459 -0.176917 
0.00843222 0.453575 0.0724005 
0.241539 -0.400804 -0.00562169 
-0.153055 -0.481804 0.0347752 
0.107344 -0.119301 0.131999 
0.119254 0.428236 -0.0745454 
0.0812685 -0.105576 0.0634686 
0.0261969 0.424287 -0.0313464 
0.274632 -0.0347923 0.030962 
0.172113 -0.411442 -0.242943 
-0.0798391 0.116876 0.00769247 
-0.0826008 -0.392493 -0.29685 
0.198451 -0.419945 -0.215271 
-0.0417346 -0.496849 0.0860115 
-0.0111599 -0.446576 0.10334 
-0.260269 -0.412277 -0.215104 
-0.0500015 -0.480324 0.021488 
0.199046 -0.429221 0.0458135 
0.141911 0.0310904 -0.0508835 
-0.238107 -0.443844 0.0406529 
0.296587 -0.232745 -0.0179322 
0.258949 -0.275031 -0.249495 
0.386311 0.094198 0.154947 
0.110509 -0.189257 0.0544485 
0.136418 -0.496414 0.0759914 
-0.0173557 -0.386498 -0.317761 
0.0127648 0.0472666 -0.100754 
0.106511 -0.0655045 0.241507 
-0.039305 0.0961625 0.152817 
0.256342 -0.0438416 0.0222118 
0.165384 -0.258342 0.048328 
0.167281 0.0259956 0.304012 
0.0177185 0.464003 0.122737 
-0.223316 -0.480909 0.0427802 
0.140708 0.499785 0.102289 
-0.135774 -0.493409 0.0776887 
-0.0280197 0.0564071 0.160699 
0.122526 -0.0966632 0.0177569 
0.258023 0.437989 0.196059 
-0.362922 -0.343576 -0.0189808 
0.199691 0.471385 -0.00700764 
-0.0720358 0.0577741 -0.0552615 
-0.0311136 0.400012 0.193306 
-0.0451097 -0.422488 -0.182707 
0.223952 0.44258 -0.0360277 
0.345391 0.0786398 0.0648895 
0.339371 0.0576416 0.192311 
0.396982 0.327519 0.081009 
-0.283545 -0.396721 -0.0261945 
0.310921 -0.40302 -0.239582 
-0.301639 -0.444193 -0.0928181 
0.189975 0.448838 -0.0510716 
0.0425418 0.36701 0.280528 
-0.0467282 0.0373741 0.132772 
-0.320083 -0.41986 -0.180028 
0.00681989 -0.481989 0.0226727 
0.300367 0.421642 0.0133386 
-0.212763 -0.380928 0.0810132 
0.26741 0.0111292 0.0113331 
-0.0240719 -0.0942476 0.0988088 
-0.024057 -0.463067 -0.041398 
0.166698 0.137513 0.319895 
0.118839 0.137424 -0.0831223 
-0.121213 -0.382848 -0.328573 
0.351845 0.370044 0.214022 
-0.074003 0.0285802 0.0909967 
0.364571 0.304892 -0.00900065 
-0.0930527 -0.487894 0.0567169 
0.396929 0.139348 0.0919596 
-0.132532 -0.469275 -0.00678497 
-0.409889 -0.44159 -0.084014 
0.154759 -0.0740887 0.216359 
0.190909 0.420152 -0.0778019 
-0.154904 -0.398493 -0.263297 
-0.227604 -0.416832 -0.194106 
-0.0580934 0.060441 0.119374 
-0.051669 0.214236 0.226487 
-0.392288 -0.404629 -0.224208 
0.197386 0.0738298 0.303906 
-0.423741 -0.337079 -0.083423 
0.113692 0.309215 -0.122992 
-0.240683 -0.470823 0.00360985 
-0.304384 -0.391611 -0.229784 
0.208469 0.0190634 -0.0224733 
0.0643638 0.149984 0.277889 
-0.337608 -0.449233 -0.0694956 
0.335131 -0.197849 -0.0498372 
-0.0674879 0.326532 0.0508353 
-0.0788588 0.0110045 0.0872713 
0.296098 0.0907582 0.29706 
0.3472 -0.318111 -0.212846 
0.176297 -0.143047 -0.0236309 
0.249556 -0.285038 -0.257066 
0.148389 -0.431315 -0.168921 
-0.218753 -0.464713 -0.0237126 
-0.136907 -0.389864 -0.296135 
-0.208733 -0.364556 -0.327616 
0.305307 0.212811 -0.0755689 
0.404739 0.123959 0.176497 
0.116579 0.1295 -0.079706 
0.0481136 0.00532523 -0.121874 
0.208506 -0.450226 -0.0993654 
0.128643 0.494584 0.13189 
-0.257264 -0.37288 -0.300071 
-0.287999 -0.4076 -0.0552718 
-0.298102 -0.352885 -0.255191 
-0.378362 -0.346639 -0.0283914 
-0.0231136 0.0719354 -0.0771204 
0.303137 -0.203351 -0.023034 
0.217159 0.0738883 0.305382 
0.407418 0.144557 0.207875 
0.268816 -0.456387 -0.0823226 
0.303722 0.0804676 0.2795 
0.123967 -0.387766 -0.319508 
0.313237 0.0340362 0.0521333 
0.0501367 0.10272 -0.0866342 
0.30047 -0.415235 -0.0414062 
-0.132643 -0.410242 -0.229794 
-0.399965 -0.419039 -0.181216 
0.371791 0.107374 0.0842931 
0.264365 -0.0610281 0.105072 
-0.171448 -0.235557 0.0757425 
0.239451 0.470532 0.0765308 
-0.397738 -0.38287 -0.0543638 
0.251034 -0.0463195 0.0214616 
0.126277 -0.123552 0.103628 
0.194693 0.297285 0.349784 
-0.0890277 -0.445217 -0.102099 
0.10905 0.0514404 0.290178 
0.264964 0.294468 0.347152 
0.0464695 -0.461102 0.1087 
0.283168 0.445231 0.0431765 
0.0521682 0.0166184 0.247664 
-0.0594615 0.344472 0.0414533 
-0.395632 -0.18057 -0.0598619 
0.0888251 0.011279 -0.0877309 
-0.218403 -0.468368 0.0543854 
-0.0644102 0.0309448 0.10744 
0.307004 -0.338416 -0.233977 
0.102226 -0.409369 -0.246956 
-0.408488 -0.345463 -0.200484 
0.226931 0.0268504 -0.0155946 
0.244318 -0.404825 -0.067258 
-0.32446 -0.396587 -0.0312796 
0.105744 -0.0243543 -0.0956027 
-0.310172 -0.226838 -0.222834 
0.257376 0.0906859 0.314309 
-0.428564 -0.284155 -0.0941004 
0.0293548 0.467114 0.0725048 
0.0281793 0.0428223 -0.103451 
-0.253033 -0.395978 -0.266661 
0.240248 -0.393102 0.00763379 
0.305028 -0.0287859 0.0740549 
0.273151 -0.456025 -0.0856699 
0.166071 0.431267 -0.0738465 
0.0537829 -0.473808 -0.00203097 
-0.342383 -0.424212 -0.165216 
0.390138 -0.388486 -0.109683 
-0.271271 -0.334724 -0.288073 
0.102312 0.459698 0.24214 
-0.0865639 -0.405025 -0.246156 
-0.180854 -0.460702 -0.042036 
-0.0133658 0.0333937 0.173841 
-0.0989473 0.00498165 0.0635277 
0.258882 0.0095664 0.00606878 
0.0306193 0.427834 0.240168 
-0.0800158 0.0212089 0.083204 
-0.0951856 -0.139342 0.0676557 
-0.305902 -0.433235 -0.13078 
0.134708 -0.477898 0.0863671 
-0.0229566 0.121565 0.20942 
0.304372 0.0196398 0.195097 
0.218718 0.478194 0.114684 
0.380389 -0.288265 -0.156429 
0.303562 -0.0348604 0.0837574 
-0.218152 -0.452147 -0.0699545 
-0.292518 -0.36657 0.00526724 
-0.0359704 -0.388147 -0.314893 
-0.124042 -0.47897 0.0197328 
0.306344 0.311472 0.318096 
0.362028 0.211359 0.303077 
0.369202 -0.288533 -0.17597 
0.192727 0.389544 -0.09581 
0.401255 0.306696 0.0595723 
0.14212 -0.432389 -0.159775 
0.356465 0.0768036 0.211609 
0.364106 -0.428599 -0.185664 
0.292992 0.0189861 0.164108 
0.175249 -0.0835409 -0.186518 
0.352184 -0.437748 -0.149786 
0.188196 -0.0380872 0.268136 
0.278078 -0.299727 -0.235061 
0.0938852 -0.113931 0.0452732 
0.200612 0.0958223 0.315747 
0.0203546 -0.460912 -0.0515273 
0.172198 0.297006 -0.13428 
0.0325356 0.472044 0.118036 
-0.194687 -0.46021 -0.0461395 
0.0758764 -0.107901 0.0641598 
-0.367601 -0.422986 -0.162283 
0.218064 0.232107 -0.117035 
0.24533 0.013739 0.236999 
-0.0303813 0.17778 0.200442 
-0.00669989 0.102627 0.203943 
0.361102 0.140213 0.0309435 
-0.0860919 -0.358944 -0.357987 
0.150984 0.490876 0.0340511 
0.0951632 0.466813 -0.00871722 
0.170497 0.488002 0.135981 
0.373843 -0.445213 -0.12742 
-0.397129 -0.349664 -0.212045 
-0.280995 -0.394811 -0.0100311 
0.184378 0.222026 0.354259 
0.122362 -0.0408708 -0.131724 
-0.115726 -0.430369 -0.15906 
-0.138447 -0.0724142 0.0368928 
0.299683 0.425863 0.137485 
-0.336605 -0.286348 0.0124843 
0.344768 -0.381616 -0.0450552 
0.239067 0.4625 0.00653233 
-0.356738 -0.350529 -0.0171249 
0.350001 -0.283928 -0.0518412 
0.300472 -0.33421 -0.0183401 
0.150722 -0.492269 0.0704949 
0.0435831 -0.414676 -0.222751 
-0.095163 -0.38187 -0.334393 
0.364426 -0.331462 -0.198659 
-0.0689919 0.0147013 -0.10544 
0.235904 -0.420117 -0.210915 
0.134016 -0.476241 0.000513186 
-0.0146159 0.0241624 0.170152 
0.244562 0.434836 -0.0351636 
0.274094 0.177626 0.339605 
0.213539 -0.448165 -0.112843 
0.232665 -0.414752 -0.0192967 
-0.229513 -0.463357 -0.0255013 
-0.158058 -0.0756037 0.0179911 
0.0635075 -0.443998 0.112474 
0.111474 -0.384888 -0.332097 
0.213326 0.479091 0.116981 
-0.32998 -0.393604 -0.0297335 
0.138979 -0.122567 -0.0269238 
0.118412 -0.0760848 -0.0315772 
0.414697 0.218325 0.213724 
-0.0407259 0.041106 -0.0892137 
0.360708 0.1564 0.290198 
0.14938 -0.0416892 0.270767 
0.0165232 0.127783 -0.083771 
0.149208 -0.0629664 -0.0953508 
0.313155 0.396627 0.193554 
0.208926 -0.434408 -0.157781 
0.318202 0.0494164 0.228407 
0.375621 -0.283536 -0.0905116 
0.119471 0.0810606 0.300402 
0.000703205 0.445013 0.0527834 
0.129097 0.488835 0.0279025 
-0.067293 0.0832075 -0.0342356 
-0.0122227 0.0741574 0.225228 
0.0151391 0.438394 0.215585 
0.372948 0.333109 0.205958 
0.222353 -0.0860706 0.153926 
-0.159436 -0.491173 0.0684476 
0.180622 -0.400933 -0.276991 
-0.430682 -0.370595 -0.131728 
-0.326159 -0.380653 -0.0238903 
-0.060784 -0.0416338 0.0988097 
0.274359 0.164239 0.334562 
-0.319179 -0.242545 -0.220858 
0.266738 0.402923 -0.0540738 
0.199649 -0.452132 0.0304724 
0.286839 0.155021 -0.0467585 
-0.400994 -0.259517 -0.0258516 
0.375217 0.257627 0.269479 
0.380556 0.277385 0.00884749 
0.385051 0.330067 0.0375973 
0.390632 -0.350193 -0.158799 
0.307317 0.0144765 0.047137 
0.0610019 -0.151545 0.0597999 
0.327649 -0.424977 -0.193273 
0.181785 0.0398593 0.304081 
0.051271 0.0613446 -0.090934 
0.0347737 -0.136394 0.072136 
0.215972 -0.422748 -0.206015 
0.207863 0.454561 -0.0298285 
0.19691 -0.025946 0.279375 
0.110845 0.491582 0.0513576 
0.187474 0.320077 0.345678 
-0.0691395 0.348896 0.075661 
0.353209 0.269198 0.297433 
-0.20672 -0.434174 -0.132369 
-0.100391 0.0130878 -0.0826627 
0.00738065 0.398019 -0.0389414 
0.154856 -0.117231 -0.0413063 
0.0318411 0.431854 0.236414 
-0.329873 -0.431196 -0.137919 
-0.196755 -0.45956 -0.0405762 
0.253004 0.463296 0.0604646 
0.198185 -0.395865 -0.294157 
0.24143 -0.099307 -0.084827 
0.348074 -0.434459 -0.160478 
0.0921851 -0.111202 0.144124 
0.0061617 0.0111125 0.196416 
0.169547 -0.475557 -0.0118602 
0.0492865 -0.325675 -0.33437 
0.204599 0.0260677 0.292787 
0.00969881 0.406054 0.238224 
0.210427 0.0383952 -0.0289425 
0.423341 0.1621 0.129427 
0.0780598 0.113933 0.280116 
-0.0411581 -0.457928 0.100022 
0.105266 0.471407 0.222155 
-0.291795 -0.32513 -0.265971 
0.048746 -0.0568949 0.211418 
0.291281 0.150481 -0.0379661 
0.347906 0.237552 0.312861 
-0.383501 -0.259158 -0.00855972 
-0.394642 -0.397984 -0.0541004 
0.157456 -0.0579594 -0.140468 
-0.192759 -0.483585 0.0441377 
0.12572 0.0402337 -0.0569388 
0.376877 0.0784035 0.158413 
0.140399 0.250347 0.346371 
-0.172706 -0.335261 -0.329988 
0.254651 -0.452859 -0.0870566 
-0.0897981 0.0604335 0.0470661 
0.149834 -0.41859 -0.21826 
0.0964637 -0.0646344 0.239386 
0.165497 0.38063 0.314895 
0.297285 -0.245619 -0.0183012 
0.0121677 0.453989 0.0532488 
-0.0551644 0.0384972 -0.0848102 
-0.343444 -0.135954 -0.00496938 
0.252598 -0.0633057 0.097443 
0.152169 -0.230381 0.0390289 
0.373662 -0.39966 -0.207947 
0.178554 -0.039402 0.268084 
0.11858 0.480861 0.188391 
-0.0677049 -0.424691 -0.175008 
-0.0492365 0.383891 0.0759138 
-0.26813 -0.260853 -0.270154 
0.212365 -0.000607606 0.279496 
-0.12198 -0.49597 0.0829168 
0.312537 0.148969 0.321866 
0.181646 0.426536 0.283343 
0.120548 -0.0492317 -0.0528436 
-0.0187279 -0.445639 -0.108104 
0.0272664 0.139569 -0.0883129 
0.0434897 -0.0191863 0.233218 
-0.27617 -0.416379 -0.192957 
0.168133 0.0521509 -0.0587067 
0.156581 -0.0591741 -0.146542 
0.206843 0.0116595 0.28688 
-0.101045 0.0330467 -0.0366801 
0.256994 -0.177006 -0.0179163 
0.30472 -0.15073 -0.0446391 
-0.363825 -0.145255 -0.0117695 
0.0764786 0.0732454 0.27248 
0.386963 0.180482 0.261495 
-0.0229359 0.116532 0.210484 
0.303341 0.430423 0.0332957 
0.401888 0.201533 0.239059 
0.392413 -0.389823 -0.169206 
-0.110667 -0.393017 -0.284486 
0.261423 -0.324156 -0.246937 
0.346467 0.382241 0.0528649 
-0.158371 -0.393798 -0.281936 
-0.153919 -0.0258763 -0.0428166 
0.125154 0.390031 0.304548 
-0.00219152 0.444546 0.0577754 
0.133692 -0.0503033 0.260816 
0.280299 -0.368332 -0.0324322 
-0.406683 -0.298761 -0.190594 
0.112979 0.477576 0.204564 
0.0880561 0.00346845 0.273791 
-0.00748651 0.444338 0.10024 
0.0822544 -0.4556 -0.0744375 
0.148306 -0.237684 -0.295738 
-0.0369706 0.136994 0.172329 
-0.0240035 -0.408572 -0.237002 
0.0375401 -0.424622 -0.185114 
0.0668612 -0.0104461 -0.130592 
0.102179 -0.483845 0.0205157 
-0.0915183 -0.468673 -0.0164348 
0.265133 0.448135 0.133168 
0.364168 -0.300604 -0.0646517 
0.114891 -0.0728801 -0.199425 
-0.0396409 -0.452465 0.102362 
0.179617 -0.438562 0.0667214 
0.0532149 0.479701 0.130712 
-0.39834 -0.441762 -0.0642069 
0.275396 0.416537 -0.0262188 
0.105322 0.0125494 0.283159 
-0.0256814 0.425519 0.0844112 
0.392193 -0.408441 -0.128428 
-0.0543858 0.0810376 0.124401 
-0.0320767 -0.476353 0.011931 
0.0640905 0.484853 0.134176 
0.0621233 -0.183348 0.0736783 
0.0169617 -0.46629 -0.0329426 
0.203072 0.379624 0.315527 
0.227286 -0.309399 -0.276319 
-0.174185 -0.482795 0.0435759 
-0.237957 -0.429957 -0.146504 
-0.204504 -0.426736 -0.161601 
0.255113 -0.236754 -0.00375954 
0.367393 -0.437457 -0.150038 
-0.130127 -0.459877 -0.0418781 
0.182116 0.297718 -0.132455 
-0.209919 -0.462987 -0.0308038 
0.103393 0.0614746 -0.0713472 
-0.411763 -0.233333 -0.126604 
0.269227 -0.317513 -0.236357 
0.121255 -0.0217205 -0.0525586 
0.299593 -0.129882 -0.0738571 
0.35923 -0.454304 -0.0929832 
-0.362705 -0.297805 -0.00519854 
0.0577834 0.0230278 -0.102254 
0.12987 -0.147003 0.00525152 
-0.102355 0.180178 -0.10451 
-0.409193 -0.316242 -0.191625 
0.0791887 0.0449745 0.271454 
0.373382 -0.282256 -0.165585 
0.146581 0.449187 0.255534 
0.0938057 0.317102 -0.117811 
0.388119 0.142038 0.245052 
0.0962032 0.43344 0.263376 
0.0240144 -0.497241 0.0794238 
0.331027 -0.458645 -0.0561468 
-0.28633 -0.183117 -0.21854 
-0.198208 -0.469184 -0.00432221 
0.142701 0.490763 0.146416 
-0.0507928 0.0219733 0.122863 
0.311109 0.0375043 0.194514 
0.0313759 -0.433227 -0.152023 
0.0419623 -0.0797989 0.154884 
0.352511 0.379728 0.131398 
0.146901 0.469003 0.226584 
-0.357434 -0.195947 -0.171876 
-0.429417 -0.407229 -0.166987 
-0.302359 -0.437124 -0.115984 
-0.39203 -0.195745 -0.121664 
0.406107 0.311168 0.166077 
-0.0203284 -0.0680994 0.117057 
0.04506 -0.487821 0.0424389 
-0.104897 -0.450298 -0.0863835 
0.0302856 -0.493062 0.0653039 
-0.116703 -0.424232 -0.177514 
-0.0460293 -0.377113 -0.346105 
0.209904 -0.440346 0.0147538 
-0.00295234 -0.388251 -0.313964 
0.347731 -0.209477 -0.165672 
-0.173521 -0.44226 0.0929747 
0.198527 -0.038029 -0.00570272 
0.343764 -0.190647 -0.149217 
0.225 0.0331521 0.271165 
-0.212032 -0.416744 -0.199164 
-0.0166973 -0.39502 -0.292363 
-0.00189978 0.0144294 0.186918 
0.219411 -0.0852869 -0.148641 
0.413016 0.28585 0.0838405 
-0.37878 -0.328205 -0.0237926 
0.0666342 0.362622 0.299387 
0.0924456 0.0491443 0.280441 
0.13945 -0.166746 0.0192329 
0.113123 0.423062 0.278129 
-0.022575 0.201963 0.264747 
0.0365482 0.452143 0.208389 
0.144966 0.0442442 -0.0501535 
-0.431726 -0.325378 -0.115086 
0.0524425 0.47354 0.159896 
0.278295 0.422357 0.199385 
0.24515 0.00376159 0.235462 
-0.0229388 -0.474039 0.0956745 
-0.126066 -0.395136 -0.278885 
0.180924 -0.322691 -0.308348 
0.250423 -0.450917 -0.0949766 
-0.170252 -0.420362 0.0971851 
0.260957 -0.314495 -0.248452 
0.325393 -0.268686 -0.0335223 
0.392257 0.113243 0.125732 
0.266793 0.427674 -0.0202673 
-0.00817704 -0.380704 -0.341347 
0.0527865 0.472439 0.0366436 
0.205993 0.00232369 0.285866 
0.0294674 -0.400864 -0.26464 
0.270392 -0.430408 -0.0632357 
-0.36554 -0.137366 -0.028487 
-0.157474 -0.349046 -0.339748 
0.123447 -0.420821 -0.205475 
0.367873 0.195241 0.293306 
-0.0418584 -0.227708 0.103183 
-0.0428948 -0.146631 0.0798251 
-0.0869953 -0.46103 0.102703 
-0.147641 -0.078945 0.0315934 
0.220393 -0.0864135 0.0437401 
0.01634 -0.112068 0.0899962 
-0.222566 -0.418625 -0.186253 
-0.0532822 -0.412022 -0.220181 
0.152584 0.474005 0.213733 
0.408537 0.133215 0.181049 
0.319992 0.0942291 0.0321245 
0.131511 -0.0169216 0.286832 
0.0575152 -0.457963 -0.0663607 
0.0202136 -0.122003 0.082797 
-0.00565448 0.023944 -0.112986 
0.259833 -0.0538469 0.134893 
0.193829 0.482289 0.132633 
-0.32252 -0.115764 -0.0201223 
0.0959504 -0.38506 -0.331512 
0.00834364 -0.442032 -0.118109 
0.337394 0.0910064 0.0542228 
0.0229282 0.107461 0.238284 
-0.136471 -0.370344 -0.35259 
-0.364514 -0.450289 -0.0528277 
0.209428 0.475123 0.150514 
0.293327 0.042963 0.0222236 
-0.396587 -0.19317 -0.0321691 
0.0880836 0.428586 0.266901 
-0.192485 -0.394486 -0.279738 
0.288616 -0.0202438 0.146605 
0.333508 0.404537 0.0989856 
0.336709 0.0440126 0.142155 
0.229229 0.00890863 0.255822 
0.157722 0.0552722 -0.0502389 
0.154922 0.478499 0.191746 
0.223907 -0.405782 0.0222994 
0.0375717 0.472432 0.0678669 
0.0610655 -0.309763 0.102909 
0.192478 -0.0707208 -0.12389 
-0.288621 -0.415724 -0.201749 
0.293951 0.155151 0.329532 
0.142686 -0.0337989 -0.0347262 
0.33369 0.0735552 0.0549144 
0.140032 -0.127176 0.112365 
0.0851066 -0.0252686 -0.136679 
-0.00558871 -0.391407 -0.29618 
0.346699 0.102667 0.265713 
-0.299636 -0.371444 -0.245974 
0.00342341 -0.490664 0.0528137 
0.109013 -0.00552039 0.280909 
-0.0847298 -0.32119 -0.344448 
0.41365 0.258969 0.0717134 
-0.253768 -0.11178 -0.178019 
-0.0408021 -0.478457 0.0193036 
0.35164 0.281886 -0.035989 
0.377257 0.350471 0.0803993 
-0.0533458 0.0136244 -0.111764 
-0.0571278 -0.422594 -0.185579 
0.288292 0.440035 0.0711508 
-0.260655 -0.356935 0.0555353 
-0.239373 -0.422373 -0.171693 
0.28325 0.18373 -0.0698524 
-0.0537388 0.0178061 -0.107618 
0.223374 -0.0219767 0.228217 
0.119476 -0.119725 -0.0184099 
-0.0609365 -0.395188 -0.287601 
0.144543 -0.412988 0.0931795 
0.207653 -0.0778292 -0.12938 
0.198796 0.48246 0.12539 
0.176369 0.481995 0.169742 
0.0459629 -0.394728 -0.292627 
0.00827383 -0.400473 -0.264911 
0.297908 0.40618 0.198434 
0.212986 -0.233004 0.00485544 
0.201241 0.00688012 0.292721 
0.0400908 -0.0808351 0.138636 
0.00691758 -0.0540613 -0.176032 
0.328927 0.364447 -0.00644764 
-0.429364 -0.284646 -0.121096 
-0.0396099 0.405307 0.0697145 
-0.00903474 -0.420417 -0.19323 
-0.0439133 -0.00820616 0.127716 
0.0857615 0.424173 0.269266 
-0.00150201 0.0835889 0.204796 
0.387756 -0.414754 -0.107681 
0.110289 -0.111906 0.0090024 
0.198535 -0.434177 0.0427795 
0.374159 -0.409042 -0.208071 
0.283104 0.0981149 -0.0195324 
0.0661877 0.466929 0.203311 
0.156065 -0.00596523 0.298159 
-0.0217302 0.0200809 -0.112978 
0.314228 0.0489492 0.181877 
0.115336 0.49507 0.0718614 
0.168851 -0.367887 -0.323586 
-0.224238 -0.383534 -0.316907 
-0.417793 -0.430142 -0.137789 
0.363391 -0.253551 -0.0762344 
-0.095133 0.00825355 0.0684463 
0.299299 -0.0191248 0.132147 
0.194232 0.488033 0.0927823 
0.348184 0.143848 0.0112951 
0.298425 -0.0100458 0.197281 
-0.388866 -0.406775 -0.0511994 
-0.389777 -0.279284 -0.0205417 
-0.283133 -0.230747 0.0383406 
-0.00812846 -0.407994 -0.235278 
0.216262 0.0518479 0.293978 
0.0130128 0.395249 0.247133 
0.207715 -0.0981592 0.0525254 
0.0108725 -0.359517 -0.355977 
-0.240982 -0.403329 -0.243733 
0.36227 0.376404 0.181896 
0.432826 0.192136 0.148036 
0.264001 0.447169 0.154063 
0.336394 0.185208 0.32013 
0.254541 0.44102 0.193582 
0.126383 -0.0908453 0.210318 
0.288483 -0.0182641 0.151734 
0.387299 0.0994213 0.136185 
0.171227 0.494614 0.0626056 
0.264682 -0.109242 -0.0814055 
-0.000174521 -0.15371 0.0746544 
0.368157 -0.452755 -0.0997623 
0.269261 0.453869 0.0612964 
0.0308683 0.446075 0.216337 
-0.0053034 0.443359 0.133813 
0.111787 0.460878 0.242388 
0.193409 0.47772 0.157564 
0.379811 0.0870614 0.160497 
-0.191795 -0.455312 -0.0557494 
0.197698 -0.444862 -0.123441 
0.134017 -0.395072 -0.296769 
-0.0944239 -0.0985782 0.0643644 
-0.0267372 -0.112857 0.0882714 
-0.41711 -0.34891 -0.0744032 
0.266611 0.45152 0.111013 
0.221958 -0.362175 -0.279577 
0.169031 -0.035619 0.27759 
0.300258 0.414134 0.16791 
-0.0184075 -0.417293 -0.204789 
0.0768501 0.447566 -0.0361598 
-0.341759 -0.336952 -0.223006 
0.0874912 0.477651 0.0187298 
-0.430542 -0.329702 -0.147049 
-0.261817 -0.445679 -0.016367 
0.239726 0.0563498 0.294832 
0.167406 0.242099 -0.125427 
0.310208 0.345614 -0.0396796 
0.158762 -0.0199283 -0.033261 
0.406538 0.275465 0.194808 
0.179442 -0.0114811 0.294942 
0.371522 0.134921 0.264547 
0.234981 -0.297916 0.0323629 
0.220871 -0.447881 -0.0675583 
0.0799501 -0.373509 -0.344994 
-0.22802 -0.456731 -0.0535863 
0.380585 0.115476 0.0947401 
0.385749 -0.438564 -0.123059 
-0.0563714 0.0572212 -0.0705422 
0.169436 0.495625 0.068267 
0.270422 -0.324548 0.00864575 
-0.0518901 0.0317273 -0.0919729 
-0.116942 -0.465668 -0.0221356 
0.0972036 -0.0710593 0.230123 
-0.328836 -0.125967 -0.00541209 
0.0479545 0.456345 0.208598 
0.191867 -0.342601 -0.302951 
0.135566 -0.0913378 0.213533 
-0.229117 -0.479097 0.0363591 
0.361078 0.236378 0.299093 
-0.0268976 -0.386868 -0.317648 
-0.0901953 -0.496124 0.0883047 
-0.346118 -0.270432 -0.210498 
0.186055 0.13586 0.32171 
0.408273 0.294941 0.0822548 
0.252843 0.257844 0.35607 
-0.02806 -0.447497 -0.097064 
0.0851787 0.473262 0.208981 
0.298384 -0.00821186 0.0436636 
0.307287 0.42066 0.126496 
0.285999 0.0178107 0.0255293 
0.313754 -0.149577 -0.149241 
0.306287 -0.214333 -0.202704 
0.0387214 -0.410656 -0.230208 
-0.323049 -0.283544 -0.221942 
-0.0579303 0.0487969 0.118962 
0.16173 0.000294515 -0.0374156 
-0.0820315 0.0110114 0.0811927 
0.0130636 0.460357 0.123882 
0.286513 -0.269696 -0.012939 
-0.339176 -0.44234 -0.0935229 
0.239091 -0.336662 -0.265698 
-0.167209 -0.389899 -0.299984 
-0.023856 -0.416136 -0.206682 
-0.182856 -0.475189 0.0112925 
-0.184303 -0.0926017 0.00922859 
0.183711 -0.0450344 0.240554 
0.345626 -0.379176 -0.228048 
-0.0707197 0.343811 0.0848007 
0.163983 0.394747 -0.0971974 
0.281255 -0.418071 -0.226715 
0.347491 -0.178543 -0.123107 
-0.106379 0.0180218 0.0356642 
0.0700504 -0.0423161 0.246157 
0.227139 0.452504 -0.0226854 
0.222743 -0.424563 -0.00203296 
0.40787 0.18638 0.0731135 
0.224369 0.451929 0.220626 
0.159209 -0.126964 0.0922618 
0.240529 -0.443204 -0.122279 
-0.29265 -0.447545 -0.0804141 
0.357815 0.1004 0.0677046 
-0.241892 -0.460539 0.0290383 
0.202997 -0.209555 -0.00179272 
0.0650151 -0.0234516 -0.146485 
0.246256 -0.422018 -0.209431 
-0.3235 -0.296083 -0.220408 
0.0728967 -0.390012 -0.310011 
-0.406003 -0.221641 -0.126734 
0.154441 -0.42334 -0.194242 
0.333675 0.126044 0.0176121 
0.307092 0.0423158 0.18043 
-0.340779 -0.347116 -0.225114 
0.265672 0.0430805 -0.00115698 
-0.0911289 -0.430618 -0.154679 
0.142387 -0.437847 -0.141851 
0.0990275 0.4896 0.158224 
-0.058851 -0.30426 0.112878 
-0.0417241 -0.101602 0.0887347 
0.328352 -0.452564 -0.101362 
0.0954581 0.308043 -0.119527 
0.253496 -0.397148 -0.0625459 
0.16736 0.49102 0.119042 
-0.174806 -0.0893683 0.0121595 
0.401752 0.298506 0.0551903 
-0.226336 -0.0891054 -0.0155781 
0.322213 -0.326329 -0.0272565 
-0.107041 -0.454461 -0.0629794 
0.00388459 0.425257 -0.00150875 
-0.269453 -0.373598 0.0373592 
0.156198 0.389815 -0.0999856 
0.12837 -0.449809 0.0965711 
0.251899 0.0500377 -0.0132959 
0.205507 0.446305 0.246171 
0.32101 0.412197 0.124788 
-0.0157736 0.43148 0.173106 
0.311073 0.267081 0.334237 
0.213921 -0.0378727 0.000668969 
0.404228 0.124582 0.181904 
0.253397 0.286873 0.353126 
-0.0648483 0.371195 0.124569 
0.400195 0.132248 0.114996 
0.349335 -0.444219 -0.127132 
0.11786 0.31297 -0.121472 
-0.188145 -0.410755 -0.21936 
0.0680902 -0.313002 -0.327931 
-0.0595321 0.36696 0.163869 
-0.0659543 0.317879 0.0455988 
-0.208982 -0.398245 -0.265777 
0.256096 0.389113 0.286479 
0.2506 -0.309127 0.0229277 
-0.223038 -0.46166 0.0509342 
-0.155394 -0.409969 -0.222158 
0.407328 0.190276 0.230744 
-0.374936 -0.273175 -0.20461 
0.326671 0.297411 0.307946 
0.329894 0.114999 0.0283175 
0.0712643 -0.477064 0.00840295 
0.0368238 -0.436866 -0.138161 
-0.131074 -0.4363 -0.13187 
0.244719 -0.200169 -0.0113325 
0.21705 0.138492 0.325732 
0.310752 0.00389466 0.107163 
-0.089878 -0.491364 0.0638614 
0.156347 0.0454512 0.305847 
0.258921 -0.0590304 0.123813 
-0.018599 0.433073 0.0811393 
-0.247668 -0.447782 0.0222711 
0.381622 0.0917945 0.174489 
0.0725245 -0.454862 -0.0740787 
-0.320578 -0.297499 -0.227712 
0.130974 0.0610205 -0.0593832 
0.256813 0.439268 -0.0190051 
-0.249127 -0.407896 -0.223687 
0.161869 0.0625152 0.308313 
0.323114 0.2131 0.334053 
0.145948 0.129462 0.314805 
0.206139 0.440382 0.255476 
-0.183462 -0.424247 -0.175213 
-0.0524091 0.0866639 0.133742 
0.147324 -0.180473 0.0200857 
0.0826815 0.4822 0.0312874 
0.349136 0.331606 -0.00223799 
-0.431519 -0.36073 -0.132444 
-0.429044 -0.361026 -0.144173 
-0.390061 -0.417604 -0.178867 
0.249313 -0.0264794 0.230487 
0.183022 0.0455275 0.303902 
0.127413 -0.0533822 -0.157849 
0.335316 0.389441 0.140801 
0.130971 -0.0904587 -0.0528324 
0.289547 -0.424617 -0.0475764 
0.334857 0.398685 0.0434207 
0.276046 -0.0529441 0.119609 
-0.395246 -0.296784 -0.201144 
-0.184634 -0.391372 -0.286524 
-0.211684 -0.370463 -0.328569 
0.247317 -0.177109 -0.0199661 
0.365614 -0.446095 -0.120259 
-0.0390114 0.110107 -0.0451743 
0.310761 -0.15197 -0.0479963 
0.33717 0.246815 0.319532 
0.265099 0.0723647 0.296948 
-0.280983 -0.270958 -0.266844 
0.132607 0.459453 -0.0395255 
0.173661 0.052586 0.306259 
0.231325 -0.217601 -0.00328973 
-0.107567 -0.0609145 0.0579689 
-0.368403 -0.402298 -0.0376109 
0.163163 -0.13604 -0.0252186 
-0.391946 -0.4405 -0.10136 
0.14656 0.499401 0.103585 
0.312054 0.368754 -0.0300122 
-0.0924466 -0.346991 -0.355134 
0.0160778 -0.404662 -0.252462 
-0.0780433 -0.394122 -0.287549 
0.252123 -0.402485 -0.236545 
0.242693 -0.420718 -0.0901413 
0.403274 0.22051 0.0574858 
0.297134 0.0429569 0.0265528 
0.0599503 -0.399004 -0.27761 
-0.431239 -0.335449 -0.113126 
0.0444032 -0.149583 0.0640792 
-0.414861 -0.331651 -0.0632427 
0.214105 -0.440833 -0.00688703 
-0.247414 -0.0864935 -0.0267424 
-0.110093 -0.115485 0.05799 
0.246818 0.447032 0.188417 
0.0319309 0.0213257 0.230583 
-0.176224 -0.477791 0.0233979 
0.189373 0.00672729 -0.0274168 
-0.375677 -0.149769 -0.0359009 
0.39729 0.119017 0.133656 
-0.0138579 0.396975 -0.0223341 
-0.0358248 -0.48625 0.0420143 
0.340384 -0.455437 -0.0934563 
0.0778417 0.409513 -0.0802556 
0.0875304 0.412618 -0.0806633 
0.213163 0.408011 -0.0800813 
-0.131699 -0.435404 -0.137557 
0.259283 -0.432821 -0.163647 
-0.191474 -0.442021 -0.108441 
-0.353456 -0.218075 -0.189808 
0.0252566 -0.069477 0.134375 
0.17871 0.439745 0.266117 
0.29032 0.0950253 -0.00785099 
0.0479464 -0.119198 0.0740829 
0.241 -0.0685912 0.126216 
0.00789406 0.457854 0.113539 
0.195558 0.0517491 -0.049779 
0.279553 -0.33893 -0.00568769 
0.0488601 -0.408957 -0.241953 
0.208962 0.411404 -0.0769964 
0.0752813 -0.38312 -0.335446 
-0.0319457 0.00748087 -0.120651 
-0.250759 -0.416284 -0.195097 
-0.376903 -0.4386 -0.107922 
-0.0722535 0.0842458 -0.0257303 
0.016915 -0.347481 -0.348237 
0.115349 0.455603 0.249828 
0.230122 -0.0760235 0.0918597 
0.381411 0.0915795 0.168799 
0.28768 -0.385232 -0.0349589 
0.196764 0.471515 0.193547 
0.207811 0.481843 0.0927299 
-0.0572406 -0.486298 0.0445217 
-0.0372341 -0.281421 0.110168 
0.123506 -0.107242 0.0432928 
0.0361564 0.4716 0.0790687 
0.13034 -0.403114 -0.2683 
-0.254201 -0.327487 -0.300065 
0.400695 0.126809 0.202809 
0.391462 -0.353072 -0.127731 
0.145241 -0.422122 -0.201737 
0.225569 -0.381493 0.0409603 
0.178527 -0.394463 -0.299843 
-0.180508 -0.485355 0.0534551 
-0.0441045 -0.405245 0.113937 
-0.0407474 0.383879 0.026033 
0.145059 -0.473027 -0.0144743 
0.189865 0.0517986 -0.0577439 
-0.0247788 -0.422832 -0.185848 
0.113824 0.449206 0.255961 
0.115835 -0.12181 0.129898 
0.147485 -0.439323 -0.139582 
0.289424 -0.0418589 0.0517923 
-0.0137126 0.438384 0.114244 
0.251635 -0.0607223 0.111601 
0.0906853 -0.413064 -0.233953 
0.309255 0.405766 0.161519 
-0.100299 -0.469679 -0.012143 
-0.317087 -0.254495 0.0276217 
0.389502 -0.334627 -0.151664 
0.0282996 -0.418798 -0.204509 
-0.291575 -0.337367 -0.266333 
-0.0550552 -0.327351 -0.341067 
0.00522881 -0.437094 -0.140714 
0.0383241 0.423902 0.248185 
0.0871199 0.491926 0.122983 
0.158295 0.353359 0.327439 
-0.247057 -0.398282 -0.258187 
0.124606 0.484207 0.0178409 
0.181855 -0.357399 0.076579 
0.0707881 0.469128 0.206314 
0.209207 0.474911 0.0126924 
0.0746717 0.381124 0.291104 
0.174975 0.464189 -0.0337463 
0.230467 0.0974689 -0.0418519 
0.0910343 -0.492015 0.0949441 
0.19794 0.067261 -0.0515598 
0.252267 -0.354626 0.0218733 
0.131875 -0.424337 -0.187031 
-0.41533 -0.38674 -0.197678 
-0.0686327 -0.403636 -0.254555 
-0.353154 -0.410175 -0.0383988 
-0.0334116 0.396263 0.0239923 
0.209366 -0.403944 -0.267909 
0.333347 -0.417563 -0.231184 
0.287638 0.38715 -0.0439113 
0.304541 0.00208044 0.126006 
0.194234 -0.0784366 -0.102793 
-0.0128239 0.437115 0.135273 
0.364964 -0.384148 -0.0617131 
0.178796 -0.0907254 0.193544 
-0.146926 -0.388809 -0.297067 
-0.432855 -0.349086 -0.130712 
0.181959 -0.116344 -0.0519019 
-0.334029 -0.447715 -0.079191 
-0.112185 -0.472775 0.0979107 
0.0702695 -0.457871 0.106312 
0.123423 -0.0902777 -0.0453133 
-0.190548 -0.446817 -0.0888571 
0.0652601 -0.385754 -0.322355 
0.369904 -0.432323 -0.0777708 
0.373863 -0.430093 -0.184929 
0.345735 -0.419886 -0.22092 
0.149016 -0.05832 -0.0166327 
0.0330157 -0.423331 -0.183345 
-0.0160392 -0.165574 0.0802013 
0.260511 0.435102 -0.0190197 
0.118634 -0.489524 0.0455414 
0.0660286 0.479476 0.160326 
-0.0101406 0.420325 0.0133282 
-0.130096 -0.469837 -0.0115312 
-0.230998 -0.439637 -0.116457 
-0.272659 -0.415737 -0.0538157 
-0.300777 -0.342932 0.0184721 
0.166077 0.386334 0.313558 
-0.163566 -0.0957474 0.0242598 
0.116883 0.0652589 -0.0656635 
0.0655945 0.399794 0.280547 
0.373101 0.147395 0.269466 
0.22468 0.183212 0.348319 
0.246183 -0.439844 -0.139455 
-0.408865 -0.441289 -0.0780157 
-0.111279 -0.409695 -0.232693 
0.0442923 -0.445635 -0.106326 
0.292776 -0.204153 -0.019819 
0.307654 -0.42394 -0.197377 
-0.210275 -0.140569 0.0353634 
0.363549 0.222257 0.301071 
0.0379706 0.458494 0.0203104 
-0.19213 -0.385272 -0.317128 
-0.205771 -0.24069 0.0638913 
-0.194136 -0.483635 0.0700851 
0.227146 -0.42982 -0.0636095 
0.281934 0.035835 0.0148794 
0.407128 0.148513 0.103705 
0.0946218 -0.431498 -0.167398 
0.388895 -0.327997 -0.151453 
-0.222824 -0.358714 -0.321117 
-0.116029 0.0120926 -0.0511809 
0.174178 -0.453155 -0.0844847 
0.401275 0.271958 0.0464311 
-0.270681 -0.412209 -0.206214 
-0.130604 -0.45477 0.101228 
0.117387 -0.113595 0.0655824 
0.133771 0.00930873 -0.052278 
0.28916 0.145282 -0.0360963 
-0.404873 -0.387152 -0.0625616 
0.190302 -0.368584 -0.309453 
-0.0322782 -0.386805 -0.319314 
-0.0443065 0.374637 0.0252979 
-0.0830754 -0.403842 -0.250927 
-0.0187295 0.393835 -0.0154403 
0.388375 0.106049 0.12195 
-0.0347932 -0.358943 -0.35362 
0.185543 0.490708 0.0802026 
0.106089 -0.386108 -0.330257 
-0.310115 -0.44063 -0.0587623 
0.169955 0.440957 -0.0627232 
0.23456 -0.110835 -0.0624947 
-0.0948347 -0.149396 0.0731969 
0.364283 0.356569 0.048651 
0.220341 -0.0826782 -0.125153 
-0.29782 -0.384915 -0.0352052 
0.194013 -0.0936005 0.0356268 
0.169128 -0.0088615 -0.0303552 
-0.0846402 -0.100223 0.068698 
0.226901 0.0891486 -0.0370323 
-0.11457 -0.453971 -0.0687746 
0.177038 -0.440612 -0.13611 
0.40776 0.355755 0.153819 
0.156301 -0.253943 -0.299946 
-0.253992 -0.451042 0.00295865 
0.0651121 0.0604804 0.2625 
0.116297 -0.413106 0.105551 
-0.0986303 -0.40032 -0.264551 
-0.372322 -0.320034 -0.019733 
0.00733616 -0.475594 -0.00173933 
0.107375 -0.118813 0.109229 
-0.277198 -0.384276 0.0204322 
0.295355 -0.432433 -0.165253 
0.288873 -0.312101 -0.233662 
-0.207606 -0.392962 -0.282554 
0.191281 -0.420969 -0.206344 
-0.0352231 -0.478673 0.0214814 
0.116592 -0.0768776 0.229249 
-0.128435 -0.418614 -0.194851 
0.280522 0.425914 0.184961 
-0.0757831 0.0387961 -0.0728234 
0.229651 -0.39846 -0.272114 
-0.0654103 0.0483125 0.103962 
0.150385 -0.0538289 -0.108494 
-0.274304 -0.260528 -0.267416 
0.0176975 0.403544 0.245066 
-0.407331 -0.310697 -0.190825 
0.0324134 0.462273 0.159369 
0.136109 0.4565 -0.0426431 
0.275335 0.424144 0.205776 
0.117878 -0.0294442 0.275842 
0.379067 -0.432753 -0.0929588 
-0.335889 -0.365507 -0.0168011 
-0.323992 -0.334585 0.00184971 
-0.404985 -0.393162 -0.0645093 
0.0680426 -0.0983118 0.0954534 
-0.415438 -0.438109 -0.0923625 
0.0256957 0.460046 0.0434541 
0.194535 -0.424104 -0.19786 
0.0563165 0.466651 0.0155619 
0.180844 0.445173 -0.0538674 
0.0214422 0.421935 -0.0295 
0.308754 -0.0261693 0.0966211 
-0.260208 -0.402371 0.0321213 
-0.208056 -0.308733 -0.316202 
0.0242252 -0.438811 0.111765 
-0.0443468 0.34163 -0.0013897 
0.275404 -0.294919 -0.237045 
0.152291 -0.0974208 -0.0588496 
-0.117819 -0.47274 -0.000966264 
0.355319 0.0783021 0.223248 
-0.0247637 0.0282403 -0.105473 
0.0559904 -0.0909954 0.100915 
0.294988 0.215032 -0.0851872 
0.347495 -0.312459 -0.0498836 
-0.219008 -0.381333 -0.319496 
0.366614 -0.450982 -0.110704 
0.230362 -0.287444 -0.27001 
0.0497927 0.0108987 -0.114029 
0.160286 -0.0185839 0.292044 
-0.161381 -0.217456 0.0752418 
-0.274428 -0.31338 -0.282566 
-0.108313 -0.43911 -0.123944 
0.121611 -0.0730962 0.236427 
0.168894 -0.160793 -0.00770727 
-0.00462122 -0.409746 -0.23061 
0.227543 -0.445177 -0.115833 
0.344907 -0.312267 -0.21301 
-0.270001 -0.423897 -0.169715 
0.327236 0.389212 0.0141121 
0.217103 -0.0878889 0.10216 
0.102041 -0.188418 0.0617559 
0.240391 -0.44692 -0.109895 
-0.387008 -0.406843 -0.221963 
-0.355659 -0.222853 0.0182714 
-0.0249839 -0.425144 -0.180096 
0.0582634 0.145999 0.272857 
-0.368907 -0.246583 0.00523758 
-0.249779 -0.394362 -0.28101 
0.145641 0.110628 0.314663 
0.122773 -0.2211 0.053806 
0.151358 -0.43529 -0.153553 
-0.319733 -0.253259 -0.221741 
-0.103961 0.033452 0.00659336 
0.0694683 0.00724841 -0.106822 
0.236615 -0.411392 -0.015767 
0.277764 0.071884 0.286539 
-0.0115437 -0.436836 -0.135598 
0.392082 0.249588 0.238347 
-0.263417 -0.414223 -0.200967 
0.112226 -0.447574 -0.108903 
-0.395196 -0.212247 -0.136679 
0.122585 -0.427509 -0.175746 
-0.0404284 -0.475058 0.00787751 
0.28098 0.428935 0.164549 
-0.0245363 0.419578 0.179244 
0.145817 -0.479914 0.0126247 
-0.391533 -0.360522 -0.0442039 
-0.162687 -0.063681 0.00658556 
0.370891 -0.269086 -0.163836 
-0.056302 -0.400894 -0.265694 
-0.227661 -0.0982285 -0.00795457 
-0.115915 -0.421519 -0.187512 
0.289033 0.115727 0.313418 
0.147703 0.441883 -0.0645347 
0.0168621 -0.259468 -0.302732 
0.0293739 0.347529 -0.0843925 
-0.076813 -0.0225098 0.0871272 
-0.068041 -0.413233 -0.219291 
-0.038853 -0.409457 -0.233065 
0.131134 -0.0705714 0.241039 
0.114902 0.0978154 -0.070275 
-0.192053 -0.40283 -0.246711 
-0.0801638 -0.438162 -0.125179 
0.114769 -0.105868 0.188019 
0.344662 0.0481807 0.10201 
-0.22183 -0.461871 -0.0392014 
-0.184158 -0.355516 -0.334538 
-0.428106 -0.350819 -0.15474 
-0.395823 -0.180446 -0.0534467 
0.27306 -0.234801 -0.230375 
0.220205 -0.34086 0.0510419 
0.253583 -0.442714 -0.0846567 
0.206252 -0.418228 0.0403113 
0.279603 0.0466017 0.00650426 
-0.0446789 0.389523 0.0602577 
0.272394 0.437149 0.1751 
0.164367 -0.0752022 0.208372 
0.074314 0.428689 0.261596 
-0.0105984 -0.453509 -0.0784734 
0.306381 -0.319077 -0.0181893 
0.204187 -0.202877 -0.258173 
0.00743016 0.456775 0.0873041 
0.273573 0.259936 0.353398 
0.231542 -0.088226 0.0667443 
0.229227 -0.110037 -0.0659189 
0.141012 -0.129768 0.164955 
-0.119073 0.0074031 -0.0483922 
0.117103 -0.42939 -0.17335 
0.370317 0.103502 0.234966 
-0.0504837 0.385409 0.159126 
0.140575 -0.0497986 -0.136709 
-0.433179 -0.347767 -0.115462 
0.106451 -0.00810148 -0.0801591 
-0.0300596 -0.00223712 0.142191 
0.11501 -0.0346338 -0.124619 
0.278786 0.368917 -0.0562921 
-0.427197 -0.31003 -0.146236 
0.161027 0.489554 0.13885 
-0.184405 -0.47599 0.0161446 
0.00256632 0.0511898 0.200668 
0.198537 0.468217 0.203192 
-0.27087 -0.383386 0.030703 
0.127009 -0.0494433 -0.0303515 
-0.218312 -0.47079 0.00131477 
0.256836 0.135034 0.327018 
0.292599 -0.306254 -0.233631 
0.346483 -0.345418 -0.219759 
0.0490551 0.448569 -0.0100055 
-0.0777084 0.333641 0.129164 
-0.136257 -0.435664 -0.133645 
0.388468 0.247885 0.241363 
0.0583068 -0.451845 -0.0885243 
0.147433 0.0112538 -0.0469224 
-0.20783 -0.412634 -0.214986 
-0.0178552 0.137535 0.197586 
0.121324 0.432547 0.270498 
0.243518 -0.372703 -0.257297 
0.12846 -0.396252 -0.294537 
0.31244 -0.388904 -0.0345702 
-0.324097 -0.420962 -0.176797 
0.0603632 0.462369 0.00760203 
-0.121596 -0.443037 -0.105934 
0.279286 -0.0224601 0.0284339 
0.0926738 0.494981 0.103459 
0.0485634 0.0760851 0.254252 
0.131238 0.45685 0.249196 
-0.270575 -0.400466 -0.248671 
0.386043 -0.423931 -0.109915 
0.272765 0.0736797 0.288947 
0.0602658 -0.0657319 -0.201338 
0.0045849 -0.490106 0.0964533 
-0.0810389 -0.378094 -0.340129 
-0.284734 -0.422055 -0.0672668 
0.0863452 -0.415038 -0.220427 
0.359138 0.213154 0.307148 
-0.0846948 0.0715455 0.0636802 
-0.277049 -0.0888569 -0.116478 
-0.194137 -0.438578 0.084235 
0.170498 0.4761 0.195866 
0.00767752 0.415273 -0.0241266 
-0.151868 -0.446538 -0.0940274 
-0.182537 -0.431859 0.0929873 
0.117349 -0.0974714 0.0114138 
-0.3976 -0.388377 -0.0557351 
0.0267067 0.43096 -0.0123037 
0.340672 -0.451889 -0.0585543 
-0.391727 -0.360591 -0.218749 
-0.207817 -0.469393 -0.00970154 
0.296689 -0.000464042 0.0392873 
0.123586 0.0448216 -0.0598845 
-0.241158 -0.401187 0.0581405 
0.350404 -0.423668 -0.204731 
0.268005 -0.135901 -0.0435951 
0.389386 -0.433965 -0.156964 
0.0442931 0.0299347 -0.106722 
0.18512 -0.0238317 -0.0189542 
-0.0291949 -0.461853 -0.0440453 
0.234124 0.0458102 0.280079 
0.0481532 0.145338 -0.0935274 
0.280784 -0.327335 -0.00473288 
0.23814 -0.331594 0.0397648 
0.0784355 -0.458705 -0.0660217 
-0.344425 -0.29453 -0.214824 
0.186603 0.48839 0.0597637 
0.310173 -0.281785 -0.0251423 
-0.248609 -0.412003 -0.214998 
0.11367 -0.440602 -0.127692 
0.198118 0.381947 0.315404 
0.116961 0.0526158 0.295748 
-0.430846 -0.323872 -0.137684 
0.278396 0.0986378 -0.0278165 
0.188819 0.371669 0.320493 
0.0183895 -0.498332 0.087638 
0.291745 -0.127671 -0.146763 
-0.33549 -0.405498 -0.230785 
-0.271707 -0.158131 0.0250849 
-0.420776 -0.384177 -0.0883546 
-0.0132292 0.0711974 -0.0877605 
0.226631 -0.21368 -0.00345008 
0.0674602 -0.467089 -0.0355427 
-0.306944 -0.421517 -0.176536 
-0.0125675 0.116169 0.244953 
0.185026 -0.404835 -0.263393 
0.0870661 0.0809246 -0.077068 
0.173009 -0.0688181 -0.103123 
0.272319 -0.0513521 0.188309 
-0.419008 -0.256977 -0.130998 
0.262522 0.382835 0.288649 
-0.0108635 0.0208783 -0.113372 
0.203339 0.472153 -0.00225153 
0.307509 0.306574 0.320326 
-0.305392 -0.23347 0.0349041 
0.0976333 0.127009 -0.0854018 
0.340456 0.0481574 0.0985803 
0.104607 -0.0224446 -0.101027 
0.357656 -0.299137 -0.196048 
0.226736 -0.39622 0.0295287 
0.134806 0.488061 0.0302801 
-0.022023 -0.485129 0.0937461 
-0.113507 -0.0503594 -0.166103 
0.0483488 -0.438257 -0.135047 
0.340769 -0.213787 -0.0515904 
-0.415787 -0.238408 -0.123393 
0.0950524 -0.396263 -0.294689 
-0.312422 -0.347302 -0.00334045 
0.271787 0.335799 0.326437 
0.0222799 0.109203 -0.0844226 
-0.30047 -0.115048 -0.00541244 
-0.349473 -0.31731 -0.22099 
0.307265 -0.420869 -0.208781 
-0.142883 -0.473774 0.00257179 
0.135664 -0.466 -0.0469271 
0.100432 0.0989093 -0.0759075 
-0.00339186 0.410062 0.222025 
0.0923233 0.334623 0.327078 
0.170829 -0.481948 0.0184663 
0.153079 -0.218986 0.0323548 
-0.06023 0.340084 0.0444901 
-0.102898 -0.465882 -0.0280645 
0.382201 -0.355711 -0.184906 
0.253061 0.457608 0.13486 
0.325129 -0.148751 -0.118861 
-0.186549 -0.393051 -0.281129 
0.0662584 -0.0907123 0.172367 
-0.123271 0.00329193 -0.0169611 
-0.126071 -0.478608 0.0945771 
0.308298 0.122515 0.309185 
0.153746 -0.134389 0.147664 
0.366263 -0.237358 -0.0897481 
0.111189 -0.372792 0.105803 
0.189371 -0.389955 -0.308215 
0.41926 0.16606 0.175545 
-0.39317 -0.308012 -0.0306614 
-0.427518 -0.304569 -0.148635 
0.135312 -0.123158 0.097228 
0.397763 0.324015 0.125409 
0.112342 -0.131165 -0.00441535 
-0.31065 -0.228927 0.0339199 
0.370659 -0.24665 -0.137001 
-0.0221839 -0.404592 -0.256652 
0.129604 -0.077757 -0.065812 
0.193485 -0.115271 0.135422 
0.213068 -0.454436 -0.0777018 
0.217339 0.475872 0.131317 
0.303729 0.400553 -0.010727 
0.274647 -0.413204 -0.0512788 
0.0928152 0.0120829 -0.0834452 
0.293614 0.42072 0.156705 
0.26748 -0.289255 -0.242753 
-0.262123 -0.40572 0.0223181 
0.255994 -0.355558 -0.243719 
0.313739 0.100378 0.290319 
-0.277261 -0.407438 -0.0433421 
-0.0928817 -0.477802 0.0984061 
0.141482 -0.00708171 0.294732 
0.145196 -0.242933 0.0484273 
0.236894 -0.0761424 0.0383602 
0.170289 -0.392807 0.0809722 
0.194262 -0.445461 -0.119176 
0.181284 -0.486445 0.0296262 
0.363043 -0.268181 -0.177915 
0.0298702 0.430554 -0.0231412 
0.0379012 -0.479377 0.013146 
-0.0141863 0.0796936 0.217178 
-0.0992023 -0.461063 -0.0471818 
0.0694701 0.434888 0.254193 
0.272988 0.422306 -0.0191931 
-0.168714 -0.431927 -0.147377 
-0.312848 -0.279401 -0.237565 
0.171116 0.1835 0.33836 
-0.268251 -0.4369 -0.121941 
-0.0928229 -0.386082 -0.31589 
-0.0279328 -0.0468216 -0.162854 
0.186033 -0.0283351 -0.0158375 
0.275559 -0.336057 -0.00170989 
0.393247 -0.393544 -0.159819 
-0.132459 -0.360856 -0.352385 
-0.306796 -0.445356 -0.0953114 
-0.254567 -0.119478 0.00651486 
0.319306 0.417848 0.0488665 
-0.0135906 -0.471514 0.0987371 
0.100287 0.419193 -0.0787117 
0.310972 -0.293457 -0.0228603 
0.196123 -0.241386 0.0189068 
-0.00671014 0.444206 0.16186 
0.242898 -0.218413 -0.0066332 
-0.13688 -0.0127595 -0.0198745 
0.0493858 -0.398423 -0.277735 
-0.364972 -0.171726 -0.132046 
0.328032 -0.237614 -0.200817 
0.0718327 -0.435617 -0.145405 
0.0218138 0.0371523 0.2232 
-0.217888 -0.151367 0.0372817 
-0.382232 -0.442101 -0.101264 
-0.0364239 -0.41965 -0.195573 
0.0197418 0.452876 0.0317298 
0.28809 -0.294898 -0.233418 
0.0702226 -0.0225726 -0.141348 
0.200365 -0.278215 0.0438463 
0.155084 -0.121063 0.177785 
-0.332582 -0.439778 -0.107715 
0.394692 -0.362433 -0.150659 
0.0271592 -0.0530335 0.17884 
0.191114 -0.452335 -0.0929851 
0.143514 -0.37879 -0.333365 
-0.376065 -0.155389 -0.0192654 
0.268848 0.340827 0.324821 
0.139348 -0.129843 0.15957 
-0.172821 -0.390255 -0.290163 
-0.15792 -0.466347 -0.0217436 
0.383099 -0.430811 -0.172536 
0.299783 -0.460363 -0.0696204 
0.0167718 0.440311 0.00528938 
0.00439379 0.199052 0.289513 
0.170856 -0.478207 0.0621972 
0.0673444 -0.437991 -0.142229 
0.0141378 0.416307 -0.0309574 
-0.37594 -0.429888 -0.134334 
0.356511 -0.225497 -0.16398 
0.385111 -0.346182 -0.172303 
0.137353 -0.0925786 -0.0543929 
-0.416747 -0.367144 -0.188767 
-0.112644 -0.478576 0.0172278 
0.0822418 -0.48839 0.041232 
-0.00519855 -0.486686 0.0403586 
0.0420248 0.362451 -0.0847087 
-0.397598 -0.393721 -0.0573869 
0.0895717 -0.0464474 0.252765 
0.0899593 0.474731 0.0147701 
0.364613 -0.361398 -0.20592 
-0.0685513 0.100685 0.103492 
0.0720844 0.12812 -0.0885821 
0.160387 -0.318992 0.0777548 
-0.0457073 -0.0278563 0.120711 
0.226767 -0.433627 -0.162582 
0.0352725 0.269672 0.308139 
0.203176 -0.343262 -0.294642 
0.0886008 -0.411719 -0.239175 
-0.425831 -0.351834 -0.094552 
0.182534 0.346445 0.337976 
0.287559 0.433955 0.134972 
-0.0571915 -0.483605 0.0961526 
0.0323153 -0.476136 0.10268 
0.0922005 -0.418227 -0.207885 
0.144331 -0.123616 0.0865644 
0.0417791 0.475521 0.128928 
0.125478 -0.119055 0.173335 
-0.077922 -0.436874 -0.130659 
-0.133547 -0.0391705 0.0293662 
-0.195224 -0.315087 0.0899122 
-0.174485 -0.42589 0.0964323 
0.107842 -0.041338 -0.146238 
-0.260323 -0.451808 -0.00919206 
0.165566 0.496422 0.0638236 
0.00250457 -0.44044 -0.118349 
-0.0266737 0.102835 -0.0578833 
0.370974 0.0684999 0.110055 
-0.233084 -0.191954 0.0437902 
0.115587 -0.455386 -0.0798731 
0.350597 0.175669 0.303693 
-0.179848 -0.465404 -0.0224328 
-0.304153 -0.447192 -0.0695476 
-0.0906581 0.0907716 0.0233422 
-0.330711 -0.408806 -0.221111 
0.282752 0.443676 0.118507 
0.254474 -0.224726 -0.00613482 
0.0591452 0.419361 -0.0578452 
-0.0906734 -0.383366 -0.320372 
0.0654195 0.456116 0.226178 
0.150814 -0.410685 -0.237409 
0.306005 -0.427926 -0.183232 
0.269571 -0.258164 -0.00655816 
-0.151385 -0.0666132 0.0191783 
0.127092 0.140392 -0.0811097 
-0.401902 -0.361584 -0.0551412 
-0.0679414 -0.453606 -0.0753525 
0.163228 0.48906 0.144962 
0.373791 0.236385 0.284707 
-0.156803 -0.479896 0.0253124 
0.189299 -0.413447 -0.236046 
0.215497 -0.0954935 0.0714201 
-0.0319513 0.104961 0.222969 
0.26882 -0.436699 -0.14822 
0.103132 -0.0123853 -0.0883285 
-0.0616352 -0.39968 -0.267201 
-0.13765 -0.464765 -0.0296058 
0.298558 -0.125274 -0.0862541 
0.341639 0.385703 0.0441731 
-0.248768 -0.421344 -0.178821 
-0.386615 -0.170316 -0.0268528 
0.144751 0.0865989 -0.0589528 
0.0971445 -0.073713 0.225122 
-0.408752 -0.214682 -0.0869253 
0.00030427 0.000167396 0.182421 
0.286549 0.417724 0.1965 
0.225718 0.171428 0.337198 
0.359777 0.0691613 0.189261 
-0.293313 -0.123109 -0.159557 
0.113471 -0.0337362 -0.0782832 
0.160065 -0.491387 0.0541845 
0.371075 0.352776 0.057166 
-0.0932287 -0.474245 0.00774552 
0.16231 0.220588 0.35081 
-0.0896694 -0.458258 -0.0536919 
-0.222228 -0.408493 -0.228853 
-0.0122637 -0.0317375 0.145804 
0.0871987 -0.381649 -0.339682 
-0.142661 -0.395325 -0.280352 
-0.271021 -0.307796 0.0521762 
-0.0669959 -0.394173 -0.28925 
0.171511 -0.442923 0.0733711 
-0.235799 -0.11924 0.00791552 
0.322746 -0.368836 -0.234497 
0.0534688 0.470461 0.182101 
0.0215684 0.464685 0.111661 
0.20594 -0.421188 -0.206925 
0.0393255 -0.026712 0.225964 
0.0572498 -0.449786 0.109574 
-0.0420026 0.144699 -0.0337915 
0.365745 -0.222059 -0.117485 
-0.245803 -0.427044 -0.157684 
-0.0684928 0.184169 0.142245 
0.27637 0.450407 0.0365468 
0.0934826 -0.174086 0.0570446 
0.296441 0.0159783 0.142607 
0.0556515 0.116865 0.265334 
0.0113928 -0.104534 0.0989809 
0.0984576 -0.151993 0.0304109 
0.233016 0.0360219 0.267358 
0.240409 0.0769524 -0.029594 
-0.390703 -0.366414 -0.0449207 
0.355386 -0.207147 -0.140592 
-0.0972022 -0.451975 -0.0804114 
-0.422274 -0.25076 -0.104854 
-0.260574 -0.392284 -0.282327 
0.236854 -0.0168537 0.00407345 
0.340389 0.384826 0.0345576 
0.141387 -0.461758 -0.0550536 
0.329004 -0.334441 -0.0311509 
-0.325608 -0.144344 0.0165199 
0.287111 0.419155 -0.00656787 
0.247823 0.362524 0.319165 
0.125583 0.493925 0.141201 
-0.0863927 -0.394361 -0.280503 
0.191346 0.0648762 0.303357 
0.119288 -0.115509 0.0705149 
0.376588 -0.308232 -0.0826159 
0.284998 -0.458672 -0.063889 
-0.108078 -0.344822 -0.350569 
-0.234681 -0.0675637 -0.0663465 
0.174195 -0.213126 0.0123249 
-0.104798 -0.475703 0.00529559 
-0.139128 -0.423534 -0.177396 
0.0160536 -0.413256 -0.228316 
0.226009 -0.421203 -0.00540013 
-0.235734 -0.310194 0.0708547 
0.306518 -0.213106 -0.0258492 
0.280221 0.0876798 -0.0179419 
-0.355422 -0.414155 -0.194085 
0.137452 -0.433418 -0.156404 
0.395619 0.119512 0.206037 
0.0526183 -0.023207 -0.152359 
-0.234799 -0.430955 -0.142291 
-0.314861 -0.285114 -0.236094 
-0.353156 -0.371419 -0.0235761 
-0.202251 -0.425189 -0.167044 
0.242871 -0.405201 -0.0618606 
0.32995 0.405003 0.117118 
0.292851 -0.438308 -0.146577 
0.225745 0.429516 -0.0530451 
0.0460467 -0.434504 -0.144195 
0.386381 0.245569 0.0132872 
0.118569 -0.0299729 -0.0662357 
0.175938 0.398031 0.307251 
-0.179391 -0.301164 -0.319079 
0.368254 0.148242 0.279608 
-0.0894045 0.0696861 0.00347584 
0.229921 -0.275528 0.0245816 
-0.156301 -0.38131 -0.326362 
-0.422315 -0.420536 -0.0987383 
0.243458 0.466492 0.0429035 
0.256975 0.462388 0.0713925 
0.146679 0.486519 0.0203658 
0.320795 0.415563 0.116047 
-0.0481958 -0.493193 0.068764 
0.26485 0.398037 -0.0554081 
0.230625 0.388414 -0.0797767 
0.31794 -0.276385 -0.0298942 
0.0529754 0.447054 -0.0222394 
0.0605123 -0.124169 0.0650515 
0.0520358 -0.090786 0.137283 
-0.00416498 0.443685 0.156805 
0.158698 0.494054 0.0519264 
0.287963 0.223702 0.348718 
0.236137 -0.0810126 0.0516073 
0.269551 0.382096 0.282316 
0.117671 -0.0640511 -0.183588 
0.0116627 0.444074 0.0204613 
-0.113143 0.300025 -0.0614649 
0.11749 -0.154088 0.0238215 
0.0317848 0.0812434 -0.0863517 
0.139083 0.499001 0.0861881 
0.309275 0.425249 0.0960045 
0.427912 0.205036 0.17818 
0.337775 -0.36092 -0.230167 
0.109883 0.483276 0.174713 
-0.00931147 0.346563 0.268785 
0.134985 -0.0483017 -0.0261349 
-0.364727 -0.312971 -0.220096 
-0.00374411 0.0812364 -0.0874082 
-0.418759 -0.402335 -0.0900161 
0.315755 0.413962 0.125269 
0.285436 0.2983 0.339846 
0.11823 -0.00322585 0.28617 
0.359838 0.118717 0.264573 
-0.071816 -0.0532565 0.0847789 
-0.0251752 0.42396 0.0758339 
-0.0296901 0.410516 0.0441093 
-0.426949 -0.310806 -0.0799117 
-0.201126 -0.46429 -0.0319534 
0.275052 -0.358721 -0.226651 
0.111791 -0.122177 0.133795 
0.0514697 0.478164 0.140428 
0.387585 -0.380698 -0.101193 
0.0444777 -0.0418413 0.221804 
-0.0434432 0.0123985 0.133501 
0.148052 -0.125623 0.169954 
-0.373641 -0.338423 -0.0222863 
-0.105767 0.0242448 -0.0535822 
0.238159 -0.438373 -0.145864 
-0.378243 -0.263411 -0.198724 
-0.0132919 0.436804 0.0731406 
0.0962351 0.411917 0.285709 
-0.0441759 -0.490702 0.0593991 
0.358245 -0.42831 -0.0605054 
0.359193 -0.440922 -0.144448 
-0.231214 -0.450142 0.0474918 
0.180837 0.464121 0.221744 
0.075785 0.469994 0.208886 
0.28411 0.417193 0.205654 
0.311326 -0.445981 -0.119329 
-0.290236 -0.395963 -0.0467972 
0.342315 0.394031 0.106418 
0.228959 0.426731 0.261986 
0.237466 -0.417939 -0.221361 
-0.0988184 -0.0515256 0.062992 
0.287903 0.440472 0.0274514 
0.375281 -0.279187 -0.160406 
-0.0566714 -0.0143848 -0.132759 
0.238098 -0.23894 0.000856014 
0.11293 -0.108645 0.000451898 
0.0150504 0.036455 0.215874 
0.378036 0.177878 0.277333 
0.380592 0.106048 0.0980997 
0.134312 -0.212745 0.0423453 
-0.0369486 0.0990771 -0.050068 
0.317943 -0.377659 -0.236995 
0.190542 0.111544 0.32023 
-0.155175 -0.40262 0.103534 
-0.06419 -0.418916 -0.200176 
0.328213 -0.400364 -0.0392625 
-0.236897 -0.433734 -0.137764 
-0.0968772 -0.283697 0.107107 
0.107096 -0.449956 0.103004 
0.337702 0.104361 0.276581 
0.066161 -0.466582 -0.0289887 
0.0220632 -0.0024725 0.21307 
-0.258654 -0.43711 -0.123957 
0.394898 -0.394419 -0.154367 
0.326451 -0.422776 -0.203597 
0.0962478 -0.145269 0.0223527 
-0.399234 -0.320366 -0.20314 
0.276947 -0.0612889 0.0650535 
0.340187 0.121663 0.0355359 
-0.39503 -0.327965 -0.0392355 
-0.057497 -0.4277 -0.170282 
0.240336 0.0818152 0.310714 
0.0876242 0.0571456 -0.0766432 
0.323449 0.0479675 0.218961 
0.316858 0.0323919 0.0609774 
0.196925 0.485362 0.102052 
0.29678 -0.420876 -0.214482 
0.159467 0.475494 -0.00446358 
-0.352566 -0.361683 -0.0201185 
0.265732 0.00601768 0.014087 
0.380909 0.131141 0.0805867 
0.382986 0.151095 0.0569155 
-0.0406548 -0.381271 0.114226 
0.286941 0.427085 -0.000316255 
0.389036 -0.32338 -0.115052 
-0.191179 -0.415673 -0.206509 
-0.251401 -0.43093 0.0218141 
0.331101 -0.421742 -0.206496 
-0.42156 -0.422089 -0.160455 
0.24962 -0.43646 -0.154169 
0.0478082 0.00608859 0.244552 
-0.427553 -0.383479 -0.113202 
-0.432171 -0.365279 -0.128682 
0.185292 0.420299 -0.0797377 
0.38512 -0.412221 -0.103308 
-0.0672885 -0.428559 -0.164358 
0.0140617 -0.392022 -0.3029 
0.0598103 -0.499762 0.0893912 
0.2666 0.21807 -0.0971946 
-0.0805671 0.00188576 -0.11051 
0.23586 -0.407805 -0.254746 
-0.059467 -0.481155 0.0247186 
0.0317773 0.0984819 0.243843 
0.299113 -0.453459 -0.0939251 
0.117747 -0.203757 0.0551849 
0.0221992 -0.463204 -0.0467479 
0.322773 -0.27239 -0.217586 
0.0765752 0.0644113 0.270277 
0.139359 -0.360978 -0.333538 
0.254083 0.0480412 0.266255 
-0.0475489 -0.465219 -0.0318931 
0.103767 0.423452 -0.0777899 
-0.238216 -0.102338 -0.00680117 
-0.0228334 -0.407317 -0.246615 
-0.35173 -0.350305 -0.228556 
0.160312 0.274803 -0.134826 
-0.0592698 0.100992 0.119315 
0.149566 -0.409895 -0.246527 
-0.0737972 0.0166624 -0.101163 
0.393066 -0.395842 -0.169685 
0.351838 0.0900996 0.245944 
-0.0443647 -0.168763 0.0842831 
-0.0395985 0.366295 -0.00242257 
-0.333522 -0.322306 -0.217053 
0.185021 0.0121188 0.298118 
0.271295 -0.363255 -0.0149497 
-0.386158 -0.333891 -0.0324651 
0.344878 -0.432658 -0.053579 
0.0336473 -0.0651614 0.169577 
0.377078 0.0888824 0.183146 
-0.0341641 0.096049 0.16108 
0.122848 0.173283 0.322804 
0.197184 -0.0328575 0.27103 
0.194665 0.489573 0.0685116 
-0.0664148 -0.409146 -0.230246 
0.205906 0.0211536 0.290715 
0.261312 0.185306 0.344775 
-0.0350123 -0.0472601 0.119962 
0.107957 -0.33466 -0.333167 
0.124503 -0.307863 -0.326168 
0.181709 -0.339688 -0.309 
0.255111 -0.371909 -0.243788 
-0.114169 -0.490797 0.0710622 
0.314044 0.0301206 0.0565077 
-0.154579 -0.352075 0.105543 
0.0671266 -0.369943 -0.349077 
0.0561893 0.464371 0.197798 
0.126433 0.4504 -0.051722 
-0.250695 -0.464311 -0.025915 
0.00568537 -0.0259376 0.174762 
0.141046 -0.366828 -0.335086 
0.00766926 0.444551 0.0339522 
0.235577 -0.123133 -0.048983 
0.282703 -0.127447 -0.157672 
0.141123 -0.0167759 0.288688 
0.362538 -0.379058 -0.215693 
0.0926466 -0.44106 -0.13266 
-0.0951706 -0.46775 -0.0213602 
0.107919 0.493399 0.123136 
0.385954 -0.309934 -0.12789 
0.0418441 -0.406574 -0.248196 
0.308359 -0.0200933 0.0943304 
0.0685416 -0.109872 0.070211 
-0.270786 -0.345615 0.0470835 
0.223209 0.0881737 0.316176 
0.213296 -0.413235 0.0349449 
0.21086 0.458714 0.219271 
-0.205068 -0.460336 -0.0446406 
0.357695 0.349709 0.021381 
-0.0450749 -0.472413 -0.00688145 
0.175332 0.407135 0.296942 
0.223653 0.472041 0.0258809 
0.0633411 0.472231 0.0277493 
0.180643 0.48387 0.0186951 
0.350482 -0.36075 -0.220961 
0.0872733 0.440925 0.250688 
0.301987 -0.146748 -0.0490008 
0.0740977 -0.420051 -0.205213 
0.407509 0.151584 0.207487 
0.119041 -0.00266609 -0.0577521 
-0.123369 -0.146098 0.0656654 
-0.249963 -0.333268 -0.301924 
0.17493 0.0724747 0.308802 
-0.407412 -0.361898 -0.205173 
0.000527417 0.409905 -0.0260655 
-0.393889 -0.291107 -0.199874 
0.164926 0.491347 0.03893 
0.141978 -0.407139 0.0965565 
0.0487408 0.350547 0.293631 
0.266786 0.156867 0.334395 
0.156234 -0.135714 0.127166 
0.205856 0.067386 0.300379 
0.263963 0.455723 0.108019 
0.161688 0.06798 0.309273 
0.173219 0.442338 0.26511 
0.188635 -0.468104 -0.0405333 
0.186606 -0.0565103 0.206476 
0.24309 0.0875291 0.317082 
0.104422 0.417216 0.282571 
0.0336099 -0.0723491 0.154297 
0.184041 -0.396715 0.0713969 
0.113588 0.452427 -0.0458404 
-0.306988 -0.368614 -0.0234072 
-0.374414 -0.427353 -0.144726 
0.32522 0.104529 0.284943 
0.0500151 -0.196236 0.0826556 
-0.251312 -0.300309 -0.29474 
0.217645 -0.376222 -0.285696 
-0.431462 -0.285625 -0.103072 
-0.0399054 0.0629619 0.149411 
0.227391 -0.0816109 0.132816 
0.0897143 -0.401362 -0.273307 
0.033993 -0.0994783 0.0969186 
0.277734 -0.313313 0.00142657 
-0.223718 -0.476092 0.0145015 
-0.15436 -0.490138 0.0716301 
0.0881582 -0.491004 0.0510921 
0.0949226 -0.103602 0.0565862 
0.169355 -0.0362179 -0.0235012 
-0.166139 -0.449289 -0.0867791 
0.353668 0.0758466 0.0757978 
0.35114 -0.18715 -0.105473 
0.0138282 -0.417305 0.112555 
0.388277 -0.42976 -0.117389 
0.11887 -0.0719499 -0.0358226 
0.154965 0.0407377 0.304416 
-0.115855 -0.381273 -0.330703 
0.182449 -0.10608 0.0543448 
0.143042 0.424523 -0.0839396 
0.30535 0.0123788 0.124301 
0.111442 0.0675642 -0.0656035 
-0.177172 -0.450373 -0.0753938 
-0.228349 -0.410606 -0.22212 
-0.0300803 -0.0337582 0.129534 
0.16192 -0.132734 0.152498 
0.197057 -0.211497 -0.000712037 
-0.311808 -0.113669 -0.0120486 
0.277926 0.42245 -0.0169666 
0.193956 0.473034 -0.00575009 
0.034284 -0.390725 -0.310158 
0.177684 -0.369691 -0.317526 
0.081091 -0.482285 0.100762 
-0.292306 -0.443305 -0.094384 
0.392851 0.140758 0.235227 
0.110476 0.413066 -0.0873959 
-0.389802 -0.412021 -0.0519749 
0.276509 -0.323675 -0.230101 
0.0167839 0.458461 0.0658886 
0.336865 -0.419551 -0.222551 
-0.0688735 -0.397791 -0.274539 
0.00560733 -0.176093 0.0781945 
0.302082 -0.136967 -0.148862 
-0.0934317 -0.453116 -0.0695596 
-0.361214 -0.28765 -0.00214247 
0.346299 0.139394 0.0140191 
0.233574 0.44228 0.238491 
0.0382272 0.400345 -0.0601856 
0.268724 -0.317741 0.00724143 
-0.0897431 0.0628627 -0.00367029 
0.24558 0.403904 0.276222 
-0.0211422 0.189246 0.22213 
0.193825 0.472213 0.183881 
0.033309 0.386471 -0.0711646 
0.332656 0.213239 0.32941 
0.0963826 0.112653 -0.0814494 
0.142221 -0.132754 0.122654 
-0.362339 -0.446555 -0.0828046 
-0.433343 -0.326425 -0.121273 
0.345812 -0.425521 -0.201223 
0.265448 -0.334341 0.0111046 
0.376443 -0.261936 -0.142542 
0.0999901 0.0209749 -0.0732746 
0.178948 0.487535 0.0347882 
-0.0659009 -0.441409 -0.118833 
0.29124 -0.055966 0.0889015 
0.391237 0.334653 0.10333 
0.19094 -0.255607 -0.283878 
0.336417 0.393136 0.0364205 
0.0334205 -0.468348 -0.0240579 
0.158234 0.475765 0.205642 
-0.28969 -0.340803 -0.27102 
0.307327 -0.411265 -0.237904 
0.0024474 -0.438239 -0.128123 
0.0622369 -0.158096 0.058497 
0.227679 0.0790511 -0.0337297 
-0.227857 -0.413458 -0.204979 
0.166271 -0.118564 -0.0467033 
0.374592 0.0773062 0.110349 
0.145029 -0.411162 -0.23663 
-0.426496 -0.41237 -0.16707 
0.324107 0.377199 -0.00738071 
-0.401609 -0.331606 -0.203084 
0.086462 0.0248032 -0.0865527 
-0.0335799 -0.396856 -0.27595 
0.108527 0.0825032 0.296938 
-0.0388218 0.413453 0.137751 
0.429627 0.212308 0.11332 
0.369699 -0.34975 -0.0690646 
-0.147755 -0.379617 -0.332417 
-0.389696 -0.425462 -0.155447 
0.30625 -0.387426 -0.239111 
0.162911 0.491302 0.1224 
0.281247 -0.294369 -0.233576 
0.378371 0.082023 0.16321 
-0.202495 -0.38279 -0.325176 
0.368358 0.0979353 0.0856043 
0.40838 0.282613 0.0646723 
0.139656 -0.0893158 0.00753212 
-0.244582 -0.426003 -0.163802 
-0.0070009 -0.487644 0.0955518 
0.371799 -0.274489 -0.0856801 
0.0318681 -0.459236 0.107716 
-0.387131 -0.173487 -0.0864644 
0.0343189 -0.458387 -0.063728 
0.212217 -0.420843 0.0272327 
0.168178 -0.450441 -0.0939374 
0.141227 -0.0503363 -0.125477 
0.213506 0.431202 -0.0603631 
-0.0851263 0.0289669 0.0794782 
0.194245 -0.0636004 0.00317813 
-0.378308 -0.154568 -0.0319871 
-0.204876 -0.39985 -0.256771 
0.0834536 0.00317282 0.269805 
0.318721 0.14645 -0.0184561 
-0.166841 -0.419617 -0.185757 
0.194231 -0.200271 -0.00271817 
0.16967 -0.0551268 -0.0146272 
-0.388128 -0.246 -0.00891552 
0.0592028 0.459154 0.212915 
-0.264115 -0.171407 0.0323091 
0.141937 0.451706 0.252285 
0.0797219 0.489691 0.135438 
0.0422894 0.27738 0.312366 
-0.0331817 0.00707451 0.144248 
-0.0176715 -0.383724 -0.329837 
0.266587 0.0521753 -0.00556285 
0.129748 -0.415917 -0.217665 
0.277352 0.437879 0.00629832 
0.280292 0.436681 0.140927 
-0.118215 -0.0353706 0.0482419 
0.384394 -0.438713 -0.106071 
0.152215 -0.0322482 -0.0320269 
0.361288 0.0874713 0.22172 
0.320563 0.375845 -0.0126709 
-0.0725845 -0.494843 0.081652 
-0.326853 -0.122455 -0.0106916 
0.301532 0.433005 0.0794111 
-0.289832 -0.397334 -0.250414 
0.0321254 -0.271047 -0.309058 
0.146253 -0.484207 0.023268 
0.28875 -0.291732 -0.0125366 
-0.0703541 -0.435835 -0.137779 
-0.0408358 -0.446012 -0.10501 
0.086149 0.48996 0.111679 
-0.0737393 -0.486457 0.0956558 
0.316136 0.335058 0.294587 
-0.358825 -0.129417 -0.0340647 
-0.160245 -0.459055 -0.0496633 
0.359546 -0.362648 -0.0553221 
0.343578 0.120058 0.0398825 
-0.380778 -0.382079 -0.22919 
0.236274 -0.373225 0.0302531 
-0.0990237 -0.0292754 0.0637744 
0.0776995 -0.430462 -0.168153 
0.302026 -0.418372 -0.22771 
0.386904 -0.436749 -0.147272 
0.104407 -0.115869 0.0949323 
0.140068 -0.12015 0.0733128 
0.264322 -0.122531 -0.171103 
0.22778 -0.434878 -0.0825597 
0.179838 -0.436263 -0.146181 
0.215558 -0.273723 -0.276593 
-0.341782 -0.118998 -0.0321368 
-0.00724563 0.429059 0.197738 
0.340278 -0.400002 -0.0422658 
-0.339833 -0.34963 -0.0109785 
-0.0160386 -0.118182 0.0893022 
0.160509 -0.156221 -0.0048099 
0.391579 -0.344844 -0.155203 
0.380293 0.0981153 0.203754 
0.103031 -0.389267 -0.318084 
-0.258777 -0.33093 -0.296505 
0.0979715 0.430002 0.267458 
0.349241 0.137065 0.017866 
-0.163663 -0.462472 0.0911176 
0.0321403 -0.478293 0.0102613 
0.105256 0.382895 -0.101762 
0.173228 -0.123785 0.0883374 
-0.401182 -0.379262 -0.0578106 
-0.168477 -0.0664192 0.00449143 
0.418302 0.276215 0.108216 
0.27613 -0.324736 -0.00131934 
0.210563 -0.340312 0.0581659 
0.295936 -0.0127767 0.13981 
-0.419534 -0.418167 -0.0944412 
0.049593 -0.422166 -0.197349 
0.381667 0.17504 0.269323 
0.0386165 0.0371243 -0.104378 
-0.417729 -0.40607 -0.0855385 
0.142222 0.0228769 0.301614 
0.11977 -0.324329 -0.3291 
-0.170317 -0.466903 0.086612 
0.213227 -0.0859967 0.175774 
0.292737 -0.0384803 0.0560243 
0.182465 -0.22727 0.0166678 
-0.405018 -0.375803 -0.0609502 
0.2782 -0.0619125 0.0849746 
-0.231129 -0.442439 -0.102247 
0.111173 0.13222 0.302476 
-0.108456 -0.463195 0.100789 
0.0473456 -0.0350148 0.229389 
0.0296986 -0.116947 0.0834499 
0.199802 -0.451723 -0.096669 
-0.0563857 -0.108741 0.0788307 
0.187338 -0.125419 -0.0447505 
0.090279 0.490538 0.134555 
-0.138649 -0.465248 -0.0239393 
0.384495 0.210749 0.267477 
0.0520338 -0.355991 -0.35005 
-0.00613925 0.0684324 -0.0937766 
-0.023647 -0.474127 -0.00146999 
0.00607399 -0.0699404 0.123269 
-0.309106 -0.132417 0.0120871 
-0.114998 0.00691111 -0.076069 
0.383682 -0.395047 -0.194614 
0.38603 -0.39625 -0.102852 
0.102564 0.477837 0.0140775 
-0.248891 -0.397092 0.0491668 
0.177344 -0.105785 -0.0627627 
-0.131131 -0.43864 0.104897 
0.0533122 0.458254 0.210801 
0.119486 -0.0384944 -0.122314 
0.298015 0.43073 0.0296437 
0.251927 0.145151 0.330687 
0.0108085 -0.353845 -0.353971 
0.311118 -0.457711 -0.078028 
0.32498 0.093005 0.274608 
0.109991 -0.117671 0.000901685 
0.00417306 -0.327646 -0.341076 
-0.249608 -0.470749 0.00411601 
0.128272 0.0929893 0.308088 
0.274357 -0.360823 -0.0203042 
0.113951 -0.460509 0.0984493 
-0.401155 -0.231737 -0.0276664 
0.115871 -0.00889057 -0.0668238 
0.0726716 0.47994 0.167482 
0.412272 0.137547 0.146595 
0.20176 -0.10179 0.0771035 
-0.384307 -0.212558 -0.00562728 
-0.396754 -0.230201 -0.0226732 
0.319353 -0.435121 -0.16117 
0.123845 0.459839 -0.0373991 
0.240383 0.0935328 -0.0324937 
0.18533 0.477805 0.170333 
0.277931 0.44862 0.0499063 
-0.365428 -0.134924 -0.0422878 
0.0694518 -0.00292936 -0.119326 
0.0136032 -0.495291 0.0787985 
-0.168301 -0.439049 -0.119176 
0.343724 -0.231477 -0.0544883 
-0.233056 -0.0764541 -0.0287427 
0.2684 -0.392064 -0.0495814 
0.0594052 0.395127 -0.0799444 
0.192329 0.485627 0.122964 
0.00337869 -0.068216 -0.187211 
0.349156 -0.373921 -0.046505 
-0.326785 -0.358456 -0.0144804 
-0.0833191 -0.459305 -0.0461391 
-0.0231811 0.387769 -0.00891005 
0.127132 -0.0189963 0.283326 
-0.0211036 -0.480854 0.0277047 
0.387135 -0.313664 -0.122468 
0.187973 -0.0349892 0.272427 
-0.134347 -0.20388 0.0848913 
0.262574 0.0514867 0.270692 
0.408297 0.270604 0.196472 
-0.244072 -0.429615 -0.14585 
-0.224509 -0.425607 -0.165024 
0.0836477 0.264212 0.332979 
0.117653 -0.0302721 -0.0711343 
0.182321 0.431302 -0.0725679 
0.0602354 0.451663 0.226516 
0.270234 -0.448284 -0.111697 
0.316886 0.158527 0.323426 
-0.31809 -0.126251 -0.00114001 
0.0431138 0.0396612 -0.101557 
-0.24663 -0.357299 0.0654807 
0.120154 -0.491381 0.0551367 
-0.348626 -0.342928 -0.0108319 
-0.0905829 0.0312852 0.0703265 
-0.144872 -0.49167 0.0717931 
-0.171948 -0.451657 -0.0774297 
-0.0383833 -0.319571 -0.334764 
0.12514 -0.0818852 -0.0576984 
0.276415 0.377566 -0.0553999 
0.31575 -0.373439 -0.0310807 
0.207315 0.483224 0.0479362 
0.199461 -0.404567 -0.266117 
0.282374 -0.335359 -0.0107351 
-0.204821 -0.444462 -0.101931 
0.222228 -0.417134 0.0114734 
-0.0769699 -0.0106236 0.0879069 
0.236302 -0.396877 -0.262875 
0.323379 -0.19655 -0.0397044 
-0.205546 -0.0767417 -0.0155306 
0.122574 -0.0273633 0.279328 
0.248347 0.465913 0.0592272 
0.112926 -0.0953794 0.200918 
-0.183692 -0.395908 -0.272052 
0.0213531 -0.0572443 0.158593 
-0.158125 -0.405153 -0.243554 
0.17281 0.456485 0.24029 
0.350797 -0.189404 -0.125382 
0.161287 -0.0630015 -0.155107 
0.35878 0.385639 0.147127 
0.372172 -0.294145 -0.177413 
0.274994 0.00158142 0.0193828 
-0.0176596 0.0946315 -0.0714072 
-0.181734 -0.209746 0.0672805 
0.111557 0.129985 -0.0830407 
0.0577573 -0.0773156 0.186875 
0.421457 0.17383 0.106869 
0.221696 -0.423369 0.00345751 
0.14799 -0.335863 -0.325931 
0.028823 -0.172139 0.0744002 
0.143722 -0.187356 0.0275286 
0.106712 0.00366332 0.28393 
0.225097 -0.30553 0.0428448 
0.370065 0.354374 0.0621252 
0.0980814 -0.109092 0.0669776 
0.118509 -0.0406681 -0.0662062 
0.305543 -0.135548 -0.142913 
0.383365 0.255987 0.0123894 
-0.311675 -0.300247 -0.244773 
0.0972702 -0.394519 -0.300835 
0.387421 -0.428387 -0.175717 
-0.327272 -0.241752 0.0257422 
-0.371061 -0.39744 -0.0375473 
-0.189177 -0.486952 0.0579785 
0.199024 -0.475574 -0.00941801 
0.39411 -0.361147 -0.156867 
0.024692 -0.49542 0.0739 
0.169475 -0.280045 0.0573311 
-0.240257 -0.472437 0.0268193 
0.116692 -0.161045 0.0316152 
0.0909109 0.490165 0.145658 
-0.318335 -0.114725 -0.0152914 
0.0211035 0.0428743 0.223164 
0.413746 0.277146 0.0827555 
0.0244529 0.462624 0.0787115 
-0.428851 -0.270956 -0.0949282 
0.0542834 0.0176845 -0.108446 
0.133563 -0.124216 0.171833 
0.0573556 -0.410134 -0.242503 
0.298561 0.0555479 0.0206719 
0.0814188 -0.485515 0.0316851 
0.113873 -0.432158 -0.166295 
0.129879 -0.0214994 -0.0431704 
-0.0995133 -0.390543 -0.293218 
0.0169128 -0.0389408 0.178748 
0.177485 0.491116 0.0461854 
0.25107 -0.0738954 0.0708921 
0.392744 -0.358523 -0.124524 
0.042996 -0.218597 0.0887822 
0.287373 0.440429 0.11672 
0.25398 0.425268 0.241139 
-0.0935818 -0.390704 -0.294477 
0.256075 -0.386403 -0.0159136 
-0.141694 -0.456954 -0.0576138 
0.304409 0.390028 -0.0231902 
0.33425 -0.182183 -0.0575543 
0.14261 -0.11637 0.0606206 
0.0958049 -0.478062 -0.000551406 
-0.026673 0.0515126 -0.0889857 
0.0812295 0.346364 0.315583 
0.354392 0.148419 0.292848 
-0.01128 0.0516533 0.179886 
0.151483 0.499899 0.0943387 
0.27062 0.0941664 0.31199 
0.117666 -0.118761 0.0938075 
0.153076 -0.457668 -0.0760288 
0.410218 0.14912 0.194008 
-0.0200245 0.406918 0.203177 
0.0361304 0.436252 -0.0252627 
0.023308 -0.389611 -0.307436 
-0.0798532 -0.384076 -0.323338 
-0.0418715 0.0569363 -0.0749565 
0.306179 -0.433302 -0.044998 
0.0941618 0.248033 0.343254 
0.144964 -0.111901 0.0530318 
0.282127 0.420706 0.195252 
0.105154 0.135443 -0.0868431 
0.215477 -0.408916 -0.247066 
0.107841 -0.0323969 -0.132528 
0.261363 -0.360082 -0.235742 
0.396817 0.118228 0.192558 
0.121852 0.461169 0.239189 
-0.222677 -0.467238 0.0511134 
-0.183356 -0.416426 -0.199007 
0.345036 0.388169 0.0533282 
0.104593 -0.346308 0.102989 
0.318901 0.226875 0.333062 
0.306143 0.10018 0.293986 
0.113958 -0.110461 0.0548689 
-0.34897 -0.30751 -0.219597 
-0.306288 -0.341757 -0.247457 
0.0565623 0.480368 0.141827 
-0.157353 -0.118834 0.0395901 
0.361621 0.0751256 0.20157 
-0.0857671 0.09618 0.0110183 
0.232069 -0.0874346 -0.137394 
-0.335198 -0.273417 -0.209831 
-0.431384 -0.301761 -0.119714 
0.214684 0.000340681 -0.013132 
0.16159 -0.0594045 -0.0137387 
-0.401811 -0.353705 -0.210739 
0.195783 0.093536 0.314512 
0.232777 -0.44472 -0.115084 
0.158029 -0.00317614 -0.0378301 
0.268124 0.439696 0.17264 
-0.411163 -0.219166 -0.0909029 
0.245102 -0.42282 -0.20004 
0.177148 -0.201576 0.00590648 
0.302018 0.221543 0.344492 
0.118172 -0.0637308 -0.0551361 
0.00703884 0.112639 -0.078095 
0.283961 0.441112 0.101883 
-0.420527 -0.332122 -0.0741146 
0.0206258 -0.00638193 0.208386 
-0.237453 -0.419266 -0.188369 
-0.208211 -0.47369 0.00628267 
0.101225 0.0763825 -0.0707562 
0.221429 -0.0130784 0.260219 
-0.0313781 0.395412 0.0133197 
0.152624 0.13179 -0.104492 
-0.431834 -0.328784 -0.104099 
0.129962 -0.452767 -0.0866349 
0.127566 0.0607091 0.300863 
0.286393 -0.408955 -0.0428919 
0.0469702 -0.0794208 0.169974 
-0.304035 -0.279531 -0.2473 
0.155283 -0.393694 -0.307771 
0.177644 -0.327083 -0.310967 
0.186361 -0.398389 -0.285542 
-0.289086 -0.422266 -0.177595 
0.361906 0.179893 0.296012 
-0.112714 -0.238253 0.0961533 
0.241554 -0.35091 0.0337812 
0.190422 -0.302696 0.0616087 
0.102842 -0.367308 -0.340859 
-0.030587 0.0528493 0.15689 
-0.100948 0.0396258 -0.00712743 
0.0748441 0.365319 -0.0990148 
-0.216295 -0.37535 0.0812721 
0.209465 -0.423877 -0.19865 
-0.367037 -0.374782 -0.0285033 
0.0135405 -0.0118679 0.196408 
0.042162 -0.392201 -0.301951 
0.332049 0.306054 0.297243 
0.387457 -0.317843 -0.105372 
0.153124 -0.141996 -0.0147733 
0.349034 0.284339 0.294561 
0.401638 0.270622 0.212395 
0.0448583 -0.164747 0.0701219 
0.323747 0.407045 0.0317221 
0.241839 0.120468 0.328067 
-0.108457 0.0259558 0.000799543 
-0.183793 -0.349976 -0.331955 
0.00508807 -0.39271 -0.301136 
0.315156 -0.178445 -0.176367 
-0.25231 -0.259831 -0.282051 
-0.0345343 -0.460547 -0.0466322 
-0.424121 -0.367804 -0.176278 
-0.307083 -0.240428 0.0331124 
0.194191 -0.475048 0.0245243 
-0.194006 -0.398309 -0.267968 
0.0307905 0.0160223 -0.118148 
0.389614 -0.380795 -0.173224 
-0.0600048 -0.437674 -0.126053 
0.283904 -0.129586 -0.0579832 
0.176365 -0.0968263 0.18664 
0.344028 -0.395918 -0.0437951 
-0.1906 -0.381014 -0.327457 
0.0261895 0.437482 -0.00492649 
0.237334 -0.414131 -0.0389917 
0.389338 -0.318054 -0.134687 
-0.370505 -0.351585 -0.0231383 
-0.218383 -0.389415 -0.296574 
0.227996 -0.195768 -0.0109905 
-0.00141651 -0.0221348 0.16718 
0.0159969 -0.446917 -0.0977691 
0.256736 0.379883 0.297812 
-0.0793508 -0.0973037 0.0714868 
0.106303 -0.165764 0.0435966 
0.210659 -0.0917624 0.0442945 
0.205331 -0.40914 -0.246727 
0.225231 0.0799442 0.309468 
0.217097 -0.450173 -0.0599774 
-0.339253 -0.429371 -0.143445 
0.420955 0.160235 0.120827 
0.127776 -0.0770584 -0.00652935 
-0.0135686 -0.407195 0.110701 
-0.330409 -0.372349 -0.0212766 
0.220904 -0.09152 0.0670255 
-0.158123 -0.384069 0.103356 
0.365849 -0.279087 -0.18061 
0.16636 -0.488294 0.0347536 
-0.108588 -0.398331 -0.266714 
-0.0193131 -0.00373778 0.154683 
-0.223369 -0.479692 0.0280333 
-0.138113 -0.438455 -0.118629 
-0.419461 -0.375587 -0.0828572 
0.168149 -0.294491 -0.308466 
0.243717 -0.393584 -0.255498 
0.018663 -0.439887 0.108256 
-0.00347397 0.065532 0.190598 
-0.1411 -0.345493 -0.342506 
0.371158 -0.256896 -0.0915802 
-0.183104 -0.109499 0.0200031 
-0.0405493 0.0595917 0.144263 
-0.065087 0.108655 0.119747 
0.225347 -0.30006 0.0388267 
0.200551 -0.101628 0.0573014 
0.134381 -0.308961 0.085829 
0.224637 -0.0878917 -0.152481 
0.241824 -0.0622498 0.0248225 
-0.400495 -0.294407 -0.034284 
-0.0396622 -0.459887 -0.0552501 
-0.0667286 -0.273142 -0.31574 
0.295547 0.00670827 0.179122 
0.0600896 -0.110881 0.0731988 
0.330387 0.178844 0.323272 
-0.28947 -0.388006 -0.0356026 
0.318707 0.0185752 0.085682 
0.117273 -0.0403 -0.0718932 
0.421933 0.220107 0.0990506 
-0.0622038 -0.111093 0.0755796 
0.329241 -0.439511 -0.0476439 
0.0417352 -0.0550402 0.201973 
0.120843 -0.088583 -0.0202214 
0.0679623 -0.427009 -0.172741 
0.244276 0.354308 -0.0875407 
-0.217948 -0.331944 -0.317859 
-0.0788761 0.0426429 0.0854157 
0.0249853 -0.0420636 -0.171592 
0.201371 0.419186 -0.0767051 
-0.391336 -0.232844 -0.167801 
0.184734 0.490489 0.0948999 
-0.327693 -0.336089 -0.220416 
0.150856 -0.0560013 -0.149693 
-0.429453 -0.390998 -0.137795 
-0.337633 -0.143586 0.011461 
0.183933 -0.129996 -0.0400628 
0.290883 -0.123261 -0.0716599 
0.394075 0.158901 0.244372 
-0.0344838 0.0278554 0.145978 
-0.032333 -0.483154 0.0325855 
-0.0461067 -0.420024 -0.200256 
-0.0745137 0.0334069 -0.0819433 
-0.418275 -0.3229 -0.178094 
0.177069 -0.378629 0.0779297 
-0.227137 -0.43517 -0.134999 
0.306382 -0.424505 -0.203192 
0.120688 -0.386317 -0.329288 
-0.190419 -0.480611 0.0728546 
0.357853 -0.448862 -0.0688444 
0.0480502 -0.475271 -0.00334577 
0.192435 -0.35693 0.0690679 
0.157102 0.490217 0.0309242 
-0.0259077 0.407657 0.0279089 
0.414981 0.196643 0.0837804 
-0.362044 -0.156013 0.00313035 
0.0768449 -0.404905 -0.255445 
0.195682 0.464223 -0.0218523 
0.393556 -0.359515 -0.141222 
0.390888 0.137718 0.0857876 
0.0346886 -0.467679 -0.0303116 
0.162892 -0.112275 0.0589652 
-0.407348 -0.421182 -0.165431 
0.314628 0.399802 0.165035 
0.136426 -0.000314726 -0.0492336 
-0.0247824 0.00448584 0.150675 
0.224985 0.104472 0.323441 
-0.0136504 0.00875967 -0.124236 
0.129916 -0.0823101 0.221205 
-0.234833 -0.346015 -0.313812 
0.20451 0.414414 -0.0767333 
-0.399437 -0.426448 -0.0631077 
0.236487 -0.0900724 -0.139846 
-0.00243228 -0.457629 0.103041 
0.290104 -0.052865 0.098568 
0.24582 -0.449011 -0.102677 
0.0555039 0.00739816 -0.114687 
0.20375 -0.226924 0.0055762 
-0.265367 -0.359796 -0.294962 
0.395198 -0.370142 -0.136076 
-0.18875 -0.0563176 -0.0272317 
-0.0954712 -0.0200597 -0.129376 
0.101272 0.0320096 -0.0724965 
0.119454 -0.0852317 -0.0291557 
0.00780573 0.047361 0.207883 
-0.190556 -0.470207 0.0753277 
0.280037 -0.360016 -0.229974 
0.317669 -0.347706 -0.233805 
0.228091 -0.350865 -0.275383 
0.201894 0.474043 0.169794 
0.263323 -0.379834 -0.227028 
0.258712 0.452864 0.141345 
-0.0511072 -0.376127 -0.349036 
0.00855198 -0.496101 0.0737723 
0.277176 -0.0495521 0.0426303 
0.226917 -0.168098 -0.0239645 
-0.0539865 -0.453304 -0.0735844 
0.308155 0.417796 0.0161578 
-0.00446199 -0.0795386 0.113951 
0.136868 0.450112 0.254461 
0.0921376 0.444077 0.252889 
0.0211142 -0.485306 0.0401533 
0.0957655 -0.162721 0.0443627 
0.00971479 -0.419646 -0.193931 
-0.237332 -0.404459 -0.239448 
-0.218352 -0.413606 -0.205702 
0.108206 0.113134 0.298308 
0.15728 0.496418 0.0576855 
0.302576 0.0662679 0.2592 
0.227977 0.436578 -0.0417525 
-0.126619 -0.425617 -0.168584 
-0.0633123 0.0171422 -0.104958 
0.298064 0.419149 0.154516 
0.0398384 0.45715 0.011577 
0.126039 -0.335205 -0.330033 
0.272201 0.45116 0.0713748 
-0.404824 -0.425158 -0.151379 
-0.385098 -0.421979 -0.170701 
0.201733 -0.0263826 0.276198 
0.0963952 -0.409259 0.111062 
-0.275087 -0.253899 0.0404326 
0.27576 0.203781 0.349524 
0.383902 0.133945 0.245172 
0.363253 -0.283713 -0.0684571 
0.139193 -0.471571 -0.024133 
0.294171 0.146559 0.326204 
0.406078 0.314449 0.162642 
0.263993 -0.315128 0.011097 
0.0751214 -0.397279 -0.28654 
0.138173 -0.0332973 0.277171 
0.41574 0.207914 0.216202 
0.386345 0.188809 0.265045 
-0.0790163 0.0912893 0.0581697 
-0.324386 -0.41489 -0.196082 
0.383561 0.138189 0.0718128 
-0.321703 -0.158389 0.0285833 
0.306477 0.431195 0.076663 
0.248311 -0.314236 0.0265502 
0.111697 -0.397749 -0.29092 
-0.164279 -0.417808 0.101145 
0.224564 -0.294083 0.0372855 
-0.032218 0.35083 -0.0179894 
-0.0667503 0.0197692 0.1021 
-0.281378 -0.0962886 -0.0289027 
0.132737 0.0303916 0.298255 
-0.0261157 0.109838 0.215739 
0.402661 0.147471 0.0898588 
0.373791 -0.427777 -0.19059 
-0.102061 -0.190001 0.0901478 
0.0914596 -0.061187 0.240107 
-0.0327361 -0.467871 -0.0182403 
0.0546702 -0.395913 -0.285324 
0.323662 0.0526544 0.0644292 
0.303554 -0.137442 -0.0657147 
0.147191 0.0624276 0.305093 
-0.324715 -0.427597 -0.150686 
0.0736093 0.00618971 0.26344 
-0.114107 -0.488945 0.0925152 
0.128046 -0.103035 0.197999 
-0.131992 -0.403999 -0.24432 
0.191003 -0.418766 0.0608149 
-0.00407091 0.441958 0.0441929 
0.0600919 -0.386928 -0.319015 
-0.315423 -0.348324 -0.224231 
0.149801 -0.00449934 -0.0408344 
-0.389551 -0.250611 -0.18222 
0.0363006 -0.179754 0.0768905 
0.426172 0.223238 0.104869 
0.192549 0.485298 0.117623 
-0.0338103 0.417913 0.124061 
0.216411 -0.451166 -0.0882125 
0.100869 -0.48523 0.0290033 
0.111181 0.493273 0.134252 
0.155498 -0.326406 -0.320948 
-0.301694 -0.41649 -0.194019 
0.111393 -0.415346 0.108432 
0.0497451 -0.351974 -0.34627 
0.150644 -0.0129859 0.29367 
0.0230893 0.0452682 -0.101104 
0.17398 0.342962 -0.112882 
0.211839 0.192241 0.348474 
-0.356757 -0.216758 0.0180289 
0.219197 -0.393503 -0.282112 
0.0607945 -0.0967914 0.142042 
0.197477 -0.113072 0.105067 
0.330987 0.0377558 0.131629 
-0.430084 -0.408766 -0.12942 
0.0927187 -0.0222324 0.268851 
-0.00642466 0.400867 -0.0279981 
-0.07313 -0.421086 -0.188854 
0.156027 0.113794 -0.105944 
0.0680992 -0.174328 0.0687038 
0.181569 0.489808 0.113342 
0.410676 0.152106 0.199014 
-0.272642 -0.432624 -0.142095 
0.0469575 -0.454774 0.110169 
0.377667 -0.319037 -0.0853319 
-0.0832078 -0.393619 0.118067 
0.122616 -0.0981263 0.0226655 
0.0812339 -0.300975 -0.325868 
0.22876 0.318684 0.346264 
-0.409601 -0.275992 -0.169004 
-0.218747 -0.393015 -0.280098 
0.139645 -0.390726 0.0956512 
0.256271 -0.345909 0.0183363 
0.107511 0.492606 0.13863 
-0.167563 -0.390629 -0.294299 
-0.335283 -0.345316 -0.222394 
-0.149038 -0.412509 0.106136 
-0.369808 -0.4329 -0.0465184 
0.0552956 -0.062891 0.209028 
-0.14288 -0.0686839 0.0337658 
0.128582 -0.116341 0.0669826 
0.0483104 -0.0186016 0.237866 
0.050553 -0.38659 -0.316983 
-0.244218 -0.184662 0.0380605 
0.243707 0.381632 0.303742 
-0.0687911 -0.449004 0.10663 
0.297111 -0.128021 -0.143199 
0.378698 -0.27376 -0.128862 
-0.163868 -0.0786801 0.0156818 
0.215619 -0.451959 -0.0935074 
-0.15888 -0.0267015 -0.0835178 
-0.338436 -0.428489 -0.0432086 
0.133121 -0.00226885 0.291619 
-0.244988 -0.321145 -0.303073 
-0.25782 -0.443588 -0.00185432 
-0.422202 -0.25583 -0.108533 
0.20915 -0.437064 -0.146895 
0.116288 0.489853 0.0350284 
0.259521 0.450637 0.00579948 
-0.14387 -0.453356 -0.0714798 
0.26037 -0.173707 -0.212652 
0.219097 -0.283202 0.0348331 
-0.153397 -0.416096 -0.205652 
-0.114322 -0.398994 -0.265363 
0.363812 0.135593 0.0438269 
-0.13734 -0.432641 -0.144039 
0.280961 0.203539 0.350111 
-0.357971 -0.272246 0.00348868 
-0.279537 -0.413871 -0.206052 
0.241879 -0.36458 0.0281413 
0.241226 0.464273 0.0229092 
0.0587768 0.429505 -0.0468723 
0.0255574 -0.432752 0.111926 
0.117682 -0.0576473 -0.172893 
0.000508627 -0.45836 -0.0561024 
0.337462 -0.452236 -0.0968806 
0.0651326 -0.0349396 -0.159685 
0.0591074 -0.468663 -0.021431 
0.00212616 0.434326 0.0173263 
0.0359479 -0.344807 -0.346332 
0.0468144 -0.176342 0.0737467 
0.289931 -0.314384 -0.0101257 
0.319608 0.393807 0.185069 
0.212168 0.352271 0.332693 
-0.392812 -0.189294 -0.027668 
-0.332431 -0.318414 0.00805939 
-0.331951 -0.140857 0.00999678 
0.000469236 -0.0592004 0.133376 
0.195222 -0.37629 -0.306217 
-0.351414 -0.440339 -0.100678 
0.0797953 -0.186029 0.0694704 
0.316698 0.00996353 0.0889857 
0.28206 0.427581 -0.00857925 
-0.325523 -0.44855 -0.080394 
0.160025 -0.413117 -0.235005 
-0.122803 -0.468222 0.0977604 
-0.192565 -0.420955 -0.188572 
0.154594 0.444756 -0.0601696 
-0.254331 -0.456424 0.00368388 
0.011105 0.0562477 0.210969 
0.295135 -0.322568 -0.0152027 
-0.00421572 0.205661 0.282787 
0.027282 -0.472476 -0.00999676 
0.0059788 -0.464579 -0.0321917 
0.04065 -0.0673159 -0.19863 
0.0810561 -0.0399635 -0.160522 
0.353927 -0.454988 -0.09517 
0.288198 -0.054 0.0702374 
-0.283773 -0.141443 -0.185298 
-0.263174 -0.38346 0.0411562 
-0.349602 -0.425825 -0.158123 
0.097311 -0.121163 0.0332488 
0.158457 0.240884 -0.127251 
0.25717 0.447947 -0.00217327 
0.000202873 -0.442226 -0.113704 
0.137058 -0.257988 -0.307161 
0.42511 0.251228 0.116743 
0.0674821 0.475291 0.185564 
0.135205 0.0458856 0.301281 
0.341033 -0.265891 -0.201596 
0.264188 0.450726 0.127955 
-0.121506 -0.0565742 0.0471421 
0.232268 -0.41625 -0.229302 
-0.411627 -0.371205 -0.203392 
0.204055 -0.435382 -0.156099 
-0.101033 -0.45238 -0.0761772 
0.0469823 0.404883 -0.0653304 
0.076581 -0.0107298 0.263974 
-0.118036 -0.3984 -0.270597 
0.220438 -0.377893 -0.280441 
-0.170337 -0.324667 -0.326947 
0.0104341 0.458063 0.105847 
0.0870305 0.466287 -0.00317429 
0.133695 -0.400466 -0.280489 
0.0803644 -0.499229 0.0860385 
0.0286309 -0.449008 0.110367 
-0.275117 -0.41688 -0.0586809 
0.232439 -0.0858223 0.0727254 
-0.214171 -0.0612517 -0.0453264 
-0.0724498 -0.460703 0.103432 
0.26132 -0.343279 0.0154854 
0.290461 -0.419755 -0.0439123 
0.120548 0.0971078 -0.0683906 
-0.0600173 -0.0193272 0.103403 
0.391891 -0.333056 -0.140712 
0.297417 0.385237 -0.0352871 
-0.0539236 -0.43242 -0.151212 
0.303842 0.0383072 0.0353331 
-0.0193836 -0.459511 -0.0492922 
0.00747171 -0.407464 -0.246939 
-0.120385 -0.452542 -0.0695253 
0.116599 0.498239 0.110906 
0.312656 -0.133353 -0.111321 
0.0875888 0.0511012 0.278345 
0.352091 0.211447 0.31426 
0.420037 0.243195 0.187774 
0.144145 0.392896 0.308935 
0.429189 0.188839 0.162278 
0.0491734 0.426256 -0.0469439 
0.110245 -0.444272 -0.123894 
-0.199312 -0.468224 0.0726409 
0.114766 0.479294 0.198617 
0.300039 0.220933 -0.0794558 
0.368588 0.126521 0.263998 
0.0835347 0.403778 0.288163 
0.0130788 -0.0347026 0.177403 
0.106372 -0.0586468 0.250115 
0.276352 -0.181209 -0.205601 
0.169989 -0.0841317 -0.0843763 
0.346847 -0.415105 -0.228688 
-0.399268 -0.412733 -0.201401 
-0.067568 -0.0432786 0.0912723 
0.152307 -0.0808499 0.00314678 
-0.0980664 -0.394706 -0.278168 
0.0702284 -0.0330746 0.250876 
-0.305497 -0.203084 -0.214448 
0.00229655 0.0785988 0.203229 
0.193139 0.468265 0.204906 
-0.311049 -0.344048 -0.234215 
0.057911 -0.481524 0.019248 
0.195011 -0.0724842 -0.128966 
0.203613 -0.229019 -0.267809 
0.136399 -0.490489 0.0784454 
0.0957369 -0.390664 -0.310641 
-0.320885 -0.445008 -0.087317 
0.250615 -0.367357 -0.25153 
0.113511 -0.175538 0.0455381 
-0.153048 -0.451077 0.0952369 
0.249457 0.0347652 0.23924 
-0.227397 -0.461474 -0.0401414 
0.0780632 0.370208 -0.100548 
0.337262 -0.312205 -0.217962 
0.0780495 -0.479599 0.0135423 
-0.266537 -0.397466 0.0252859 
-0.0178361 -0.482619 0.0324095 
-0.177305 -0.317228 -0.325207 
0.364646 0.35117 0.0392534 
0.356092 0.184156 0.301605 
0.218648 0.471697 0.0101083 
0.0775256 0.0981358 0.274794 
0.34253 0.0445302 0.133828 
0.398508 0.116419 0.182703 
-0.295638 -0.430511 -0.143868 
0.0254119 0.45351 0.0247393 
-0.23077 -0.471585 0.00246728 
0.117081 -0.0904047 0.208025 
-0.00561581 -0.0892003 0.109018 
0.127452 -0.493455 0.0640196 
0.190566 -0.411387 -0.241145 
-0.0872103 -0.476623 0.100379 
0.410707 0.152152 0.101908 
-0.254279 -0.38225 0.0521546 
-0.118014 0.0112388 -0.0196991 
0.159272 -0.454513 -0.0845751 
0.285837 0.0868811 -0.0104554 
-0.181167 -0.335604 0.0960441 
-0.252307 -0.376307 0.0530647 
0.0794818 0.326895 -0.112387 
-0.0845611 0.123499 0.0860609 
-0.422215 -0.380117 -0.179005 
-0.304056 -0.397592 -0.23022 
0.324249 0.0294904 0.106061 
-0.0237597 0.39244 0.217029 
0.285515 0.00100092 0.225981 
0.293293 0.31715 0.325062 
-0.39106 -0.378263 -0.0465174 
-0.28254 -0.16928 0.0299108 
0.140077 -0.392624 -0.30442 
0.15532 -0.447493 0.0854992 
-0.114045 -0.488369 0.060537 
-0.0336402 -0.416587 -0.205111 
-0.241927 -0.417683 -0.19108 
-0.41247 -0.357339 -0.0656891 
0.425434 0.246432 0.162124 
0.120373 -0.447392 -0.104405 
-0.0794038 0.0939632 -0.0126351 
0.0284052 -0.126758 0.0771036 
-0.00412848 0.423875 0.212357 
0.0171331 0.418578 0.23864 
0.0180806 0.0441326 -0.103408 
-0.366988 -0.318741 -0.0160801 
-0.178591 -0.435023 -0.136202 
-0.163361 -0.451213 -0.072676 
0.295329 0.332996 0.313322 
-0.161375 -0.456665 0.0926861 
-0.0741337 -0.390548 -0.302893 
0.0958825 -0.466946 -0.0407992 
0.106272 -0.457499 -0.0742645 
-0.266747 -0.387788 0.0317609 
0.237116 -0.445644 -0.105993 
0.105808 -0.0525076 -0.171809 
-0.205898 -0.431754 -0.147663 
0.168046 -0.352228 -0.322542 
0.22358 -0.335583 0.0482412 
0.225791 0.0112739 0.262934 
0.35308 -0.452188 -0.100337 
0.30399 0.0184634 0.200238 
0.264307 0.368563 0.302068 
-0.0263905 0.407601 0.195194 
0.136528 -0.04785 -0.109849 
0.109489 -0.103124 0.189238 
0.355571 -0.282587 -0.0606756 
-0.252637 -0.430094 -0.150779 
0.0429587 -0.0850226 0.11338 
0.0299559 0.127329 -0.0857839 
-0.175457 -0.446313 -0.0918829 
-0.425363 -0.327067 -0.0819943 
0.226358 -0.208629 -0.00753052 
-0.369919 -0.292996 -0.212071 
-0.248612 -0.364253 0.0632193 
-0.127936 -0.395803 -0.273223 
0.132306 -0.33556 -0.329844 
0.106407 -0.294443 -0.322553 
0.147718 0.0012186 0.297343 
0.243563 -0.167119 -0.0234095 
0.356191 0.061289 0.1452 
-0.316129 -0.342676 -0.00246849 
0.218193 -0.434347 -0.00682382 
0.39357 -0.375866 -0.133447 
0.411983 0.188827 0.0811552 
0.416911 0.19822 0.212848 
0.367059 -0.445511 -0.0821545 
-0.385746 -0.385843 -0.0428928 
0.036337 -0.335781 -0.34057 
0.132544 -0.324303 -0.327704 
0.0973136 0.183631 0.320966 
0.347882 -0.205448 -0.066085 
0.0946388 -0.0480717 0.254366 
0.395539 0.183894 0.244271 
-0.330942 -0.423368 -0.164818 
0.170911 -0.462427 -0.0551827 
0.0769609 -0.0828699 0.196649 
0.269068 -0.10271 -0.124771 
0.170003 -0.102756 0.0362178 
0.1614 0.484603 0.170007 
0.21368 -0.432719 -0.169396 
0.245809 -0.342353 0.030299 
0.222038 -0.446345 -0.0814476 
0.134543 0.481336 0.186258 
0.184915 0.00583912 -0.031211 
-0.220345 -0.391303 -0.289413 
0.2582 0.12094 0.325802 
-0.0989861 -0.0437747 -0.158523 
0.00803893 -0.470943 -0.0127343 
0.1904 -0.346812 0.0700551 
0.183323 -0.262947 0.0412684 
-0.263366 -0.083643 -0.0426903 
0.12835 -0.184741 0.040091 
-0.0674151 0.143644 0.133113 
0.267501 0.449896 0.123138 
0.136904 -0.104082 0.031997 
0.199123 -0.322081 -0.294905 
0.325408 -0.447728 -0.120461 
0.14436 -0.469607 -0.0239254 
0.314304 -0.242284 -0.0269353 
-0.35084 -0.385842 -0.0287739 
-0.237828 -0.395618 -0.27227 
0.260032 -0.0987853 -0.11524 
-0.378795 -0.162771 -0.0884653 
0.0697013 0.0589304 -0.0845218 
0.0183241 -0.173804 0.0764644 
0.129976 -0.489376 0.0426606 
0.0637198 0.461755 0.216362 
0.367489 0.0642314 0.111933 
0.0344856 -0.380449 -0.346908 
0.0921801 -0.499168 0.088033 
0.128819 0.386778 -0.100802 
0.238372 -0.101475 -0.167424 
0.335527 0.40362 0.0809448 
-0.0362687 -0.48995 0.0916798 
0.221655 -0.0310055 0.00214183 
0.0626612 -0.454499 -0.0800408 
-0.318274 -0.396863 -0.227222 
0.162362 0.448736 0.255514 
0.0173117 -0.438754 -0.131791 
0.163592 0.00974872 -0.038277 
0.196577 -0.101833 0.0533219 
-0.413779 -0.340329 -0.191874 
-0.146603 -0.443475 -0.103712 
0.206465 -0.372094 0.0608631 
-0.0809757 0.0493483 0.0778603 
0.33176 -0.453602 -0.0969708 
0.199334 0.461601 -0.025223 
-0.130482 -0.0993683 0.0476227 
0.239964 -0.267694 0.0106411 
0.218537 -0.122008 -0.0511299 
0.0734883 -0.487498 0.0463141 
-0.0727041 0.0332264 0.0945006 
0.0669825 -0.0939486 0.16725 
-0.357195 -0.376 -0.235353 
0.358775 -0.374624 -0.218279 
0.150957 0.475952 -0.00369948 
-0.074991 -0.444772 -0.100592 
0.0912594 -0.158508 0.041673 
-0.235288 -0.461232 -0.0348511 
-0.180331 -0.447698 0.0879576 
-6.4187e-005 -0.197846 0.0891874 
0.126726 -0.0558545 0.255659 
-0.00499922 0.445639 0.145507 
-0.023019 -0.0437141 0.131345 
0.0196473 0.0340116 0.218797 
0.188945 0.381135 0.315504 
-0.0967247 -0.406984 -0.238989 
0.320806 0.0612646 0.239733 
0.110152 -0.0186943 -0.0774488 
0.105058 0.489297 0.0420999 
0.0990382 -0.395589 0.111867 
-0.0769959 -0.428783 0.11296 
0.00769135 -0.0821509 0.114902 
-0.0969594 0.0511019 0.0215409 
-0.325728 -0.273117 0.023417 
-0.424419 -0.391705 -0.180028 
0.115913 -0.104336 -0.00183835 
-0.0222856 0.424273 0.177267 
-0.302667 -0.370557 -0.0209654 
0.0596413 0.00462856 -0.117648 
0.0199421 -0.22331 0.0940005 
0.152126 0.0641676 0.307438 
0.219962 -0.0878259 -0.100073 
0.223694 -0.356618 0.0500546 
0.361135 0.126034 0.0542416 
-0.0749913 0.104025 0.0975996 
0.192186 -0.00653484 0.293069 
-0.129454 -0.453269 -0.065967 
-0.310334 -0.265016 0.0304113 
0.217339 -0.100609 -0.181541 
0.341723 -0.30384 -0.045971 
0.0183813 0.453633 0.037334 
-0.119231 -0.439787 0.106831 
-0.0669935 -0.484798 0.0389029 
-0.19902 -0.302657 -0.316299 
0.0782965 0.488262 0.105846 
-0.0663341 0.0417844 -0.0793111 
0.279219 -0.108595 -0.0992353 
0.338583 -0.270693 -0.0430721 
0.231658 -0.324752 -0.272252 
0.253952 0.319518 -0.0865707 
0.170104 -0.12876 0.153512 
-0.0503055 -0.278157 -0.313176 
-0.0952194 -0.105558 0.0635963 
0.180946 0.109638 0.319995 
-0.0532844 -0.368373 -0.357003 
0.240396 0.272563 0.354465 
0.00461413 -0.311288 -0.332067 
-0.0176717 -0.447246 -0.0974763 
0.267145 -0.0465989 0.0318056 
-0.0105304 0.432841 0.0349568 
-0.115775 -0.463507 -0.0363934 
-0.413134 -0.432604 -0.0840281 
-0.278473 -0.315154 -0.277898 
0.101559 -0.0595673 0.246282 
0.20927 -0.346611 -0.29187 
-0.115681 -0.0816335 0.0531377 
-0.120826 -0.00813122 0.0208793 
-0.170678 -0.381171 -0.326542 
0.128082 0.332281 0.338082 
0.284386 0.287397 0.341336 
0.0449015 -0.193711 0.0829267 
0.0325148 -0.489083 0.0983645 
-0.222495 -0.280832 -0.302769 
0.180459 -0.464899 -0.0526178 
0.218548 -0.367295 0.0501498 
-0.234703 -0.199397 0.0444124 
-0.407248 -0.419004 -0.174803 
0.288321 0.24752 0.348865 
-0.0212983 -0.496212 0.0879446 
0.284595 0.41434 -0.0151395 
0.353315 0.143714 0.291423 
-0.362742 -0.405374 -0.227455 
0.209119 -0.060732 0.00732996 
0.291977 0.237848 0.347771 
0.221452 -0.410478 0.0201367 
0.159065 0.123242 0.319249 
0.00907248 -0.463762 -0.0373261 
-0.334978 -0.225171 -0.203824 
-0.0579744 0.138111 0.142625 
0.390077 -0.38118 -0.116195 
0.0973827 0.479677 0.0219139 
-0.148638 -0.179008 0.0737385 
-0.362039 -0.416424 -0.186992 
0.0651426 -0.446488 -0.107568 
0.0576937 0.472913 0.04093 
0.117569 -0.0333493 -0.112905 
0.0996868 0.109112 -0.0768945 
-0.254438 -0.35521 0.0585767 
0.252249 -0.317287 -0.253501 
-0.395909 -0.429927 -0.134982 
0.251718 0.458877 0.12934 
0.104686 -0.080394 0.220156 
0.0421056 -0.0930716 0.0975272 
0.16155 -0.437274 -0.142744 
0.000766811 0.445636 0.0718402 
-0.410335 -0.322072 -0.191915 
0.373472 0.196397 0.0103047 
-0.335545 -0.332438 -0.00240329 
-0.0715055 -0.0315702 0.0907023 
-0.0377701 -0.468846 0.0982344 
-0.278278 -0.443357 -0.0939041 
-0.037128 0.0152388 -0.112941 
0.324456 0.0388006 0.144133 
-0.0367139 0.00352656 -0.123174 
0.159137 -0.472978 -0.0126399 
-0.0158935 0.437857 0.0958243 
0.204579 -0.289532 -0.28753 
-0.197596 -0.357526 -0.331036 
0.414463 0.160708 0.194886 
0.309719 -0.284117 -0.226442 
0.012141 -0.462332 0.10343 
-0.297229 -0.340314 0.0230342 
-0.0105582 0.0130648 -0.11994 
0.190683 -0.09741 -0.0777474 
0.184109 -0.0999188 0.037042 
-0.125755 -0.140696 0.0625125 
-0.179723 -0.451278 -0.0703388 
0.3943 0.33141 0.107119 
0.0715667 0.47574 0.0259035 
0.358396 -0.433474 -0.172555 
0.148935 0.384594 -0.102138 
-0.420632 -0.390287 -0.0881828 
-0.155689 -0.0628348 0.0153793 
-0.0614416 -0.300179 -0.33015 
0.275859 0.443143 0.133362 
-0.380495 -0.210346 -0.160434 
-0.0501489 -0.394218 -0.289884 
0.0678291 -0.0369145 0.24685 
-0.130776 -0.00243606 -0.0386602 
-0.00860961 -0.0552123 0.130049 
-0.310197 -0.333444 0.0113045 
0.204166 -0.0696088 0.193486 
-0.257048 -0.367105 0.0549902 
-0.347819 -0.276426 -0.211281 
0.234345 -0.0896792 -0.109162 
0.0502391 -0.0126384 0.240507 
0.255123 0.0827119 0.309511 
-0.110147 -0.4806 0.0271371 
0.0444088 0.446312 -0.0113063 
-0.357077 -0.44511 -0.083457 
0.31733 0.0507248 0.163012 
-0.400193 -0.413467 -0.19588 
-0.235239 -0.409751 0.0602225 
-0.021791 0.0892899 0.177604 
0.310509 -0.1333 -0.093598 
0.296806 -0.407996 -0.239597 
0.216129 0.452712 0.231741 
0.0744522 -0.284529 -0.319519 
0.13211 -0.277655 -0.314279 
0.356736 0.376507 0.130217 
0.0470564 -0.478006 0.0104901 
0.287938 -0.450187 -0.0571452 
-0.228987 -0.25684 0.062126 
0.274167 -0.133762 -0.0439835 
-0.0806347 0.0349566 -0.0731306 
0.0584693 0.0466503 0.255695 
0.0663519 -0.0481381 0.235993 
0.251798 0.464437 0.069946 
-0.370253 -0.139827 -0.0447451 
0.127956 0.424446 -0.0804364 
-0.289687 -0.214933 0.0383656 
-0.0883225 0.0612977 -0.00888975 
0.33964 0.202574 0.322284 
0.0496857 0.460653 0.0116132 
-0.326067 -0.132797 0.00348859 
-0.091956 -0.492353 0.0733584 
0.334744 -0.342047 -0.0360895 
-0.352119 -0.13447 -0.0166504 
-0.251365 -0.411495 -0.209721 
0.216578 -0.267518 -0.275146 
0.280398 0.444197 0.0732848 
0.346544 -0.424853 -0.195389 
0.170112 -0.131495 0.146648 
-0.0813399 -0.440322 -0.120058 
0.380198 -0.297395 -0.161967 
-0.25847 -0.42412 0.0113406 
-0.321 -0.106308 -0.0558313 
-0.231732 -0.429229 -0.153765 
0.0103491 -0.429574 -0.163606 
0.38146 0.237194 0.270348 
-0.0180466 -0.380326 -0.335342 
0.0802518 -0.438403 -0.133209 
-0.33788 -0.356359 -0.227408 
0.312234 0.131483 0.311716 
-0.273217 -0.391294 -0.274892 
0.121209 -0.497957 0.0762876 
-0.381531 -0.4462 -0.0861244 
0.023858 0.455054 0.177624 
-0.210703 -0.410859 -0.223631 
-0.181212 -0.428572 -0.155391 
0.10014 -0.143412 0.0175089 
0.408794 0.193786 0.226855 
0.234716 -0.115238 -0.0580616 
0.11401 -0.315561 0.0937881 
0.258947 0.0997796 0.320349 
-0.101958 -0.441508 -0.115857 
0.269835 0.414779 -0.033267 
-0.395702 -0.375096 -0.0484189 
-0.195721 -0.0964675 0.00476706 
0.296921 -0.411325 -0.0397581 
0.379503 0.139116 0.0678923 
-0.23431 -0.180525 0.0396757 
-0.389155 -0.18347 -0.0999082 
0.393527 -0.400563 -0.145183 
0.212789 -0.306296 -0.283614 
0.245049 -0.00514817 0.00439328 
0.25082 -0.0947996 -0.107367 
0.252997 -0.393041 -0.0217017 
0.0909611 -0.420015 -0.202347 
0.213839 -0.39035 0.0474661 
0.0768678 -0.465929 -0.0398894 
0.225307 0.458611 -0.0147873 
0.0902111 -0.0334209 -0.145181 
0.100842 -0.356946 -0.338242 
0.192389 0.488952 0.0735463 
0.0817918 -0.0429571 0.250698 
0.317588 0.040487 0.057306 
0.0160493 0.395991 0.251452 
0.121006 0.480347 0.00778444 
-0.306194 -0.334702 0.0152135 
0.363757 0.160832 0.288119 
0.135442 -0.086063 -0.0621518 
0.0933019 -0.245772 -0.306123 
0.300679 -0.370872 -0.0268663 
0.175952 0.441502 -0.0634011 
-0.38694 -0.317039 -0.028361 
-0.110593 -0.392071 -0.295405 
-0.160131 -0.424215 -0.178368 
-0.0255047 0.104266 0.241228 
-0.120628 0.00729357 -0.0293733 
-0.193226 -0.0468297 -0.0637184 
-0.0300369 -0.422789 -0.188574 
0.299974 0.00735137 0.188329 
-0.418446 -0.304665 -0.168513 
0.300535 -0.437061 -0.157638 
0.20933 -0.0952928 0.0482203 
0.0690219 0.0356209 0.263156 
0.0855721 -0.432201 -0.162456 
0.222284 0.474759 0.117541 
-0.0687631 -0.390638 -0.299992 
0.15694 -0.135018 -0.0250202 
0.189396 0.305548 -0.122473 
0.391744 -0.398038 -0.127817 
-0.324923 -0.26355 -0.216566 
-0.0331719 -0.433527 -0.151091 
-0.362821 -0.347686 -0.227495 
0.21934 -0.445829 -0.0570815 
-0.428261 -0.416632 -0.163427 
-0.355696 -0.450245 -0.0697501 
-0.429227 -0.299569 -0.0883319 
0.37833 0.0924059 0.107144 
-0.0829474 -0.415749 -0.210055 
0.197635 -0.0654988 0.205744
[truncated: 4,922,266 more chars]
