# Supplementary material for: Point Set Denoising Using Bootstrap-Based Radial Basis Function
Source: PLoS One. 2016 Jun 17;11(6):e0156724. doi: 10.1371/journal.pone.0156724 (PMC4912139; doi:10.1371/journal.pone.0156724)
Supplement: S6 Dataset — Data is used in preparation of Fig 7. (OFF) [file pone.0156724.s006.off]

OFF
74764 149524 0 
-0.0585416 0.145402 0.150778 
0.120986 0.0694808 -0.06407 
0.311461 0.000116655 0.0667953 
0.138028 0.442951 -0.0616916 
-0.103686 0.285745 0.155356 
0.209942 -0.0962314 0.058336 
0.277684 0.382831 -0.0542804 
-0.0501589 -0.439534 -0.1324 
-0.0703268 0.0936153 -0.0204338 
0.0595624 0.368032 -0.0927722 
0.11396 -0.123426 0.150722 
0.247906 -0.397903 -0.243556 
0.32823 0.388206 0.176018 
0.377515 0.151189 0.26869 
0.0640737 -0.142049 0.0600737 
0.187411 -0.473358 -0.0206917 
0.063005 -0.485249 0.0255259 
0.30521 -0.457845 -0.0536802 
0.147564 0.00647455 -0.0423277 
-0.253423 -0.442287 -0.0947226 
-0.0471571 0.396094 0.0897736 
0.293697 -0.0062693 0.188445 
-0.0535208 0.202879 0.212171 
0.159789 0.0186744 -0.0424018 
-0.0814516 0.107592 0.0702819 
0.255251 0.0524763 0.252973 
0.030647 0.398282 -0.0545614 
0.204992 0.126888 -0.0657855 
-0.0917658 0.0692843 0.0327777 
0.284204 0.32331 -0.0702454 
0.356014 0.0575577 0.131324 
-0.0451403 0.213691 0.240087 
0.178248 0.153195 -0.12025 
0.275888 0.290137 0.345777 
0.258255 -0.368993 0.00509364 
0.251773 0.180708 0.345066 
0.14283 0.434055 -0.0717 
0.0367046 0.0559487 0.239483 
0.162052 -0.0170885 -0.0303917 
0.127136 0.439021 -0.0713668 
0.241528 0.371418 -0.0812233 
0.179404 0.404561 0.299658 
0.334871 -0.444119 -0.122769 
0.185691 -0.100918 0.170741 
0.424115 0.209895 0.187195 
0.0934438 0.329508 -0.111794 
-0.0737674 0.125884 -0.00940847 
-0.0888405 0.0655276 0.0378676 
0.325142 0.313483 -0.0445243 
0.00865493 0.363213 0.263298 
-0.0872416 0.0922981 0.00767106 
0.149053 -0.442624 -0.122741 
0.171564 0.242643 -0.125899 
0.110586 0.342208 0.323542 
0.20975 0.0846804 0.312289 
0.167315 0.0601025 0.308069 
0.402146 0.269495 0.0407518 
0.172072 0.447508 0.254843 
0.417953 0.263952 0.0856977 
0.0436553 0.400114 -0.0619145 
0.0588338 0.29556 0.333402 
0.174826 0.251893 0.355567 
0.359558 0.371488 0.0676827 
0.0452169 -0.494023 0.0650483 
0.265353 -0.417668 -0.062179 
0.394177 -0.412213 -0.142219 
0.40004 0.286167 0.0435149 
0.293783 -0.424972 -0.0441807 
0.426857 0.21735 0.107049 
0.154316 0.441547 0.265962 
-0.0038 0.151451 0.246247 
0.395519 0.221171 0.0456054 
-0.276263 -0.436766 -0.115085 
0.300147 0.0264952 0.222686 
0.144755 0.188093 0.333112 
0.332603 0.331594 0.281739 
-0.0364356 0.117084 0.241538 
0.303716 0.251089 -0.0911276 
0.204492 0.3377 0.343647 
0.196739 0.448038 -0.043974 
0.3269 -0.447828 -0.115163 
0.0556933 0.374676 -0.0878566 
0.262548 -0.0654874 0.0666637 
0.0195223 0.377976 0.266096 
0.186847 -0.090971 0.0208257 
-0.0213995 0.367085 0.23096 
0.188004 -0.116409 0.15055 
0.0740867 0.399086 0.284433 
0.248664 -0.4078 -0.24336 
0.193092 0.235977 -0.118694 
-0.0646615 0.0709844 -0.0517722 
-0.267101 -0.415798 -0.0111761 
-0.0237465 0.179674 0.222345 
0.301457 0.378675 -0.0310824 
0.207669 0.0246677 -0.0232653 
0.218674 0.411245 -0.0735814 
0.104652 -0.099076 0.186112 
-0.0160773 0.206539 0.266548 
0.286683 0.427292 0.00522489 
-0.0444471 0.141165 -0.0243631 
0.280666 -0.4315 -0.179253 
-0.213507 -0.46141 -0.0409981 
-0.00938353 -0.462676 -0.0505038 
0.192732 0.293414 -0.136254 
0.105545 0.243685 0.344264 
0.160762 0.178475 -0.109992 
0.254691 -0.429401 -0.076983 
-0.0909668 0.0449515 0.0511562 
0.276721 -0.0613379 0.099405 
0.0814366 0.113456 -0.0809734 
-0.0784851 0.112009 -0.0146594 
0.33819 0.381961 0.0206999 
0.275678 0.233518 0.352462 
0.376551 0.29911 0.0103283 
-0.246089 -0.460426 -0.0349905 
-0.103841 0.288525 0.116041 
0.209734 -0.445705 0.0145623 
0.248898 -0.0431036 0.221616 
0.0780007 0.428928 -0.0638359 
0.39766 0.320902 0.154767 
0.340609 0.365024 0.255731 
-0.0104868 0.329107 0.2849 
0.186109 -0.103273 0.058342 
0.245929 0.0788171 0.311359 
0.220096 0.125744 0.327406 
-0.154637 0.263645 0.00289795 
0.354943 0.232714 -0.0267665 
0.355998 0.0601207 0.101945 
0.400766 0.318306 0.100381 
0.413259 0.270516 0.17722 
-0.0465765 0.0472329 -0.0845442 
-0.0267033 0.423918 0.104188 
-0.412115 -0.442505 -0.0897524 
0.257958 0.118676 -0.0362545 
0.103647 0.17244 0.315759 
0.158226 -0.428892 -0.175389 
0.226097 -0.433537 -0.0491967 
0.24928 0.227386 -0.106956 
-0.130675 -0.486815 0.0434265 
0.034893 0.279337 0.305789 
-0.297042 -0.431038 -0.0620827 
0.428527 0.239014 0.13765 
-0.0307044 0.109564 0.168465 
0.168682 0.395135 -0.0956577 
0.0181868 0.372527 0.265491 
-0.2701 -0.423866 -0.040588 
-0.241912 -0.454563 0.0298154 
0.0855326 0.43676 -0.0572905 
0.252055 0.340686 -0.080242 
0.385762 -0.441418 -0.139146 
0.114705 -0.0345319 -0.102663 
0.0670455 0.399231 -0.0827153 
0.32341 0.386757 0.00446988 
0.107794 0.34855 -0.109003 
0.290878 -0.0509464 0.107622 
0.115539 -0.115329 0.169744 
-0.00608615 -0.45506 -0.0750434 
0.359147 0.0674947 0.165902 
0.154838 0.0351804 -0.0441696 
-0.0515492 0.374993 0.0563376 
0.1498 0.110138 -0.0956693 
0.0990696 0.242238 -0.126348 
-0.000460381 0.36078 0.256773 
0.224229 0.223793 0.361844 
-0.0688765 -0.459248 -0.0450498 
-0.0819918 0.0893889 0.0637707 
0.183423 -0.0929581 0.0248981 
0.369006 0.0783762 0.0893645 
0.349384 0.257651 -0.0504682 
0.335034 0.1649 0.317798 
-0.0480282 0.314694 -0.00897244 
0.232418 0.0897019 0.320233 
0.17952 -0.420742 -0.195663 
-0.0934168 0.0606717 0.00483097 
0.276904 0.409445 0.240505 
0.288793 -0.446389 -0.12751 
0.178601 0.368521 0.324458 
0.420784 0.203709 0.198716 
0.061952 0.126768 0.273278 
-0.343124 -0.419208 -0.183959 
0.258754 0.453005 0.0100407 
-0.290425 -0.418319 -0.0591518 
-0.0679128 -0.449111 -0.0800754 
0.104127 0.398529 0.298239 
-0.0600057 -0.436515 -0.131871 
0.176647 -0.109827 0.0683899 
0.190942 -0.109453 0.0716375 
0.184368 0.213933 -0.124744 
0.319871 0.39968 0.257991 
0.0267353 0.397343 0.254553 
0.103347 0.347502 -0.113471 
0.0836546 -0.152404 0.0446221 
0.270743 0.0578478 0.261739 
0.339301 0.0555179 0.0796132 
0.22589 -0.0800758 0.0392365 
0.220594 0.141273 0.329201 
-0.160986 -0.472914 0.00562241 
0.30705 0.0438428 0.153177 
0.176083 0.42003 0.288794 
0.134993 0.0482287 -0.0524784 
-0.334929 -0.446651 -0.084702 
0.146298 0.133346 -0.0892397 
0.301376 0.353735 -0.0473065 
0.387158 0.21519 0.0310145 
0.315306 0.185847 0.333886 
0.290653 0.413138 -0.0159316 
0.2572 0.213046 0.359183 
-0.0705404 -0.447158 -0.0971434 
-0.0647596 0.365093 0.124574 
0.307397 0.393636 0.211037 
0.183362 -0.0957144 0.033371 
-0.00102112 0.168752 0.268859 
-0.119132 0.321442 -0.0395079 
-0.0547667 0.291865 -0.0211842 
0.158037 -0.408061 -0.244135 
-0.326257 -0.4102 -0.039049 
0.116358 0.195013 0.323848 
-0.052105 0.288324 -0.0251528 
0.200221 0.0644467 -0.0472952 
-0.0615414 0.0742791 -0.0481534 
0.0973499 0.15553 -0.0962851 
0.0157679 0.385974 0.260008 
-0.0233956 -0.439519 -0.128013 
0.232964 -0.41812 -0.0394648 
0.252949 0.410882 0.265411 
0.044487 0.100943 0.252832 
0.206903 0.122753 0.325635 
0.297748 0.380971 0.284475 
-0.0618149 0.363486 0.0836195 
0.052029 0.300422 -0.116055 
0.289466 0.388624 -0.0389413 
0.323409 0.274915 -0.0677705 
0.245579 0.050173 0.273537 
0.292591 0.0864177 -0.00395593 
-0.30489 -0.380067 -0.239125 
-0.0756934 -0.467384 -0.027402 
0.220919 0.376348 -0.0915572 
0.289249 -0.0482715 0.116503 
-0.339805 -0.419801 -0.175037 
-0.0384443 0.0890616 -0.0546187 
-0.0947854 0.0407124 0.0409954 
0.112976 0.126199 -0.0799926 
0.0850271 0.460925 -0.0168738 
0.333489 0.124099 0.0222361 
-0.0381207 0.400129 0.0735806 
-0.0553779 -0.382168 -0.32176 
0.293565 0.0527928 0.017526 
0.230923 0.0253338 0.260331 
0.28495 0.401624 -0.0372872 
-0.111493 -0.465227 -0.0201985 
0.369801 0.341073 0.0293215 
0.127838 0.145271 0.309661 
0.100915 0.450702 -0.041174 
0.416743 0.24073 0.0834464 
0.0793841 0.313811 -0.115981 
0.288472 0.0741554 -0.00259198 
0.315391 0.374953 -0.0215463 
-0.0549197 0.36233 0.050793 
0.371197 0.359026 0.0906509 
0.117733 0.135868 0.307405 
0.378194 0.346011 0.0706895 
0.338494 0.40051 0.0670698 
0.145223 -0.0761547 -0.0801595 
0.406274 0.130357 0.15033 
0.401194 0.282446 0.047215 
-0.0301927 -0.429077 -0.161014 
0.115072 0.0747307 -0.0668351 
0.311325 0.0358553 0.222935 
0.371357 0.292523 -0.00236126 
0.173799 -0.129495 0.149975 
0.0631979 0.129637 -0.0913177 
0.233975 0.311013 -0.102217 
-0.0843161 0.0643806 -0.0217529 
0.173408 0.169819 0.331424 
0.249582 -0.451458 -0.10642 
0.193499 -0.427256 -0.187324 
-0.0196955 0.433403 0.14294 
0.134428 -0.494039 0.0578635 
0.256747 0.354461 -0.0808243 
0.377616 0.290105 0.0147745 
0.189269 -0.0674959 0.201346 
-0.0527715 -0.484378 0.0304774 
0.020562 0.357155 -0.0780052 
0.128324 0.399249 0.302268 
0.334331 0.380098 0.225118 
0.195898 0.283551 0.35764 
0.33668 0.351665 -0.00447877 
-0.0828751 0.0513113 -0.0469484 
0.359451 0.202074 0.304811 
-0.0764358 0.0983813 -0.0155043 
0.38177 0.347951 0.115895 
0.265072 -0.451661 -0.0707199 
0.153073 0.325478 0.347463 
0.30898 -0.0121792 0.0820911 
-0.0547216 0.386075 0.134655 
0.249152 0.390722 0.292304 
0.159433 0.421488 -0.0866116 
-0.012395 -0.431549 -0.14982 
-0.364064 -0.443235 -0.0965685 
0.247081 0.259403 0.354608 
0.432486 0.202291 0.158465 
0.3941 0.145422 0.078817 
0.341586 0.289206 -0.0551699 
-0.0120019 0.421784 0.194504 
0.0354862 0.39293 -0.062269 
0.3824 0.356778 0.115215 
0.31013 0.429787 0.0520791 
0.284682 0.432635 0.154907 
0.0447607 0.304888 0.32156 
-0.00897656 0.089288 -0.0832318 
-0.325908 -0.443979 -0.0848936 
0.295082 0.436052 0.0293639 
0.173714 -0.103925 0.180689 
0.29453 0.409078 -0.0162177 
-0.0987568 0.30003 0.112135 
0.27659 0.278413 0.346165 
0.39185 0.165556 0.250263 
0.254389 0.400353 0.274962 
-0.0088536 0.0951869 0.208596 
0.085343 0.37772 0.300273 
-0.0931389 0.179118 -0.0513421 
0.284241 -0.0342198 0.226209 
0.156659 0.244998 -0.129968 
0.40379 0.346338 0.137939 
0.221658 0.0364511 0.282614 
0.148462 -0.441184 -0.128326 
0.38179 0.145391 0.0585355 
0.155259 -0.083316 0.212622 
0.366333 0.284397 -0.0183912 
-0.251073 -0.401102 0.0448267 
0.425984 0.189783 0.189266 
0.278117 0.411206 -0.0271644 
-0.260361 -0.429 -0.159046 
-0.142713 0.317728 -0.0211783 
-0.103019 0.0266319 0.0267771 
-0.284805 -0.392909 -0.0299579 
0.106474 -0.417454 -0.215035 
0.208813 0.350936 -0.101727 
-0.0208621 0.42951 0.0919364 
-0.311475 -0.44133 -0.10456 
0.279489 0.0963896 0.307992 
-0.0840636 0.0798619 0.0403264 
0.0511098 0.478238 0.0907117 
0.273441 -0.0625246 0.0885877 
0.233752 0.084504 0.317502 
-0.0617257 0.0423908 0.10974 
0.282358 -0.0279132 0.144765 
0.25363 0.20839 0.35873 
0.138686 -0.46743 -0.033129 
0.190299 -0.0243958 -0.0165856 
-0.219272 -0.404866 -0.233063 
0.0558451 0.457721 -0.00142971 
0.268571 0.177843 -0.0771493 
0.301906 0.0172473 0.127063 
0.173645 -0.43071 -0.1683 
0.27689 -0.0176109 0.226253 
0.0196342 0.342639 -0.0768344 
0.0730658 -0.455045 -0.0855685 
-0.166865 -0.467994 -0.00342693 
0.132071 0.0955991 -0.0648935 
0.293583 0.359839 -0.0478808 
0.00890233 0.0676651 0.23051 
0.382114 0.239305 0.00578587 
0.312602 0.35851 -0.0333702 
0.211485 0.188925 -0.110051 
0.304027 -0.0409529 0.0827655 
0.319025 0.0498435 0.178434 
0.0536891 0.0661421 0.256192 
0.323426 0.0434984 0.153544 
0.157521 -0.457428 0.0799692 
0.287803 0.0333147 0.0227323 
0.100565 -0.148324 0.0260032 
0.0459856 0.0504067 0.24858 
0.176998 0.131041 -0.114225 
0.0790858 0.45848 0.232671 
0.00327569 0.0408119 -0.102518 
0.17163 0.244312 0.351868 
0.299459 -0.0359822 0.0711027 
-0.0514313 -0.429809 -0.162493 
-0.0284043 0.16166 0.261313 
0.0702482 0.182097 0.296822 
0.302984 -0.0285729 0.063168 
0.343615 0.0658869 0.0700082 
0.143844 0.143965 0.314183 
0.393014 0.257747 0.236082 
0.0539245 0.167029 -0.097283 
0.259984 -0.416823 -0.0645521 
-0.0295544 0.0782572 -0.0670122 
0.0328571 0.361727 -0.0830736 
-0.271019 -0.420282 -0.0500901 
-0.0472329 0.204497 0.212519 
0.0480394 0.154626 -0.0934394 
0.210773 0.346416 -0.100878 
0.265282 -0.444877 -0.130233 
0.170596 -0.434553 -0.160312 
0.357931 -0.441188 -0.139394 
0.233774 0.425241 -0.0486728 
-0.367946 -0.41772 -0.0423653 
-0.00845955 0.0977609 -0.0803514 
0.312929 0.0607842 0.245596 
-0.0973886 -0.452635 -0.0654011 
-0.0795781 0.326098 0.184881 
0.348983 -0.431119 -0.172317 
-0.100517 0.300104 0.157353 
0.258383 0.420492 -0.0395572 
-0.022196 0.1247 0.248019 
0.364969 0.0647082 0.131175 
0.00438334 0.374383 -0.0511461 
0.144802 0.239467 0.350734 
0.29478 0.0348644 0.0298098 
0.346721 -0.436967 -0.150504 
-0.0597084 -0.446356 -0.098045 
0.165485 0.1655 0.32514 
0.210828 0.295394 0.350508 
0.304696 0.314753 0.314119 
0.32459 -0.431647 -0.180295 
-0.106163 0.234212 0.0888731 
-0.340648 -0.43957 -0.112799 
0.107905 0.282575 0.348371 
0.131329 -0.000505109 -0.0502808 
0.0783521 0.412695 0.277582 
-0.0978566 0.223638 0.045299 
0.324875 0.289723 -0.0738211 
0.162244 0.207521 0.34804 
0.208974 0.379215 0.316015 
-0.234802 -0.460389 -0.0447271 
0.341583 0.137005 0.0126924 
0.381112 -0.38599 -0.197861 
-0.0840333 0.125763 0.0806397 
0.205752 -0.0781923 0.191456 
-0.16615 0.2382 0.00728949 
0.200268 0.105743 0.320597 
0.106088 -0.0555676 0.255194 
0.380302 0.253777 0.263278 
0.386903 0.190337 0.0339442 
0.167336 0.390169 -0.0992122 
0.0657561 0.0797604 -0.0808662 
0.133256 0.116094 0.309842 
-0.358774 -0.443117 -0.0482684 
-0.0517921 -0.459609 -0.0541995 
0.0891376 -0.495333 0.0621011 
0.285872 -0.429276 -0.188309 
0.239283 0.198691 -0.103645 
0.350208 0.125265 0.0375061 
0.150244 -0.0869386 0.0109683 
0.318335 0.42217 0.0838803 
-0.0817442 0.135543 0.0937619 
0.145948 0.350076 0.325163 
-0.0155429 0.317467 0.280981 
-0.00059534 0.262831 0.301695 
0.325239 0.316371 0.292752 
0.252484 -0.179798 -0.0159281 
0.371784 -0.411804 -0.0752602 
0.0862564 0.143683 0.303198 
-0.0608418 0.294186 -0.0634301 
0.226725 0.329322 -0.0960112 
-0.0423902 0.360284 0.208315 
0.37091 0.0768805 0.168726 
0.320733 -0.451859 -0.0958304 
0.33256 0.379341 0.0066214 
0.386046 0.321824 0.209777 
0.302413 0.145714 0.321402 
0.0911913 0.181595 0.316105 
0.207565 0.15127 -0.0939198 
-0.0669115 0.34346 0.0693808 
0.044441 0.174307 -0.108844 
0.322713 0.0283704 0.0729808 
0.33967 -0.460814 -0.0794319 
0.303856 -0.0405231 0.0978867 
0.293358 0.441439 0.0399676 
0.156662 -0.482161 0.0234311 
0.249536 -0.0631263 0.106285 
0.253044 -0.396737 -0.0382988 
0.120141 0.365235 0.316258 
0.421635 0.166773 0.112406 
-0.0475263 0.191294 0.186636 
0.315962 0.0192844 0.11437 
0.307926 0.340388 0.295382 
-0.0125821 0.213906 0.281948 
-0.196871 0.18585 -0.0465091 
0.0580461 0.426435 0.258164 
-0.0206583 0.330678 -0.035952 
0.114815 0.276713 0.3487 
0.0308144 0.327343 -0.0926558 
0.0866348 0.275541 -0.136672 
-0.176987 0.258889 -0.0381777 
0.122053 0.16091 0.317416 
0.122223 0.0517027 0.297148 
0.271233 0.0601387 0.266385 
-0.0138985 -0.435109 -0.145301 
0.3769 0.387439 0.150459 
0.250961 0.153206 -0.0576605 
0.217031 0.0147844 -0.019959 
0.281831 0.255923 0.347549 
0.297593 0.00364032 0.21587 
0.393299 0.114357 0.185646 
0.353747 0.275513 0.298605 
-0.0736652 0.111994 -0.0177946 
0.360322 0.183658 -0.0094027 
0.0200468 0.110161 0.233899 
0.320846 -0.423834 -0.212099 
0.283139 0.017516 0.226932 
-0.368846 -0.324696 -0.218931 
0.126183 0.0582826 -0.0593702 
0.152821 0.402499 0.299909 
-0.0933173 0.266888 0.178898 
-0.0788304 0.108485 0.0119992 
0.412826 0.238765 0.0619867 
0.149944 -0.124004 0.0949828 
-0.0103511 0.0797343 0.190144 
0.359192 0.329426 0.23337 
0.264792 -0.453394 -0.0900799 
0.0369116 -0.472046 -0.0205359 
0.426898 0.233478 0.136282 
-0.0692608 -0.440395 -0.128644 
0.172752 0.0581376 0.304305 
-0.154914 -0.453566 -0.0703835 
0.263748 0.332587 0.334848 
0.385729 0.177539 0.0268233 
0.0443739 -0.470032 -0.0258108 
-0.0354008 0.170267 -0.0448062 
-0.0950862 0.0604524 0.0307013 
0.0596265 0.340499 -0.0995942 
0.409039 0.295668 0.114872 
0.209503 0.411066 0.291004 
-0.262192 -0.419513 0.0030497 
0.115816 0.404638 0.297807 
0.401736 0.123671 0.126438 
0.400129 0.166255 0.237284 
0.0807261 0.088823 0.275071 
0.106006 -0.480096 0.0173959 
0.213421 -0.0976417 0.153597 
0.171141 0.0368252 -0.0411237 
0.231013 0.472729 0.0424471 
-0.0197371 0.35439 0.240503 
0.216324 -0.0931129 0.155361 
-0.220666 -0.456356 -0.0469856 
0.269344 -0.00142632 0.0196813 
0.344608 0.175891 0.313728 
0.151041 -0.12826 0.0998363 
-0.0675342 0.369967 0.105205 
0.234372 0.0318388 0.254763 
-0.147016 -0.461724 -0.0302529 
0.195656 -0.113739 0.0905221 
0.26307 -0.446914 -0.069919 
-0.0044502 0.245928 -0.10497 
0.228097 0.132167 -0.0527042 
0.236816 0.263085 0.355972 
-0.274965 -0.411266 -0.0463009 
0.166487 -0.418783 -0.222503 
0.11583 0.0233276 -0.0614521 
0.190751 0.475636 0.00433106 
-0.230418 -0.399634 -0.264282 
0.182637 -0.0786823 0.00630181 
0.416141 0.281296 0.127324 
-0.0120967 0.430699 0.189674 
-0.226335 -0.452999 -0.0762975 
0.184436 0.0658469 -0.0686795 
0.23354 0.0501705 0.282919 
0.356838 -0.448927 -0.108712 
0.266972 0.386837 0.28556 
0.144064 -0.1139 0.19161 
-0.0767885 0.132895 0.064596 
0.184942 -0.451855 -0.086289 
0.266711 0.360664 0.313948 
0.268732 -0.436014 -0.153508 
0.204348 -0.421412 -0.195718 
-0.0474825 0.401321 0.119057 
0.149885 -0.459171 -0.0671004 
-0.0852599 0.2802 0.0406236 
0.303035 0.158841 0.32991 
-0.00567183 0.108435 0.245483 
0.376966 0.377969 0.134603 
-0.0561815 -0.472789 -0.00937975 
0.348395 0.067091 0.207367 
0.145813 0.115999 -0.0821299 
0.131155 0.270358 0.352113 
0.141027 -0.10422 0.0363222 
0.204587 0.432315 -0.0676292 
0.325553 0.232127 0.326894 
0.218169 -0.0236723 0.244487 
0.150058 0.1198 0.318454 
0.417233 0.275665 0.133721 
0.288206 0.29033 -0.102154 
0.323797 0.365683 -0.0160179 
-0.0152691 0.0895077 0.215584 
0.0150487 0.269164 0.306434 
0.341711 0.128755 0.295303 
0.223805 -0.0823039 0.145886 
0.0820213 -0.496337 0.0706408 
-0.0708827 -0.4797 0.0244551 
-0.0152462 -0.485331 0.0442954 
-0.354239 -0.450535 -0.0755353 
0.245979 0.177205 0.3383 
0.138996 0.361606 -0.107888 
0.362753 0.166278 0.00588401 
0.137378 0.171303 -0.105547 
0.358896 0.278103 -0.0273634 
-0.0812815 -0.456517 -0.0608798 
0.0489168 0.117821 -0.087527 
-0.0200842 0.360936 -0.0371141 
0.0330653 0.467273 0.0483552 
0.2402 0.0487654 0.28691 
0.262588 0.189567 0.348154 
-0.269136 -0.449203 -0.0754256 
0.165582 -0.0492116 0.241509 
0.223626 -0.074537 0.10922 
-0.224057 -0.411995 -0.213893 
0.0148588 0.270072 0.301236 
0.42263 0.195535 0.196202 
0.0723704 0.34809 0.314012 
0.200511 0.234192 -0.120196 
0.291865 0.409842 0.207294 
-0.00373345 0.293555 -0.0981882 
-0.0188465 0.132353 0.251665 
0.218349 0.407221 -0.0776424 
0.263244 -0.427227 -0.0670854 
0.202104 0.145175 0.323005 
0.134365 -0.0364237 -0.0342378 
0.389548 -0.429086 -0.149122 
0.217484 -0.416937 -0.215848 
0.303067 -0.0156949 0.119233 
0.194565 0.404331 0.295384 
0.180146 0.153734 0.324198 
0.207015 0.363916 0.326913 
0.270029 0.0653266 0.28548 
0.160125 0.112169 -0.104182 
0.167146 0.127919 0.318113 
0.159049 -0.0415654 0.273777 
0.406717 0.22964 0.0588987 
0.182399 -0.0154916 0.293613 
0.18668 0.33434 -0.11161 
0.0339099 0.35589 -0.0825191 
-0.275686 -0.443965 -0.0736957 
0.334723 -0.460216 -0.0695341 
0.225238 -0.0712668 0.0999195 
0.284086 0.0193392 0.0199957 
-0.300699 -0.430588 -0.143077 
0.392701 0.106929 0.125886 
0.237829 -0.433434 -0.153808 
0.236511 -0.0015742 0.000161159 
0.361845 0.327867 0.256552 
0.180337 0.196173 -0.116977 
-0.0226362 0.182283 0.214954 
0.0545655 0.329565 -0.100346 
0.278542 -0.424817 -0.1931 
0.382643 0.110991 0.0986975 
0.0559742 0.389828 0.278077 
0.265679 0.454973 0.0463896 
-0.10371 0.274523 0.0266737 
0.145682 0.16958 -0.0958065 
-0.0066115 0.352125 -0.0515184 
0.394468 0.185913 0.248925 
0.0247763 0.461685 0.0486532 
0.223861 0.469721 0.0117378 
-0.0981343 0.213252 0.122275 
-0.100179 0.267748 0.142353 
0.308276 -0.42827 -0.0427063 
0.262881 0.310177 -0.0896725 
0.0856367 0.330749 0.330518 
0.131792 0.114296 -0.0672832 
0.329521 0.402896 0.122591 
-0.0443713 0.314925 0.249117 
0.126718 0.272719 0.349923 
0.138393 0.299974 -0.136108 
0.370219 0.0707064 0.167961 
-0.368407 -0.287342 -0.211058 
0.283244 0.130398 -0.026692 
0.343859 -0.429529 -0.174864 
0.367687 0.0836238 0.0873126 
0.271032 0.435541 -0.00672755 
0.243637 0.0272712 0.244109 
0.289952 0.0660613 0.00237187 
0.284112 0.182412 0.336618 
0.0405569 0.401037 0.261886 
0.204695 0.367151 0.322072 
0.0883531 -0.11034 0.0548949 
0.193058 0.431326 -0.0696751 
0.0989056 0.366503 -0.10561 
0.111241 0.306548 0.334786 
-0.00651609 -0.430739 -0.151178 
0.170574 0.195697 0.347684 
0.291513 0.0895741 0.300252 
-0.357739 -0.418488 -0.0409902 
-0.122198 -0.485198 0.0476746 
-0.218642 -0.411009 -0.217504 
0.255377 0.345193 -0.0792799 
0.349193 -0.433133 -0.0576129 
0.302563 -0.351682 -0.237886 
-0.0925856 -0.441114 -0.109705 
0.251062 0.42146 -0.0476888 
0.22709 0.218349 -0.113754 
-0.0412927 0.392032 0.0570772 
0.252551 0.409216 -0.0543429 
0.381689 0.328576 0.0270468 
0.0057984 0.258737 -0.108809 
0.422302 0.249719 0.12254 
-0.332623 -0.41854 -0.0421592 
-0.0761264 0.107099 0.0630275 
-0.030253 0.0675808 0.160644 
0.39514 0.110727 0.160083 
0.389281 0.186023 0.262289 
0.217743 0.350156 0.333271 
0.171206 0.0548223 -0.0681556 
0.0265048 0.377078 -0.0688143 
0.215266 -0.45222 -0.0464524 
-0.291324 -0.445333 -0.0747184 
0.241063 0.471455 0.06209 
0.0378787 0.066645 0.243648 
-0.381783 -0.412554 -0.208408 
0.283406 0.332331 0.325417 
0.357024 0.38341 0.183498 
0.0337932 0.0602666 0.238255 
0.207327 0.353691 0.330783 
0.288238 0.037809 0.234241 
0.383103 0.273494 0.236762 
0.190964 0.421768 0.287043 
0.3387 -0.455118 -0.0880171 
-0.293588 -0.437463 -0.123448 
0.264085 0.356542 0.315818 
0.301649 -0.174402 -0.183269 
0.321713 0.0904089 0.0357545 
0.22705 0.473465 0.0589901 
0.162758 -0.476012 -0.00270092 
0.145998 0.317627 0.345247 
0.332515 0.287748 0.309663 
0.198856 0.399599 0.304179 
-0.0209861 -0.469534 -0.0101316 
0.121316 0.386373 0.305278 
-0.0650228 -0.467637 -0.012542 
0.321519 0.398145 0.262237 
-0.0785209 0.322103 0.196556 
0.225011 -0.433897 -0.167695 
-0.0766705 0.0986133 0.079366 
0.0374088 -0.481486 0.0301547 
0.331799 0.0544196 0.0716446 
0.29567 0.0299328 0.0262071 
0.205041 0.427568 0.272878 
-0.422959 -0.388466 -0.184675 
0.403162 0.318713 0.0821522 
0.0321608 0.319784 0.311672 
0.311292 0.408501 0.011769 
0.00654882 0.0663837 0.217734 
0.182092 0.27138 -0.130178 
-0.363685 -0.43061 -0.143038 
-0.181986 0.226105 0.0423725 
0.404661 0.30883 0.125343 
0.418278 0.250344 0.0875424 
0.294038 0.166061 0.330835 
0.300097 -0.0151512 0.0499843 
-0.00131796 0.0937849 0.202058 
-0.080215 0.117856 0.023702 
0.295189 0.313152 -0.0697116 
-0.266848 -0.40622 0.0124034 
0.222891 0.112225 0.325433 
-0.0534707 0.384884 0.164588 
0.232136 -0.0637123 0.104065 
-0.0198518 0.426956 0.0538011 
0.111802 0.0158252 -0.0663183 
0.274806 0.40634 -0.0385393 
0.120162 0.114993 -0.0772176 
-0.0438041 0.379585 0.0386597 
0.212649 0.454782 -0.0278914 
0.178837 0.328639 -0.113077 
0.00364242 0.370493 0.256913 
-0.0051587 0.430261 0.192619 
0.0870683 0.0712367 -0.0778244 
0.00407292 -0.43026 -0.154358 
0.138821 -0.460726 -0.0696407 
0.265541 0.313252 -0.0858812 
0.244009 0.461955 0.014609 
0.116357 -0.0954165 0.0010013 
0.0763332 0.123966 0.283999 
0.288014 0.42234 0.177136 
0.119373 -0.441177 -0.12639 
-0.0462588 -0.436627 -0.128419 
0.151553 -0.0947661 0.0165028 
-0.255627 -0.36111 -0.298975 
0.289569 -0.00415297 0.157355 
0.224783 -0.427258 -0.0237311 
0.0831411 0.0669712 -0.0792185 
0.221387 0.0252857 -0.0171581 
0.338872 0.362228 0.00279518 
-0.0878411 0.0215101 0.0730436 
0.0578111 -0.480412 0.0255284 
0.31258 -0.01731 0.0982336 
-0.0781677 0.321713 0.205868 
-0.0139948 0.35628 0.247963 
-0.134015 -0.48278 0.0484932 
0.364857 0.269204 0.281587 
0.141264 0.156906 0.321751 
0.223771 -0.0693394 0.199566 
-0.00458846 0.427242 0.202037 
-0.0185292 0.42401 0.186862 
0.0896425 0.34303 0.315064 
0.125911 -0.0786287 0.229186 
0.431394 0.21555 0.127638 
0.0375442 0.43691 -0.0194588 
0.0467544 0.353109 0.289915 
0.0627206 0.408189 0.275594 
-0.377971 -0.436454 -0.0527751 
-0.0816165 0.316213 0.0613711 
0.329689 0.410387 0.0624279 
0.316936 0.0949305 0.28277 
-0.426065 -0.395753 -0.165409 
0.393866 0.105758 0.152139 
0.00913551 0.0634477 0.226877 
0.0374648 0.140541 0.258399 
0.204963 0.234865 0.354675 
-0.314164 -0.38936 -0.225955 
0.261881 -0.429343 -0.0716648 
0.373104 0.0929545 0.0979997 
0.241556 -0.415878 -0.230491 
0.111358 0.0269125 -0.0631773 
0.033675 -0.40754 -0.243775 
-0.304117 -0.394284 -0.0329089 
0.353406 0.305672 0.285062 
0.0308262 0.286474 -0.126474 
0.287521 0.33201 -0.0655892 
0.424249 0.231301 0.179441 
-0.302022 -0.365161 -0.238637 
0.109523 0.386608 0.304979 
0.196417 0.364557 -0.103041 
0.291471 0.0707013 0.261849 
0.368984 0.233705 0.293871 
0.218351 -0.0933228 0.0621761 
0.179573 0.0708539 0.308345 
0.414784 0.289733 0.120016 
0.24323 0.451904 -0.0154902 
0.0605682 -0.478406 0.00398113 
0.365525 0.390242 0.159471 
0.407954 0.235587 0.224036 
0.300754 -0.00031539 0.130789 
-0.00553878 -0.470267 -0.0225499 
0.0414346 0.422883 -0.0449057 
0.350072 0.0753526 0.0714422 
0.244166 0.334143 0.339673 
0.318659 -0.439362 -0.152582 
0.239271 -0.424751 -0.186657 
-0.0794458 0.117273 0.0183683 
0.0157471 0.06266 0.218258 
0.04934 0.383203 0.277623 
0.180065 0.342475 0.340772 
0.373589 0.215671 0.0184821 
-0.0462508 0.341829 0.23366 
0.226472 0.420253 -0.0588316 
0.186699 -0.00597066 0.293376 
0.33086 -0.422228 -0.216474 
0.185844 -0.107885 0.068969 
0.164421 0.100749 -0.0987525 
0.232729 0.314141 0.344422 
0.148053 0.151232 -0.0792846 
0.225507 0.327235 0.34149 
0.0328437 0.406874 0.252002 
-0.241247 -0.466143 -0.0168631 
0.227973 0.449185 0.223983 
0.202231 0.482474 0.0307441 
0.267001 0.231648 0.355443 
0.398163 0.194125 0.0482403 
0.303225 0.327682 0.31171 
0.323692 0.294748 -0.0759961 
0.0568499 -0.42657 -0.174395 
-0.306034 -0.449277 -0.0743364 
0.145768 0.0981437 -0.0894508 
0.288811 -0.0524579 0.215634 
0.341747 0.22082 0.317928 
0.326113 0.171841 -0.0367245 
-0.138377 0.318458 -0.00992495 
0.189098 0.196382 0.345675 
0.395974 0.12273 0.210696 
0.289364 -0.0199232 0.182118 
-0.0455408 0.116863 0.156479 
0.322447 -0.417877 -0.227594 
0.295389 0.359686 0.292253 
0.0474015 0.132226 0.264347 
-0.0216355 0.0613124 0.173722 
0.104585 0.385278 0.303036 
0.199044 -0.113197 0.0993004 
0.156796 0.146488 -0.0935573 
0.421226 0.237193 0.0916524 
0.313556 -0.00424118 0.101958 
0.199872 -0.436732 -0.153286 
0.418599 0.284795 0.140851 
0.10981 -0.417758 -0.210373 
0.189908 -0.479608 -0.00331928 
0.226401 0.466844 0.162122 
0.0935747 0.277965 -0.134164 
0.31629 -0.448095 -0.117895 
-0.0596864 0.0835173 -0.0389823 
-0.0194984 0.350482 0.243982 
-0.0724731 0.351688 0.113638 
0.23967 -0.421498 -0.200731 
0.0683226 0.312636 0.33067 
0.197884 -0.114059 0.127153 
-0.003889 0.0678131 0.227548 
0.414235 0.138213 0.157215 
0.317299 0.0517846 0.173784 
-0.138184 0.176356 0.0108898 
-0.364536 -0.338608 -0.225556 
0.247334 0.0630816 0.295636 
-0.0348469 0.115432 0.219119 
0.299941 0.102748 0.302214 
0.155674 -0.480343 0.0175614 
0.119602 0.280506 -0.13794 
0.341995 0.14791 -0.00233013 
0.151309 0.42015 -0.087526 
-0.334102 -0.412832 -0.206926 
0.0045758 0.289901 -0.108632 
0.340296 0.16179 0.311416 
0.310859 0.117401 0.00887477 
0.256819 -0.0620435 0.0431327 
-0.0273517 0.311008 0.26832 
0.0252115 0.102473 0.239382 
0.25861 0.0070948 0.234154 
-0.0710529 0.148101 0.113245 
0.426929 0.196778 0.182716 
0.0459711 -0.472243 -0.0165485 
-0.0118162 0.0706551 0.22988 
-0.26237 -0.446778 -0.0837365 
0.0641949 -0.4608 -0.0464088 
0.120944 -0.462584 -0.0607249 
-0.0440949 0.128705 -0.0296237 
0.244337 -0.0433756 0.0134493 
0.107187 0.475982 0.0109125 
0.295174 -0.0259227 0.134837 
-0.0358015 0.19633 0.223946 
0.385317 0.0946329 0.166185 
0.209005 0.157463 0.325381 
0.112781 0.404098 -0.0938922 
0.219814 -0.408761 0.026204 
-0.0277398 0.0981664 0.240794 
0.0729001 0.256326 0.335586 
0.233095 0.223869 -0.109223 
0.131016 -0.106102 -0.0350075 
0.124365 0.0559317 0.300782 
0.422832 0.263313 0.157761 
0.2574 0.307883 0.343467 
0.00623129 0.0673617 0.22309 
-0.0331328 0.31707 -0.0320746 
-0.370376 -0.380601 -0.231626 
0.230183 0.12169 -0.0492024 
-0.351177 -0.430927 -0.127445 
0.334713 0.26256 0.318126 
0.222735 -0.416244 -0.233949 
0.0990836 -0.112414 0.158354 
0.403259 0.133269 0.129344 
-0.047393 0.0285333 -0.0952853 
-0.371341 -0.418436 -0.190176 
0.151429 0.316138 0.345136 
0.196772 0.408491 -0.0862816 
0.255147 0.277469 0.354475 
0.387365 0.315765 0.0313042 
0.348304 0.321199 0.275236 
-0.039245 -0.421738 -0.180617 
0.189181 0.480493 0.0234261 
0.338474 0.235287 0.322018 
0.0550897 0.0457008 -0.0941326 
0.0596076 0.252698 0.334347 
-0.0402124 0.389395 0.18632 
-0.0342521 0.362758 0.218739 
0.320343 0.0360668 0.141678 
0.264847 0.0746199 -0.0233387 
0.256207 0.451844 0.00203354 
0.290996 0.0325592 0.232986 
-0.187537 -0.440184 -0.113277 
0.415168 0.25582 0.195438 
0.158639 -0.469169 -0.0374492 
0.119922 0.30361 0.33459 
-0.081256 0.0800881 0.0587864 
0.314805 0.424895 0.0985104 
0.0764776 0.42338 -0.0660989 
-0.180449 0.20779 -0.0596579 
-0.0718468 0.331771 0.0761521 
0.195461 0.43082 0.275782 
0.367498 -0.422613 -0.0755772 
0.185259 0.316704 -0.115853 
-0.247801 -0.444779 -0.0970928 
0.36931 0.153568 0.276053 
0.256849 0.454697 0.115733 
0.2452 0.413887 -0.0586634 
0.0659689 0.418385 0.271379 
-0.10727 0.266639 0.0243962 
0.264133 0.0469128 0.232389 
0.366721 0.280828 -0.0139159 
0.10969 -0.103919 0.0163948 
0.24344 -0.438653 -0.0933974 
0.294285 0.381699 0.270261 
-0.199749 -0.40834 -0.235001 
0.392079 0.174891 0.246024 
-0.0432979 0.2952 0.256131 
0.0829147 0.149217 -0.0946806 
0.281356 -0.0421603 0.132287 
-0.0331538 0.152964 0.185739 
0.223614 0.437164 0.253967 
-0.166011 0.177495 0.00702912 
0.423062 0.248872 0.111123 
0.330073 0.394142 0.252984 
0.0629811 0.0659846 -0.0835416 
0.350344 0.389234 0.0955067 
0.220253 0.46561 0.175771 
0.0676975 -0.480549 0.0171957 
-0.21247 -0.413473 -0.204112 
-0.0381803 -0.464695 -0.0334439 
-0.0430087 0.312854 -0.0178978 
-0.0591548 0.0547367 0.119096 
0.393278 0.32679 0.137879 
0.306644 -0.00274722 0.0648321 
0.355876 0.321234 -0.00871678 
0.252155 0.066841 -0.0184638 
0.0402876 0.269112 0.309319 
0.397253 0.297345 0.047221 
0.124055 0.496023 0.058681 
0.198589 -0.0435205 0.232087 
-0.0560329 0.360999 0.035887 
0.373335 0.214406 0.28763 
-0.00707434 0.420853 0.00878161 
0.287348 0.00602136 0.22456 
-0.0545875 0.0763342 -0.0543611 
0.0880842 -0.0402422 0.259519 
0.119648 0.461557 -0.0350103 
0.194882 0.47916 0.0225389 
-0.0388553 0.127376 0.169885 
0.129455 -0.441204 -0.121541 
-0.0371464 0.410342 0.0705369 
-0.0302516 -0.496863 0.0801603 
-0.217761 -0.475041 0.00641613 
0.338188 0.370161 0.24899 
-0.027859 0.410222 0.190158 
-0.247027 -0.413668 -0.199065 
0.254499 0.0387663 -0.00363178 
0.381055 0.351532 0.0898716 
0.353869 -0.429613 -0.174535 
0.115654 -0.477225 -0.00903208 
0.236601 -0.412386 -0.0642959 
0.320319 0.385715 -0.00552589 
-0.0054524 0.290642 -0.101035 
0.184626 0.340793 0.343474 
0.299842 0.395356 -0.0173271 
0.164174 -0.118713 0.171863 
-0.0281189 0.111582 0.237932 
0.0833714 0.479493 0.172692 
0.304824 0.394274 0.274873 
0.206475 0.43881 -0.0573858 
0.1508 0.373197 0.316917 
-0.221973 -0.405059 -0.237812 
0.346941 0.0669651 0.0749351 
-0.101483 0.240601 0.102129 
0.32027 0.395439 0.0113373 
0.391104 0.238103 0.244487 
0.249443 0.0745436 -0.0239613 
0.0187269 0.427891 0.232119 
0.349495 0.130134 0.0240248 
0.120547 -0.487244 0.0346363 
-0.0390565 0.288327 -0.0582664 
0.287122 -0.0250359 0.224205 
0.269295 0.0882124 0.305508 
0.310434 0.0642357 0.250432 
0.418737 0.151887 0.155027 
0.157072 0.298082 0.350589 
0.207935 -0.0971324 0.141182 
-0.0275269 0.168822 0.203265 
0.258769 0.459379 0.0884391 
0.177416 0.166729 0.332246 
0.253456 0.192534 0.346464 
0.257654 -0.064411 0.0997184 
0.0926201 0.118123 0.28865 
0.426387 0.252216 0.141624 
0.0583408 0.0677435 -0.0851481 
-0.300806 -0.403018 -0.0403851 
-0.266262 -0.422602 -0.0253179 
0.0391894 0.0696371 -0.0908899 
0.387985 0.313163 0.206988 
-0.139087 0.195963 0.0525673 
-0.0304567 0.370504 -0.0162627 
0.294394 -0.0332299 0.192742 
0.181509 -0.114717 0.0817284 
0.145022 0.249861 0.349509 
0.155729 -0.419435 -0.204749 
-0.0245434 0.155316 0.195964 
0.327438 0.321792 -0.033953 
-0.327946 -0.430015 -0.146897 
0.0883488 0.467704 0.217304 
0.354215 -0.381379 -0.223327 
0.0646342 0.369852 0.292458 
0.177253 0.433831 -0.075562 
0.0213585 -0.0713142 0.125648 
0.38032 0.142829 0.0640635 
0.00748798 0.358291 0.261049 
0.39133 0.153343 0.24204 
0.130828 0.0499187 -0.0562712 
0.217889 -0.0732538 0.190496 
0.120913 -0.0436287 -0.0869544 
0.0286558 -0.414436 -0.219291 
0.285841 -0.456225 -0.0787591 
0.289016 0.0104783 0.0315656 
0.399128 0.134726 0.217488 
-0.0598564 0.0944972 0.119729 
0.168118 0.306933 0.344899 
-0.0133316 0.400461 -0.00250636 
0.187023 -0.450847 0.0479669 
0.203372 -0.0976556 0.164348 
0.195497 -0.119311 0.118611 
-0.0772656 0.0632038 0.0818909 
0.276826 0.1221 -0.029658 
0.0935696 -0.490224 0.0546063 
0.414233 0.272918 0.0745695 
0.28588 0.397017 0.238029 
0.247053 0.435221 -0.0306545 
0.400626 0.206818 0.239995 
0.314228 0.304519 0.314078 
-0.0130243 0.322883 -0.0515284 
0.256927 -0.388365 -0.0404019 
0.334916 0.37408 0.00868808 
-0.0773682 -0.464701 -0.03931 
0.126512 -0.0636904 -0.0207687 
0.0133856 0.0896129 -0.0891602 
-0.0472573 0.392529 0.167465 
-0.0369966 0.129557 0.220396 
0.361454 0.301561 -0.0170583 
0.357834 0.165368 -0.00189456 
0.0965853 0.438792 -0.0604397 
0.228518 0.299224 -0.127776 
-0.161882 -0.386058 -0.301937 
0.197967 0.17772 0.337752 
0.0370001 0.198685 0.282445 
0.0472149 0.122098 0.26284 
0.0878629 0.0760212 -0.0742663 
0.318783 0.343269 -0.0324177 
0.320117 0.355379 0.299331 
0.0956583 0.331303 0.330369 
0.360248 0.071172 0.19853 
-0.278844 -0.425878 -0.167144 
0.1773 -0.0465791 0.231909 
0.00536404 0.257393 0.305435 
-0.092742 0.22338 0.152919 
0.232808 -0.418921 -0.218256 
0.0674653 -0.0987 0.122453 
0.204755 0.478012 0.0106827 
-0.267548 -0.416293 -0.187566 
0.393489 -0.419737 -0.149398 
0.163851 0.382448 -0.104653 
-0.214821 -0.448318 0.0626746 
0.130384 0.19261 0.329996 
0.215859 0.295888 0.353252 
0.400944 0.312739 0.0829083 
-0.254237 -0.428577 -0.159838 
-0.007379 0.0837876 0.240356 
-0.180654 -0.448855 -0.089974 
-0.0782875 0.232627 0.194322 
0.242486 0.465189 0.12725 
-0.0462959 0.146488 0.169185 
0.158169 -0.468067 -0.0266564 
0.334348 0.230402 -0.0470476 
0.324144 0.0372617 0.08476 
0.0171276 0.334172 0.299338 
-0.0636114 0.372079 0.151994 
0.291156 -0.400612 -0.238507 
-0.0199836 -0.496182 0.0744199 
0.306189 0.2007 0.34318 
0.0511095 -0.440468 -0.126236 
-0.360158 -0.419876 -0.173677 
0.32183 0.391667 0.223087 
0.287291 -0.0128989 0.170658 
0.113174 -0.462822 -0.0462791 
0.0939523 0.367936 -0.103604 
0.357501 0.366266 0.0481076 
0.287237 0.39707 -0.0350202 
0.162224 -0.46163 -0.0495565 
0.158528 -0.441365 -0.122846 
-0.19871 -0.465512 -0.0150908 
-0.0507595 0.398459 0.110395 
0.371825 0.244959 -0.0142345 
0.274965 -0.0577314 0.218178 
0.156426 -0.0733789 -0.085588 
-0.0330743 0.402544 0.183723 
0.265738 0.107616 0.320149 
-0.185332 0.238226 -0.0130471 
-0.0664301 -0.37657 -0.348373 
-0.111526 -0.401185 -0.255501 
0.159835 -0.0876808 -0.0704682 
0.293445 0.0809029 0.00448123 
-0.070567 0.355495 0.142393 
0.32026 0.0214035 0.0955104 
-0.169567 0.241199 -0.00524405 
0.411171 0.174017 0.0803169 
-0.00155575 0.0771885 0.21149 
0.342718 0.331531 -0.0109723 
-0.0594138 0.0620949 -0.0623014 
0.141191 0.432167 -0.0765333 
0.00376379 0.383738 -0.0492973 
0.121637 0.368349 -0.105381 
0.292123 -0.0266314 0.046962 
0.16016 -0.429711 -0.164291 
-0.0264426 0.380512 -0.0160921 
-0.0398888 0.113645 0.228126 
0.0858068 0.106667 0.282595 
0.314205 0.111222 0.0168964 
0.230562 0.168147 0.336499 
-0.029151 0.230137 0.258507 
-0.00524926 0.0946091 0.246521 
0.315206 0.00916315 0.098482 
0.292092 0.155895 -0.0457287 
0.297542 -0.429706 -0.0455368 
0.369549 -0.451358 -0.0891437 
0.122761 0.442385 -0.0635074 
0.192323 -0.457804 -0.0796912 
0.191841 -0.428444 -0.173551 
0.15841 -0.114305 0.184555 
0.294955 0.416453 0.167025 
0.313733 0.224612 -0.0640145 
0.00603073 0.186842 -0.101336 
0.308951 0.417572 0.025431 
0.176348 0.348803 0.332196 
0.16502 0.14233 0.320299 
-0.267762 -0.43813 -0.0383412 
-0.129593 0.171616 -0.0281088 
0.163854 0.130376 -0.115672 
-0.306438 -0.427341 -0.157504 
-0.0227528 0.154757 0.204257 
0.230182 -0.423353 -0.0570169 
0.171179 0.388984 0.313311 
0.240226 0.341664 0.335801 
-0.405543 -0.245612 -0.156591 
0.407999 0.177718 0.0659906 
0.256766 -0.423147 -0.0745594 
0.277063 -0.0573841 0.0555882 
0.228544 0.0635963 0.300709 
0.0999168 0.0710361 -0.0713408 
0.0655728 0.469385 0.0133546 
0.188539 0.236074 -0.116474 
0.227654 0.00748772 -0.00946852 
0.0467114 0.430915 0.249636 
0.075375 0.0960574 -0.0795629 
-0.0529285 0.12138 -0.0262506 
0.262417 0.00504197 0.230542 
0.251061 -0.438972 -0.141464 
0.284132 -0.424137 -0.191725 
-0.232992 -0.467205 -0.0117351 
0.117888 0.43591 -0.0684186 
0.290103 -0.00926378 0.169926 
-0.0235514 0.157928 0.208153 
0.26767 0.191161 0.346065 
0.416971 0.183754 0.199819 
0.0853506 0.455552 -0.0249338 
0.355013 0.250643 -0.0449807 
0.309722 0.0267221 0.201713 
0.036345 0.447217 -0.00418735 
0.404989 0.199025 0.0601632 
-0.0806129 0.336654 0.146596 
0.100951 0.010067 -0.0783778 
0.0889792 0.404615 -0.0878169 
0.15071 -0.0229593 0.28907 
-0.00941959 0.427667 0.021528 
0.349724 0.079813 0.235412 
0.053067 0.445148 -0.028044 
0.339218 0.0804467 0.25126 
-0.221991 -0.408046 -0.222929 
0.343867 0.0717935 0.230538 
0.429242 0.176926 0.131617 
0.0236185 0.0693625 -0.0902727 
0.251508 0.301967 -0.115425 
0.261525 -0.0678372 0.0548731 
0.401777 0.242653 0.227825 
-0.0573164 0.104941 -0.0261284 
0.388814 0.104289 0.171132 
-0.0447747 0.147627 -0.0301347 
-0.337693 -0.419236 -0.041174 
-0.140959 -0.456497 -0.0676356 
0.26711 -0.0560861 0.212703 
0.407369 0.208102 0.062622 
0.0398728 0.362244 0.281237 
0.21361 -0.45398 -0.0724686 
-0.117161 -0.443811 -0.108583 
0.194772 -0.463365 -0.0567745 
0.0654291 0.0356864 0.259193 
0.0837443 -0.468481 -0.0216606 
-0.0264231 -0.390837 -0.298618 
0.315045 0.199716 0.336828 
-0.412671 -0.43535 -0.116394 
0.0341949 0.292808 -0.123549 
0.40638 0.303742 0.127203 
0.350387 -0.442713 -0.131962 
-0.0474232 0.342505 0.218944 
0.372636 0.371183 0.180734 
-0.0905171 0.0498219 0.0530357 
0.290916 0.429264 0.148514 
0.0642411 0.254814 0.336405 
-0.0510954 -0.484748 0.0416324 
0.411352 0.225552 0.0673869 
0.315563 -0.439302 -0.13815 
0.134641 -0.108576 0.191765 
0.298428 0.412132 0.17637 
-0.251159 -0.470394 -0.00137048 
0.124907 -0.461456 -0.0642276 
0.167403 -0.112955 0.0674442 
0.281298 0.15136 0.331308 
0.349282 0.340164 0.258886 
0.387705 0.251944 0.0209827 
0.221209 -0.421051 -0.208072 
0.00825744 0.44593 0.0248608 
-0.0635463 0.301014 0.00888595 
0.261245 0.432951 0.202973 
0.0241242 0.174171 0.279414 
0.268259 0.358046 -0.074252 
0.106667 -0.0896721 0.207218 
0.256634 0.0619195 0.290926 
0.393962 0.227218 0.0362565 
0.337379 0.385685 0.173321 
0.21668 0.0923326 -0.0458104 
-0.0429871 0.391419 0.171846 
0.229264 0.442299 -0.0329185 
-0.0804175 0.141754 0.0153667 
0.40833 0.191403 0.071204 
0.0729158 -0.430451 -0.159652 
0.394991 0.24136 0.0300428 
0.396349 0.273148 0.218534 
0.0334503 0.123514 -0.0850692 
0.0858912 0.370208 0.305999 
0.0685506 0.0900031 -0.0809657 
0.0149806 0.402208 -0.044318 
0.276201 0.00372833 0.229369 
0.111105 -0.0330826 -0.11434 
-0.382601 -0.449062 -0.0647241 
0.339125 0.372573 0.278123 
-0.144893 -0.465093 -0.0163212 
-0.111451 0.259099 0.0315256 
0.260817 -0.0504993 0.182085 
-0.025706 0.364054 -0.0212875 
0.0917129 0.435629 -0.0573977 
0.0185053 -0.425261 -0.181864 
-0.186483 0.215657 0.0146255 
0.0455265 0.417884 -0.0522058 
-0.337922 -0.381217 -0.230204 
-0.0375524 0.360043 -0.00189726 
0.105465 -0.118467 0.152253 
0.134517 0.325696 0.341805 
0.0126753 -0.476193 -0.00304241 
0.132479 0.1066 0.309701 
0.204024 0.241775 -0.115283 
0.360493 0.375484 0.0934366 
0.36202 0.3257 0.00931304 
0.126852 0.201667 0.333094 
0.133563 0.445326 -0.0586465 
-0.213125 -0.418626 -0.189306 
0.283038 -0.44514 -0.128927 
0.281585 0.38336 0.268474 
-0.382577 -0.450422 -0.0759553 
0.239055 0.383721 -0.0773873 
-0.0368267 0.406324 0.0970729 
0.124684 0.415258 0.284414 
0.242631 0.0278889 -0.00865115 
0.252222 0.457832 0.0110206 
-0.0852847 0.103115 0.0230956 
-0.0866852 0.325463 0.0954657 
0.292309 0.178378 -0.0593239 
0.0928441 0.489734 0.0613337 
-0.0683611 0.349758 0.0705175 
0.278608 -0.39734 -0.0423262 
0.0322979 0.136836 -0.0874079 
0.2929 0.428455 0.0114659 
-0.363776 -0.447175 -0.0485208 
-0.124626 -0.445353 -0.0947068 
0.0575391 0.163984 0.278252 
-0.0387358 0.124902 0.223686 
-0.280508 -0.429467 -0.157797 
0.341359 0.0600537 0.166263 
-0.0842481 0.226512 0.178723 
-0.299497 -0.445132 -0.0693564 
-0.263155 -0.454539 -0.0282726 
0.337495 0.369635 0.0105468 
-0.0459059 0.10721 0.145612 
0.297836 0.00956711 0.0367694 
0.228948 0.455036 0.1953 
0.340764 0.0515479 0.0940801 
-0.00118983 0.114748 -0.0744557 
0.104221 0.0228589 -0.0703327 
0.0188408 0.16901 0.261169 
-0.0601191 -0.443917 -0.103209 
0.159555 0.00708666 -0.0405479 
-0.0538809 0.250391 0.245083 
0.141696 -0.0964045 0.206335 
0.354994 0.329189 -0.00247694 
0.173424 0.231516 0.355111 
0.217391 -0.359079 -0.282419 
0.109818 0.357895 -0.105652 
0.214218 -0.454487 -0.0660476 
0.10057 -0.401949 -0.262699 
-0.145768 -0.429072 -0.164764 
-0.0151376 -0.426784 -0.174456 
0.297165 0.0117122 0.146323 
0.0550072 0.100761 -0.0851483 
0.209747 0.151315 0.326304 
0.23994 0.459016 0.00269739 
0.182628 0.398916 -0.0940589 
0.283906 0.366288 -0.0579476 
0.0632831 0.455816 -0.0118533 
0.225969 -0.0766738 0.103484 
0.206989 0.176678 0.338449 
0.238117 0.0651187 0.300455 
-0.096528 0.0585457 0.013517 
0.161097 0.230151 0.351831 
0.102787 0.123247 0.29656 
0.247851 -0.386601 0.00244386 
0.170231 -0.00961695 0.293617 
0.153444 -0.129834 -0.0267147 
-0.296027 -0.393129 -0.0406182 
0.228797 0.411631 0.279468 
-0.040472 0.184607 0.189726 
0.409469 0.299516 0.148158 
0.430495 0.181836 0.132073 
-0.130228 -0.446944 -0.094319 
0.0455117 0.442635 -0.0154551 
0.260511 0.379682 -0.0663212 
0.0326914 0.0795805 0.242216 
0.13054 -0.121759 0.095249 
0.240578 0.121567 -0.0417895 
0.186658 0.144519 -0.110195 
0.299461 0.230872 0.342203 
0.218377 0.465488 0.181614 
0.293775 0.0284509 0.22982 
0.310395 0.0876019 0.0253044 
-0.322919 -0.419212 -0.0429912 
-0.00875446 0.418091 0.00418024 
-0.341763 -0.389111 -0.235524 
0.429749 0.22102 0.120206 
-0.347475 -0.380797 -0.232104 
0.360035 0.198541 0.298642 
0.308879 -0.0186133 0.0892944 
0.172245 -0.466959 -0.0291165 
-0.208599 -0.475485 0.0175017 
-0.290105 -0.28387 0.037588 
0.373495 0.294598 0.00177157 
0.0459998 0.470602 0.158301 
0.153636 0.453839 0.25049 
0.20579 0.452101 0.236737 
0.0837374 0.355275 -0.102351 
0.329377 -0.395002 -0.238609 
0.324097 -0.435811 -0.151487 
0.0162568 0.208008 0.286386 
-0.0167522 0.0931445 -0.0775502 
-0.144068 0.318139 -0.029953 
0.303136 0.00712106 0.124329 
-0.00463568 0.19792 0.288393 
0.384765 0.0950362 0.160543 
-0.0341901 0.405769 0.0503414 
0.216932 -0.0682705 0.204861 
0.0789759 0.153571 -0.0929394 
-0.0785374 0.291772 0.0114607 
0.0821378 0.104381 -0.0789676 
0.237176 0.0711071 0.301356 
0.344556 0.0450471 0.106184 
0.123759 -0.125337 0.148448 
0.393888 -0.419885 -0.165367 
0.30073 0.390527 0.239828 
0.423956 0.182281 0.103285 
-0.247456 -0.464059 -0.0152398 
0.394022 -0.416143 -0.145799 
-0.0264152 0.114734 0.214264 
0.357182 0.375609 0.195466 
0.268348 -0.431605 -0.162688 
0.279646 -0.445751 -0.114589 
0.293888 0.135241 -0.0204466 
-0.29695 -0.403824 -0.23086 
0.145018 -0.465375 -0.0522956 
0.172371 0.407109 -0.0880648 
0.226778 -0.421005 -0.210413 
0.163272 -0.429284 -0.178485 
0.428283 0.221503 0.115015 
0.0720716 0.231625 0.331846 
0.0555219 0.439993 0.241432 
0.40775 0.163345 0.0794868 
0.296113 -0.0104807 0.215464 
-0.348645 -0.406559 -0.0358173 
0.213072 0.0521231 -0.0332246 
-0.0805732 0.290565 0.0218203 
0.12752 -0.148671 0.0104462 
0.239222 -0.412024 -0.0290738 
0.408868 0.269197 0.0592058 
-0.358443 -0.345265 -0.014753 
0.298482 0.250827 0.342221 
0.321724 -0.419132 -0.222257 
-0.391496 -0.446954 -0.0807806 
0.241861 0.0394518 -0.0104305 
0.286338 -0.0577627 0.0893708 
0.170158 0.373742 -0.104434 
0.406364 0.146528 0.109071 
0.427925 0.188048 0.177882 
-0.125999 0.322537 -0.0509932 
0.148426 0.106384 0.313026 
0.224171 -0.419191 -0.000155039 
0.111931 0.0246063 0.290895 
-0.0433618 0.323056 -0.0138925 
0.188164 -0.0417987 0.257741 
0.0989506 0.39707 0.297593 
-0.00983198 0.0726093 0.234494 
0.336879 0.237026 -0.0491172 
0.017034 0.0626999 -0.0922627 
0.151754 0.419266 0.287806 
0.26259 0.339948 -0.0778742 
0.180287 -0.120058 0.15973 
0.120902 0.112962 0.304162 
0.402108 0.227265 0.238493 
0.330946 0.369465 -0.00408705 
0.369014 0.0832106 0.198306 
0.281696 0.4451 0.0928048 
0.319814 0.189173 0.330654 
0.301223 0.370022 -0.0382913 
-0.0167699 0.135263 -0.0610186 
0.133349 0.474116 0.221065 
0.034717 -0.49293 0.0617512 
0.35865 0.305497 -0.0181134 
-0.00172023 0.0646359 -0.0931654 
0.365267 0.0616727 0.106056 
0.0157155 0.111958 0.237898 
0.163167 0.258339 -0.137859 
0.264787 -0.447484 -0.119492 
0.339738 0.404071 0.0898201 
0.377368 0.105559 0.0936505 
-0.0520609 0.101775 0.129305 
0.280308 0.213321 0.348709 
0.365788 0.380948 0.141253 
-0.011972 -0.47603 0.0064085 
0.221176 0.33858 -0.09548 
0.382959 0.308432 0.019266 
-0.0686156 0.337908 0.0555394 
-0.00952925 0.351951 0.248755 
0.153749 0.361883 0.324842 
-0.341488 -0.448838 -0.0722959 
-0.193801 -0.468131 -0.0131619 
0.325167 0.416055 0.0945668 
-0.036792 0.143738 0.177111 
0.0390938 0.0567785 0.2441 
0.411046 0.298578 0.104608 
0.3017 0.267551 0.34118 
0.336905 0.0389102 0.138104 
0.20116 0.466055 0.212635 
-0.060092 0.330391 0.221429 
0.316371 0.411829 0.134516 
-0.0421169 0.317648 -0.0152879 
-0.0036356 0.362086 -0.0490875 
-0.0226453 0.197199 0.2735 
-0.0235007 0.0936733 0.174833 
0.180174 -0.420707 -0.201588 
0.120952 -0.0937421 -0.0401328 
0.0969602 -0.491048 0.0447927 
-0.247474 -0.467244 -0.00957686 
0.111171 0.0068896 -0.0634606 
0.0718212 0.277259 0.322188 
0.115906 0.434519 0.269703 
0.101212 0.460133 -0.0243827 
-0.426538 -0.367332 -0.100862 
0.245975 0.136042 0.328637 
0.291422 -0.00336154 0.169348 
-0.0270959 0.325325 -0.032053 
0.348618 0.0715927 0.222921 
0.284327 -0.454346 -0.0934143 
0.38805 0.117086 0.112694 
0.265145 -0.380579 -0.0369994 
0.00133221 0.26725 -0.103573 
0.207662 0.31114 -0.114124 
0.408721 0.302617 0.075822 
0.346433 0.36056 0.215315 
0.325021 0.0587208 0.0648837 
0.219713 0.42972 0.265901 
0.0326303 -0.0611215 0.182995 
0.288992 0.331336 -0.0603081 
0.333384 0.0952824 0.27181 
0.269408 0.07805 -0.0227518 
-0.23919 -0.444099 -0.096367 
0.350422 0.361518 0.0207255 
0.230993 -0.0739274 0.119946 
0.305731 0.0382451 0.151522 
0.104616 -0.110363 0.0580034 
0.221765 -0.44522 -0.0960419 
0.360354 0.145966 0.284841 
0.140482 -0.482923 0.0131525 
0.0501009 -0.467743 -0.025882 
-0.0541904 -0.446877 -0.0896859 
0.173775 -0.430656 -0.178589 
0.0834591 0.443265 -0.0476672 
-0.0515543 0.151709 0.161168 
-0.0642854 0.054698 0.11063 
-0.0261103 0.419985 0.048598 
0.399709 0.158217 0.0772007 
0.254164 -0.42705 -0.189334 
0.311866 0.0321604 0.144195 
0.200793 -0.421078 -0.204961 
0.230512 0.451299 0.213538 
0.316001 0.00674215 0.0787108 
0.40432 0.254449 0.220258 
0.283788 0.405372 0.219465 
0.318245 0.0702634 0.0394884 
0.165446 -0.483355 0.0159117 
0.101549 0.323042 0.335042 
0.148476 -0.40733 -0.251044 
-0.0866332 -0.451954 -0.0774645 
0.18311 -0.125816 0.107779 
0.103257 -0.10697 0.0479283 
0.23196 0.0921973 -0.0372021 
0.212304 0.200171 0.357055 
-0.0782447 0.0968764 0.0489541 
0.223576 0.418337 -0.0682974 
-0.0561184 0.36672 0.06733 
0.242702 0.4382 0.231859 
-0.372734 -0.436262 -0.120901 
-0.0131144 -0.473779 -0.00333738 
0.261613 0.353281 -0.0787309 
0.375196 0.250169 0.276706 
-0.0529366 0.367139 0.0443566 
0.118504 0.400401 0.299416 
0.220504 -0.0494215 0.00644868 
0.392343 0.332633 0.136331 
0.178438 0.0586803 -0.0736455 
0.293007 0.364454 0.291557 
-0.0700807 0.293187 -0.00384299 
0.23312 -0.0866367 0.0611098 
0.113204 0.165879 -0.0955753 
0.340722 -0.370468 -0.227012 
0.401335 0.257202 0.223359 
0.382548 0.276184 0.231663 
0.0343277 0.0545872 -0.0975214 
-0.204061 -0.453501 -0.0635271 
-0.0980688 0.295817 -0.024775 
0.16498 -0.0868418 0.00753434 
-0.0511033 0.163058 0.16912 
0.225013 0.029063 0.266334 
-0.141481 -0.444731 -0.104088 
0.368724 0.341281 0.0356981 
0.317762 0.0894326 0.280477 
0.118306 0.370716 0.315972 
0.000299127 0.409164 -0.0199681 
0.177578 0.289958 -0.137891 
0.208659 0.264813 0.356944 
0.33887 0.396894 0.0754975 
-0.0158536 -0.410484 -0.230557 
0.209075 0.430747 0.266382 
0.250358 0.458248 0.14436 
0.3965 0.366447 0.130846 
0.196633 -0.039955 0.237197 
-0.29436 -0.413817 -0.0522123 
-0.0333841 0.300943 -0.0361507 
0.0194025 0.453123 0.168884 
0.138176 0.10805 -0.0684802 
0.186881 -0.121598 0.136203 
0.349017 -0.426695 -0.183586 
0.141407 0.370578 0.320235 
0.291695 -0.0246243 0.221549 
0.184549 -0.432755 -0.165753 
-0.030901 0.360456 -0.0203316 
0.00967311 0.323223 0.297518 
0.361112 0.0757366 0.0837265 
0.311815 0.229278 0.3385 
0.00127889 0.403911 0.234726 
0.00781226 0.204513 0.285109 
-0.248865 -0.417069 0.0415195 
-0.0366197 0.400846 0.0595951 
0.33837 -0.439452 -0.0494449 
0.212578 0.0247659 0.285337 
0.408043 0.160644 0.219187 
0.240304 0.34997 -0.0877319 
0.220876 0.460301 -0.0110918 
0.108173 0.062846 0.290228 
-0.248272 -0.43294 -0.136242 
-0.00570125 -0.445412 -0.114514 
-0.0732984 0.349512 0.123973 
0.283077 -0.381666 -0.229303 
0.25537 -0.0593549 0.146221 
0.15879 0.36448 0.325017 
0.152944 -0.427668 -0.177663 
0.0597389 0.348959 0.308416 
-0.0784029 0.287052 -0.00316981 
0.297193 0.416591 -0.00146377 
-0.0644923 0.192465 0.162675 
0.177751 -0.0662807 -0.119241 
0.289508 0.436396 0.0755385 
0.227519 0.472483 0.0684758 
0.34635 0.304582 0.291313 
-0.420172 -0.432809 -0.128506 
0.285211 -0.00699923 0.223999 
-0.233169 -0.389264 -0.296729 
0.096467 -0.473593 -0.0155556 
0.358776 0.321418 0.218882 
0.404815 0.280182 0.0505807 
0.135298 0.449904 -0.0555669 
0.153074 -0.049098 0.257934 
0.0457857 0.218173 -0.127157 
0.290165 0.0280118 0.0237858 
0.290277 0.4357 0.0268598 
0.2774 0.146729 -0.0403411 
-0.201093 -0.449613 -0.0796031 
0.176704 -0.433285 -0.154045 
0.0418227 0.36816 -0.0849367 
0.288477 -0.0497412 0.0660278 
0.0297165 0.278645 0.300018 
0.357551 0.1228 0.0588155 
0.0704564 0.110601 0.27461 
0.40761 0.138862 0.200126 
0.284167 -0.036417 0.0358193 
-0.149841 -0.485054 0.0530915 
-0.0622714 0.31409 0.0181224 
-0.316048 -0.44879 -0.0749881 
0.252081 0.187448 0.343421 
0.34053 0.382149 0.0396735 
0.189628 0.47078 0.201053 
0.271004 0.269736 -0.109606 
0.185613 0.413999 0.290763 
0.421782 0.241509 0.168634 
0.111039 -0.12119 0.160112 
0.32426 0.399322 0.135533 
0.391017 -0.430196 -0.129616 
0.247263 -0.0373758 0.231281 
0.109389 0.493163 0.071348 
0.197885 0.372419 0.321106 
0.351306 0.329349 0.265133 
0.421524 0.161191 0.161552 
0.164986 0.41115 0.294876 
0.057693 0.483346 0.0785436 
-0.10821 -0.481923 0.0327783 
-0.0564771 0.347767 0.0276911 
0.0952837 0.182363 0.317393 
0.0244842 0.320707 -0.0931686 
0.184142 0.381934 0.312674 
0.167242 0.219549 0.350266 
0.0734898 0.406999 -0.0775939 
-0.140066 -0.484868 0.0463038 
-0.185906 0.203438 0.00437653 
-0.193288 -0.462357 -0.0271808 
0.391072 -0.359224 -0.118809 
0.164735 -0.105445 0.186027 
-0.0937105 0.0714127 0.0282268 
-0.055657 0.117611 -0.0238984 
0.22173 0.0809276 -0.0395173 
0.261515 -0.0552339 0.214649 
0.268848 0.226732 0.353182 
0.251826 0.432465 -0.0305332 
0.18414 -0.125331 0.145802 
0.208107 0.402429 0.298185 
0.421626 0.234211 0.175573 
-0.42314 -0.429206 -0.138083 
0.146245 -0.0194689 -0.0412534 
0.240369 0.188334 -0.0972763 
0.415265 0.254856 0.0902993 
0.297949 -0.430706 -0.180386 
0.00690148 0.450072 0.141206 
0.316447 0.0576043 0.242281 
0.23456 0.387736 -0.0755382 
0.296511 -0.459037 -0.0838544 
0.25866 0.27659 0.349861 
0.427842 0.189045 0.119977 
0.162079 -0.127629 0.166559 
0.185912 0.206175 0.3516 
0.210627 0.473921 0.138881 
0.285679 0.0817528 0.290229 
0.123482 0.302223 -0.137976 
-0.349318 -0.418391 -0.176276 
0.111213 0.487578 0.0362216 
0.409323 0.286139 0.0691744 
-0.0480442 0.143915 0.164373 
0.14881 -0.106616 -0.0516545 
0.0874595 -0.0125993 -0.113845 
0.0131533 0.0677765 -0.0933889 
0.0853058 0.342905 -0.105731 
0.246843 -0.0469926 0.207054 
0.195092 -0.466898 0.0280518 
0.25418 0.43078 0.238975 
0.0145691 -0.407844 -0.237108 
-0.348804 -0.440484 -0.110308 
0.327585 0.0529948 0.183634 
0.290805 -0.00185083 0.175434 
-0.035479 0.382004 0.00493037 
0.0990538 0.424832 -0.0761558 
0.272753 -0.349344 -0.00930146 
-0.13989 -0.412457 -0.209919 
0.358652 -0.200627 -0.100833 
0.162353 0.3462 0.332286 
-0.072743 -0.473879 -0.00833479 
0.249221 0.0455441 0.265419 
-0.0235755 0.126581 0.207383 
0.124143 -0.0482212 -0.0888648 
0.389363 0.19817 0.259928 
0.213761 -0.43701 -0.155716 
-0.213921 -0.437064 -0.126774 
-0.0569676 0.338281 0.0337143 
0.270875 0.44191 0.00113902 
0.0161468 0.331843 0.305498 
0.197089 0.14468 0.322874 
0.427803 0.181598 0.170478 
0.252203 0.0508378 0.248084 
0.0404236 0.118132 0.257492 
0.115958 0.0175707 -0.0613995 
-0.229535 -0.442817 -0.111687 
0.347625 -0.456467 -0.0657108 
0.120996 0.131433 0.306114 
0.260955 0.408285 0.258221 
-0.0667889 0.314172 0.0361154 
0.260738 0.366981 -0.0740237 
0.0900527 0.108751 0.284618 
0.220665 -0.0189608 0.260224 
0.276975 -0.422541 -0.197821 
0.37984 0.0972297 0.110777 
0.381854 -0.335381 -0.178609 
0.319742 0.0444009 0.195348 
0.256087 -0.0142874 0.228417 
-0.0737409 0.343284 0.148542 
0.0694694 0.099205 0.272044 
0.415306 0.277286 0.148383 
0.0554913 -0.0803565 0.178459 
0.143268 -0.429756 -0.171359 
0.00957389 -0.430648 -0.152855 
0.317985 0.194916 0.338402 
0.124194 -0.0639301 -0.0696127 
0.255781 0.159976 -0.0619855 
0.00484612 -0.488753 0.042649 
0.397672 0.121196 0.117609 
-0.00838947 0.406111 -0.00962614 
0.135733 -0.0584983 -0.0880381 
0.132277 -0.482661 0.0841803 
0.0948911 0.441784 0.256804 
-0.04164 0.218382 -0.0665598 
-0.000734939 -0.456167 -0.0727751 
0.386278 -0.390956 -0.183605 
-0.282865 -0.40137 -0.0359067 
-0.0497919 0.272868 0.231515 
-0.120181 -0.460324 -0.045958 
0.0785871 0.4888 0.0905665 
-0.0762171 0.0683615 0.0905736 
-0.282316 -0.360201 -0.277007 
0.297636 0.377122 -0.0408331 
0.107881 0.0364074 -0.0649598 
0.387208 0.13766 0.24262 
0.225308 0.458569 0.182171 
0.173051 0.30582 0.346341 
0.276059 0.417635 -0.020019 
0.227269 0.27248 0.356893 
0.143247 -0.123471 -0.0317143 
0.287013 0.0843358 -0.00514814 
0.235334 0.464534 0.00982649 
-0.0534049 0.375821 0.172689 
0.189855 -0.109139 0.0775892 
-0.0211606 0.0416298 -0.0979821 
0.124641 0.112048 0.309074 
0.226674 0.0473909 -0.0246623 
0.123055 0.140406 -0.0852388 
0.32225 0.149463 -0.0154771 
-0.073693 0.146407 0.0517421 
0.222457 -0.0902261 0.0525411 
0.181498 -0.108053 0.0653107 
0.134609 0.50115 0.0889544 
0.208457 -0.101783 0.118641 
0.161892 0.127829 0.31748 
0.359968 0.282866 0.280143 
0.0306589 0.367878 -0.0767056 
-0.0237405 0.145743 -0.053851 
-0.0355673 0.396804 0.0422182 
0.104271 0.027699 0.28391 
-0.0546003 0.147559 0.158693 
-0.27149 -0.435278 -0.0561709 
0.232879 0.0276344 -0.0124408 
-0.0319406 0.0971195 0.235767 
0.167837 0.428033 0.280237 
-0.314621 -0.333468 -0.230736 
0.23779 0.213352 0.357579 
0.399211 0.18716 0.241609 
-0.417302 -0.423406 -0.0957543 
0.388363 0.304975 0.0323673 
-0.323462 -0.42016 -0.188008 
0.24949 0.0168105 0.238369 
0.37008 0.383381 0.144107 
-0.292835 -0.438972 -0.066434 
0.210116 0.0480469 -0.0354649 
0.360459 0.151089 0.287419 
-0.0223373 0.41329 0.0152791 
0.185872 0.486046 0.135654 
0.0454886 -0.0960111 0.0939177 
0.181321 0.397118 0.305049 
-0.294626 -0.405203 -0.0486095 
0.278758 -0.4328 -0.174424 
0.36664 0.349078 0.188815 
-0.0600851 0.378777 0.114631 
0.179465 0.0959307 0.31379 
0.254982 -0.435138 -0.077802 
0.265364 0.412452 -0.0408199 
0.00791841 0.450219 0.161858 
-0.0985048 0.0330384 0.0460869 
0.315496 0.283473 0.326829 
0.266045 -0.421866 -0.199426 
-0.00598646 0.440574 0.0677015 
-0.0704366 0.122908 0.0402269 
0.221648 0.219551 0.35807 
0.095623 0.0498065 -0.0753502 
0.307812 -0.0335684 0.0893071 
-0.288927 -0.435197 -0.0684227 
0.37231 0.176177 0.286555 
0.0509813 0.376147 0.282045 
-0.0267963 0.0687214 0.17048 
0.168386 -0.123903 0.0864906 
-0.0725923 0.0691524 0.0949528 
0.00266925 0.419703 0.224779 
0.0419539 -0.475922 0.0103381 
0.253829 0.304063 -0.107305 
-0.0498853 0.391331 0.082431 
0.324523 0.254074 0.327358 
-0.0270045 0.42594 0.126229 
0.327687 0.130225 0.00536202 
-0.317318 -0.423621 -0.167556 
0.268439 0.0517668 0.232875 
0.310339 0.424355 0.039043 
-0.371023 -0.422179 -0.17112 
0.386274 0.259223 0.0154442 
-0.101543 -0.460757 -0.0373274 
0.381622 0.258087 0.255638 
0.00513654 0.113922 0.241466 
0.150523 -0.439461 0.087108 
0.0518662 -0.445149 -0.11847 
0.234181 -0.420774 -0.0535387 
0.366946 0.0666621 0.117328 
-0.349249 -0.425187 -0.0451968 
-0.0164762 0.318928 0.275786 
0.217936 -0.413027 -0.232264 
-0.1263 -0.37893 -0.331034 
0.225942 0.399311 0.290713 
-0.0290492 -0.489481 0.0557613 
0.35957 0.0807087 0.209109 
0.293069 0.0193182 0.169467 
0.282718 -0.0541682 0.214717 
0.303288 0.419077 0.145411 
-0.0918495 0.0674906 0.012187 
-0.0550347 0.382141 0.105189 
0.0351179 0.0898103 0.24369 
-0.0152199 0.425551 0.0206392 
0.285592 0.143663 -0.030714 
0.346461 0.133023 0.0204908 
0.423933 0.201076 0.191159 
0.203009 -0.458633 0.010765 
-0.101145 0.044639 0.0166366 
0.427911 0.21065 0.170456 
0.142141 -0.455453 -0.078243 
0.347118 -0.407019 -0.044774 
0.134854 0.100149 -0.0661277 
0.343147 0.0553782 0.147669 
0.196169 0.353491 0.331745 
-0.078738 0.114964 0.1085 
-0.384064 -0.376687 -0.0401316 
0.0635896 0.487442 0.085184 
-0.347182 -0.439905 -0.104599 
-0.172481 -0.473665 0.00621684 
-0.0441145 0.13549 0.231786 
-0.397562 -0.417316 -0.0622024 
0.316788 0.380028 -0.0126473 
-0.0213835 -0.436944 -0.138717 
0.0936869 0.0284995 -0.0792711 
0.191761 -0.0887284 0.0213057 
0.324259 0.0439363 0.205167 
0.0997962 -0.495142 0.0673252 
0.244363 -0.434933 -0.152571 
0.382314 0.346146 0.093989 
0.0237553 -0.400286 -0.278909 
0.418103 0.228054 0.0878323 
0.319575 0.171368 -0.0365715 
0.293812 -0.000474472 0.160014 
0.011134 0.0616636 -0.0931138 
0.0289892 0.406975 -0.049423 
0.377121 0.19958 0.0135503 
-0.146312 -0.422221 -0.185253 
-0.0790409 0.0702068 -0.0297113 
0.202343 -0.0934695 0.174328 
0.398244 0.376815 0.146535 
-0.249965 -0.442012 0.0220461 
0.0946655 0.472427 0.212136 
0.0895597 0.244124 -0.127935 
0.128742 -0.085441 -0.0543206 
-0.0458759 0.0418242 -0.0865442 
0.0502349 0.330598 0.315876 
0.301476 0.120941 -0.00465237 
-0.00036057 0.393193 -0.0377418 
-0.0650836 -0.442301 -0.104756 
-0.133217 0.317563 -0.0669779 
0.137431 0.134546 0.316015 
0.0961924 0.39405 -0.0953569 
0.151434 0.307184 -0.125537 
0.369096 -0.409271 -0.211416 
-0.351408 -0.389018 -0.236201 
0.280773 0.426344 0.173677 
0.329319 0.393326 0.0286043 
-0.352597 -0.413395 -0.199262 
0.258568 0.047076 -0.00507346 
-0.114346 -0.418451 -0.202899 
0.423127 0.184613 0.113833 
0.303777 -0.0344217 0.0748658 
-0.0227835 0.194528 0.22161 
-0.00960657 -0.476015 0.00054292 
0.288963 0.144628 0.32925 
-0.343401 -0.412812 -0.0362127 
0.208593 -0.0981041 0.0886585 
0.288913 0.421758 0.161495 
0.160526 -0.0572352 0.240583 
0.35006 0.0570585 0.0925227 
0.193413 0.0316581 0.30052 
0.234293 -0.0639915 0.121843 
0.262145 0.0544068 0.239516 
0.237585 0.0346399 0.264475 
0.238752 0.393838 0.292845 
0.17229 -0.166789 -0.00943712 
-0.314815 -0.448635 -0.0600384 
0.291959 -0.0417707 0.061559 
0.168647 -0.472185 -0.0265822 
0.125323 -0.159104 0.0271171 
0.0858975 0.334781 -0.112868 
0.156809 0.391895 0.310688 
0.204357 -0.0342804 0.258773 
0.0884659 0.317233 -0.115719 
0.319115 0.039894 0.151922 
0.241123 -0.437049 -0.157617 
-0.100659 0.295293 0.0946524 
0.0803477 -0.447369 -0.108928 
0.297198 0.0280538 0.169433 
0.243823 0.101425 0.321937 
0.0272425 0.0378841 0.231561 
0.281626 0.00152153 0.230908 
0.277504 0.402573 -0.0422721 
0.252031 -0.0443719 0.217635 
0.172339 0.284222 0.354177 
0.185152 -0.437451 -0.148683 
0.087224 0.401132 0.290674 
0.224538 -0.0874207 0.0766067 
0.314769 0.323392 0.30035 
0.258902 0.299163 -0.112078 
0.172159 0.471944 0.211007 
-0.157715 0.252114 0.00601516 
-0.40954 -0.395052 -0.0748783 
0.320586 -0.458655 -0.0735893 
-0.0156928 0.0939441 0.244908 
0.110704 -0.458578 -0.0604509 
0.315613 0.421739 0.0585674 
0.40203 0.290575 0.0611745 
-0.338876 -0.43681 -0.0478041 
-0.0214628 -0.410531 -0.220913 
0.361561 0.277718 0.280637 
-0.173044 -0.312196 -0.323359 
0.0454376 -0.124226 0.0715589 
0.276839 0.429638 0.181486 
-0.0238214 0.423107 0.0446234 
0.261948 0.406485 -0.0528915 
0.081761 -0.483725 0.0265838 
-0.085734 0.275294 0.0384863 
0.374279 0.291051 0.00595341 
-0.125355 -0.386466 -0.30541 
0.101588 -0.457689 -0.0774016 
-0.266831 -0.456941 -0.0476249 
0.305728 -0.0367216 0.0936016 
0.127679 0.429542 -0.0781461 
-0.0583958 0.308784 0.011011 
-0.0883844 0.285454 0.0425745 
0.32989 0.0937287 0.0427364 
-0.0631192 0.346134 0.173559 
0.0264213 0.459481 0.0327405 
0.0258744 0.417237 -0.0386391 
0.150689 -0.40268 -0.266871 
-0.0868863 0.311576 0.182537 
0.113064 0.330529 -0.11669 
0.129465 -0.0550782 -0.023269 
-0.0669054 0.359295 0.138728 
-0.0558198 0.385431 0.144226 
0.0862728 -0.445581 -0.116642 
0.281787 0.438694 0.0128863 
-0.0834415 -0.452617 -0.0724885 
0.222207 0.403706 -0.0826811 
0.329752 0.0364217 0.14289 
0.121023 -0.445725 -0.121914 
0.2908 -0.418033 -0.229653 
-0.0989409 -0.481539 0.0313067 
0.0125356 -0.425336 -0.183264 
-0.0294821 0.376497 -0.00293838 
0.201561 0.0357283 0.297609 
0.209943 0.432462 -0.0637821 
0.200384 0.435055 -0.0642611 
0.255774 -0.0659019 0.0471141 
0.0362134 0.11788 0.255677 
0.342858 0.380994 0.220103 
-0.063394 0.156859 0.135403 
-0.0161247 0.107667 0.186803 
0.243608 -0.405053 -0.0422225 
0.411505 0.152867 0.190353 
0.300344 0.4318 0.0555462 
0.212601 -0.461172 -0.0638549 
0.126131 0.462722 -0.0259985 
-0.0552468 -0.457424 -0.0496038 
0.337903 -0.176 -0.0758846 
0.370063 0.31816 0.214276 
-0.0555651 0.347721 0.0333189 
0.376157 0.233575 -0.00168791 
-0.184795 -0.445759 -0.0971111 
0.0711566 -0.425905 -0.181089 
0.271813 0.373282 0.288937 
0.304213 0.314863 -0.05486 
0.115507 -0.0532332 0.253832 
0.00465366 0.447975 0.158061 
0.0289961 0.413343 -0.0423805 
0.143034 0.42429 0.281233 
-0.385799 -0.434041 -0.125053 
0.387661 0.111661 0.205051 
0.000661307 0.385895 0.246687 
0.23406 0.449851 0.217711 
0.135892 0.415278 0.28822 
0.0581226 0.304552 -0.11064 
0.396382 -0.368389 -0.148232 
0.250257 0.034699 -0.00495862 
-0.0304446 0.37163 -0.00502822 
-0.256223 -0.460607 -0.00496258 
0.222562 0.144662 -0.0744796 
0.0274382 0.0292992 0.226159 
0.00316709 0.349284 -0.0622705 
0.00547719 0.0862146 0.241488 
0.334569 0.382952 0.0259278 
0.185706 -0.00227803 0.298767 
0.361027 0.292482 -0.0203054 
0.418872 0.229128 0.192109 
0.0695641 0.39095 0.282333 
0.10851 0.495342 0.107817 
0.284159 0.42384 -0.00364361 
0.263327 0.173225 0.337182 
0.373299 -0.43459 -0.170008 
0.348921 0.349429 0.0102257 
0.32906 0.156654 -0.0215091 
0.293088 0.0688423 0.00623769 
-0.415736 -0.418665 -0.169477 
-0.256238 -0.432423 0.00529244 
0.164478 -0.429041 -0.168032 
0.18079 0.0736227 -0.0742604 
0.393902 0.330602 0.116464 
0.203466 0.297125 -0.132376 
0.397975 0.30577 0.0504648 
-0.0497346 0.365307 0.050061 
-0.0254778 0.158215 0.215281 
-0.203267 -0.472113 -0.00183004 
0.0885207 -0.4205 -0.213071 
0.261311 0.153659 -0.0565723 
0.395995 0.269625 0.0339246 
-0.326541 -0.442596 -0.0996103 
0.14903 0.121261 -0.103358 
0.264054 0.0547189 0.28125 
0.427384 0.212546 0.17959 
0.179518 0.103769 -0.0689201 
-0.163856 0.243479 0.0294026 
-0.0183803 0.37681 0.235089 
0.400893 0.238115 0.0426847 
0.25578 -0.430153 -0.184636 
0.323004 0.419011 0.0985393 
0.335955 0.194349 -0.0472534 
0.280738 0.330635 -0.0692241 
0.0857104 0.0957823 0.27917 
-0.0562253 0.169494 0.166294 
0.233837 0.370477 -0.0862305 
0.151875 0.178977 -0.120069 
0.292146 -0.0490715 0.102529 
-0.362681 -0.440115 -0.10525 
0.166191 0.350555 -0.110458 
-0.2588 -0.394928 -0.277283 
-0.03209 0.305361 -0.0393689 
0.29741 0.426075 0.142427 
0.107464 -0.161447 0.0389126 
0.0645875 0.447382 0.239605 
0.120935 -0.39899 -0.273426 
0.180049 0.368645 -0.104938 
0.228171 0.163197 0.334656 
0.104741 -0.443421 -0.124154 
0.116927 0.0215276 0.28904 
-0.0666666 0.0974306 -0.0201773 
0.0472387 -0.432252 -0.160523 
-0.0961692 0.255926 0.0993247 
0.00841226 -0.44856 -0.093156 
0.214546 0.44518 0.239337 
0.350493 0.233214 0.314565 
0.340132 0.382333 0.0296806 
0.143838 -0.0507359 -0.0204734 
0.339748 0.392523 0.0499782 
0.166945 -0.0979858 0.191442 
0.0839266 0.0347984 -0.0818911 
-0.062362 0.166629 0.148697 
-0.149472 -0.465025 -0.0199646 
0.404378 0.198122 0.066184 
0.259508 -0.440592 -0.143412 
-0.139033 -0.441143 -0.108592 
0.137333 0.348901 0.3283 
0.117129 0.426549 0.277406 
0.272684 0.420031 0.227611 
0.165995 -0.391384 -0.320269 
0.185228 0.409809 0.294111 
0.241473 0.375221 0.311123 
0.245577 0.429072 0.250548 
-0.0491206 0.393284 0.103127 
0.222812 -0.0174907 -0.00325024 
-0.337661 -0.397299 -0.235093 
-0.0878594 -0.416253 -0.19838 
-0.0970475 0.266607 0.146485 
0.113758 0.472999 0.223759 
0.141693 -0.0411594 -0.0290183 
0.253009 -0.431482 -0.176219 
0.0243937 0.0887132 -0.0888784 
0.0204486 0.117985 -0.0818726 
-0.363205 -0.434171 -0.120407 
0.00330043 0.338385 -0.0613379 
-0.308858 -0.338722 -0.243628 
-0.00853797 -0.0420991 0.143486 
0.127064 -0.464343 -0.0413391 
0.196758 0.400506 -0.0886595 
0.13778 0.302026 0.344414 
0.404648 0.341466 0.13909 
-0.0883631 0.325663 0.170715 
0.247538 -0.297533 -0.259058 
0.379632 0.385225 0.140282 
0.312817 0.016442 0.117992 
0.215514 0.480407 0.0663611 
0.191058 -0.107897 0.066088 
-0.0172172 0.431736 0.0542238 
0.265068 -0.241517 -0.00866993 
0.052583 0.124767 0.26267 
0.338781 0.0773645 0.239612 
0.250943 0.463987 0.0899712 
0.0122062 -0.382293 -0.329413 
0.12317 -0.443735 -0.130744 
0.27154 0.0842169 -0.0223182 
0.200772 -0.0845248 0.191431 
-0.0682314 0.351572 0.0893027 
0.126766 -0.391307 -0.310096 
0.422027 0.171084 0.110939 
0.373592 0.256668 -0.00522559 
0.249346 0.173083 0.337271 
0.388126 0.149532 0.064777 
0.336923 0.193504 0.321713 
0.0355241 0.366052 -0.0787344 
0.344992 0.0585289 0.182831 
0.181153 -0.110275 0.169642 
0.346859 0.204427 0.321493 
0.0220337 0.346286 -0.0795327 
0.0134558 -0.415385 -0.21896 
0.304995 0.431684 0.109266 
0.265929 -0.398025 -0.057576 
0.33107 0.272839 0.31562 
0.133881 0.366612 0.315227 
0.231028 0.431163 -0.0511599 
0.371505 0.0742554 0.113358 
-0.00401052 -0.486557 0.046884 
-0.29567 -0.420899 -0.186342 
-0.403049 -0.283912 -0.0347527 
0.185554 0.443802 0.250094 
0.1101 -0.412854 -0.232381 
0.367138 0.362384 0.0915903 
0.205174 -0.0402726 0.231014 
-0.287578 -0.424273 -0.163105 
-0.0630995 0.110893 -0.0208549 
0.104243 0.313667 0.334973 
0.24575 0.207597 0.355269 
0.205652 0.104749 -0.0547576 
0.410094 0.219137 0.074456 
0.22258 -0.438719 -0.0889424 
0.339749 0.0945643 0.265679 
0.0312374 -0.0968585 0.101886 
-0.0790018 0.0530221 0.0883632 
0.377252 0.142554 0.06007 
0.0279376 -0.44747 -0.0992847 
0.413467 0.273756 0.182528 
0.0959338 0.495075 0.0980053 
0.239099 -0.0647401 0.0915531 
0.421505 0.241387 0.0875509 
0.215709 0.178295 0.344907 
0.220315 0.138597 -0.0743368 
0.120745 -0.0668641 -0.0441352 
-0.0392028 0.110115 0.158155 
-0.3008 -0.422987 -0.058081 
0.376474 0.0837303 0.18122 
-0.174166 -0.468367 -0.0147022 
0.405249 0.307305 0.144264 
0.428488 0.21515 0.1554 
0.172567 0.3868 -0.0991318 
-0.317692 -0.42634 -0.0483595 
0.375251 0.235366 -0.00659836 
-0.0361377 0.178487 0.262585 
0.2916 -0.44074 -0.131561 
0.351818 0.382973 0.108363 
0.373124 0.384715 0.147065 
0.193655 -0.0848433 0.0171621 
0.23836 0.315364 0.343345 
0.220805 0.470019 0.000371816 
0.18929 -0.425589 -0.19605 
-0.405929 -0.440886 -0.104312 
0.315897 0.289885 0.318661 
-0.0105734 0.0781298 0.185049 
0.176686 0.0118361 -0.0337807 
0.366662 0.139775 0.0463841 
0.0745738 0.417317 0.276465 
0.148202 0.304778 -0.128193 
-0.31046 -0.399313 -0.226747 
0.0771333 0.39695 -0.0841609 
0.399401 0.138138 0.220854 
0.31605 -0.456797 -0.0873328 
0.342818 0.157604 0.304101 
0.274792 -0.444736 -0.130197 
0.214189 0.242232 0.353662 
0.197442 0.359257 0.331069 
-0.0879093 -0.413759 -0.2199 
0.412442 0.275943 0.17743 
0.124988 -0.0533403 -0.0860173 
0.21384 -0.108916 -0.0618462 
0.312172 0.00406429 0.0974915 
-0.203757 -0.464266 -0.0173041 
-0.083408 0.0980217 0.0350151 
-0.0452726 0.327912 -0.00596104 
0.4107 0.210197 0.0713995 
0.355267 0.374554 0.051755 
0.212967 -0.0241994 0.262599 
-0.150161 -0.445811 -0.0990497 
-0.11186 -0.402506 -0.249708 
-0.0848259 0.0896452 0.045243 
0.0166488 0.263576 -0.113994 
0.0347086 0.0734284 -0.0920267 
0.267046 0.420608 -0.026816 
0.371665 0.350698 0.0524132 
0.26038 0.450828 0.152245 
0.325339 0.416331 0.0488256 
0.283332 0.327047 -0.0657592 
0.140716 0.445289 0.262292 
-0.0116454 0.336555 -0.0440727 
-0.0280131 0.284263 -0.0725226 
-0.299011 -0.390366 -0.237734 
0.164654 -0.398226 -0.287405 
0.316447 0.366599 -0.0272936 
-0.00926024 0.310922 0.281325 
0.262698 -0.333472 -0.238134 
-0.0239095 0.42651 0.111725 
0.251135 0.395992 0.285021 
-0.0879157 -0.421534 -0.189757 
0.151155 -0.0271756 0.28544 
-0.0632105 -0.36124 -0.356623 
0.0608658 -0.444515 -0.123373 
0.121369 -0.0571596 -0.0301627 
0.157393 -0.484199 0.0674032 
0.0978273 0.117316 -0.0835903 
0.223661 0.37673 -0.0861464 
0.247018 0.0357803 0.242884 
0.0924873 -0.129314 0.0351552 
0.244549 0.115884 0.326612 
-0.0703883 0.339998 0.161447 
0.154075 -0.0952252 0.198987 
-0.427484 -0.325229 -0.150119 
0.18986 0.19126 0.345918 
0.250175 -0.383348 -0.00276621 
0.415499 0.229251 0.202359 
0.144133 0.43812 0.275662 
0.176497 0.412761 -0.0890161 
0.321784 0.0508841 0.160685 
0.00490054 0.394475 0.24459 
0.190945 0.489729 0.049076 
0.38418 0.199256 0.0203301 
0.182161 -0.462416 0.0545832 
0.137253 -0.0312644 -0.0342729 
0.323018 -0.374375 -0.238135 
-0.426473 -0.397098 -0.117047 
-0.133264 -0.478743 0.0338782 
0.00149566 0.0427108 0.192637 
0.345784 0.302914 -0.042914 
0.0565717 -0.435742 -0.147782 
-0.338885 -0.454841 -0.0573166 
0.144597 0.455247 0.249531 
0.297985 0.000676075 0.141833 
-0.0962582 -0.430197 -0.151946 
0.227363 0.473876 0.126093 
-0.0799856 0.311856 0.0581034 
0.08766 -0.0916273 0.190483 
0.329388 0.0758128 0.251344 
0.139354 0.100917 0.313949 
0.0431985 0.30545 -0.104683 
-0.0220856 0.428896 0.173042 
-0.379015 -0.414734 -0.198134 
0.104475 -0.107683 0.0261762 
0.301067 0.0242916 0.180167 
0.350505 0.317461 -0.0207978 
0.209492 0.184751 -0.10739 
0.21793 -0.072482 0.0228202 
-0.350547 -0.332267 -0.222617 
-0.422586 -0.406888 -0.0990615 
0.338488 0.390558 0.261178 
0.210433 0.46091 0.214039 
0.185602 -0.073919 0.203578 
-0.150165 -0.0443939 0.00941156 
0.356803 0.127942 0.274681 
-0.0287843 0.0892559 0.169422 
-1.68619e-005 0.24332 -0.105621 
0.204191 -0.0104842 0.284674 
-0.00590511 0.0918142 0.241479 
-0.30472 -0.434526 -0.12603 
-0.235607 -0.429702 0.048772 
0.34976 0.336437 0.000149304 
0.123051 0.382817 0.309473 
0.173441 0.445839 -0.0610275 
0.204289 -0.0617906 0.00309324 
0.24138 0.0189994 0.245572 
0.137559 -0.0785285 -0.00614389 
0.234127 0.324201 0.341071 
0.373795 0.205416 0.289842 
0.225669 0.0578413 -0.0261977 
0.0803925 0.0951093 -0.0777779 
0.353339 0.306881 -0.0317716 
0.125113 -0.121686 0.108952 
-0.0244053 0.0866718 -0.0684234 
0.0830846 0.317393 -0.113877 
0.216518 -0.0126334 -0.0087989 
0.264783 0.420544 0.235093 
0.140863 -0.0719726 -0.0812743 
0.40337 0.171525 0.0608081 
0.339308 0.157261 0.308415 
0.258164 0.027658 0.232014 
0.272472 -0.0315771 0.0260831 
0.151838 0.097362 0.313773 
-0.242232 -0.38616 -0.309127 
0.135189 -0.0777153 0.228348 
0.404355 0.156278 0.0845671 
0.309291 0.363357 0.298345 
0.370299 0.146434 0.0361963 
0.171871 0.279274 -0.133656 
0.0647348 0.450466 0.234963 
0.294617 -0.39672 -0.237982 
0.307758 0.0250871 0.211798 
0.358401 0.324665 -0.000611391 
0.368515 -0.413543 -0.0708307 
0.0264276 0.394926 -0.0563932 
0.143561 -0.146241 -0.00269788 
-0.0755176 0.115724 0.112757 
0.0723936 0.307477 -0.113609 
0.150118 -0.104976 0.0382913 
0.195554 -0.148129 -0.0300292 
0.168159 0.105295 0.315727 
-0.0658807 -0.457274 -0.0605734 
0.244186 -0.0624426 0.104578 
0.0970175 0.135343 -0.088 
0.331622 0.152245 0.310143 
0.285522 0.089886 0.301057 
-0.307535 -0.379372 -0.0259503 
-0.00575386 -0.436407 -0.137214 
-0.280505 -0.405553 -0.22927 
0.0160646 0.456499 0.0486399 
-0.191818 -0.411852 -0.211423 
0.221725 0.059513 -0.0302292 
0.0211483 0.388134 -0.0608089 
0.35848 0.288051 0.278663 
0.288782 -0.0487945 0.0568943 
0.256088 0.125351 0.327936 
0.27999 0.216057 -0.091566 
0.0295543 0.202925 0.28396 
0.234071 0.293722 0.352072 
0.287749 -0.0228647 0.036861 
-0.21167 -0.432169 -0.146824 
0.294138 0.0625577 0.247252 
0.239925 0.0111086 -0.00678188 
0.152809 0.341323 0.333795 
0.391909 0.12112 0.111623 
0.366838 0.0637603 0.121679 
0.269818 0.372034 0.293628 
-0.0452505 0.0760557 -0.0573868 
-0.183467 -0.485702 0.0478711 
0.0904073 -0.4458 -0.112543 
0.238576 -0.0417332 0.221369 
0.12886 -0.435674 -0.1511 
-0.0302692 -0.414296 -0.213758 
0.154454 0.468879 -0.0160593 
-0.0262286 0.423184 0.149245 
0.107364 0.00230629 -0.0735176 
-0.0921789 -0.395526 -0.279695 
-0.0565037 0.377682 0.148768 
0.24027 0.389609 0.295698 
-0.323031 -0.406566 -0.0343227 
-0.0332389 0.148791 0.220812 
0.370603 0.0877577 0.0955626 
0.120823 -0.452699 -0.0860919 
0.369909 0.210079 0.0131003 
0.314233 -0.43392 -0.170888 
0.389667 0.33606 0.123048 
0.0912395 -0.46387 -0.0426067 
0.104931 -0.469551 -0.0189059 
-0.157463 -0.430383 -0.1572 
0.220246 0.387951 0.309813 
0.128536 0.498191 0.0689826 
0.26798 0.454449 0.0350548 
0.0955596 -0.0140418 -0.10389 
-0.120624 -0.486014 0.0406955 
0.118771 0.0836443 -0.0652159 
-0.130843 -0.387705 -0.304018 
-0.0696207 0.305114 -0.0966806 
0.220191 0.0136671 -0.0155817 
0.0210742 0.386342 0.261795 
0.291351 -0.423075 -0.200572 
0.419832 0.156409 0.163943 
0.15335 0.105523 0.316042 
0.188435 0.0100688 -0.0327983 
-0.344378 -0.427676 -0.144645 
-0.292564 -0.40786 -0.220672 
0.306647 -0.420473 -0.21442 
0.277162 0.355143 -0.0654841 
0.269826 0.0472328 -0.00399961 
-0.284366 -0.435593 -0.126313 
0.0540076 0.468305 0.193377 
-0.101789 -0.441171 -0.120899 
-0.266023 -0.435593 -0.0335399 
0.353308 0.194312 0.310785 
-0.0215651 0.426174 0.0734788 
0.34791 0.181022 0.304579 
0.11809 0.424137 -0.0822769 
0.0406688 0.205894 0.299903 
0.153082 0.115569 0.314506 
0.275889 0.420759 0.209191 
0.137983 0.383305 -0.101728 
-0.0317378 0.416004 0.0764507 
-0.0208939 -0.442405 -0.117129 
0.307174 0.103636 0.298182 
0.299593 0.393985 -0.0283955 
0.254008 0.355914 0.320268 
-0.0621118 -0.445341 -0.109639 
-0.0945356 0.0337337 0.0611137 
0.0583109 0.137127 0.271302 
0.258939 0.418037 -0.0448016 
0.373847 0.225789 0.286579 
0.376373 0.255534 0.274452 
0.191665 -0.104202 0.0550364 
0.147026 -0.100406 0.0298684 
-0.0778579 0.11389 0.0491169 
0.0106257 -0.469923 -0.023077 
0.0929826 0.0196357 0.279654 
0.249108 0.0550877 0.2893 
0.187919 -0.120699 0.0945169 
-0.0913899 0.208902 0.135146 
0.0786452 -0.45116 0.108909 
0.241859 0.216658 0.359938 
0.201887 -0.465339 -0.0465451 
-0.0955584 -0.435098 -0.128571 
0.298004 -0.444024 -0.0504024 
0.180995 -0.0460002 0.259534 
0.397723 0.24693 0.0375896 
0.0645766 -0.100513 0.111247 
0.297645 -0.00407078 0.196039 
0.222472 0.4517 -0.0334132 
-0.0260835 -0.485836 0.0407486 
0.150663 -0.407881 -0.261552 
0.312825 -0.443612 -0.134952 
-0.426909 -0.378332 -0.15499 
-0.0391412 0.408973 0.141756 
0.274608 0.435476 0.165596 
-0.231434 -0.390998 -0.290845 
0.115566 -0.420082 -0.211528 
0.238915 -0.0447497 0.209333 
0.284831 -0.0440795 0.0422701 
0.421298 0.267349 0.16776 
0.412351 0.14921 0.131553 
0.10696 0.0231216 0.28789 
-0.352358 -0.449929 -0.0516062 
0.331152 0.398796 0.135795 
0.316879 0.133031 -0.00517289 
0.0946091 -0.423 -0.186914 
0.199622 0.476093 0.00743309 
0.402532 0.168053 0.224457 
0.0368736 0.0636509 -0.0914862 
0.221771 0.0360085 0.275262 
0.234553 0.125033 -0.0511687 
0.170942 -0.433594 -0.154122 
0.269498 0.0689783 0.289631 
0.406038 0.320401 0.168878 
-0.3937 -0.390577 -0.22253 
-0.0404419 0.408447 0.116887 
0.386144 0.221172 0.0310572 
-0.0698197 0.17868 0.1362 
0.108159 0.102694 0.297454 
0.0782756 -0.263572 0.0898093 
-0.0481147 0.386321 0.166843 
0.24661 -0.0183517 0.232491 
-0.201492 -0.476414 0.0260534 
0.349244 0.386023 0.168036 
0.0722286 -0.0290981 0.255032 
-0.00154336 0.446466 0.129544 
-0.0674748 0.161062 0.136435 
0.00984656 0.44597 0.178513 
0.192522 0.0370117 -0.0395207 
0.19636 0.44592 0.251243 
0.0518972 -0.0887374 0.131649 
0.14373 -0.107991 0.0443839 
-0.195892 -0.428195 -0.158657 
-0.309069 -0.430635 -0.0565043 
0.351368 -0.348848 -0.218212 
0.272505 0.106377 -0.0343196 
0.363045 0.130576 0.0518484 
0.227555 0.0018878 0.261291 
0.271248 0.13653 0.328495 
0.266321 0.100825 -0.0289426 
-0.0466081 0.377486 0.187105 
0.200504 -0.355848 -0.300999 
0.00418079 0.452488 0.14738 
-0.0182487 -0.389199 -0.31223 
0.231069 0.40788 -0.070472 
-0.0116321 0.101091 -0.076773 
0.25317 -0.391794 -0.0159089 
0.353918 -0.414154 -0.0561087 
0.231765 -0.413237 -0.00775802 
0.380665 0.345613 0.0797276 
-0.0988418 -0.422922 -0.188666 
0.346318 0.386398 0.127629 
0.169558 0.471977 -0.0164126 
0.336185 0.343361 -0.0107254 
0.372867 0.0731153 0.123421 
0.191004 -0.418332 -0.221917 
0.195011 0.413571 0.2896 
0.184787 0.206523 -0.121447 
-0.0612633 0.351982 0.172941 
0.0635629 -0.420222 -0.19182 
0.115708 0.457709 -0.0358843 
-0.0291296 0.161074 0.217856 
-0.0260854 0.130169 0.210854 
0.332483 0.169738 0.32032 
0.424828 0.170297 0.125336 
0.120178 0.496517 0.0980414 
-0.0361766 0.390699 0.196907 
0.352888 -0.347764 -0.211645 
0.149867 -0.117925 0.185923 
0.160875 -0.433076 -0.159085 
-0.297992 -0.417547 -0.198852 
0.306918 0.426154 0.0308593 
-0.00340159 0.098561 0.204671 
0.304166 0.0683045 0.0230841 
0.4314 0.182018 0.157382 
0.379429 0.111353 0.224826 
-0.0237609 0.412282 0.0253021 
0.137874 -0.427191 -0.179309 
0.225109 0.174439 -0.105635 
-0.0424769 0.391344 0.0752658 
-0.0582047 0.339601 0.0283802 
0.0930566 0.295543 0.338554 
0.358502 0.29332 -0.0312741 
-0.182047 -0.386738 -0.29702 
0.303803 0.0342015 0.155203 
-0.047075 0.327722 -6.97037e-005 
0.0171398 0.423863 0.236515 
-0.0550664 0.379688 0.163757 
0.325441 0.387424 0.166778 
0.276885 -0.0252513 0.158585 
-0.234641 -0.473369 0.0118672 
0.182018 -0.112811 0.164593 
-0.187632 -0.438172 -0.130741 
-0.421544 -0.37606 -0.182965 
0.214353 -0.025087 0.247791 
0.086745 0.464264 -0.0128552 
0.168552 -0.0728177 0.208073 
-0.431578 -0.416808 -0.137328 
-0.387379 -0.372247 -0.228434 
0.287357 0.38327 0.268011 
0.0908201 -0.0803156 0.207581 
0.19958 0.0924294 -0.0516201 
-0.273463 -0.426234 -0.165907 
-0.0768907 0.129549 -0.00210104 
-0.300946 -0.411015 -0.0453923 
0.218595 -0.425886 -0.186776 
0.21035 -0.100339 0.0992574 
-0.0592062 0.109832 0.124259 
-0.275741 -0.40348 -0.028005 
-0.062361 0.309779 0.0147713 
0.206145 -0.0329614 0.244579 
-0.115816 -0.449732 -0.0921808 
0.30255 0.107839 0.00122951 
0.223622 0.336216 0.336717 
-0.303688 -0.37653 -0.231718 
-0.0916473 0.323983 0.140657 
0.106826 -0.121774 0.00343372 
0.23421 0.346326 -0.0928457 
0.417722 0.223799 0.213226 
-0.0500701 0.156423 0.169603 
-0.0928028 0.0641031 0.0214276 
-0.12256 -0.442214 -0.117509 
0.218981 0.0406355 -0.0281138 
0.04176 -0.460724 -0.0550066 
-0.101341 -0.150786 0.0731755 
0.113565 -0.0149382 -0.0684608 
0.28229 -0.406205 -0.046861 
0.343761 0.0435186 0.124658 
0.201273 -0.415174 -0.220092 
0.263991 0.207918 0.354919 
0.138321 0.164516 0.319849 
0.3039 0.125087 -0.00798689 
0.1916 0.13653 0.322778 
-0.0318545 0.0604297 -0.0783784 
0.260086 0.217614 0.356695 
-0.425547 -0.395187 -0.107505 
0.404685 0.169917 0.0714504 
0.304209 0.0516454 0.241686 
0.219871 0.458668 -0.0163469 
0.17698 0.209455 -0.125179 
0.0764641 0.276561 0.32405 
0.408226 0.159777 0.0839964 
0.267684 0.0174153 0.230002 
-0.089354 -0.424354 -0.184945 
0.294123 0.0581234 0.0174942 
0.406122 0.213802 0.229897 
0.333432 0.060341 0.0729599 
0.106505 0.480048 0.189231 
0.0591966 0.107883 0.267753 
0.253984 0.389141 -0.0669424 
0.424334 0.22407 0.172076 
0.301878 0.0410189 0.172142 
0.229038 0.295314 0.355189 
0.309632 0.415263 0.139973 
0.0778436 -0.12544 0.0522092 
0.0850707 0.483924 0.0367935 
0.0292997 -0.342362 -0.348367 
0.198904 -0.0471794 0.227673 
0.0942433 -0.436256 0.107696 
0.0310507 -0.0131533 0.224822 
0.273716 -0.439105 -0.151841 
0.334649 0.293965 0.300911 
-0.0556619 0.0664011 -0.0644432 
0.289438 -0.0228507 0.142216 
0.0510717 -0.477381 0.00665009 
0.0706252 0.0353369 -0.0884691 
-0.0270326 0.133307 0.215862 
-0.0431394 0.408054 0.13111 
-0.363678 -0.411122 -0.217147 
0.146141 0.173674 0.328065 
-0.408408 -0.405759 -0.0728408 
0.355027 0.380781 0.0845665 
0.00651783 -0.487336 0.0370159 
0.229034 0.378874 -0.085087 
0.191893 -0.426872 0.0521737 
0.0323013 0.384535 0.269488 
0.127511 0.441289 -0.0652095 
0.326246 0.0626031 0.239433 
0.182797 -0.120318 0.0921925 
0.411426 0.137723 0.167728 
0.357813 0.17877 -0.00779232 
0.0468785 -0.405476 -0.258704 
0.365232 0.0827666 0.208343 
0.423052 0.233096 0.100619 
0.338182 -0.438269 -0.146563 
0.240998 -0.0768469 0.16567 
0.113075 -0.422946 -0.196243 
0.378202 0.223274 0.284228 
-0.346118 -0.444243 -0.085697 
-0.00899463 0.370036 -0.0435752 
0.386635 0.165435 0.258455 
0.276918 -0.393551 -0.0458026 
0.0111211 0.391677 -0.0455401 
0.16643 0.422213 0.290977 
0.347598 0.0820783 0.240036 
0.149118 -0.0353887 -0.0278046 
0.26253 0.0368048 0.23326 
0.13756 0.13417 -0.0752317 
-0.0311184 -0.436652 -0.141475 
-0.244938 -0.453341 -0.0692593 
-0.298697 -0.367453 -0.250012 
-0.0282372 0.101517 0.173895 
0.188974 0.33694 0.343537 
0.272897 0.448472 0.0530151 
0.310077 -0.020886 0.0739878 
0.240286 0.409221 -0.0652562 
0.370479 0.0955912 0.214376 
-0.016504 0.289701 -0.0741987 
0.344848 0.181042 0.309344 
0.233235 0.434972 -0.0433323 
0.308145 0.19129 0.340055 
-0.00127121 0.443663 0.067335 
0.196202 0.15386 0.323935 
0.1086 0.42218 0.273832 
0.160123 -0.400191 -0.272698 
0.19472 -0.0112493 0.287865 
0.0783573 0.478754 0.190663 
0.187233 -0.16709 -0.0170132 
0.312578 0.371931 0.297718 
0.344012 0.392115 0.115631 
0.104027 0.0403561 -0.0672191 
-0.208585 -0.446753 -0.0982431 
0.21544 0.469338 -0.00676111 
0.117803 -0.432825 -0.157934 
0.0128405 -0.452499 -0.0836677 
0.202503 -0.345755 0.0658063 
0.253676 -0.0622602 0.0382301 
0.312972 0.0821303 0.276732 
0.102641 -0.474765 -0.00107165 
-0.268469 -0.387119 -0.288398 
-0.0329741 0.406532 0.180486 
0.0738612 -0.101248 0.105148 
0.258996 0.152556 0.329323 
-0.0536118 0.0817758 -0.0527562 
0.198139 0.0357601 -0.0320463 
0.299409 0.408494 0.186919 
0.11815 0.284456 -0.140504 
0.272331 -0.0422441 0.136405 
0.405548 0.180911 0.233003 
0.416144 0.152384 0.165979 
0.155969 0.163315 0.326428 
-0.288621 -0.438334 -0.112219 
0.145461 0.500525 0.0791012 
0.359875 -0.424212 -0.20606 
0.166366 -0.111371 0.177294 
0.123146 0.070603 0.302076 
0.300452 0.436444 0.0458527 
0.330054 0.408262 0.041959 
0.235358 -0.410796 -0.24958 
0.335592 0.167831 -0.0223755 
-0.00326275 0.298518 -0.0768428 
0.252621 0.168654 0.337933 
0.301864 0.297592 0.32926 
0.332526 0.29881 0.30124 
0.355331 0.119412 0.0551976 
0.319402 0.0211546 0.11073 
0.335601 0.0596976 0.188388 
0.120424 -0.097105 -0.0125774 
-0.0210815 -0.443805 -0.102932 
0.351933 0.385166 0.177609 
-0.359551 -0.429128 -0.0433863 
0.0395917 0.00704445 0.236134 
0.364243 0.190944 -0.00553087 
-0.351969 -0.404712 -0.230779 
0.134184 -0.0407592 0.272424 
0.350861 -0.456933 -0.0862989 
-0.0816217 0.102352 -0.00966188 
0.209779 0.222236 -0.119562 
0.119425 -0.0371609 -0.0614769 
0.332148 0.070641 0.0607005 
0.368081 0.0640808 0.136181 
0.388258 -0.40635 -0.113507 
-0.0506639 0.1173 0.147898 
-0.00956753 0.072243 0.221257 
0.266129 0.369979 -0.0632384 
0.108585 0.37012 0.312934 
0.413874 0.142528 0.133323 
0.00340194 0.0903955 0.242692 
0.155187 -0.137887 -0.0192435 
0.199293 -0.467359 -0.0352656 
0.0702826 -0.489093 0.0410182 
0.120271 -0.418515 -0.221611 
0.21595 -0.43076 -0.163766 
-0.234041 -0.447425 -0.0802379 
0.190336 0.424185 0.28241 
0.324815 0.285 0.314936 
0.202103 0.465364 -0.0152739 
-0.0803232 0.306682 0.0494375 
0.355271 0.244236 0.303702 
-0.197522 -0.481476 0.0290459 
0.301164 0.110962 0.308369 
0.100927 0.131928 -0.0866683 
0.0931771 -0.389041 -0.320379 
0.360795 0.0964582 0.244417 
0.288049 -0.0246568 0.184596 
0.337481 0.0543855 0.0854842 
0.244071 -0.0717632 0.0430739 
-0.076479 0.0838904 0.0711598 
0.428027 0.227582 0.158532 
0.190489 -0.118478 0.138742 
0.341887 -0.38087 -0.232664 
-0.382073 -0.34838 -0.220658 
0.317308 0.421685 0.0728599 
-0.0497062 -0.445529 -0.0984011 
0.292694 -0.0489997 0.0971476 
-0.0201547 0.400561 0.00518294 
0.195813 -0.436854 0.047755 
0.364357 0.31243 0.261965 
0.429647 0.178275 0.143694 
0.0671166 -0.478939 0.0118383 
0.19998 0.415005 0.287337 
0.404602 0.261089 0.219675 
0.171476 0.137325 0.317831 
0.00759376 0.426596 0.21988 
-0.275591 -0.409813 -0.0201278 
0.120258 -0.105855 -0.0248992 
0.0487221 0.470674 0.173506 
0.375614 0.195766 0.28511 
0.238544 -0.0720432 0.0859409 
0.199165 0.210468 0.355897 
0.15994 -0.472624 -0.0233132 
0.395698 0.313658 0.046997 
-0.00537133 -0.478974 0.0148876 
0.121597 -0.0581185 -0.0686019 
0.274132 -0.452334 -0.095747 
-0.262488 -0.440168 -0.115813 
0.343644 0.114666 0.0484689 
-0.0202494 0.404343 0.207748 
0.285342 -0.016146 0.223031 
0.0689853 0.0256252 -0.0934625 
0.264824 0.458399 0.075299 
-0.321388 -0.437413 -0.10788 
-0.0197332 0.415075 0.0219557 
0.0132528 0.0429746 -0.105599 
0.147033 0.416699 0.286989 
0.306772 0.289149 0.330273 
0.344317 0.3935 0.0878633 
0.280602 -0.430065 -0.169027 
-0.00125421 0.0374676 -0.105255 
0.138841 0.0621596 -0.0535607 
0.147113 0.392895 -0.0978272 
0.38994 -0.407286 -0.186625 
0.230167 -0.0684809 0.101378 
0.269139 0.425311 0.203704 
0.190595 0.0874109 0.309544 
0.367283 -0.389428 -0.211361 
0.0174137 -0.437833 -0.141608 
0.389215 0.259544 0.0248951 
0.0775092 0.433281 -0.0604896 
0.225064 -0.411473 -0.246019 
-0.00205687 0.38365 -0.0373586 
0.355541 0.132823 0.282593 
-0.367497 -0.439987 -0.101064 
-0.0287707 0.382766 0.219926 
0.159407 0.142232 0.321 
0.270548 0.402431 -0.0502207 
0.00830263 -0.443331 -0.105789 
-0.394277 -0.420574 -0.171333 
-0.0750122 0.0935476 0.0818732 
0.334269 0.391335 0.0314974 
-0.0820398 0.315782 0.189525 
-0.0294343 -0.468598 -0.0224134 
-0.220236 -0.451515 -0.0755609 
0.344605 0.384778 0.147536 
-0.105142 0.239709 0.0977703 
-0.261165 -0.429223 -0.0134547 
-0.300536 -0.447358 -0.0878397 
-0.257876 -0.467241 -0.0137122 
0.193193 0.395892 -0.0894977 
0.223387 -0.440944 -0.0937295 
-0.0696947 0.208018 0.203402 
-0.0492958 0.361207 0.199524 
-0.368385 -0.288076 -0.00400804 
0.176673 0.477634 0.00148391 
-0.00722751 0.100437 0.194934 
0.0863016 -0.440711 -0.13176 
0.0185053 0.0704671 0.233747 
0.402912 0.188677 0.238243 
-0.0805221 0.107768 -0.0113586 
-0.063669 0.297476 0.229858 
0.133542 0.47793 0.207241 
0.158071 0.404015 0.297509 
0.213588 -0.0776045 -0.133326 
-0.342596 -0.372653 -0.230304 
-0.172496 0.183411 0.00712097 
-0.076602 0.117627 -0.00050817 
0.17231 -0.464998 -0.0447545 
-0.0928935 0.0799052 0.0234772 
-0.320696 -0.434432 -0.137909 
0.0539389 0.0950246 0.262201 
0.190474 0.204304 0.352563 
-0.295046 -0.410612 -0.0471318 
-0.0193445 -0.458302 -0.0663343 
-0.347262 -0.405771 -0.22086 
0.00121949 -0.483665 0.0231807 
0.395539 0.214524 0.242542 
-0.290229 -0.394499 -0.255746 
0.277057 0.449875 0.0581407 
-0.375517 -0.383134 -0.231642 
0.418514 0.165985 0.181342 
0.18313 -0.407587 -0.253079 
0.330705 0.0846792 0.258336 
-0.02756 0.197429 0.25735 
-0.32832 -0.387268 -0.229516 
-0.0329983 0.178906 0.236853 
0.0565845 -0.416897 -0.216489 
0.290638 -0.0012355 0.0314874 
0.150335 -0.488207 0.0306362 
0.1566 -0.0531318 -0.0215338 
-0.242282 -0.402014 -0.252584 
0.363134 0.0718448 0.180593 
-0.133208 -0.490764 0.05913 
0.0382138 -0.0204716 0.229456 
-0.0170881 0.0842792 -0.0819297 
0.146156 -0.00835947 -0.0427948 
0.339316 0.226375 -0.0416439 
0.257219 0.419909 0.247448 
0.0711606 0.115753 0.274676 
0.333935 0.339887 0.288908 
0.122812 0.356552 0.320757 
0.10327 0.388374 -0.100742 
0.24513 0.314992 -0.0949266 
0.272411 -0.0639915 0.200996 
0.114313 -0.020844 0.275959 
0.142372 0.44327 -0.0673746 
0.366662 0.152136 0.017501 
-0.427791 -0.410693 -0.109813 
0.22596 0.47484 0.0315165 
-0.276141 -0.436865 -0.0601146 
0.151225 -0.0960239 0.204183 
0.17756 -0.119926 0.0916755 
0.0705862 -0.488651 0.0510482 
-0.270153 -0.433957 -0.0510311 
0.278425 -0.459864 -0.0644884 
-0.28535 -0.408753 -0.214666 
0.337642 0.3726 0.253027 
-0.100924 0.220544 0.124496 
0.216823 0.470544 0.00458256 
0.249272 0.369629 0.312981 
-0.0687519 0.189485 0.157139 
0.424035 0.233341 0.170738 
-0.0656149 0.0755846 -0.0393992 
0.131817 -0.0845993 0.00455271 
-0.322998 -0.378951 -0.229812 
0.394526 0.120583 0.215985 
-0.263132 -0.447257 -0.0928398 
0.22363 0.478543 0.0746542 
0.0442263 0.270134 0.311734 
0.2527 0.321552 0.338452 
0.2186 0.303789 -0.118755 
0.372858 0.364477 0.111561 
0.228727 -0.441021 -0.14329 
0.24739 0.159793 0.333027 
0.316899 0.0267002 0.12571 
-0.42419 -0.386975 -0.0921465 
0.303219 0.132874 0.316749 
0.254722 -0.435953 -0.155698 
-0.286542 -0.433512 -0.143261 
0.196151 0.392163 -0.0923817 
-0.34573 -0.396284 -0.0337447 
0.123448 -0.0476296 -0.0353277 
0.0517017 0.419016 0.260906 
0.277509 0.416789 0.218359 
0.149425 0.0413697 0.301918 
0.14956 -0.463811 -0.0422145 
0.385383 0.158354 0.051771 
0.101564 -0.105101 0.176939 
0.35634 0.354761 0.024743 
-0.0901814 0.322382 0.154497 
-0.410784 -0.411046 -0.0718939 
0.369573 0.071642 0.144561 
0.363423 -0.435298 -0.164592 
0.185868 -0.0916021 0.0305857 
-0.0340532 0.391014 0.0269738 
0.256906 0.0332165 0.232081 
0.109994 -0.121087 0.154291 
0.341301 0.13118 0.019619 
0.165299 0.05319 -0.068579 
-0.390484 -0.300962 -0.20315 
0.251186 -0.397497 -0.0442607 
0.27176 0.329266 0.332212 
0.0765035 0.428277 0.267205 
0.130383 0.309581 0.340978 
-0.062257 0.0946856 -0.0301873 
0.164608 0.0123406 0.30005 
0.392213 0.123176 0.224819 
-0.0313551 0.413753 0.0993625 
-0.373269 -0.444168 -0.0534072 
0.0157553 0.175041 -0.0938879 
0.406617 0.137043 0.127021 
0.150893 -0.071978 -0.0876783 
0.210403 -0.0529505 0.00179225 
0.296953 -0.337622 -0.234957 
0.0205594 -0.466919 -0.0379706 
0.0484678 0.357831 -0.0920996 
0.258188 0.143546 0.328167 
0.0195663 0.0223968 0.21981 
-0.233509 -0.400373 -0.249249 
0.139529 -0.456807 -0.0737973 
-0.0382387 -0.41146 -0.222052 
-0.195543 0.217893 -0.0543008 
-0.0453163 -0.458285 -0.0629959 
0.0791719 -0.493851 0.0550734 
0.281312 -0.0439836 0.179607 
-0.0321612 -0.448102 -0.100694 
0.206231 -0.415073 -0.235517 
0.269344 0.455766 0.0729118 
-0.241498 -0.427258 -0.154884 
-0.0286102 0.395537 0.203616 
-0.048843 0.0425677 0.130943 
0.213536 0.432645 -0.054912 
0.31859 0.103185 0.0235454 
0.245458 0.0200195 -0.00341869 
0.295709 0.270178 0.339121 
0.385316 -0.43468 -0.168418 
0.204951 -0.0401591 -0.00552156 
0.117624 0.126785 0.30805 
-0.412818 -0.426933 -0.147177 
-0.39175 -0.429923 -0.0578139 
0.0121467 0.0475719 0.217011 
0.3442 -0.433118 -0.164411 
0.231568 0.447035 0.227575 
0.216906 0.0154452 0.278385 
0.332935 0.408171 0.0659757 
0.0539157 0.389017 -0.0818405 
0.0648812 -0.441772 -0.133494 
0.411697 0.208668 0.224181 
0.337925 -0.428724 -0.1891 
-0.367644 -0.308799 -0.21627 
0.00302144 0.0569213 0.198906 
0.0957854 -0.450426 -0.101729 
0.22383 0.476593 0.0400102 
-0.380846 -0.432712 -0.132792 
0.375777 -0.259212 -0.104496 
0.224999 0.441991 -0.0421752 
-0.0372876 -0.431228 -0.155034 
0.303427 -0.446348 -0.112425 
0.242174 -0.440246 -0.142972 
0.0412333 0.423415 0.252525 
0.399213 0.125828 0.121846 
0.287906 0.410094 0.211429 
0.204703 0.484939 0.115923 
-0.258529 -0.419961 -0.192058 
0.203787 0.207587 0.356813 
-0.353696 -0.451061 -0.0603933 
-0.0231659 0.100626 0.176484 
0.0873623 0.0897451 -0.0747698 
0.135133 0.456652 0.24429 
-0.0187061 0.384796 0.223092 
0.21031 -0.409532 -0.248607 
-0.0957217 0.292912 0.188956 
0.0840289 -0.10197 0.0683101 
0.124029 -0.0418162 -0.11345 
0.0582101 0.394117 0.275567 
0.286961 -0.347737 -0.231997 
0.388992 0.339085 0.100291 
0.389622 0.187723 0.251871 
0.396633 0.32856 0.127471 
0.161206 -0.0509675 -0.0172869 
-0.0271174 0.198553 0.237152 
0.0447714 0.406127 -0.0605731 
0.390328 -0.413614 -0.176721 
0.193921 0.486401 0.0350964 
0.387405 0.154527 0.250305 
0.311792 0.00911441 0.107158 
-0.070643 0.142592 0.115718 
0.158383 0.465928 0.223357 
0.209128 0.0577642 0.299946 
0.264622 -0.439474 -0.140238 
0.317141 0.371815 -0.0159138 
-0.00277437 0.35632 -0.0480353 
0.0392555 -0.412668 -0.21808 
0.392862 0.353252 0.160119 
0.198098 0.297739 -0.130263 
0.388043 0.211428 0.256537 
0.381967 -0.414501 -0.196261 
0.205972 -0.370814 -0.296003 
0.294232 -0.356187 -0.232821 
0.00380293 0.450888 0.1529 
0.286812 0.440765 0.0509544 
-0.166486 -0.476888 0.0252521 
0.0454984 0.466523 0.169669 
-0.108746 -0.461042 -0.0445665 
0.189937 0.0364819 0.299824 
0.0678327 0.464593 0.213959 
-0.0264732 -0.476559 0.0131926 
0.235006 0.355104 0.3256 
0.136836 0.486039 0.175034 
0.372335 0.251097 -0.00614749 
0.130051 -0.0502349 -0.0889288 
0.306136 -0.426978 -0.188211 
-0.370139 -0.391591 -0.234831 
0.133339 -0.414073 -0.228359 
-0.378872 -0.367409 -0.0353162 
0.377966 0.139798 0.258847 
0.0583514 0.378502 -0.0898508 
-0.045634 0.0934167 0.140402 
0.239216 0.451984 0.199877 
0.378507 -0.393586 -0.202779 
0.157375 -0.47033 -0.0178576 
0.165398 -0.0539671 0.225172 
0.158925 -0.138055 0.137194 
0.186629 0.482315 0.139794 
-0.0835662 -0.369791 -0.359818 
0.275941 0.227175 0.356677 
0.0860472 -0.030341 -0.141328 
0.248222 0.320268 -0.0868866 
0.35651 0.0802825 0.228194 
0.293216 0.304594 0.330724 
-0.303381 -0.371824 -0.014888 
-0.0467339 -0.46927 -0.0115478 
0.0358744 -0.458517 -0.0540733 
0.0712016 0.360605 -0.0982612 
-0.382358 -0.405295 -0.229174 
-0.249493 -0.43779 -0.125071 
0.315109 0.0292943 0.130415 
0.289117 0.164003 0.333148 
-0.0901613 0.0454352 0.0624936 
-0.00183136 0.128621 -0.0806376 
0.326419 -0.431651 -0.0450902 
-0.0858935 0.0613365 -0.0251421 
0.281972 0.0678842 0.267872 
0.235744 -0.413399 -0.0591358 
0.272411 0.082008 0.297235 
0.121778 0.00208191 -0.0565236 
0.26325 -0.386479 -0.0385875 
0.101981 -0.071099 0.233464 
0.321838 0.399777 0.140777 
-0.0196073 0.352588 -0.0323851 
0.0851734 -0.423521 -0.191389 
0.331485 0.15981 0.315088 
-0.0521427 0.366863 0.179082 
0.382729 0.298413 0.0180317 
0.112402 0.37045 -0.107722 
-0.027326 0.4257 0.14071 
0.199128 0.457681 -0.0326694 
0.261121 0.114862 -0.0346931 
-0.177193 -0.437964 -0.12521 
0.246141 0.325444 -0.0872424 
-0.0207489 0.291761 -0.071452 
-0.161112 -0.485138 0.0588344 
0.157595 0.277644 0.353518 
0.186561 0.150297 -0.123636 
0.193282 0.127911 0.322842 
0.214458 0.437197 0.253779 
0.0449135 -0.316477 -0.328732 
0.10281 -0.46074 -0.0536963 
-0.318816 -0.417314 -0.0445053 
-0.255255 -0.355091 -0.299593 
0.123669 -0.059454 -0.0788105 
0.0700595 0.354722 -0.0991636 
0.423866 0.170072 0.155471 
0.327015 0.326945 -0.032227 
0.170749 -0.419329 -0.219044 
-0.095718 0.0353524 -0.0440462 
-0.0333536 0.341283 -0.0188911 
0.285222 -0.430091 -0.17903 
0.0909832 0.399531 -0.0903591 
0.00564321 -0.480168 0.0126121 
0.118088 0.432133 -0.0721141 
0.291845 0.102199 0.308263 
0.416011 0.290694 0.133901 
0.393408 0.112241 0.145065 
0.338763 -0.436301 -0.156013 
0.270558 -0.414101 -0.22891 
0.274223 -0.0468964 0.180279 
0.236986 -0.0764796 0.0838191 
0.0566527 -0.476993 0.00819637 
-0.340655 -0.41343 -0.198493 
0.195316 -0.457358 0.0407534 
0.162383 -0.130517 -0.0347859 
-0.372985 -0.410417 -0.218551 
-0.377686 -0.330749 -0.223261 
-0.0179053 0.39298 -0.0208713 
0.311622 0.261151 0.333834 
0.136496 0.171697 0.326794 
-0.429628 -0.389755 -0.1659 
-0.0263057 0.413628 0.0355238 
0.107955 0.373299 -0.106104 
0.427987 0.219057 0.164579 
0.246293 -0.405398 -0.047812 
0.144336 -0.453833 -0.0874654 
-0.243157 -0.447128 -0.0767983 
0.121369 -0.0364664 -0.116492 
0.0855119 -0.467979 -0.0356778 
0.262746 0.374526 -0.0640898 
-0.041797 0.388239 0.0447318 
0.0853074 0.419325 0.277425 
0.0331689 -0.491297 0.0509789 
-0.0105328 0.301886 -0.0698166 
0.304942 0.0928606 0.290227 
-0.295472 -0.442828 -0.10487 
0.099361 0.0651971 -0.0728943 
-0.354113 -0.416726 -0.179712 
0.11751 0.479585 0.012838 
0.207135 0.464013 0.204578 
-0.117532 0.0105337 0.0125139 
0.00745145 0.212349 0.284999 
0.0875038 0.390652 -0.092979 
0.164646 -0.399955 -0.281551 
0.132427 -0.046183 -0.0304955 
0.418363 0.178033 0.191674 
-0.368582 -0.422588 -0.0443007 
0.324189 0.376689 -0.000979771 
-0.163062 -0.467549 -0.0238142 
0.397944 0.162108 0.241454 
0.167876 -0.0683467 0.209497 
0.376334 0.0738506 0.127552 
0.0423144 0.0905038 -0.0863888 
0.246258 0.345654 0.328263 
-0.0126557 0.122862 0.195043 
0.0822237 0.486229 0.14633 
-0.00459663 0.429915 0.0113696 
-0.0144445 0.10313 0.189805 
0.0576517 0.0559663 0.260234 
-0.329349 -0.449729 -0.0616948 
-0.0591019 0.38084 0.109366 
0.120748 -0.0807457 0.227572 
0.140645 0.494559 0.1153 
0.292628 -0.0449616 0.107258 
0.122882 -0.427448 -0.187091 
0.0446471 0.464678 0.187385 
0.326143 0.0563041 0.230906 
0.0765958 0.0389318 0.271454 
0.212703 -0.417875 -0.2195 
0.114302 -0.1079 -0.0113833 
0.0566277 0.035387 0.255537 
-0.0315368 0.419206 0.0809934 
-0.0593391 0.365854 0.15864 
0.0678766 -0.158733 0.0573976 
0.199786 -0.114958 -0.0538502 
-0.0740587 0.284826 0.20681 
0.430294 0.210895 0.158688 
0.385034 -0.428692 -0.100447 
0.0723575 0.377141 0.293431 
-0.351284 -0.394388 -0.234179 
-0.162249 -0.426269 -0.165176 
-0.207885 0.18817 -0.0414055 
0.267647 0.245643 0.352911 
0.291715 0.00385071 0.156641 
0.122964 -0.475836 0.00135813 
0.153908 -0.465678 -0.0341086 
0.0478584 0.254816 -0.131383 
0.184197 0.486659 0.0328586 
0.306149 0.0201421 0.0463473 
0.0390888 0.356421 0.28628 
-0.0396915 0.355703 -0.00488936 
-0.117585 -0.443587 -0.11456 
0.204074 -0.474046 -0.0102846 
0.00566727 0.284408 -0.110925 
0.0784239 0.103406 0.275751 
0.0971765 -0.423963 0.112683 
0.248706 0.352514 -0.0845048 
-0.362898 -0.413106 -0.201104 
-0.411192 -0.383009 -0.0765804 
0.272591 0.412464 0.23625 
0.226349 0.0729827 0.303165 
0.301342 0.347862 -0.0454333 
0.315127 0.105465 0.293588 
0.12677 -0.12456 0.165144 
-0.120568 -0.418873 -0.202899 
0.0630807 0.166959 0.283026 
0.150131 0.49678 0.0767858 
0.0235442 -0.396952 -0.283757 
0.294463 0.393246 -0.0317341 
0.420728 0.257586 0.099712 
0.246752 -0.0115801 0.00413674 
-0.0301575 0.214461 -0.0738779 
0.155383 -0.486821 0.0328392 
0.256992 0.0637126 -0.0168351 
0.294028 -0.048399 0.083538 
-0.0244373 0.416518 0.183468 
0.152936 -0.128313 0.106205 
0.0717798 0.0855783 0.268817 
0.0899823 0.0427366 -0.0804959 
0.185361 0.180162 0.337132 
0.261041 0.458272 0.0557384 
0.186932 0.398264 0.305892 
0.203771 0.0299154 -0.03135 
0.174374 -0.12865 0.144181 
-0.160565 -0.4483 -0.0949701 
0.31799 0.340523 -0.0373235 
0.29379 0.411798 -0.00428545 
0.406879 0.305388 0.152867 
0.319143 -0.427733 -0.0420441 
0.365777 0.207971 -0.00665138 
0.116082 -0.481272 0.00565164 
0.329066 0.399066 0.0302237 
0.382013 0.225018 0.0170521 
0.0290644 0.0584921 0.234805 
0.252379 0.112397 0.323647 
0.405027 0.150998 0.0936769 
0.0338 0.00213496 -0.127031 
0.132395 0.369698 -0.106869 
0.321583 0.288325 0.319297 
0.347281 -0.449188 -0.107681 
0.334856 0.0913016 0.267716 
0.215996 -0.437616 0.00249618 
0.219583 -0.352224 -0.283094 
-0.281805 -0.395925 -0.00364699 
0.0199587 0.436661 0.00188004 
0.101076 0.400861 0.293988 
-0.0808439 0.293433 0.0410622 
-0.0167207 0.400369 -0.00825769 
0.0996971 0.165124 -0.0971085 
0.156182 0.0905335 0.312028 
0.275043 0.415011 0.227196 
0.232287 0.0757939 -0.0335418 
-0.143617 -0.409305 -0.226925 
-0.0749972 -0.398004 -0.276324 
0.180133 -0.396967 -0.285112 
0.280614 0.296857 0.34176 
0.376973 0.232855 0.282808 
-0.0821952 0.0960522 -0.00301754 
0.324086 0.125876 0.304495 
0.237692 0.14107 0.32753 
0.236813 -0.0814122 0.0725481 
0.35746 -0.412516 -0.223228 
0.178037 0.379911 -0.10171 
0.358758 -0.357627 -0.213857 
0.0970365 0.42669 0.271841 
0.111898 0.384221 0.309218 
0.138502 -0.473638 -0.00883606 
0.276855 0.169243 0.336628 
0.242597 -0.080134 0.0509251 
0.271932 0.429717 -0.0127501 
-0.130413 -0.410566 -0.224424 
0.232766 -0.442224 -0.108446 
-0.373149 -0.418726 -0.184794 
0.372858 0.078842 0.105734 
-0.00224688 -0.433125 -0.148076 
0.325412 -0.379648 -0.0363254 
0.236331 0.118268 0.328921 
0.344853 0.147598 0.302738 
0.422292 0.217812 0.0946188 
0.145054 0.499064 0.0555392 
-0.0397612 0.268677 0.25496 
0.0401144 -0.469211 -0.015246 
-0.063034 0.340304 0.197677 
0.375401 0.356092 0.0804691 
-0.0510611 -0.437392 -0.125386 
0.0360845 0.465104 0.1453 
0.260003 -0.445637 -0.116266 
0.147703 -0.0667312 -0.00990372 
-0.369765 -0.438398 -0.0470757 
0.267026 -0.058278 0.042201 
0.249156 0.00180655 0.231746 
0.323209 -0.401755 -0.039259 
-0.00555712 0.44623 0.0813584 
0.0730571 -0.496287 0.0793632 
0.108816 0.433632 -0.0669261 
-0.00742051 0.344519 -0.0474077 
0.420529 0.262445 0.12792 
0.189009 -0.442792 0.055318 
0.190047 0.364885 -0.104705 
0.277528 -0.382966 -0.0406825 
0.231244 -0.428425 -0.179294 
0.229059 0.471967 0.0274921 
0.246007 -0.0939216 -0.139898 
0.424501 0.233373 0.106413 
0.25802 0.455951 0.0941327 
-0.253954 -0.459663 -0.0406356 
0.0993318 0.463099 0.233067 
0.163577 -0.46852 -0.0394224 
0.262462 0.37884 0.297731 
-0.306804 -0.43158 -0.142609 
0.118383 0.478401 0.208309 
0.189854 -0.112279 0.146006 
-0.0709175 0.346421 0.0983337 
0.282608 -0.0112857 0.224859 
-0.017397 0.104388 0.212917 
0.343979 0.27352 0.307916 
0.353145 0.0557469 0.145516 
-0.311499 -0.428088 -0.143679 
0.320109 0.015604 0.074284 
-0.0760545 0.323891 0.214476 
0.309411 0.204632 0.342163 
0.124754 -0.122768 -0.016037 
-0.0115167 0.110273 0.203372 
-0.272008 -0.442885 -0.0482577 
-0.0786053 -0.419428 -0.203352 
0.257901 0.329845 0.334581 
0.16914 0.422761 -0.085048 
-0.050986 0.0780927 0.127997 
0.0934318 -0.444137 -0.123508 
-0.118577 -0.417723 -0.191936 
0.201398 -0.45938 -0.0609834 
0.106412 0.00788669 -0.0709076 
0.249042 0.406524 -0.0630492 
0.16489 0.170159 0.328222 
0.16885 -0.428987 -0.1757 
0.376844 0.339852 0.0524666 
-0.0397974 0.390453 0.192031 
0.0796849 0.452446 0.234106 
-0.00678288 0.316399 -0.0618485 
0.166544 -0.4867 0.0414431 
0.236339 0.0793892 0.308297 
-0.0207097 0.0919907 0.215793 
-0.0232411 0.417535 0.0384338 
0.386442 0.098483 0.116414 
0.319415 -0.445549 -0.0469083 
0.0921784 0.339447 -0.113149 
0.106553 0.0738424 0.292712 
0.248628 -0.433655 -0.172321 
0.294533 0.0285899 0.163896 
0.403282 0.125261 0.141353 
-0.0303728 0.098803 0.22999 
0.391696 0.28561 0.0331757 
-0.00805325 0.439353 0.0729509 
-0.021159 0.278008 0.268816 
0.142743 -0.425313 -0.182293 
0.374353 -0.400434 -0.0763807 
0.286176 0.435326 0.140606 
0.191354 0.0149344 -0.0325263 
-0.0376813 -0.416961 -0.201146 
0.219634 -0.400028 -0.274259 
0.112669 0.0606465 0.292075 
0.0290639 -0.496772 0.082457 
0.0327719 -0.409747 -0.239064 
0.0787766 -0.490407 0.0944284 
0.0372723 0.250435 0.316091 
0.191868 0.431363 0.270562 
-0.198372 -0.474159 0.00569001 
0.242678 0.444034 0.217507 
0.169238 -0.105792 0.0408777 
0.21474 -0.463939 -0.0391617 
0.251792 0.246066 -0.105388 
-0.00192341 -0.405274 -0.25083 
0.310468 0.044969 0.234211 
-0.0112516 0.0609174 0.18478 
0.24842 -0.034019 0.0155575 
0.369531 0.19059 0.290433 
-0.331854 -0.371592 -0.230924 
0.31521 0.0533345 0.0445278 
0.30727 -0.2195 -0.0231501 
-0.121466 -0.476475 0.00807315 
0.369668 0.358606 0.0568371 
-0.427877 -0.402776 -0.157112 
-0.166786 -0.429446 -0.161814 
-0.083248 0.0863051 0.0592988 
-0.104058 0.0278765 0.0378197 
-0.0234355 0.433486 0.14703 
-0.0413546 0.0904356 -0.0503085 
-0.348426 -0.444519 -0.0802154 
0.336017 0.376286 0.232437 
0.0182239 0.45677 0.161051 
0.142415 0.00943601 0.298176 
0.0362946 0.471349 0.0625438 
0.350887 -0.379772 -0.0457967 
0.35298 0.0591622 0.0974866 
0.330437 0.0802253 0.0466147 
0.145887 0.492727 0.0295609 
0.351222 -0.424182 -0.0551441 
-0.0124205 0.102273 0.210866 
0.268156 0.0267891 0.231941 
0.327438 0.256812 0.323806 
0.06473 0.425961 0.266172 
0.342933 -0.400977 -0.234469 
-0.0832997 0.0767365 -0.00272366 
0.283789 0.142856 0.325704 
0.0967166 -0.409201 -0.255105 
0.34926 0.0605438 0.192136 
0.144575 -0.446696 -0.116498 
0.143469 0.383825 -0.101414 
0.298111 -0.445014 -0.123 
0.355113 0.310937 0.275251 
0.318759 0.180514 -0.0370676 
0.288078 0.354365 -0.0595533 
0.172063 0.178279 0.337361 
0.422792 0.265487 0.117093 
-0.0116426 0.433535 0.0642194 
0.156213 -0.0708881 -0.00810695 
0.31081 0.106195 0.00735481 
0.293725 0.309104 0.327786 
0.209009 0.204483 0.353773 
0.0937652 -0.11244 0.160287 
0.0142604 0.454846 0.142562 
0.370845 0.132829 0.0679398 
0.255532 0.375674 -0.0704817 
-0.254211 -0.447099 0.00804468 
-0.00604852 -0.116483 0.0923219 
0.320688 0.353195 -0.0248917 
0.276308 0.0682061 0.276061 
-0.0818504 0.0263572 0.0840772 
0.295636 -0.417166 -0.219384 
0.385976 -0.444036 -0.119677 
-0.103738 0.0400791 0.00685769 
-0.265833 -0.431279 -0.134919 
-0.332293 -0.41003 -0.0387629 
0.292502 0.0663248 0.257804 
0.189875 0.177535 0.338875 
0.0219238 -0.430986 -0.156258 
-0.00524246 -0.430216 -0.168962 
0.190022 0.239436 0.353964 
0.00354588 0.0216907 -0.118478 
0.344073 0.350102 0.000211523 
-0.0829027 -0.445534 -0.109376 
0.141884 0.485496 0.171937 
0.28677 -0.376841 -0.0291546 
0.275765 0.0939387 -0.0260525 
-0.0506967 0.290699 -0.0306207 
0.156782 -0.152689 -0.00516576 
0.224934 0.0842859 -0.0342177 
0.0398266 0.114897 -0.0846958 
0.364385 0.274099 0.281696 
-0.320011 -0.44874 -0.0716444 
0.202658 -0.0773103 -0.134535 
0.382065 0.0858535 0.143686 
0.0180762 -0.487106 0.0505045 
0.241241 0.250342 0.356009 
0.29142 -0.346429 -0.234777 
0.138094 -0.0731862 -0.00946688 
0.180459 -0.448942 -0.102419 
-0.0543964 0.35232 0.0415039 
0.229948 0.173971 0.338829 
-0.404206 -0.375364 -0.211882 
-0.0829208 0.0690409 -0.0213158 
0.250348 0.361108 -0.082473 
-0.294791 -0.42347 -0.168291 
0.102737 0.252345 0.339017 
-0.392216 -0.410031 -0.211278 
0.178951 -0.468655 -0.0234209 
0.175508 0.247489 0.352619 
-0.396053 -0.42286 -0.0616737 
0.170132 0.275416 -0.13337 
0.134545 -0.11262 0.0492912 
0.35567 0.101904 0.254114 
-0.036239 0.346779 -0.0151281 
0.343801 0.390527 0.188846 
0.198203 -0.0930377 0.182495 
0.0333854 0.355513 0.284323 
0.0923531 0.481473 0.184086 
0.153682 0.406038 -0.0924784 
0.284709 0.103036 -0.0204548 
0.124634 -0.0867579 0.221013 
0.155073 -0.479785 0.00576512 
0.2045 -0.408428 -0.258091 
0.0129847 0.352068 0.265187 
0.30449 0.0100139 0.050447 
0.149824 -0.0526809 -0.0192758 
0.219638 -0.412423 -0.242771 
0.04485 0.276709 0.317368 
0.167384 0.0576903 -0.070869 
0.0249749 0.443981 0.216757 
-0.0268604 0.0139363 0.155906 
-0.3161 -0.440855 -0.108908 
0.397583 0.327491 0.0712746 
0.0635573 0.103218 -0.0834735 
0.323837 0.0512557 0.187609 
0.199279 -0.107497 0.13445 
0.259821 -0.443089 -0.0721429 
0.117922 0.17316 0.321292 
0.250616 0.206126 0.35424 
-0.068918 0.0903262 0.0984928 
0.278758 -0.403602 -0.233993 
-0.117388 0.185609 -0.0659919 
0.00574678 0.0693343 0.209368 
-0.419539 -0.435722 -0.0963582 
0.281337 0.157299 0.333356 
0.366841 -0.371986 -0.0652349 
0.317065 0.0702249 0.255888 
0.32892 0.396903 0.260563 
-0.252905 -0.41824 -0.190496 
0.0877956 0.381708 0.296835 
0.296336 0.11092 0.310611 
-0.205393 -0.462605 -0.0347574 
0.360592 0.0958161 0.233978 
0.341802 -0.391516 -0.234731 
0.247666 0.448022 0.194342 
-0.35673 -0.385838 -0.0278489 
0.210756 0.393639 -0.090056 
0.399208 0.294996 0.0408343 
-0.0703308 0.10323 -0.0211189 
0.154628 -0.0614977 -0.0161224 
0.231582 0.158676 0.332794 
0.022638 0.39979 -0.0486583 
0.0957672 -0.111593 0.0927916 
0.00309435 0.42048 -0.00465707 
0.102162 -0.106304 0.0356808 
0.306111 0.00517431 0.115615 
0.112546 -0.460888 -0.0549817 
-0.313175 -0.413269 -0.208322 
0.0965758 -0.108727 0.0769083 
0.238518 0.46592 0.131694 
0.120985 0.351358 0.319065 
-0.307535 -0.420295 -0.185867 
-0.0105538 0.442118 0.166523 
0.308293 0.329105 -0.0475244 
0.402771 0.150943 0.0844186 
0.238175 0.411092 0.273873 
0.0895445 0.25838 0.336207 
0.256221 0.385735 0.296149 
0.400051 0.311666 0.197346 
0.191763 -0.117296 0.0923798 
0.235747 -0.413694 -0.0247167 
-0.0412978 0.176368 0.186443 
0.106602 -0.408183 -0.256186 
0.354014 0.0598813 0.154983 
-0.0973476 -0.477256 0.0211842 
0.365289 -0.259894 -0.0748832 
0.380552 0.145856 0.260571 
0.314431 -0.00121151 0.0972792 
0.185515 0.395049 -0.097123 
-0.250188 -0.391241 0.0485284 
0.130082 0.0359103 0.299193 
0.206611 -0.0993765 0.0794436 
0.266189 0.306738 -0.0931843 
0.373396 0.361007 0.116438 
0.278516 0.43326 0.161606 
0.345437 0.345629 -0.0032477 
-0.0918154 0.0679063 0.0171945 
0.327065 0.40995 0.0809869 
-0.0410095 0.338965 0.242145 
0.00512867 -0.475208 0.00354405 
0.15789 0.461523 -0.0357042 
-0.152364 -0.45022 -0.0853028 
0.221251 -0.0843081 0.115112 
0.250011 0.0250082 0.235754 
-0.0988909 0.220506 0.142507 
-0.425414 -0.430106 -0.128892 
0.0501821 -0.106599 0.0839029 
0.272344 -0.379364 -0.227617 
0.225127 0.178684 0.34499 
0.271946 -0.451172 -0.106941 
0.222199 -0.325105 -0.276952 
0.360739 0.259686 -0.0272991 
-0.227492 -0.449338 -0.0897777 
0.27205 0.212853 0.354717 
0.355425 0.131017 0.0419948 
-0.0474701 0.343238 0.228554 
0.108046 0.339322 -0.116117 
0.152229 -0.00160746 0.295114 
0.297912 0.346247 -0.0540701 
0.148337 -0.148888 -0.00609674 
-0.0878698 -0.474656 0.00824744 
0.307944 0.320651 0.306222 
0.360999 0.0603519 0.125059 
0.126697 -0.0450479 -0.104061 
0.283091 0.162301 0.332809 
-0.130882 -0.42237 -0.184841 
0.0823976 0.380451 0.29649 
0.130103 0.305424 -0.123527 
0.012778 0.444768 0.0307653 
0.197969 0.16388 0.333925 
-0.263731 -0.424636 -0.00496649 
0.150785 0.0883723 0.311475 
0.101851 -0.00427767 -0.0808395 
-0.0596203 -0.473207 -0.0043269 
-0.0456426 0.254493 0.261791 
0.122917 0.0318371 0.292526 
-0.1626 -0.467337 -0.0081662 
0.000563306 0.30125 0.291008 
-0.0999676 0.303445 0.153503 
0.0250912 -0.376931 -0.350066 
-0.0356376 -0.431694 -0.160706 
0.239332 0.278349 0.35459 
0.236092 -0.0070937 0.240305 
0.189275 -0.403952 -0.271955 
0.132712 -0.413944 -0.238692 
-0.0139337 -0.0570486 0.128219 
-0.321142 -0.424804 -0.171759 
0.329543 0.387034 0.171041 
-0.0814178 -0.477385 0.0145099 
-0.277511 -0.404968 -0.0165086 
-0.203416 -0.4745 0.00928402 
0.263177 -0.418404 -0.218207 
0.365842 0.354609 0.0434338 
-0.312787 -0.424857 -0.0494573 
-0.122695 -0.41915 -0.197411 
0.258927 0.456927 0.0386275 
0.406996 0.251536 0.0544275 
0.0752958 0.374779 0.297493 
0.341454 0.213465 -0.0442671 
0.412839 0.290107 0.162322 
0.258926 -0.373927 0.00264899 
0.12134 0.498493 0.0684823 
0.109558 0.276974 0.348665 
-0.0688486 0.342512 0.197618 
-0.228645 -0.451108 -0.0811235 
-0.428014 -0.376025 -0.140276 
-0.0721134 0.333146 0.208714 
0.236809 0.382154 0.305921 
0.272672 -0.385478 -0.0435164 
0.289758 0.183706 0.338138 
0.412813 0.147673 0.173342 
0.35606 0.189057 0.302022 
-0.0805021 0.218136 0.177334 
0.00189694 0.440156 0.0309218 
0.0160335 0.105033 0.242983 
0.171224 0.350394 0.331712 
0.247609 -0.106801 -0.0768406 
0.236115 0.418758 0.270194 
0.073685 0.0584014 0.266405 
0.194718 0.0275246 0.296297 
-0.100938 0.281417 0.154011 
-0.0599558 0.341256 0.208023 
0.0504521 0.39046 -0.0777985 
0.303683 0.308342 -0.0709914 
0.279503 0.12746 -0.0294638 
0.263532 0.425613 0.216604 
0.258442 -0.450424 -0.106478 
-0.0283005 -0.396552 -0.28748 
0.217005 -0.0667254 0.0159059 
0.383893 -0.405332 -0.196743 
0.315376 0.396591 0.188245 
-0.00183282 0.098714 0.246173 
0.180125 -0.475717 -0.00191605 
0.250481 0.386322 0.295704 
0.0810675 0.411218 0.282905 
0.15372 0.124138 0.31606 
0.0425489 0.342285 -0.0917076 
0.332174 -0.380301 -0.234875 
0.262199 0.0020329 0.0113959 
-0.0703248 0.0859837 0.102566 
0.319406 0.184603 -0.0388485 
0.228358 -0.385551 0.0299718 
-0.433301 -0.371675 -0.126062 
0.223572 0.154721 0.330744 
-0.203363 -0.428839 -0.151695 
0.0429931 -0.470482 0.10323 
0.1837 -0.124965 0.133671 
0.177262 -0.104925 0.048155 
0.398968 0.278819 0.205652 
-0.0676219 0.352508 0.164813 
0.0903466 -0.383684 -0.329516 
0.0136262 -0.441637 -0.116726 
0.0198863 -0.49445 0.0650541 
0.37667 0.245748 0.274165 
0.281004 -0.446069 -0.0617797 
0.220918 0.455851 0.217756 
0.335656 -0.449204 -0.0568249 
0.357107 0.197876 0.302607 
0.08629 0.11645 0.289786 
0.0419238 0.373896 0.282074 
0.322737 0.387452 -0.000887929 
0.14897 0.0256857 -0.0486552 
0.254405 0.141035 -0.0430233 
0.143172 -0.12652 -0.0264638 
0.0655624 0.0045664 0.256721 
-0.427606 -0.414286 -0.128182 
0.397524 0.322277 0.0915735 
0.102333 0.332653 0.325142 
0.164997 0.375797 0.317851 
0.0100615 0.383945 -0.0499266 
0.212408 0.382891 -0.0900574 
0.298622 0.0365214 0.0336182 
0.267167 0.446995 0.000209496 
-0.140745 -0.423648 -0.183434 
0.343939 0.0588729 0.0788858 
0.232484 -0.425892 -0.193282 
0.206663 -0.461229 -0.0620614 
-0.0313088 0.153318 0.222491 
-0.170663 -0.478873 0.0212172 
0.0530808 0.176496 -0.114642 
0.282961 -0.452164 -0.0982165 
-0.0292172 -0.43417 -0.146688 
-0.0473038 0.394909 0.136763 
0.301425 0.153518 0.328229 
0.227214 0.414293 -0.0673017 
-0.176379 -0.394245 -0.27908 
-0.105012 -0.484872 0.0382397 
0.164592 0.370744 0.320222 
-0.0427755 -0.471041 -0.016081 
-0.120724 -0.34529 -0.350997 
0.293518 0.436609 0.0916815 
0.301645 0.419837 0.135643 
0.282296 0.413765 0.219015 
0.13722 -0.42069 -0.209408 
-0.0191026 0.419565 0.0357229 
-0.429538 -0.400605 -0.151916 
0.401554 0.221823 0.0525601 
0.262471 -0.400675 -0.0618007 
-0.0997713 0.0446627 -0.00336314 
0.229204 0.464301 0.00421096 
0.103787 0.434974 -0.0650136 
0.24847 -0.0644738 0.03886 
0.344391 0.0803641 0.0600766 
0.305012 0.114844 0.307403 
0.170725 0.459998 -0.0419143 
-0.0666536 -0.442885 -0.11361 
0.352914 0.384523 0.146026 
0.226198 -0.424947 -0.0374447 
0.341979 0.277992 0.306998 
0.11675 0.0876776 -0.0699032 
0.188797 0.0749105 -0.0671551 
-0.00612992 -0.439729 -0.12267 
0.246751 0.342363 -0.0827749 
0.0293375 0.464642 0.0627152 
0.0484847 -0.404666 -0.247804 
0.139254 -0.412955 -0.236827 
0.00559461 -0.424466 -0.173264 
0.327263 -0.438011 -0.156755 
-0.291438 -0.431223 -0.14054 
0.201115 -0.459046 -0.0768017 
0.383664 0.133238 0.0748924 
0.0573183 0.362506 -0.0939639 
0.158091 -0.441134 -0.128925 
0.308129 0.424741 0.11769 
0.224858 -0.404593 -0.265546 
0.132841 -0.439275 -0.136215 
-0.047669 0.390265 0.158569 
-0.149566 -0.37154 -0.347244 
0.180985 -0.0968214 0.184295 
-0.000220043 0.340573 0.288656 
0.314152 -0.3635 -0.0287359 
0.118488 0.410651 0.291886 
0.0414702 0.0867169 0.248964 
0.0842964 0.468068 0.00192623 
0.115344 0.113878 0.303586 
-0.372661 -0.443067 -0.0999717 
0.226487 0.039545 0.284048 
0.0339626 -0.106024 0.0883291 
-0.0701934 0.212995 -0.09095 
0.214545 0.311413 -0.107527 
0.264022 0.450758 0.142876 
-0.335145 -0.390703 -0.0307557 
0.294261 -0.0116302 0.185144 
0.422456 0.253082 0.102456 
-0.0738109 0.343019 0.111791 
-0.0318593 0.0996224 0.224489 
0.384142 0.22064 0.265127 
0.120101 0.0665172 0.299404 
0.0482485 0.178737 -0.116092 
0.194209 -0.462509 0.0314813 
0.278145 0.177541 -0.0676512 
0.0376051 0.394145 -0.0679118 
0.0198866 0.462093 0.0817259 
-0.336115 -0.338093 -0.223806 
0.0194467 0.173296 -0.0973581 
0.251255 -0.0673507 0.0876156 
0.258472 0.423588 -0.035195 
0.192057 0.388367 0.310629 
0.0614967 0.415883 0.270245 
0.227386 -0.0798293 0.0940143 
-0.0925388 0.209192 0.155773 
0.0899911 0.021301 -0.0833498 
-0.0352038 0.396149 0.0344115 
-0.0208976 -0.45292 -0.0752311 
-0.258247 -0.463932 -0.0186954 
0.285547 -0.388886 -0.0387706 
0.227455 0.121868 0.330113 
0.375241 0.344867 0.186425 
0.329636 -0.440235 -0.142632 
0.254133 -0.343551 -0.249966 
0.175625 0.242382 -0.12474 
0.43014 0.20692 0.129294 
0.0677611 -0.148971 0.0523901 
0.419354 0.165728 0.169429 
-0.025072 0.396819 0.213937 
0.197765 0.0472653 -0.0470331 
0.306035 0.203454 -0.0691471 
-0.251989 -0.452074 -0.0592664 
0.202445 0.423955 0.2763 
0.0633287 0.3488 -0.103053 
0.433793 0.211119 0.130321 
0.156045 -0.489381 0.0465712 
0.285733 0.0731269 0.278679 
-0.37529 -0.359867 -0.230642 
0.217536 -0.431888 -0.173548 
0.12591 -0.0594147 -0.0256089 
0.268666 -0.436093 -0.0636141 
0.103694 -0.120808 0.0253213 
0.174568 -0.129549 0.113535 
0.238358 0.0456806 0.276925 
0.174997 0.488502 0.147472 
0.172664 0.131152 -0.116072 
0.146676 0.483841 0.168097 
0.301057 0.183131 -0.0579985 
0.114351 -0.414492 -0.220237 
0.363318 -0.441844 -0.0744393 
-0.145829 -0.460311 -0.0418743 
0.351598 0.153211 0.00582101 
0.265336 0.0653738 0.289091 
-0.0227907 0.14558 0.212303 
0.254704 -0.000223735 0.00718382 
0.125482 0.498185 0.0833692 
0.250937 0.0734079 0.305383 
0.143666 -0.40659 -0.261037 
0.269475 -0.0396507 0.156452 
-0.384751 -0.338215 -0.220393 
0.311511 -0.429718 -0.174561 
-0.0312472 -0.389105 -0.302441 
0.405706 0.301902 0.0903413 
0.284816 0.426091 0.15721 
0.297584 0.00703627 0.22024 
0.0480896 -0.455002 -0.0837238 
0.251912 -0.420176 -0.20773 
0.224993 0.446405 0.239937 
0.371149 -0.402186 -0.0718055 
-0.408784 -0.411258 -0.198008 
0.142768 -0.0689003 -0.0082383 
-0.251848 -0.447122 -0.0873852 
0.220873 -0.0914424 0.157548 
0.18174 -0.0496832 0.235562 
0.191208 -0.438994 -0.136276 
0.166721 -0.0995628 0.185544 
0.150685 0.302647 0.344799 
0.0122063 0.43799 0.00692261 
0.195913 0.060097 -0.055413 
0.165013 -0.0818598 -0.0863352 
0.0818988 -0.106293 0.101972 
0.191124 0.448172 0.250924 
-0.0277724 0.144371 0.255666 
0.11078 0.435074 0.267614 
0.30634 0.299957 -0.0826125 
0.135919 -0.0683566 0.242875 
0.0446717 0.0555898 0.251221 
0.315136 -0.39432 -0.239103 
-0.17054 -0.445711 -0.100581 
0.147733 -0.14074 -0.0125536 
0.360022 -0.409267 -0.218491 
0.420616 0.253644 0.173639 
0.0230582 0.431527 0.232745 
0.0414391 0.450949 0.217717 
0.418557 0.26865 0.14506 
0.328428 0.155312 0.313348 
0.334736 0.399518 0.123598 
-0.00754476 0.440637 0.114278 
0.175216 0.384776 0.313558 
0.29283 0.119457 0.315978 
0.193855 -0.0410324 0.243027 
-0.0685468 -0.388637 -0.312387 
-0.236732 -0.466719 0.0368402 
0.030839 0.464148 0.165444 
0.179245 0.110798 -0.102238 
0.0789469 0.0583513 -0.0818235 
0.218811 -0.446325 -0.111788 
-0.293827 -0.427148 -0.148547 
0.37558 -0.42826 -0.0860689 
-0.158391 -0.434389 -0.139641 
-0.286481 -0.436203 -0.074232 
0.183111 -0.124011 0.139601 
-0.0101019 0.443447 0.095561 
0.368036 -0.441937 -0.078331 
0.0981221 0.0405922 -0.0751598 
0.110868 0.444757 0.257416 
0.282547 0.114872 -0.0271531 
-0.0331603 -0.414114 -0.223775 
0.126506 0.121612 0.306377 
-0.327172 -0.436064 -0.126053 
0.165068 0.346144 -0.113221 
0.0775771 -0.103963 0.131508 
0.134481 0.0922015 -0.0604818 
0.227187 -0.405613 -0.254843 
0.31273 0.316038 -0.0523906 
-0.312677 -0.442244 -0.095481 
0.222751 -0.0791086 0.166888 
-0.257161 -0.411303 -0.209821 
0.172266 -0.114921 0.0753477 
-0.0819741 -0.445099 -0.0936231 
0.185415 -0.431041 0.0643035 
0.126239 0.0491938 -0.0603415 
0.398872 0.253671 0.227087 
0.244096 0.433281 0.241002 
0.0100475 -0.435075 -0.148612 
0.246879 0.466835 0.0537753 
0.14911 0.397468 -0.0959718 
-0.178693 -0.482524 0.0393755 
-0.0123954 0.437018 0.174596 
0.35204 -0.438753 -0.140125 
0.365645 -0.366878 -0.0615115 
0.0634144 0.121765 0.270521 
-0.0945953 0.0236816 0.0652231 
0.133625 -0.127925 0.15147 
0.326894 0.226346 0.32913 
0.366603 0.317152 -0.000478526 
0.420522 0.155988 0.16971 
0.119594 0.118365 0.302931 
0.267416 0.0542964 0.271326 
0.0380028 0.423055 -0.0409626 
0.206569 -0.0140344 0.278028 
-0.0154853 0.0658158 -0.0889907 
0.399201 0.312414 0.0687765 
0.219516 -0.0907738 0.0478798 
0.190478 -0.454426 0.0438313 
0.307514 -0.0277233 0.110522 
0.309401 -0.402366 -0.0385808 
0.0129547 0.359498 -0.0650783 
0.142846 -0.407102 -0.251397 
0.330394 -0.423709 -0.0414789 
0.0517158 0.070933 0.254219 
0.279586 0.404217 0.233704 
0.382304 0.0970171 0.186491 
-0.237563 -0.45391 -0.0578272 
0.23239 -0.0139744 0.234171 
0.283979 0.313593 -0.0855898 
0.259546 -0.00744642 0.00988981 
0.101667 0.414392 0.287217 
-0.220269 -0.467787 -0.00303055 
0.17519 -0.0413273 -0.017246 
0.175311 -0.120845 0.162865 
-0.387036 -0.445374 -0.0884686 
0.420159 0.170673 0.185313 
-0.271686 -0.429058 -0.0493615 
0.0658002 0.402217 -0.0791789 
0.116735 -0.407718 -0.258441 
-0.379669 -0.417244 -0.177454 
0.053715 -0.469202 -0.0210183 
0.240378 0.0973775 -0.0378599 
-0.293283 -0.318414 -0.268237 
0.211398 0.220783 0.356054 
0.148767 0.0508839 0.306132 
0.0358229 -0.394409 -0.288833 
-0.225612 -0.471043 -0.00600686 
0.340089 0.0403565 0.124223 
0.047405 -0.485187 0.0307594 
0.158235 -0.425337 -0.185792 
0.184137 0.433747 -0.0678598 
0.295939 0.437929 0.0435633 
0.148049 0.0528774 -0.0483493 
0.360178 -0.425868 -0.200442 
0.244113 0.464048 0.132433 
0.0346517 0.425666 0.243761 
0.345198 0.129644 0.0288758 
0.200817 0.437409 0.262062 
0.23807 -0.417966 -0.0680029 
0.19467 -0.100837 0.159396 
0.096284 0.4149 -0.0795197 
0.119244 -0.0319496 -0.0578103 
0.116408 0.0793001 -0.0649538 
0.207952 -0.0895623 0.0298498 
0.396493 0.116978 0.143072 
-0.0146433 -0.477784 0.0116911 
0.0443249 0.449829 0.222497 
-0.0816621 0.039947 -0.0633416 
0.101484 -0.114356 0.14975 
0.242679 -0.0651059 0.0297179 
0.170348 0.491944 0.0400914 
0.107689 -0.430285 -0.15884 
0.1716 -0.0438257 0.259509 
-0.289899 -0.417636 -0.186072 
0.138732 -0.0549332 -0.0966383 
0.116865 -0.00197513 -0.0624829 
0.109553 -0.486829 0.0269309 
0.101389 0.104593 -0.0749486 
0.0287903 0.35129 0.291747 
0.407536 0.193024 0.065868 
-0.123665 -0.460042 -0.0413994 
0.123214 -0.431289 -0.159456 
0.169517 0.3186 -0.114938 
-0.0582769 0.119388 0.136973 
-0.0831928 -0.424476 -0.183501 
0.248253 0.130534 0.330507 
-0.269105 -0.448932 -0.0664625 
0.126039 -0.125163 0.133519 
0.226258 0.140766 0.330061 
0.0593627 0.481288 0.0844961 
-0.172935 -0.428908 -0.161692 
0.0185216 0.262172 0.310182 
-0.171168 -0.450877 -0.0840004 
0.22195 -0.420542 -0.219045 
-0.0818076 0.0540178 0.0749704 
-0.0378517 0.0818439 0.158175 
0.0159555 0.435204 -0.00324557 
0.175284 0.489744 0.132193 
-0.0419055 0.395057 0.183429 
0.426495 0.20234 0.112614 
-0.337347 -0.375619 -0.231281 
-0.0984926 0.238589 0.077943 
0.284691 0.0565864 0.00566666 
0.0259205 0.444137 0.00208527 
0.229963 0.103911 0.324143 
0.0647371 0.324149 0.326983 
0.106284 0.0878234 0.298244 
0.208527 -0.41976 -0.216885 
0.29863 -0.425605 -0.19474 
0.230834 0.0225089 0.256261 
0.301282 0.0936513 0.00450059 
0.160845 0.311623 0.347227 
-0.207955 -0.450999 -0.0668027 
0.117575 -0.408576 -0.239363 
0.16063 0.495323 0.0898256 
-0.0617337 0.326081 0.222357 
0.363776 0.209581 0.000128737 
0.364784 0.23269 0.298 
0.265506 0.202417 0.353706 
-0.0104654 0.41151 0.213803 
0.12085 0.0167192 -0.0570672 
0.206275 -0.0628157 0.212068 
0.0886085 0.486209 0.154447 
0.340609 -0.441882 -0.053844 
0.0789321 0.0834428 0.275238 
-0.0197294 0.371478 -0.0265296 
0.1082 0.490511 0.0466472 
0.108532 -0.390715 -0.320619 
0.306505 -0.457638 -0.087007 
0.0824997 0.105079 0.278385 
0.222179 0.453032 -0.0281326 
0.146302 0.178048 0.330367 
0.181261 -0.473481 -0.0192361 
0.309386 -0.450521 -0.0959297 
0.360064 0.250974 0.298538 
-0.415782 -0.345675 -0.187957 
0.146436 -0.368777 -0.33217 
0.3708 0.0656193 0.131512 
0.213003 0.403717 0.295199 
0.155947 -0.0861416 0.0112123 
0.183918 -0.373485 0.0718646 
0.262866 0.246842 0.355687 
-0.11818 -0.452881 -0.0786386 
0.208402 -0.429669 -0.170073 
0.12559 0.477962 -0.00369876 
0.296122 0.426948 0.0211491 
-0.0944302 -0.409561 -0.233568 
0.098151 -0.113025 0.11011 
-0.0286307 0.389324 0.00328572 
0.418414 0.173777 0.0928501 
-0.132205 -0.422274 -0.190692 
-0.0732687 0.0787042 -0.0229929 
0.247485 -0.067928 0.133138 
0.387746 0.115334 0.209941 
0.278794 -0.410061 -0.234522 
-0.00634616 0.432316 0.021188 
0.113831 0.042652 -0.0618817 
-0.405856 -0.399756 -0.212466 
0.215864 -0.0344369 0.222109 
0.232279 -0.420635 -0.0299556 
0.217877 -0.0878092 0.1621 
0.0788404 -0.115204 0.057844 
0.105875 0.374374 0.311269 
-0.0799113 0.0942888 0.0440556 
0.0291652 0.271014 0.299735 
0.373507 0.369419 0.123944 
0.252686 0.458177 0.0311295 
0.269103 0.274184 0.352798 
0.221552 -0.427923 -0.17652 
0.180823 0.419567 0.292761 
0.279179 0.0709438 -0.00750159 
-0.0190158 0.371693 0.232364 
-0.35904 -0.428809 -0.146288 
0.339588 0.172175 0.311532 
0.0876216 -0.109243 0.120793 
0.377182 0.11656 0.237824 
0.0243621 -0.403076 -0.262251 
0.13264 -0.114623 0.0633856 
0.388021 -0.41041 -0.181093 
0.371625 0.123496 0.0743481 
0.150095 0.0934861 -0.069351 
0.00321105 -0.401787 -0.261512 
0.423367 0.236191 0.117849 
0.406285 0.251812 0.0492606 
0.033964 -0.463645 -0.0456485 
0.117139 -0.465415 0.0950202 
-0.0423938 0.346474 -0.00231594 
-0.361831 -0.352331 -0.228209 
0.419838 0.179835 0.0945181 
-0.352018 -0.187219 0.0248847 
0.179328 0.380674 0.313936 
-0.243239 -0.424046 0.0448492 
0.101948 0.392821 -0.0968657 
0.0292968 0.0960576 -0.088797 
-0.0846088 0.137346 0.0753558 
-0.0410564 0.34473 0.235713 
-0.0744561 0.303982 -0.102451 
0.236063 -0.0149378 0.228795 
0.174913 -0.479784 -0.000536448 
0.330696 0.0416605 0.0898395 
0.130437 -0.0799712 0.226491 
0.303412 0.382368 -0.0271803 
0.258534 0.436292 0.207148 
0.0268421 -0.436149 -0.136339 
0.269743 0.424413 -0.0231019 
0.228933 -0.0705762 0.125143 
-0.182783 -0.439619 -0.116323 
0.00231642 0.0512095 -0.0983815 
0.340592 -0.342556 -0.220505 
0.355325 0.0883982 0.0686826 
0.349681 0.11668 0.0484061 
0.181449 0.453057 -0.0486051 
-0.230601 -0.392589 0.0696148 
0.312676 0.424352 0.107655 
0.283535 0.163667 -0.0519768 
0.142468 0.383423 0.311278 
0.238409 0.471457 0.0561565 
0.393928 -0.3807 -0.137421 
-0.0557809 0.384227 0.0889748 
-0.21361 -0.412177 -0.213899 
0.30704 -0.0161643 0.0782156 
0.213856 0.0195937 0.282471 
0.237337 0.448766 -0.016666 
0.243777 0.327854 0.338336 
0.0616451 -0.463609 -0.0376119 
0.205983 0.0122913 -0.0234505 
0.275458 0.450633 0.0855051 
-0.0968326 0.056826 0.00808358 
-0.427123 -0.343604 -0.163299 
0.203264 0.42243 -0.0722207 
-0.0489958 0.36592 0.0293993 
0.326571 0.0511609 0.222 
-0.0677288 0.341622 0.188624 
0.13109 -0.425963 -0.193785 
-0.255205 -0.389082 -0.29755 
0.306873 0.0658162 0.254615 
-0.0786169 -0.41815 -0.190696 
0.323892 -0.442411 -0.143463 
0.371225 -0.311709 -0.0701181 
-0.075678 -0.450935 -0.08667 
0.172623 -0.113884 0.0641499 
-0.0324703 0.338252 0.247287 
-0.128167 -0.460205 -0.0521972 
0.0492521 0.453385 -0.00690858 
-0.241787 -0.446908 -0.0867222 
-0.0704631 -0.471308 -0.0134463 
0.294278 0.133766 0.319428 
-0.271042 -0.448529 -0.0501435 
0.34675 0.111842 0.0571173 
0.0878996 -0.464082 -0.0540012 
-0.160354 -0.484374 0.0419346 
-0.0405311 -0.48852 0.044952 
-0.349818 -0.309588 -0.00235899 
0.166241 -0.135676 0.123777 
0.136168 0.0419567 -0.0517969 
0.147252 -0.490427 0.0444872 
0.392054 -0.393689 -0.112351 
0.413253 0.258891 0.077325 
0.220971 -0.447274 -0.106681 
0.216806 0.469489 0.161981 
-0.0994553 0.0393837 -0.0238267 
0.195395 -0.110537 0.0801187 
0.198915 0.477294 0.155294 
0.0425443 0.476467 0.119326 
0.229672 -0.0862517 0.0569298 
0.385746 -0.439022 -0.128208 
-0.0428094 0.158941 -0.0359579 
0.0778222 -0.102517 0.100561 
-0.0629774 0.372163 0.0901287 
-0.0128675 0.341392 -0.0412637 
0.110532 -0.480709 0.00632033 
0.0431105 -0.453404 -0.0806126 
0.0589761 -0.187679 0.0775018 
0.186663 -0.128965 0.12894 
0.0278745 -0.486493 0.0335336 
0.334105 0.406727 0.0902003 
0.0462155 -0.440974 -0.116297 
0.335062 0.23832 0.324889 
0.026457 0.293062 -0.120112 
0.0127128 0.453607 0.169388 
0.0799213 -0.104934 0.126328 
-0.424946 -0.419564 -0.107412 
0.129937 -0.462364 -0.0553014 
0.276855 0.228609 -0.0898131 
-0.145717 -0.437957 -0.132385 
-0.00684593 0.421823 0.208031 
0.305808 0.403644 0.187358 
0.0389369 -0.403994 -0.252612 
0.24253 -0.307343 -0.262318 
-0.0809739 0.107017 0.0799368 
0.097738 0.495475 0.126775 
0.32397 0.0899818 0.269907 
-0.0596037 -0.44647 -0.0921048 
0.218175 0.308741 -0.110363 
-0.371856 -0.422028 -0.165604 
0.0972341 -0.455541 -0.0694451 
-0.156256 -0.473391 -0.00381739 
0.249236 0.00648518 0.00208392 
0.212958 0.348551 0.336723 
0.19141 0.159984 0.325484 
0.210726 -0.463191 -0.0583255 
0.272703 -0.418792 -0.22216 
0.42536 0.226222 0.113743 
0.137223 0.155216 -0.0820346 
-0.0899821 -0.450814 -0.0886897 
-0.0476337 -0.475876 0.00237485 
0.234955 0.444474 -0.0319138 
0.0452018 0.463513 0.193405 
0.37896 0.0803486 0.11808 
0.236605 0.15987 0.33087 
0.310126 0.07557 0.0282234 
0.416153 0.156168 0.149281 
0.332394 -0.445544 -0.128516 
0.306712 -0.388882 -0.0337186 
0.247608 -0.442217 -0.0921841 
0.148438 -0.478286 0.0786527 
0.423629 0.219716 0.194754 
0.0787419 -0.0258502 0.262356 
0.206218 0.148375 0.323914 
0.209489 0.0897326 0.314651 
0.354241 -0.396798 -0.222929 
0.00372988 -0.428305 -0.168811 
0.247877 0.440063 -0.0224027 
0.265503 0.150761 -0.0466614 
0.218095 -0.44021 -0.134694 
0.284876 0.0893514 -0.0154799 
0.0241066 0.411265 0.248828 
-0.0657324 0.337668 0.0617004 
-0.243937 -0.39741 -0.272215 
0.101499 -0.419881 -0.205354 
0.202047 0.480003 0.138963 
0.351578 0.341276 0.010802 
-0.264065 -0.435334 -0.0191676 
0.329397 0.388576 0.156396 
0.375141 0.167325 0.280015 
0.0245948 0.130645 -0.088909 
0.198205 -0.0382425 0.251285 
0.241473 -0.425241 -0.196555 
0.287243 -0.0166791 0.157136 
0.138441 -0.444168 -0.129348 
0.259778 -0.388631 -0.0558919 
0.125819 -0.422157 -0.194791 
0.111035 -0.115941 0.0879103 
-0.139287 -0.429266 -0.15715 
-0.0432388 -0.461758 -0.0349206 
0.296363 -0.013665 0.0461135 
0.194473 0.416773 -0.0814254 
0.217399 -0.455881 -0.0519352 
0.18248 0.0599729 0.307476 
0.158727 -0.0962714 0.0216731 
0.188821 -0.452525 -0.0820046 
0.277645 0.0218059 0.019526 
0.190238 -0.470292 -0.0307389 
-0.177342 -0.479179 0.0806666 
0.257781 -0.378097 -0.00807722 
0.403827 0.280299 0.20167 
0.278597 0.445327 0.0686979 
0.137783 0.425049 -0.0812218 
0.362038 -0.351715 -0.207058 
-0.346883 -0.450916 -0.0519773 
0.339698 -0.32436 -0.219916 
0.361472 0.368053 0.0720853 
0.00321588 -0.159001 0.071735 
-0.17261 -0.417493 -0.204915 
-0.26335 -0.410123 0.0140101 
0.221311 0.479481 0.0653393 
0.0365429 0.386331 -0.0751222 
-0.00990745 -0.430017 -0.160511 
0.180162 0.120887 0.318303 
0.121649 -0.146868 0.0111751 
0.266532 0.20097 -0.0942509 
-0.43089 -0.381186 -0.137754 
1.44114e-005 -0.456939 -0.0671506 
0.29399 0.0970065 -0.00389404 
0.303256 0.211395 0.345243 
0.232772 0.122804 0.328473 
0.183263 -0.0307806 0.278675 
0.21322 -0.0748089 0.184982 
-0.0374801 0.294264 -0.0420545 
-0.420312 -0.392072 -0.188789 
0.182818 -0.00816319 -0.0238917 
-0.0139068 0.0917279 0.209544 
-0.197623 -0.410194 -0.213257 
0.0158847 0.358543 -0.0689488 
0.342615 -0.41721 -0.224533 
0.141848 0.420157 -0.088325 
0.0236225 -0.408457 -0.232636 
-0.283616 -0.438326 -0.111479 
0.157175 -0.474558 -0.00252471 
-0.0540775 -0.450134 -0.0845595 
0.253371 0.360467 0.318052 
-0.359142 -0.409645 -0.213713 
0.355623 0.384806 0.10368 
-0.26681 -0.392037 -0.284393 
0.220177 0.448961 0.237612 
0.154172 0.461232 0.232963 
-0.0542053 0.198119 0.20232 
0.0616468 -0.489291 0.0457236 
0.430184 0.231378 0.125772 
-0.381828 -0.423812 -0.162016 
0.0219408 -0.480005 0.0258632 
0.0534066 0.0386836 0.252187 
0.389342 0.278856 0.225861 
-0.0944826 0.0377458 0.045904 
0.254273 -0.406012 -0.0730406 
0.125828 -0.458726 -0.0686027 
0.128082 -0.0428902 -0.109504 
-0.00501939 0.373803 -0.0418071 
0.189137 0.240861 -0.123472 
0.396609 -0.384026 -0.152831 
0.0664126 0.334931 -0.101982 
0.378116 0.0871362 0.104367 
0.199579 -0.410271 -0.239895 
-0.0337794 0.0695109 0.156917 
0.0650053 0.122538 -0.0856098 
-0.410245 -0.432643 -0.135037 
0.0544062 0.479057 0.0769572 
-0.140139 -0.0160769 -0.0671378 
0.161549 0.252922 0.352081 
0.0191974 -0.412692 -0.216762 
0.148583 0.0967431 -0.065249 
0.39761 0.162375 0.062455 
0.355817 -0.420936 -0.218875 
-0.0230755 0.0815954 -0.0708915 
-0.196783 -0.454142 -0.0705246 
0.32753 0.14187 -0.0101201 
-0.0460354 0.0742724 0.141828 
-0.0223238 0.363568 0.235798 
-0.0505053 0.109621 0.142855 
-0.160137 -0.432411 -0.143789 
-0.377189 -0.44185 -0.103337 
0.361801 0.0938473 0.0728887 
0.231675 -0.413618 -0.234655 
0.179032 -0.00302023 -0.0323588 
-0.305193 -0.420472 -0.0477519 
-0.0866383 0.334431 0.159597 
0.154722 -0.00690615 -0.0395922 
-0.216957 -0.451804 -0.0805708 
0.329242 0.0664416 0.236648 
0.343852 0.0606722 0.194504 
-0.269206 -0.446978 -0.034586 
0.203214 0.0309403 0.295414 
0.336414 -0.448318 -0.118679 
0.21807 -0.45054 -0.0500528 
0.216033 0.437986 -0.046515 
0.100791 -0.112688 0.103526 
0.272447 0.440398 0.163718 
-0.0689502 0.366554 0.100816 
-0.128418 -0.488455 0.0551686 
0.224116 -0.436687 -0.0401768 
-0.0758115 0.0512652 0.0933419 
0.253415 0.463714 0.0451981 
0.424812 0.197551 0.102063 
0.0700695 0.41566 -0.0673922 
-0.256601 -0.441299 -0.102786 
0.29085 -0.0272049 0.193728 
0.234583 -0.0411053 0.217695 
-0.0887962 0.258687 0.0665666 
0.214844 0.414834 0.283762 
-0.241072 -0.393182 -0.289076 
0.234862 0.0536431 0.293435 
-0.0587103 0.359114 0.181577 
0.42703 0.184168 0.181641 
0.374742 -0.431972 -0.0815738 
-0.0763425 0.119704 0.0584079 
0.400088 0.163032 0.23303 
-0.0205809 -0.392757 -0.301359 
0.313871 -0.00551518 0.0870526 
0.0984995 -0.463504 -0.0506069 
-0.0838767 -0.490453 0.0635401 
-0.0170381 0.346367 0.256332 
0.161338 0.392913 0.307067 
-0.058116 0.381071 0.100212 
0.318718 0.41947 0.0379644 
0.333523 -0.449769 -0.109879 
0.406093 0.306975 0.0884509 
0.0724755 0.375342 -0.0953304 
-0.160328 -0.429203 -0.152203 
0.38213 0.372649 0.131421 
0.255108 0.402732 0.270088 
0.204271 -0.0247616 0.270549 
0.420737 0.160805 0.134292 
0.358827 -0.385274 -0.222387 
0.0352198 -0.426016 -0.167794 
0.252518 -0.419144 -0.222721 
0.331605 -0.419083 -0.220915 
0.358953 0.319073 -0.0131071 
-0.269979 -0.414546 -0.0274321 
0.390042 0.179033 0.2561 
0.1948 -0.442702 0.047369 
0.107581 0.486857 0.031307 
-0.148114 -0.413867 -0.202399 
0.119669 -0.477221 0.0890771 
0.177928 0.43675 0.271489 
-0.385233 -0.29251 -0.206041 
0.352888 0.375852 0.0562997 
0.185236 -0.44703 -0.115633 
0.152575 0.499195 0.104772 
-0.0862137 -0.346499 -0.356223 
0.139087 0.346115 0.332842 
0.387113 0.221198 0.260063 
0.171607 0.464797 -0.029748 
0.329072 0.0791503 0.261303 
-0.305096 -0.443343 -0.0605051 
0.149647 0.500439 0.0889188 
-0.404628 -0.435827 -0.12421 
-0.0643697 0.0796333 -0.0371745 
0.245761 0.106131 0.324399 
-0.0515135 0.0564993 -0.0740756 
0.275344 -0.0562553 0.0502704 
0.0418622 0.464139 0.0205815 
-0.0118225 -0.469832 -0.007816 
0.0764971 0.0924798 0.274393 
-0.38205 -0.362103 -0.0324952 
-0.239398 -0.374686 -0.314984 
0.137967 0.0594502 0.302844 
-0.268253 -0.44586 -0.0931955 
-0.403824 -0.288716 -0.186778 
0.0934098 0.467632 0.221245 
-0.264258 -0.444764 -0.0976643 
-0.0108665 0.443117 0.137438 
0.253823 0.460608 0.086023 
0.315885 -0.383383 -0.0332998 
0.0847092 0.175334 -0.114706 
0.131453 0.313749 0.342387 
0.0871123 0.103323 -0.0799915 
0.313465 0.419685 0.126936 
0.0237332 0.465687 0.121508 
-0.0524101 0.372092 0.181421 
0.372442 -0.449316 -0.0975212 
0.31898 0.0317107 0.0698354 
0.258967 -0.450775 -0.100651 
0.330519 0.354913 0.282236 
-0.0167768 0.272168 0.273539 
0.315558 0.0422265 0.217115 
-0.201503 0.205608 -0.0290148 
0.22822 0.231508 0.360149 
0.149247 -0.066651 0.237546 
-0.0603505 0.167776 0.157526 
0.0292124 0.400408 0.259153 
0.349173 0.390986 0.100569 
0.139048 -0.444935 -0.123877 
0.210435 -0.0738624 0.189195 
0.288917 0.207668 0.346066 
0.387997 0.103722 0.116625 
0.274259 0.383261 0.279773 
-0.11477 0.271435 0.0197665 
-0.0561912 0.384075 0.12423 
0.282696 0.442575 0.0811796 
0.206042 0.0395502 -0.0315624 
0.368975 0.0783076 0.194689 
0.263627 0.255925 0.353598 
-0.118606 0.00828986 -0.0091524 
0.272536 0.0753321 -0.0175318 
-0.0495818 -0.434737 -0.148175 
-0.0310062 0.406416 0.0408226 
0.254877 0.0712439 -0.0242968 
-0.0420185 0.374099 0.0151917 
0.364092 0.0885045 0.0803455 
-0.0127441 0.0394122 -0.103186 
0.0946455 0.448209 0.249011 
0.37993 -0.378617 -0.189822 
-0.152614 -0.394493 -0.283566 
0.0730155 0.39412 0.286055 
-0.0487296 0.291891 -0.0609377 
0.218021 0.0549323 -0.0325802 
0.0640821 -0.414168 -0.229321 
0.103696 0.338273 0.325199 
0.307522 0.0336837 0.19656 
-0.395511 -0.333255 -0.211462 
0.105383 -0.11372 0.171975 
0.182812 -0.115628 0.0750268 
0.174616 -0.485347 0.035654 
0.325323 0.0477106 0.213691 
0.13057 0.360095 0.321281 
0.121594 -0.00707456 0.288209 
0.395232 0.111417 0.150568 
-0.10549 -0.483745 0.0481651 
-0.109093 0.24309 0.129525 
0.253115 0.457205 0.0169066 
-0.150084 -0.468025 0.0955602 
0.176012 -0.0449545 0.25656 
-0.0210444 0.42927 0.156104 
0.112053 -0.43429 -0.14989 
0.152533 0.0692384 0.309173 
0.357999 0.062999 0.150374 
-0.315335 -0.384297 -0.224012 
0.0597801 0.399446 0.272828 
-0.102301 0.220467 0.0436842 
0.0828091 0.452163 -0.0285951 
0.0956381 0.451449 -0.0397053 
0.296203 0.0886806 0.290824 
-0.0196508 0.426161 0.0636745 
0.0911722 0.302221 0.337445 
0.120652 0.437165 0.267011 
0.411794 0.192278 0.218157 
0.269736 -0.0630687 0.0734603 
0.0552338 0.416894 -0.0624516 
-0.121904 0.00205825 0.00897302 
0.291417 0.394462 -0.0377774 
-0.129601 -0.478311 0.029256 
0.299028 0.168231 0.32917 
-0.430073 -0.406086 -0.13928 
0.300039 0.0365839 0.158383 
-0.0847266 0.186439 0.0729176 
0.403144 0.118641 0.168806 
0.273841 -0.441097 -0.140711 
0.161714 0.462194 -0.0415038 
0.381887 0.313746 0.0202315 
0.271499 -0.409057 -0.228629 
0.311262 0.0442553 0.18941 
-0.0489412 -0.398775 -0.261868 
-0.136011 0.306754 -0.0761603 
0.132908 -0.0312364 0.277795 
-0.42753 -0.40651 -0.120452 
0.262654 -0.0551504 0.122846 
0.230155 -0.00425224 0.253103 
0.224742 0.458132 0.187807 
-0.216155 -0.439344 -0.121863 
0.106869 -0.179814 0.0519021 
0.143622 0.419724 0.283387 
0.188659 0.0196599 -0.0340102 
0.189058 -0.0946696 0.182947 
0.093666 0.447868 -0.0486786 
0.116851 0.0627547 0.296619 
-0.00965654 0.12251 -0.0790991 
0.0192169 0.448513 0.191351 
0.12074 -0.121106 0.112237 
0.124774 0.378586 0.312792 
-0.0136929 0.0298255 -0.108104 
0.0152193 0.164821 0.264647 
0.16454 0.0207 0.304307 
0.0645219 0.444733 -0.0285355 
0.217739 0.406191 0.287326 
0.0644676 0.439605 -0.0358809 
-0.0295863 -0.456679 -0.0541998 
0.0701043 -0.100187 0.116446 
-0.027752 0.417816 0.0999774 
0.330256 -0.375078 -0.0358673 
0.393833 -0.377548 -0.159429 
0.286945 -0.336432 -0.232996 
0.322649 0.403423 0.146841 
0.100054 -0.403382 -0.268967 
0.190854 0.311877 0.345873 
0.368852 0.303731 0.22868 
0.223019 -0.0896167 0.0715468 
0.00790582 -0.487581 0.048341 
0.352152 0.0747412 0.219968 
0.387506 0.277882 0.0157894 
-0.0744465 0.0717205 -0.032548 
0.140161 -0.0535216 -0.102619 
0.13003 -0.120429 0.0891782 
0.300962 0.0580242 0.025 
0.173269 -0.0534624 -0.0104815 
-0.337841 -0.325712 -0.219426 
-0.0295786 0.154907 0.194743 
-0.0210707 0.0970275 0.21545 
-0.0348024 0.391487 0.0103337 
-0.0038493 0.436007 0.190152 
0.176228 0.00923915 0.301651 
0.308934 0.0331629 0.201783 
-0.0809452 0.0945626 0.0388722 
0.377194 0.180522 0.0195114 
-0.0218405 0.0763765 -0.0736789 
-0.170634 -0.395995 -0.28041 
0.0269405 0.0871048 0.238262 
0.237599 0.283699 0.353731 
0.216175 -0.301584 0.0485822 
0.331472 0.31852 -0.0328299 
0.384098 0.245755 0.245591 
0.242146 0.142978 -0.0497493 
0.238262 -0.0731372 0.0338719 
0.0213738 0.439561 0.214811 
0.212771 0.131066 0.328179 
0.31265 0.126429 0.308661 
-0.0385177 0.293582 -0.0369417 
-0.131534 -0.443115 -0.112992 
0.164946 0.433678 0.280733 
0.0843464 -0.221652 0.0792836 
0.244529 0.0545646 0.293057 
-0.224893 -0.332479 -0.318183 
0.251485 -0.154799 -0.0321449 
-0.386296 -0.395471 -0.0470672 
-0.0724808 -0.462828 -0.03634 
0.039799 0.476463 0.113929 
-0.0212463 -0.468464 -0.0155381 
0.00383359 -0.394123 -0.283982 
0.308755 0.0467722 0.162563 
-0.428148 -0.420443 -0.126948 
0.0465768 0.435737 -0.0299151 
0.378679 0.171293 0.0226771 
0.125657 0.168999 0.32307 
0.149189 0.111657 -0.0912145 
-0.194802 -0.450297 -0.0745098 
0.292061 0.105168 -0.00818352 
0.365055 0.123725 0.0668613 
-0.0833078 -0.466015 -0.0202972 
0.354266 0.292772 0.286563 
0.418222 0.197752 0.205759 
0.22376 0.0200263 0.264141 
-0.214934 -0.421226 -0.174136 
0.0367965 0.440473 0.234841 
-0.385162 -0.381512 -0.22544 
0.297709 0.40434 -0.0152579 
0.371651 -0.351481 -0.196154 
-0.0205491 0.407697 0.0124738 
0.299962 -0.00481065 0.134229 
0.0821832 -0.43855 -0.1431 
0.105964 -0.0409736 0.262541 
0.0637104 -0.0831566 0.187325 
0.405017 0.144532 0.214191 
-0.0556268 -0.479454 0.0206195 
-0.430135 -0.398882 -0.161819 
-0.123161 -0.3924 -0.290858 
0.0767093 -0.426185 -0.178774 
-0.349391 -0.322665 -0.00172953 
0.114115 -0.415363 -0.229978 
0.17659 0.230653 -0.124726 
0.343034 -0.425552 -0.186359 
-0.268368 -0.402261 0.0162471 
-0.276927 -0.369297 0.0318387 
0.12437 -0.464037 -0.0556605 
0.380967 0.18067 0.0251338 
0.071688 0.455513 -0.0188782 
0.201013 0.448971 -0.0484768 
0.0775617 0.451234 -0.0276195 
-0.298208 -0.43557 -0.0652209 
0.330091 -0.42836 -0.179842 
0.0133882 0.405077 0.242048 
0.223321 -0.37262 -0.278528 
0.419633 0.221606 0.198685 
0.347191 0.0479091 0.125287 
0.313086 -0.374634 -0.235928 
-0.37766 -0.321385 -0.21664 
0.259614 -0.450806 -0.094878 
-0.178173 -0.470451 0.00466212 
-0.0517755 0.306509 -0.00318405 
0.262847 0.387819 0.280302 
0.28153 0.0127479 0.231026 
0.173342 0.435632 0.274631 
-0.0915299 0.255232 0.0761136 
0.269906 -0.443814 -0.132787 
-0.00800782 -0.382526 -0.335471 
0.127728 -0.0637845 -0.0806405 
0.245355 0.455695 0.00158794 
0.117915 -0.128586 -0.0115033 
0.0856881 -0.397196 -0.288174 
0.163881 -0.132102 0.115362 
-0.145648 -0.492464 0.0779147 
0.228083 0.438093 0.251079 
0.219155 -0.395706 0.0392663 
0.296173 0.102906 -0.00485395 
0.275883 -0.449484 -0.110787 
0.0520989 0.42396 -0.0505159 
0.322405 -0.447027 -0.0519837 
-0.0153677 0.421619 0.0162378 
0.118933 0.49197 0.154897 
0.394293 0.204832 0.246023 
0.278611 0.0491383 0.234816 
0.0488554 0.414303 0.260603 
-0.27905 -0.418815 -0.18872 
-0.114554 -0.0133587 0.0463641 
0.174795 0.494133 0.0833657 
0.175689 -0.108213 0.177459 
-0.111469 -0.445538 -0.0921336 
0.287739 -0.365943 -0.232552 
0.0865439 0.00884699 0.27013 
0.249376 0.46295 0.105769 
0.2474 0.350562 0.32606 
0.0640957 0.000313937 -0.115733 
0.192916 -0.469672 0.0395205 
0.151608 0.156968 0.319101 
0.267315 0.259899 0.355791 
0.0890034 0.1318 -0.0849532 
0.139219 -0.124907 0.088239 
0.268223 -0.0335723 0.0224717 
0.284845 0.237926 -0.0853672 
0.130973 -0.0725363 0.235352 
0.117779 0.442943 -0.0604878 
0.282173 -0.375202 -0.0338917 
-0.0434716 0.13104 0.160692 
0.429528 0.19589 0.170478 
-0.0380488 0.411732 0.0770911 
0.289934 -0.446703 -0.109885 
0.177454 0.467224 0.218952 
0.266694 0.444086 0.150357 
0.400411 0.262908 0.224116 
0.0123134 -0.117902 0.0882861 
-0.29401 -0.406879 -0.23602 
0.35345 0.31122 -0.0288151 
0.256673 0.435522 0.216279 
0.297948 0.401756 0.208107 
0.0476483 0.433008 0.244504 
0.153232 0.351383 0.329059 
-0.0668394 0.358661 0.153501 
0.247998 0.465498 0.0740596 
-0.030726 0.413636 0.0905082 
0.133596 -0.41649 -0.213112 
-0.0869166 0.0728827 0.000171012 
0.299892 0.261705 0.340896 
-0.125393 -0.456492 -0.0557615 
0.05552 0.23787 -0.125478 
-0.220779 -0.461385 -0.0332555 
0.0934997 -0.109119 0.149616 
0.354073 0.388552 0.170023 
0.0893211 -0.111956 0.115688 
-0.381293 -0.435107 -0.121964 
0.42204 0.252187 0.131051 
-0.0711962 0.0592976 0.0960122 
0.00617232 -0.436127 -0.131278 
-0.0604409 0.0634371 0.115276 
0.093274 -0.0883508 0.200026 
0.126748 -0.0431032 -0.0976074 
-0.25621 -0.445551 -0.083597 
0.173296 0.48701 0.12629 
0.0197208 0.449754 0.197066 
0.407314 0.247223 0.0515874 
0.332534 0.0408376 0.0990473 
0.06469 0.116665 -0.0881219 
0.0906529 -0.111746 0.101223 
0.225817 0.448471 0.228908 
0.280398 -0.425259 -0.202839 
0.266726 0.433314 0.200178 
0.346641 0.198838 0.317967 
0.298865 0.0463479 0.233073 
-0.18353 -0.472904 -0.00406478 
0.0733554 -0.462591 -0.0485854 
0.294791 -0.451558 -0.108202 
0.401554 0.354387 0.134177 
0.290258 -0.0127283 0.0333612 
0.163639 -0.410772 -0.245958 
0.0154023 0.329384 -0.0830483 
0.323947 0.0804465 0.264207 
0.140555 -0.488539 0.0315905 
0.00971168 -0.453812 -0.0679467 
0.0605086 -0.0664256 0.210923 
0.163515 0.487857 0.128343 
0.35287 0.0555267 0.111414 
0.266139 0.0316032 0.233471 
0.245291 0.438042 0.226433 
0.112346 -0.114957 0.0791551 
0.187839 0.060028 0.304833 
-0.278188 -0.429141 -0.0658064 
0.139072 0.464381 -0.0348878 
0.114344 0.464525 0.232177 
-0.044782 0.391209 0.182449 
0.21104 0.453307 0.234604 
-0.270853 -0.30082 -0.283545 
0.178835 0.130252 0.321261 
-0.38028 -0.401696 -0.0404036 
-0.158787 -0.453421 -0.059268 
0.243936 0.0853497 -0.0282239 
0.056542 0.455814 0.22039 
0.152155 -0.10142 0.0270002 
0.168916 -0.0933467 -0.0697767 
0.122962 -0.0952263 0.20243 
0.177056 0.429758 0.282222 
0.300154 0.116433 -0.00931144 
-0.106157 -0.391638 -0.303161 
0.150946 -0.482301 0.0747092 
0.236273 0.0739914 -0.0297219 
0.355944 0.132431 0.0313612 
0.378145 0.0999046 0.217382 
-0.205832 -0.450639 -0.0720695 
0.109806 -0.449556 -0.103931 
0.391891 -0.414137 -0.156911 
-0.0280129 0.423045 0.109889 
-0.151166 -0.429908 -0.147412 
-0.0290831 -0.492717 0.0680076 
-0.0346188 0.147985 0.184315 
-0.410968 -0.349021 -0.197168 
0.289412 -0.128562 -0.0669993 
0.370155 0.23777 -0.0190666 
0.368286 -0.431815 -0.171862 
0.195314 -0.398618 -0.280078 
0.302427 -0.0347202 0.113515 
-0.0248718 -0.454524 -0.0793147 
0.0691967 -0.342643 -0.337138 
0.177216 -0.458607 -0.061316 
0.123422 0.344585 0.328911 
0.131249 0.140273 -0.0772316 
0.0707257 0.0289449 0.262388 
-0.00386046 0.419732 0.216554 
0.267246 0.422102 0.226509 
0.0505052 -0.00728686 0.244806 
0.0366603 0.102121 -0.0889755 
-0.126112 -0.446126 -0.104504 
0.0272324 0.105934 0.246366 
0.0415448 0.048046 0.245361 
-0.25363 -0.423013 -0.164261 
-0.0133777 0.128334 0.196091 
0.154123 0.469723 -0.0227117 
-0.11122 -0.448721 -0.0873019 
0.196462 0.459849 0.220282 
0.0502526 0.477325 0.0851392 
0.0261493 -0.419123 -0.210437 
0.210538 -0.429424 -0.179565 
0.0900942 -0.0180504 -0.116182 
0.350218 0.0502075 0.1112 
-0.22179 -0.439807 -0.122923 
0.235555 0.473096 0.0461095 
0.347734 0.161432 0.304618 
-0.0152842 0.0816473 0.182768 
0.304842 0.102312 0.00269303 
0.246506 -0.398901 -0.00830053 
0.394726 -0.414788 -0.167859 
0.0507309 -0.43541 -0.140225 
0.302867 0.187147 -0.0559123 
0.0572149 -0.358448 -0.35131 
0.179475 -0.0374156 -0.0179679 
-0.109471 -0.426967 -0.168051 
0.258161 -0.0587662 0.159124 
0.261098 0.063513 -0.0132188 
-0.0316758 0.325017 -0.0284168 
0.100215 0.05604 0.285588 
-0.271386 -0.429352 -0.0411597 
0.336313 0.275083 -0.0572208 
0.37901 0.0872896 0.109863 
-0.0993834 -0.419496 -0.198412 
-0.0307987 0.1583 0.22256 
0.410265 0.290269 0.0830151 
0.315891 0.225062 0.337848 
-0.0928947 -0.47211 -0.00720357 
0.363741 0.147737 0.0195018 
0.378698 0.0829222 0.169859 
0.223663 -0.434565 -0.148769 
0.355232 0.0717919 0.208869 
0.373505 -0.390054 -0.205467 
0.29119 0.0609153 0.0134407 
0.123293 0.420465 0.281885 
0.0338356 -0.408909 -0.232598 
0.163392 0.457471 0.239366 
-0.0229748 0.0578403 0.169218 
-0.280728 -0.43533 -0.0730719 
-0.0701451 0.134256 0.111281 
0.189811 -0.00187988 -0.0255911 
0.300441 -0.425255 -0.189057 
-0.0199996 -0.416133 -0.217091 
-0.0246565 0.34125 0.247616 
0.111371 -0.0776509 0.227213 
-0.300917 -0.4403 -0.105855 
0.304372 -0.452063 -0.107934 
0.308974 0.407385 0.152348 
0.412012 0.254734 0.0630754 
-0.117916 -0.485511 0.0572221 
0.00895283 0.354855 0.263993 
0.382538 0.267487 0.23438 
-0.0181117 0.375254 -0.0301935 
0.0384298 -0.171952 0.0709493 
-0.119637 -0.387596 -0.307396 
-0.213924 -0.47645 0.0187414 
-0.22725 -0.479195 0.0245776 
0.17587 0.487278 0.0257455 
0.175908 0.284938 -0.138166 
0.187095 -0.442516 -0.134392 
0.40003 0.319702 0.0771282 
0.117337 -0.114106 -0.0173523 
0.0921381 -0.00842417 -0.103647 
0.284409 -0.0468361 0.119243 
0.29392 0.0139267 0.161587 
0.115514 -0.0455394 -0.0818998 
-0.250459 -0.453683 -0.069525 
0.00182186 0.319208 0.294916 
0.320173 0.198993 0.333421 
0.152056 0.138012 0.314504 
0.205093 -0.100733 0.0852431 
0.233829 0.304287 -0.115416 
-0.0826284 -0.408993 -0.229407 
0.0115329 0.371454 -0.0567919 
-0.0885519 0.0664534 -0.0126547 
0.373607 -0.441865 -0.142691 
0.104746 -0.413338 -0.223985 
0.304476 0.0201715 0.140517 
-0.0652977 0.361211 0.0790185 
0.0841472 0.491087 0.132141 
-0.0208727 -0.476314 0.00272801 
0.165416 0.463896 0.229797 
-0.000650635 0.402924 -0.0271516 
0.379048 0.271751 0.257432 
0.169487 0.214862 0.34977 
0.0258234 -0.384875 -0.31815 
0.137627 -0.0971527 -0.0514134 
0.173791 -0.447568 -0.11764 
-0.0222219 0.38886 -0.00341522 
0.0201567 0.211641 -0.112484 
0.279666 -0.441923 -0.132041 
-0.0369501 -0.436182 -0.140435 
0.100389 0.355104 -0.106588 
-0.297631 -0.4225 -0.173173 
0.260588 -0.334701 -0.243825 
0.365981 -0.377995 -0.0616775 
0.0831295 0.135208 -0.0910828 
0.370012 0.177995 0.00681437 
0.324252 0.395964 0.246475 
0.167715 -0.10831 0.0517742 
0.069592 0.414638 0.274151 
-0.254443 -0.40484 -0.237739 
0.268383 0.295402 -0.110101 
0.314523 0.397948 0.24406 
0.117699 0.492859 0.149368 
0.351621 -0.419161 -0.213889 
0.416825 0.16174 0.101891 
-0.0688212 0.0748712 0.0956913 
-0.401441 -0.441456 -0.0958928 
0.305266 -0.0151966 0.0589351 
0.358464 -0.347111 -0.207217 
0.00243394 0.0832725 -0.0886319 
-0.0353827 0.385897 0.00888203 
0.265826 -0.404107 -0.0582931 
0.0365522 0.374377 0.279127 
-0.169272 -0.451691 -0.0718566 
-0.424798 -0.389043 -0.108136 
0.136455 0.0832969 -0.05825 
-0.386616 -0.298251 -0.207148 
0.189719 -0.465384 0.0421896 
0.183525 -0.12765 0.118187 
0.386447 0.235602 0.253931 
0.0390372 0.103526 0.254481 
-0.336784 -0.391768 -0.235119 
-0.0908979 0.316471 0.0752973 
0.393056 -0.425078 -0.162557 
0.125087 -0.0874589 0.21496 
0.217298 -0.41272 0.0295028 
-0.091866 -0.44099 -0.115357 
-0.183745 -0.483273 0.0412205 
-0.0735646 0.164461 0.115355 
0.352052 0.34333 0.263676 
0.151213 -0.107609 0.191329 
-0.0877008 0.0508604 0.063926 
-0.353439 -0.432257 -0.138749 
-0.0681618 -0.479394 0.0303456 
0.125853 0.351086 0.321204 
0.258596 -0.383822 -0.0112043 
0.0619681 0.103545 0.269263 
0.158319 0.270211 -0.134263 
0.132373 -0.0264785 0.280834 
-0.0377394 0.0584149 -0.0792445 
-0.094325 -0.389284 -0.310689 
0.0553759 -0.0601144 0.219334 
-0.294534 -0.379095 -0.0293732 
0.24754 -0.43343 -0.0927616 
0.112841 -0.409674 -0.248698 
0.126288 0.479825 0.194598 
-0.217595 -0.427241 -0.155147 
-0.364179 -0.425767 -0.0433329 
0.146948 -0.435723 -0.157162 
-0.0579342 0.0922567 0.125227 
0.313361 0.0245877 0.0565635 
0.317944 -0.453794 -0.10146 
-0.361903 -0.378945 -0.2358 
0.126346 -0.130411 0.145071 
0.152193 -0.127024 0.16572 
0.323863 0.128292 0.00220698 
0.257997 0.397201 0.277527 
-0.340181 -0.398408 -0.0348115 
-0.0715224 0.213618 0.194858 
0.0967634 -0.134408 0.0243756 
0.100367 -0.415385 -0.213617 
0.330095 0.276539 -0.0637211 
-0.0324768 0.0860215 -0.0637573 
-0.424601 -0.423112 -0.155796 
0.038609 0.0809253 0.243735 
0.165782 0.416234 0.292489 
0.328838 0.409173 0.0520263 
-0.210288 -0.479784 0.0222271 
0.132065 0.476225 -0.0048368 
0.0384202 0.276419 0.304636 
0.391463 0.17338 0.255709 
0.247223 -0.0625185 0.114692 
-0.276827 -0.405274 -0.233579 
-0.125522 -0.464725 -0.0188722 
-0.137597 -0.377764 -0.344837 
-0.0863377 0.185121 0.0541799 
0.263693 -0.354774 -0.234824 
0.280392 0.398346 -0.0404537 
-0.314302 -0.254149 -0.225918 
0.365472 0.236364 -0.0262518 
0.344571 -0.224832 -0.0537943 
0.278511 -0.438065 -0.148762 
0.064544 0.376299 -0.0875492 
-0.0948188 -0.390453 -0.288688 
-0.367351 -0.212054 0.0107055 
0.0267858 0.45487 0.190108 
0.0770317 0.486506 0.100104 
-0.311854 -0.381954 -0.0282723 
-0.00959164 0.326518 -0.0538126 
0.372608 -0.443696 -0.132533 
0.053015 -0.453572 0.110084 
-0.218421 -0.445712 -0.0946981 
0.277555 0.409201 0.23526 
0.0630635 -0.459846 -0.0521371 
0.167227 -0.0773129 0.00563632 
-0.0522439 -0.428036 -0.173761 
0.355866 -0.445105 -0.119001 
0.294434 0.419202 0.172034 
0.35618 0.053305 0.126162 
0.258694 0.0506365 0.273898 
0.431773 0.193263 0.164726 
0.309342 -0.322271 -0.234208 
0.0729496 -0.471862 -0.0211948 
-0.0606676 0.142951 0.14223 
-0.161622 -0.451405 -0.0784705 
0.416442 0.281384 0.106823 
-0.206562 -0.432888 0.0818357 
0.38396 0.20869 0.273056 
0.0927792 -0.110024 0.16561 
-0.198237 0.170473 -0.0274445 
0.122303 -0.15785 0.0215516 
-0.0541032 0.372692 0.0671574 
0.258184 -0.0122441 0.013862 
-0.0588906 -0.488058 0.0598973 
-0.38229 -0.33252 -0.219755 
0.323578 0.0624635 0.0509597 
-0.0419572 0.389855 0.0699651 
0.0959746 0.143437 0.307586 
-0.28824 -0.437383 -0.122223 
0.243353 0.445593 0.2082 
0.255306 -0.390668 -0.0311863 
-0.101099 -0.352318 -0.359242 
0.0689043 -0.067521 0.216557 
0.237241 0.379261 -0.0792828 
-0.0664907 0.354891 0.0695242 
0.138785 -0.0670479 -0.0810621 
0.337916 -0.311131 -0.0413139 
0.284344 -0.0574315 0.0796399 
0.157853 0.00508521 0.300194 
0.0839818 0.365084 0.307297 
0.282011 -0.0534628 0.0622293 
0.0900036 0.107375 -0.0793723 
0.30617 -0.369316 -0.0307487 
0.206377 0.43881 -0.0507374 
0.315262 0.173169 0.328116 
0.3975 0.34469 0.161544 
-0.0877686 0.0844072 0.00159791 
-0.0184598 -0.370983 -0.355457 
0.100509 0.483136 0.1785 
0.0889898 0.479116 0.194972 
-0.00430699 0.439486 0.030044 
0.132104 -0.129454 0.146101 
-0.194286 -0.390383 -0.289849 
-0.0289131 0.399661 0.0163562 
0.277965 0.44721 0.120451 
-0.0897064 0.065284 0.0445373 
0.381048 0.244615 0.00548136 
0.200513 0.322588 0.346596 
0.426656 0.236291 0.127373 
0.0160051 -0.481366 0.0266526 
-0.402311 -0.409801 -0.21062 
0.125315 0.309477 0.338522 
0.372137 0.345817 0.177188 
0.0293546 0.0895098 -0.0892996 
0.0874052 -0.122984 0.0476618 
0.309288 -0.0278241 0.0872668 
0.30449 -0.00503608 0.0511278 
0.16479 -0.420915 -0.198928 
-0.111851 -0.485892 0.0478319 
-0.0208538 -0.498373 0.0807685 
0.289579 -0.422507 -0.206015 
0.250918 0.0112017 0.237385 
-0.00615452 0.396643 0.232274 
0.207395 0.237733 -0.116855 
0.296503 0.075154 0.00987905 
0.219137 0.41131 0.284965 
0.122924 0.496831 0.124083 
0.116324 -0.1175 0.0886858 
0.033958 0.444876 0.220699 
0.0416658 0.414102 -0.0489371 
-0.239666 -0.446882 -0.0813903 
-0.0622552 -0.493791 0.0751242 
0.391729 0.341002 0.124895 
-0.21128 -0.439473 -0.107356 
0.141229 0.340233 0.33375 
0.0172588 -0.480669 0.0108671 
0.381045 0.34343 0.0842222 
0.20267 -0.0177307 0.27746 
0.293077 -0.427208 -0.180738 
0.155241 0.431177 0.279643 
0.20862 0.420805 -0.0711906 
-0.183313 -0.472713 0.00177986 
0.232785 -0.427893 -0.173725 
0.306094 0.429984 0.104015 
0.294381 -0.452483 -0.0966604 
0.057169 0.0975732 0.264237 
0.30353 0.345612 0.294456 
0.0488394 -0.0894518 0.146358 
0.123945 -0.318834 -0.33043 
0.0955993 0.461018 -0.0265716 
-0.104796 -0.491035 0.0661177 
0.34845 -0.45869 -0.0749003 
0.209921 0.0640698 0.298045 
0.346087 0.174855 -0.0262937 
0.117523 -0.427053 -0.186803 
0.0529929 -0.451954 -0.0796791 
0.0979939 0.474175 0.208046 
-0.0974988 0.0367223 -0.0505054 
0.232955 -0.0742558 0.186986 
0.325232 -0.427303 -0.0412098 
-0.0925476 -0.400475 -0.265591 
0.219135 0.146371 0.32755 
0.0588942 0.0361445 -0.0983271 
-0.163817 -0.470737 0.00119173 
0.0709639 -0.420281 -0.210281 
0.259681 0.295857 0.350718 
0.195268 -0.449054 -0.105854 
0.242341 0.0421764 0.259803 
0.311136 0.157634 0.324143 
-0.404988 -0.269279 -0.176937 
0.230239 0.0349528 0.271429 
-0.0465329 0.405916 0.110536 
0.244748 -0.346128 -0.263096 
0.0859484 -0.111912 0.12997 
0.254833 0.427409 0.233003 
0.347024 0.102083 0.0586142 
0.322711 -0.386259 -0.238422 
-0.0139469 0.124735 0.20419 
0.121475 -0.461593 -0.0506762 
0.186 -0.454147 0.0530694 
0.117386 -0.0220471 -0.0628408 
-0.131018 -0.397606 -0.261904 
-0.144374 -0.445298 -0.0989064 
-0.343194 -0.414818 -0.203228 
0.272405 -0.456587 -0.0720089 
0.310497 0.0149915 0.106642 
0.128628 -0.129513 0.129308 
-0.0315981 0.189346 0.259758 
0.203393 0.485189 0.0945961 
0.0740062 -0.477873 -0.00180544 
0.37685 0.127059 0.079992 
-0.362142 -0.366797 -0.235271 
0.390054 -0.405748 -0.123435 
0.308615 0.404311 0.181927 
-0.399988 -0.425912 -0.159983 
0.357095 0.338278 0.248829 
0.302897 -0.0103564 0.133659 
0.199609 -0.0772789 0.0160678 
0.127069 -0.154387 0.0184474 
0.0264651 0.101299 -0.0889446 
-0.42871 -0.413621 -0.114677 
-0.0161224 0.384513 -0.031859 
0.259925 -0.38429 -0.227373 
-0.113915 -0.413425 -0.21237 
-0.0276966 -0.411182 -0.222466 
0.0408932 0.159441 -0.0944545 
0.390486 0.240221 0.0263028 
-0.166502 -0.427618 -0.151627 
0.281169 -0.113882 -0.13227 
0.0423449 -0.483211 0.033696 
-0.316253 -0.337637 -0.22753 
0.376865 0.155167 0.272355 
0.0464541 -0.421021 -0.19229 
-0.135263 -0.457551 -0.0448351 
0.216112 -0.395903 0.045434 
-0.0704091 0.33788 0.0850122 
0.191298 0.450231 0.244919 
0.390491 0.154258 0.0646254 
0.192776 0.170714 -0.119812 
0.121667 -0.026548 -0.055979 
0.202908 0.0406121 0.293625 
0.265179 -0.00516968 0.017803 
0.0380924 0.026266 -0.107411 
0.13729 -0.0918967 0.207498 
0.149997 -0.0820953 -0.0736873 
0.389324 0.270293 0.0217141 
0.200326 -0.34859 -0.296665 
0.0845749 0.186585 -0.121936 
-0.00965611 0.44377 0.148387 
-0.334522 -0.429467 -0.135109 
0.0686288 0.349349 0.310456 
0.425251 0.243358 0.103759 
-0.388272 -0.417629 -0.0494636 
-0.268693 -0.434957 -0.0422326 
0.0501439 0.279129 0.319206 
0.117848 -0.0973593 0.00625765 
0.128346 0.420249 0.284059 
0.334899 0.371234 0.256327 
0.307603 0.397868 0.23332 
0.0128951 0.111336 -0.0833097 
0.181426 0.0851934 0.31205 
0.135456 -0.105485 -0.0394217 
0.231975 -0.40055 0.0139509 
-0.0344938 0.417848 0.163069 
0.152479 -0.473156 -0.0196279 
0.124721 0.437638 0.271925 
-0.110242 -0.461558 -0.0345787 
0.313466 -0.00694229 0.0738199 
0.148232 0.261042 -0.137769 
0.0548813 0.329353 0.31823 
-0.00276219 -0.48552 0.0342241 
0.262199 -0.369895 -0.229099 
-0.138108 -0.415202 -0.203108 
0.140122 0.444492 0.26867 
0.0147172 0.0819207 0.241348 
0.409586 0.277551 0.062879 
0.109311 0.398607 0.296639 
0.0472611 0.471442 0.0520877 
0.124808 -0.443222 -0.117967 
0.187419 0.204307 -0.117472 
0.292197 0.00932784 0.159187 
-0.198166 -0.446347 0.0780673 
-0.332747 -0.451582 -0.0634555 
0.367048 -0.438265 -0.1561 
0.239062 0.445651 -0.022254 
0.165656 0.479272 0.181419 
0.126727 -0.0421593 -0.036185 
0.200563 -0.108633 0.0835596 
-0.177332 -0.389411 -0.306744 
0.30741 -0.329572 -0.0230581 
-0.164882 -0.407955 -0.228685 
0.187662 0.127027 0.322493 
-0.152534 -0.433555 -0.138328 
0.225257 -0.00557765 0.256031 
0.00518045 0.452266 0.123875 
0.00293525 -0.417612 -0.20194 
0.289368 0.201316 0.34821 
0.014052 -0.00140868 -0.131289 
0.179342 0.10767 -0.0955367 
-0.058849 0.116748 0.131554 
0.18924 -0.443908 -0.129404 
0.117516 -0.482447 0.0155597 
0.419849 0.166186 0.101855 
0.0743891 -0.1129 0.0609113 
0.166023 0.458369 -0.0450068 
0.341874 0.258888 0.311803 
0.361893 -0.449417 -0.106706 
0.0859882 -0.0990455 0.176116 
0.0923617 -0.457378 -0.0719697 
-0.026192 0.0509115 0.160276 
0.172404 -0.0482016 0.229014 
0.256715 0.430656 -0.0294035 
0.320012 -0.417812 -0.0428023 
0.179881 -0.403495 -0.261547 
0.392068 0.192856 0.253441 
0.170909 -0.135734 0.126724 
-0.355046 -0.400098 -0.0327199 
-0.378691 -0.226569 0.000487569 
0.266441 0.433102 0.189914 
-0.337604 -0.294489 -0.215412 
-0.0200186 0.165238 0.212386 
0.123592 -0.0996556 0.198189 
-0.000433255 0.373275 0.251804 
-0.279671 -0.374535 0.0207082 
0.222208 -0.0248584 0.236906 
-0.0896489 0.091559 0.0179769 
-0.0375845 -0.389164 -0.304498 
0.370618 0.142508 0.271952 
-0.0203096 0.386918 -0.0219518 
0.0960107 -0.459571 -0.0612763 
-0.0347427 0.0605589 0.152442 
0.0868281 0.426877 -0.0678419 
0.189668 -0.482066 0.00786255 
0.0896211 0.123383 -0.0855334 
0.118117 -0.125556 0.146901 
0.16198 0.445489 -0.060466 
0.225773 0.044253 0.286685 
0.0717787 0.420877 -0.0651295 
0.379707 0.0746675 0.132788 
-0.078469 -0.41778 -0.196597 
0.414392 0.244752 0.0749739 
0.227031 0.42613 -0.0570852 
0.255142 0.196875 0.349668 
0.285522 0.135797 0.323334 
0.284422 -0.0586107 0.0945034 
0.183163 -0.119446 0.150478 
0.379323 0.197184 0.273581 
0.419125 0.155946 0.180797 
0.216205 -0.410152 -0.236961 
0.144755 0.441692 0.271092 
-0.29651 -0.415235 -0.207624 
-0.0853783 0.058273 -0.0335029 
0.279885 0.0595199 0.249394 
-0.40558 -0.425161 -0.161425 
0.0869555 -0.127506 0.044768 
-0.340894 -0.1298 -0.00577785 
0.287064 -0.0572617 0.0993397 
0.318419 0.270214 -0.0708945 
-0.127292 -0.39093 -0.294468 
-0.290426 -0.427267 -0.158761 
-0.14762 -0.415654 -0.196574 
0.177709 0.357589 0.327246 
0.299862 -0.0243295 0.0555516 
0.129547 -0.407846 -0.242109 
0.0627147 0.474187 0.182346 
0.0478847 -0.461742 -0.0532268 
0.000139197 -0.477524 0.0142903 
0.141851 -0.06049 -0.0875482 
0.279805 -0.415524 -0.231624 
-0.0943592 0.0477805 -0.0111232 
0.20648 0.048497 0.2972 
-0.285885 -0.429057 -0.154692 
0.231859 0.470827 0.0377519 
0.314518 -0.324645 -0.23222 
-0.0976892 -0.443605 -0.101098 
0.348505 0.265763 0.308017 
0.321874 0.142404 -0.0160714 
0.133529 -0.0987258 0.0248428 
0.330781 0.103307 0.283521 
0.265774 -0.0382391 0.0259962 
0.101456 0.490452 0.147844 
0.0869318 0.269089 0.337988 
-0.374525 -0.414242 -0.193359 
-0.125008 -0.406482 -0.238425 
0.228989 -0.0690372 0.130517 
0.204679 -0.0205502 -0.0136164 
0.191197 -0.0606762 0.207173 
0.204077 -0.464951 -0.0523096 
0.231138 -0.0737677 0.149517 
-0.0474991 0.123325 0.148181 
0.113756 -0.0306484 -0.0984623 
-0.029842 0.417921 0.158088 
0.419384 0.271801 0.130038 
0.0934202 0.0937494 0.290342 
-0.407125 -0.427667 -0.147291 
-0.0204932 -0.364516 -0.355686 
0.0949769 0.248902 -0.136949 
0.32609 0.0323288 0.115219 
-0.0488612 0.39138 0.140383 
0.162922 0.430206 -0.0796549 
0.156113 -0.0283716 0.283318 
0.314009 0.00329982 0.0830501 
0.0841854 0.0610276 -0.0790633 
0.145489 -0.489341 0.0778755 
-0.0336776 0.0747076 -0.0651031 
-0.0243121 0.424352 0.163119 
0.307634 -0.348648 -0.235285 
0.150938 -0.0622707 0.24738 
0.177167 -0.130133 0.128651 
0.248538 -0.424824 -0.0850363 
0.158394 0.0590419 -0.0584974 
0.351548 0.242703 0.307526 
0.111568 0.408299 -0.0902319 
0.322704 0.415391 0.0388388 
0.314764 0.397102 0.274922 
-0.140116 -0.392398 -0.284698 
0.268325 0.0562439 0.266652 
0.237986 -0.411403 -0.0499983 
-0.100036 -0.0141258 -0.120741 
-0.328893 -0.418559 -0.179545 
0.240204 0.470306 0.0447544 
0.285848 0.043095 0.23517 
0.296771 0.406751 0.192933 
0.223712 -0.0876378 0.1441 
0.235706 0.469742 0.0659518 
0.0132064 0.000408297 0.205992 
0.320944 -0.281449 -0.0323296 
-0.0499032 0.17226 0.171597 
0.250551 -0.389893 -0.00196665 
0.106374 0.0376776 0.287631 
0.249531 -0.390285 -0.0111186 
0.392221 -0.429505 -0.154536 
-0.304938 -0.369721 -0.23614 
0.268289 -0.383605 -0.222548 
-0.0544281 -0.433018 -0.139057 
0.120045 0.140401 0.308522 
0.264308 0.15229 0.331257 
0.235432 0.434237 -0.0376812 
-0.17805 -0.347091 -0.333423 
0.237471 0.108935 0.328028 
-0.223664 -0.47522 0.00890474 
-0.396811 -0.322468 -0.0364058 
0.152557 0.146825 -0.0851525 
0.393456 0.146749 0.243518 
0.0735392 -0.450051 -0.0955473 
0.208608 -0.0986701 0.0635569 
0.250612 0.461325 0.0205271 
0.405729 0.129916 0.14003 
-0.126715 -0.377373 -0.342904 
0.169511 -0.126066 0.0977823 
-0.0795771 -0.391283 -0.306584 
-0.0801937 0.061297 -0.0414963 
0.314187 0.00572778 0.0640834 
0.104851 -0.443234 -0.113294 
0.214418 -0.426267 -0.183068 
0.262694 -0.421242 -0.20818 
-0.0386851 -0.452686 -0.0707196 
0.214509 0.377056 -0.0923865 
0.407887 0.296858 0.109096 
0.0676486 0.484261 0.0620209 
-0.00361109 0.358553 0.252156 
-0.0344444 -0.491096 0.052654 
0.264819 0.456361 0.102066 
0.298771 0.0133372 0.0418633 
0.241734 0.395967 -0.0681671 
-0.0229028 0.091284 -0.0706932 
0.285078 0.365108 -0.0518075 
-0.160553 -0.48639 0.0530197 
-0.353086 -0.41228 -0.213069 
0.328065 0.238024 0.330782 
0.046532 -0.0224676 -0.153521 
0.287031 0.0516265 0.238833 
0.247354 0.0584229 -0.0167338 
0.273838 -0.401286 -0.2322 
0.342345 0.335618 -0.00740741 
0.154421 -0.133663 0.132847 
0.131382 0.47412 0.21549 
0.104108 -0.0193133 0.277671 
0.100649 0.104556 0.292694 
-0.110502 -0.469964 -0.0158827 
-0.0408187 0.394744 0.0666993 
0.110075 -0.114914 0.0739613 
0.192885 -0.473982 -0.0227336 
0.038152 -0.0753739 0.142793 
0.114224 -0.387412 -0.321868 
0.322614 0.411316 0.0352878 
0.216565 0.449049 -0.0345016 
0.32859 0.042368 0.152542 
-0.35444 -0.355922 -0.0192554 
0.113407 0.436239 -0.0652535 
0.0253085 0.433779 0.227355 
-0.0232712 0.0458314 -0.0954251 
-0.269008 -0.419578 -0.0448499 
0.269326 0.0576078 -0.00701494 
0.227601 -0.00373695 -0.00655401 
-0.167495 -0.435623 -0.132753 
-0.0990552 -0.476026 0.00607909 
0.226965 -0.0844769 -0.123782 
-0.119531 -0.45547 -0.0546869 
-0.214583 -0.336526 -0.320415 
0.218913 -0.0896183 0.0968553 
0.254003 0.0782892 0.30369 
0.387402 -0.420664 -0.190752 
0.137177 -0.185672 0.0343519 
0.0676375 -0.490737 0.099462 
-0.326306 -0.351269 -0.221158 
0.20296 0.0211692 -0.0255576 
0.0631949 0.0843453 0.262425 
0.0175276 0.422558 -0.018372 
-0.033962 0.215615 0.257671 
0.154329 -0.399365 -0.280708 
0.417114 0.151949 0.144662 
0.195074 0.0876672 0.314302 
0.313492 0.128931 -0.00720657 
0.0156999 -0.431479 -0.164034 
0.214947 -0.091323 0.116081 
-0.0518525 0.136279 0.150601 
-0.0908058 0.0599871 0.0357723 
0.165599 0.485177 0.0268696 
0.376167 -0.442305 -0.0933915 
0.292475 0.420163 0.177667 
0.42671 0.178757 0.180117 
0.287134 0.444309 0.0907728 
0.199316 -0.426168 -0.194954 
0.199895 -0.46597 0.0242958 
0.0497486 -0.401333 -0.266214 
0.0707572 -0.433383 -0.149799 
-0.19725 -0.380688 -0.320473 
-0.309033 -0.408078 -0.221513 
-0.236861 -0.42997 -0.157784 
0.118793 0.0114176 0.290489 
-0.0885414 0.245432 0.0542424 
0.256366 -0.0378468 0.0224484 
-0.0318136 0.129602 0.175918 
-0.189897 -0.407069 -0.23281 
0.433489 0.22404 0.151026 
0.0857005 0.429616 0.261712 
-0.0370173 0.387051 0.0294511 
0.378054 0.112238 0.234662 
-0.178322 -0.482465 0.0337076 
0.121435 0.464699 -0.0237445 
0.0307151 0.443055 0.225866 
-0.104388 -0.471652 -0.00841586 
0.0381164 0.350822 0.293238 
-0.176478 -0.440611 -0.107906 
-0.0945229 0.0478344 -0.00452079 
0.365021 0.0934771 0.0839943 
0.0866139 0.411292 0.28175 
0.277571 0.0767604 -0.0160446 
0.349704 0.0523139 0.135199 
0.349212 0.380611 0.0473942 
0.121241 -0.109706 0.18276 
-0.0879013 0.237287 0.185146 
-0.306837 -0.326731 -0.245528 
0.0893557 -0.422497 -0.197546 
0.0810661 0.488929 0.0850672 
-0.0495766 0.351224 0.0153064 
0.244311 0.0483984 -0.0182446 
-0.264997 -0.398046 -0.264781 
0.0369711 -0.384131 -0.320897 
0.373309 -0.436859 -0.085622 
0.291489 0.440787 0.0837165 
0.124986 -0.423045 -0.200239 
0.116732 0.343946 -0.115801 
0.386987 -0.398564 -0.191021 
-0.0173314 0.434101 0.104857 
0.142502 0.413451 -0.0866336 
0.295989 -0.391089 -0.0341403 
0.289846 0.431004 0.0149845 
0.230673 0.0485287 0.288352 
0.0108272 -0.405538 -0.241963 
0.0699187 0.178641 0.292675 
0.410496 0.143175 0.191841 
0.157764 -0.0550864 0.244985 
-0.0687343 0.152942 0.135156 
0.0414801 0.471714 0.0617716 
0.22923 -0.0633934 0.118829 
-0.0920167 0.0158234 0.0745515 
0.137171 -0.105044 -0.0457317 
0.203206 0.484604 0.0582674 
0.00130936 0.414125 0.2228 
0.379909 -0.418258 -0.0873761 
0.298143 -0.325874 -0.233155 
0.321981 0.067628 0.25323 
0.217854 0.263199 0.357547 
0.216428 0.0423849 0.288714 
0.251051 -0.398413 -0.023371 
-0.0604008 0.0394437 0.114328 
0.353931 -0.429846 -0.0550027 
0.0587352 -0.0366107 -0.160573 
0.386574 0.240342 0.251812 
-0.0432198 0.379767 0.0228301 
0.153006 0.43449 -0.0706288 
0.117046 0.475064 -0.00700154 
0.0817179 -0.332082 -0.332194 
-0.0108694 0.42926 0.0306854 
0.273844 0.141246 0.327384 
0.346704 0.213409 0.315857 
0.0751179 0.435292 -0.0458547 
0.0644014 -0.445398 -0.101344 
-0.0100464 0.0507163 0.185907 
0.21236 -0.0694565 0.206827 
0.368128 0.243885 0.288872 
-0.402703 -0.44508 -0.070367 
-0.0201274 0.294045 -0.0623909 
-0.0220285 0.195252 0.233267 
-0.00961016 0.441651 0.172429 
0.430041 0.17794 0.14958 
-0.0461356 -0.443065 -0.118403 
0.117417 0.372652 -0.107217 
0.236475 0.432359 0.250188 
0.183779 -0.429307 -0.178825 
0.0318792 0.110416 -0.087342 
0.321206 0.118415 0.299224 
0.12028 0.495892 0.0744173 
0.116832 0.462833 -0.025903 
0.0582892 0.352751 0.295525 
-0.352185 -0.451571 -0.0655061 
0.248631 -0.426558 -0.190443 
-0.378627 -0.423608 -0.152286 
0.0767575 -0.101929 0.0889851 
0.21866 0.0619092 0.297832 
0.173653 -0.424648 -0.182091 
-0.407369 -0.385374 -0.209065 
-0.00609917 -0.470225 -0.00992536 
-0.373056 -0.415049 -0.0416133 
0.299293 0.387945 0.278756 
0.174744 -0.48905 0.0488232 
0.382784 0.240095 0.261338 
-0.10985 -0.308237 -0.336951 
0.384355 0.0956535 0.144057 
-0.0639387 0.341949 0.183724 
-0.0710532 0.067861 -0.044493 
0.20507 0.434333 0.258214 
-0.0477234 0.083023 -0.0520795 
0.0739068 -0.187951 0.0706213 
0.0232202 -0.440329 -0.132514 
0.369982 0.25472 0.286549 
0.160795 -0.0421694 -0.0212978 
0.0851395 -0.445224 -0.104222 
-0.373732 -0.395471 -0.232487 
0.198695 -0.0995582 0.161917 
0.074623 0.0392689 -0.08583 
0.177455 -0.0226984 0.29039 
0.193455 0.287459 0.352972 
-0.423287 -0.417038 -0.102591 
0.123575 0.416937 -0.0842322 
0.0362635 0.172161 0.278757 
-0.371452 -0.432152 -0.131685 
0.34218 0.184853 0.317754 
0.0317744 -0.422973 -0.18913 
0.124143 -0.11663 -0.0259771 
0.224243 0.39163 -0.0851268 
0.127778 -0.0997566 -0.0429087 
0.132493 -0.0934648 0.0155766 
0.187399 0.456205 0.238197 
0.35323 0.359969 0.0355984 
0.146388 -0.345993 -0.330865 
-0.305662 -0.412721 -0.202672 
0.0513768 0.346168 0.305507 
0.370218 0.276177 0.268038 
0.254508 0.463268 0.0505653 
-0.185668 -0.447352 -0.079844 
-0.389939 -0.3122 -0.0276488 
0.171795 -0.0655464 0.209996 
0.122982 -0.131045 -0.00851079 
0.00388956 -0.395868 -0.290116 
-0.341626 -0.434153 -0.122806 
0.0175284 -0.477588 0.00495759 
0.0588106 0.11903 0.268947 
0.24011 -0.413875 -0.0447862 
0.0707094 0.0471577 0.265788 
0.417025 0.159654 0.111222 
0.29887 -0.415899 -0.232001 
-0.0224815 -0.418218 -0.195732 
0.325286 -0.416637 -0.038062 
-0.0322289 -0.466085 0.0960603 
0.15845 0.433906 -0.0694409 
-0.378189 -0.420924 -0.0466311 
-0.0817574 0.0736086 -0.0134382 
-0.0193542 -0.489713 0.0475254 
-0.398423 -0.436143 -0.0650256 
-0.0963249 -0.417472 -0.192967 
-0.182305 -0.413995 -0.213907 
-0.0160386 0.432134 0.162753 
0.0701303 -0.396918 -0.283073 
0.0263047 0.409361 -0.0452393 
0.332153 0.387424 0.152054 
0.290696 -0.435992 -0.155551 
0.318958 0.154537 -0.0230206 
0.256815 0.208389 -0.0972083 
0.35265 0.206072 0.313331 
0.230991 -0.428774 -0.0713389 
-0.0780282 0.332425 0.0965988 
0.0389005 -0.395262 -0.283471 
-0.154669 -0.411095 -0.228286 
-0.0123215 0.205397 0.273654 
-0.120809 -0.431581 -0.143142 
0.273157 -0.431576 -0.175368 
0.35289 -0.35966 -0.215079 
0.0636456 0.480452 0.0589669 
-0.00981892 -0.424776 -0.182564 
0.263942 0.0287697 0.00177998 
-0.0283696 0.0767343 0.163078 
0.239316 -0.0809639 0.0554949 
0.338226 0.398953 0.062004 
0.310468 -0.447087 -0.0462723 
0.153261 0.426584 -0.0796136 
-0.408664 -0.266529 -0.16066 
0.287258 0.0871945 0.296744 
0.0485223 0.0378866 -0.101457 
-0.228218 -0.395201 -0.268116 
0.0930289 -0.395742 -0.288288 
-0.0477823 0.139292 0.158003 
0.29093 0.432518 0.139562 
-0.0267706 0.404914 0.0134528 
0.225023 0.378739 0.312727 
0.0850268 0.446247 0.247196 
-0.192692 -0.437956 -0.127951 
-0.12199 -0.411071 -0.219675 
0.371903 0.11829 0.0817141 
0.0188351 0.0689105 -0.0913176 
-0.0553152 0.0331897 -0.0879379 
-0.064751 0.33874 0.206775 
-0.0256221 0.429218 0.136592 
0.0952646 0.419824 0.279885 
0.406877 0.296792 0.0915155 
0.285037 0.215365 0.350853 
0.385372 0.089849 0.140437 
0.185009 0.488586 0.0492978 
0.127006 -0.104539 0.0302367 
0.357438 -0.451691 -0.103724 
0.414452 0.147473 0.152482 
-0.0608558 0.328543 0.0205502 
0.363635 0.139755 0.278395 
-0.267652 -0.438194 -0.116555 
0.0455018 0.440935 -0.0207309 
-0.205426 -0.478997 0.0344175 
-0.285575 -0.446772 -0.0877686 
0.280479 0.378655 -0.0519598 
0.0905819 -0.455682 -0.0832625 
0.281552 0.0948236 -0.0250748 
-0.100752 0.0157529 0.0519636 
0.253053 -0.123975 -0.0478312 
0.22132 0.398391 0.300298 
0.137113 -0.129824 0.121595 
-0.00472754 -0.458126 -0.0641708 
0.151283 0.0353112 -0.0496246 
0.319746 0.0667892 0.247586 
-0.265272 -0.424612 -0.158849 
-0.11844 -0.470122 -0.00931144 
0.281652 0.0677584 0.27329 
-0.38255 -0.357403 -0.225269 
-0.344128 -0.39156 -0.0307708 
0.216077 -0.451188 -0.0753411 
0.428995 0.191016 0.128836 
0.119581 -0.412031 -0.229952 
0.0583394 0.47418 0.173666 
0.12171 0.468666 0.227524 
0.0454392 0.069215 -0.0919469 
0.0383851 -0.415849 -0.207635 
-0.00952261 0.400184 -0.0228435 
0.368564 -0.43359 -0.16156 
-0.00266723 0.0301068 -0.1128 
0.24316 -0.320182 -0.260166 
0.342039 0.172461 -0.0224639 
0.300015 -0.0138647 0.20737 
0.307527 0.338591 -0.0479531 
0.0353792 0.445969 0.00326113 
0.0831133 0.490262 0.126248 
-0.04477 0.124182 -0.0420545 
-0.0530052 -0.455106 -0.0681705 
-0.145221 -0.412421 -0.217219 
-0.277381 -0.428936 -0.142928 
-0.307846 -0.422811 -0.167605 
-0.0730125 0.289646 -0.0190906 
0.0699282 0.482367 0.0438517 
0.337362 0.112262 0.284409 
0.249767 -0.445328 -0.088353 
0.0772875 0.41623 -0.0732064 
0.422973 0.247572 0.127752 
0.296083 -0.347637 -0.021012 
0.234256 -0.2626 -0.265996 
0.119296 0.457734 0.246026 
0.121391 0.487601 0.165284 
0.163965 0.460628 -0.035668 
0.197764 -0.101645 0.0681497 
0.0689603 -0.412617 -0.234304 
0.0192777 0.462344 0.0567685 
-0.261411 -0.40085 0.025824 
0.0131641 -0.490816 0.0514031 
0.241059 0.378976 -0.075055 
0.0844062 -0.458585 -0.0640943 
0.302888 -0.436968 -0.162821 
0.00743627 0.434376 0.209066 
0.0958359 0.491904 0.136529 
0.190985 0.461973 -0.0308003 
0.0864967 0.261448 0.334604 
0.0280881 -0.463482 -0.0462272 
-0.389735 -0.427154 -0.138431 
0.229956 -0.411297 -0.00292216 
0.00832927 -0.484845 0.0322009 
-0.273658 -0.408165 -0.0145006 
0.085124 -0.104566 0.0742861 
-0.375105 -0.377747 -0.232115 
0.0994396 -0.115278 0.0976551 
0.249697 0.426424 0.248143 
-0.185764 -0.422657 -0.169177 
0.125079 0.0168473 0.295207 
0.137146 0.370922 0.315863 
-0.169129 -0.410187 -0.233629 
-0.402125 -0.416774 -0.190851 
0.324927 0.0576691 0.179549 
-0.0529845 0.187731 0.180009 
0.217016 -0.025228 0.253521 
0.10948 -0.106245 0.0501596 
0.209379 -0.00499966 0.279647 
-0.000573827 -0.347578 0.114147 
-0.088117 0.0603122 -0.0143799 
-0.0313581 -0.43975 -0.121325 
0.161077 0.0275755 -0.0411521 
0.258943 0.415298 0.253614 
0.151187 -0.104649 0.0321029 
0.1434 0.327251 0.341144 
-0.0451429 0.365045 0.0146011 
0.0138355 -0.481995 0.0321214 
0.326886 -0.24324 -0.0381553 
-0.353196 -0.407369 -0.221648 
0.250762 0.10768 0.32146 
-0.0446591 0.072263 -0.0660366 
0.209938 0.402666 -0.0807758 
-0.204113 -0.464055 -0.0232308 
0.222988 -0.0929841 -0.0892502 
0.4034 0.311404 0.158738 
0.252587 0.456199 0.155245 
0.387151 0.128389 0.09082 
-0.243098 -0.435191 0.0393569 
-0.0532851 0.370427 0.0525057 
0.364128 -0.429965 -0.0699508 
0.124257 -0.0767396 -0.011107 
0.0240085 -0.454212 -0.0741002 
0.332753 -0.428672 -0.174182 
0.396093 0.149579 0.233486 
-0.0987319 -0.347058 -0.356021 
0.193182 -0.121818 0.103333 
-0.133749 -0.457728 -0.0511393 
0.1689 0.327724 -0.112864 
-0.343192 -0.279714 -0.214081 
0.317992 0.125073 0.306166 
-0.0291941 -0.391702 -0.30849 
0.0345882 0.0989505 0.248946 
-0.0117146 0.41259 0.00455111 
-0.295139 -0.357916 -0.256638 
-0.0281049 0.419936 0.0622466 
-0.00530057 0.438455 0.0492599 
0.386187 -0.379272 -0.107589 
0.256374 -0.376711 -0.240572 
0.219854 -0.0908616 0.141991 
0.414196 0.175848 0.0889402 
-0.0760299 0.0735975 0.0874505 
0.0929188 0.487054 0.150037 
0.125799 0.0366948 0.29487 
0.318455 0.0339192 0.137353 
-0.0949931 0.0504022 0.000577454 
-0.21162 -0.445235 0.0727373 
-0.239457 -0.441834 -0.114073 
0.0727899 -0.475881 -0.00683139 
0.17569 0.014545 0.300041 
0.278381 0.447182 0.0892708 
-0.056571 0.132554 0.143673 
0.324977 0.0317104 0.131291 
0.320937 -0.460043 -0.059864 
-0.0361925 0.117461 0.163621 
0.105057 -0.43815 -0.132266 
0.0709069 0.485755 0.0993149 
0.0686669 0.43629 -0.0476136 
0.188739 -0.407677 -0.255444 
-0.196426 -0.38985 -0.30038 
0.260291 -0.410769 -0.0650258 
-0.132517 -0.450036 -0.0897452 
-0.0433701 0.104323 0.149681 
0.0532152 -0.459358 -0.0510923 
0.110654 -0.000381282 0.284138 
-0.240713 -0.463167 -0.0355231 
0.055895 -0.492861 0.0547947 
0.119179 -0.141579 0.00851017 
-0.170983 -0.467111 -0.0199567 
0.328313 -0.445617 -0.0486885 
-0.0727839 0.341412 0.0889046 
0.22753 -0.41749 -0.226353 
0.213828 -0.438859 -0.144935 
0.0647319 -0.0950579 0.0989451 
-0.0474509 0.127139 0.152806 
0.132744 0.181893 0.329068 
0.259758 -0.387347 -0.0293028 
0.243975 -0.398078 -0.0207189 
0.129547 0.465402 0.236408 
-0.319313 -0.447139 -0.0575459 
-0.312631 -0.419947 -0.175906 
-0.415957 -0.373291 -0.0783042 
0.219647 0.0014033 -0.00992393 
0.372574 0.3585 0.105328 
-0.348854 -0.449074 -0.0763539 
0.212293 -0.0983001 0.0683484 
0.0285959 0.414809 0.249541 
0.0954009 0.263345 0.338866 
0.168238 -0.0817852 0.00891819 
0.289644 -0.425139 -0.191184 
0.345479 -0.457934 -0.0696102 
0.224122 -0.295825 -0.275125 
0.288519 0.360243 -0.0503436 
0.222606 -0.0698595 0.0236101 
0.366991 -0.350379 -0.204378 
-0.367534 -0.444035 -0.0808092 
0.145797 0.401729 -0.0940926 
0.0999897 0.147448 -0.0917642 
0.281182 0.447362 0.109296 
-0.0606583 0.0444277 -0.0781103 
0.0149606 0.381144 -0.0564236 
-0.309517 -0.384687 -0.225207 
0.34797 -0.402276 -0.050296 
-0.181376 -0.384644 -0.321674 
0.00213687 0.443927 0.173478 
0.319062 0.394644 0.170178 
-0.153125 -0.42589 -0.171383 
0.0500618 0.402102 -0.0694261 
0.306874 0.0343055 0.0383933 
0.236974 0.400815 -0.0709745 
0.286508 -0.449131 -0.101334 
-0.00223817 0.0709765 0.19125 
0.207577 0.100329 0.319756 
0.19348 0.369779 0.322377 
0.386929 0.338461 0.195388 
0.0788958 -0.147147 0.0417886 
0.0336242 0.35066 -0.0849581 
0.22024 -0.00820998 -0.00901794 
0.000885381 0.114435 0.242654 
-0.107595 0.0204553 -0.0570677 
-0.006575 0.368532 0.245409 
0.251112 0.17218 -0.0713196 
-0.373782 -0.447502 -0.068876 
-0.20429 -0.396802 -0.268113 
0.0973816 0.339342 -0.114483 
0.375076 0.209834 0.286309 
-0.0177839 0.11617 -0.0722424 
0.257222 0.446459 0.183747 
0.0686385 0.102005 -0.0816253 
0.184451 0.0399299 -0.0446609 
-0.376304 -0.446865 -0.0891676 
0.0150016 0.0760566 0.240176 
0.0742584 0.451465 -0.0326317 
0.403655 0.338148 0.148465 
-0.0787965 0.105602 0.0540944 
-0.0512461 0.391201 0.1495 
-0.169031 -0.488548 0.0706136 
0.418475 0.211224 0.206191 
0.324236 -0.456731 -0.0564777 
0.22938 -0.410545 0.00698028 
0.15917 0.424611 -0.0792436 
0.356758 0.223847 0.306905 
0.365812 0.139176 0.272589 
0.0277373 0.460752 0.156598 
0.154351 -0.466625 0.0778924 
0.290215 0.0718579 0.274208 
0.186453 0.122198 0.3194 
0.258886 0.431422 -0.0238367 
-0.0310584 -0.44404 -0.105155 
0.221228 -0.0783755 0.172645 
0.176771 0.309509 0.348271 
0.26255 -0.0621734 0.0522193 
0.355716 -0.419886 -0.0544045 
0.103818 0.485817 0.174602 
0.272549 0.156418 0.332623 
0.305756 -0.00677849 0.12474 
0.259897 0.0720738 -0.0206368 
0.0364879 0.453062 0.00371368 
0.263919 -0.376989 -0.0105189 
-0.175189 -0.487826 0.0537071 
0.103809 -0.123401 0.0142872 
-0.171732 -0.459509 -0.0398061 
0.341409 0.180502 -0.0338744 
0.368822 0.299084 0.266599 
-0.0390388 0.134431 0.245622 
0.089843 -0.317551 -0.326866 
0.0979917 0.391642 0.298252 
0.374362 0.100848 0.226286 
0.242426 0.463905 0.0283512 
0.00274481 0.067659 0.213963 
0.130341 0.498698 0.0745782 
-0.0841604 0.282912 0.0318401 
-0.0496699 0.129985 0.157956 
0.202433 0.00355162 -0.0205278 
0.412431 0.28139 0.167726 
-0.0027436 0.389219 -0.0360356 
-0.120015 -0.395496 -0.280912 
0.413692 0.286257 0.171361 
0.31377 0.311053 -0.0554481 
0.266897 -0.415126 -0.0571231 
0.373592 -0.377502 -0.197525 
-0.298923 -0.435071 -0.124549 
0.338381 0.378248 0.245793 
0.200375 0.120734 -0.056141 
0.301423 0.41501 0.153981 
0.379322 -0.443068 -0.140965 
0.231656 0.283381 -0.121534 
0.230487 -0.387911 -0.274446 
0.0438263 -0.446056 -0.100707 
0.213934 0.471846 0.147593 
-0.0261808 0.119445 0.183258 
0.390465 0.112484 0.194633 
0.236751 0.386823 0.298905 
0.00971166 -0.0866238 0.11168 
0.178776 0.0325749 -0.0378994 
-0.11889 0.183718 -0.0531672 
0.329398 0.373827 -0.000475422 
0.0721179 0.485367 0.0532467 
-0.229035 -0.387011 -0.300992 
-0.222842 -0.416305 -0.203039 
-0.17286 -0.44139 -0.116496 
0.279129 0.432934 -0.000869805 
0.19642 -0.448398 0.0378719 
0.284245 0.374878 -0.0506496 
0.287716 -0.433509 -0.163937 
0.18596 0.409958 -0.0844713 
-0.102423 -0.416326 -0.21303 
0.237212 0.470197 0.0912501 
-0.314913 -0.409303 -0.0388243 
0.252718 0.458206 0.113706 
0.255332 -0.390634 -0.0516878 
0.140498 0.129761 0.314666 
0.0486704 -0.491375 0.0610327 
0.184064 0.455483 -0.0443307 
-0.362081 -0.436025 -0.115334 
0.178949 0.0187575 0.302245 
0.0917282 -0.431402 -0.172791 
0.232976 0.469556 0.107051 
-0.38429 -0.419209 -0.185637 
-0.0629032 -0.42133 -0.183175 
-0.0233574 0.159597 0.20486 
0.164246 0.0468472 0.303683 
0.174668 -0.41819 -0.209458 
0.166382 0.0467594 -0.0438402 
0.0203441 0.0923196 -0.0858374 
0.159168 0.441165 0.268562 
-0.0218331 -0.485084 0.0367484 
0.0370986 -0.479935 0.103352 
-0.105001 -0.450826 -0.0716067 
0.309907 0.0921132 0.0207011 
-0.0721859 -0.428938 -0.161877 
0.0289856 0.373517 -0.0767784 
-0.0784553 0.123558 0.0257021 
-0.0699395 -0.471415 -0.00228083 
0.08041 0.345006 0.320422 
0.429289 0.215576 0.122482 
0.194782 -0.476623 -0.0128167 
-0.261676 -0.322588 0.059249 
0.304843 -0.437554 -0.049286 
-0.172961 -0.464619 -0.0352582 
0.0537586 -0.335193 -0.338345 
-0.0232795 0.0396275 0.160214 
0.116506 -0.0634185 0.247653 
0.166875 -0.133778 0.142871 
-0.234507 -0.296711 -0.303489 
-0.0134135 0.0771177 0.237268 
-0.37843 -0.443427 -0.0931059 
0.112096 0.496402 0.119167 
0.222918 0.474578 0.0198683 
-0.0592166 -0.420078 -0.198747 
-0.0352374 0.309394 -0.0250198 
-0.0595746 0.377899 0.135873 
0.244597 -0.078134 0.0764609 
0.159464 0.461945 0.238088 
0.0682774 0.474846 0.0360758 
0.0838817 -0.0763915 0.214553 
0.169698 -0.030915 0.28128 
0.120675 -0.122254 0.101098 
0.265626 -0.417209 -0.228873 
0.220003 0.0086457 -0.0152322 
0.00806397 -0.107325 0.0928481 
0.145413 -0.130355 0.118367 
-0.205668 -0.426397 0.0783291 
0.136197 -0.130427 0.14233 
0.300949 0.00571105 0.0475364 
0.23111 0.145649 -0.0733541 
0.222539 0.402147 0.295691 
0.165262 0.335211 0.342046 
-0.00579614 -0.464295 -0.033111 
-0.0014768 0.442166 0.17765 
0.0689712 -0.422976 -0.191311 
0.220714 -0.0211965 0.254677 
0.12325 -0.448556 -0.109668 
0.19961 0.0120345 0.294117 
0.0693034 0.0328996 -0.0947568 
0.344024 0.389286 0.124219 
-0.0915215 0.0255528 0.0700264 
-0.42541 -0.407713 -0.105355 
0.355415 -0.435938 -0.153394 
0.35538 -0.402852 -0.227692 
0.139578 -0.133154 0.138174 
-0.0158601 0.170851 -0.066092 
0.0823558 -0.196022 0.073642 
-0.297889 -0.428187 -0.152499 
0.20991 -0.357142 -0.287922 
0.356123 0.15676 0.293972 
-0.0555775 0.357756 0.0486731 
0.126251 -0.179677 0.036583 
0.294267 0.106842 0.308394 
-0.0936591 0.053864 0.0171209 
0.00174012 0.39132 0.247002 
0.0720574 0.379714 -0.0918824 
0.30871 -0.371027 -0.238503 
0.341292 0.10806 0.048353 
0.280769 0.0672629 0.257562 
0.179594 0.338629 0.345556 
-0.01764 0.116031 0.24281 
0.011845 0.44457 0.198635 
-0.0310205 0.153294 0.190392 
-0.00856325 -0.418112 -0.205698 
0.123811 -0.0364971 0.272728 
-0.0374288 0.0542091 -0.0836133 
-0.14697 -0.406388 -0.242493 
0.125737 -0.469631 -0.0278565 
0.262318 0.453979 0.0360597 
-0.296435 -0.433594 -0.133165 
0.28155 -0.456216 -0.0742277 
-0.412464 -0.413107 -0.187893 
-0.142464 -0.473425 -0.00331841 
0.196991 -0.0222539 0.283631 
0.135504 0.399086 -0.0932625 
0.288562 0.170039 -0.0586364 
0.362911 0.196483 -0.00448544 
-0.202443 0.19735 -0.00285777 
0.198937 -0.435213 -0.158949 
0.239556 -0.0902626 -0.112426 
-0.152722 -0.450625 -0.0752108 
0.169342 0.492139 0.047549 
0.218317 0.330397 0.344517 
0.168993 0.109852 -0.0991752 
0.202344 -0.45646 0.0266731 
-0.38225 -0.355937 -0.0328795 
0.124499 0.14735 0.314778 
-0.427578 -0.42407 -0.116834 
0.326673 -0.384756 -0.038042 
0.151427 0.166424 0.325195 
0.047273 0.406243 0.264984 
-0.260074 -0.431144 -0.13425 
-0.0116633 0.43695 0.123444 
0.127594 0.173498 0.324803 
-0.286235 -0.39724 -0.0379524 
-0.087842 0.0736455 0.0455148 
0.329303 0.0606486 0.228315 
0.165013 -0.478984 0.0114044 
0.0718848 -0.442058 -0.114643 
0.431965 0.220297 0.14164 
0.258686 0.257382 0.358712 
0.283124 0.436959 0.0179272 
-0.0753986 -0.0892558 0.0768682 
0.0936824 -0.131544 0.0296868 
-0.0397375 0.410833 0.10721 
-0.113272 0.311641 -0.01378 
-0.0195585 0.395905 -0.0109064 
-0.0674052 -0.478287 0.0139655 
0.105123 0.479129 0.195087 
0.160857 -0.393886 -0.308329 
0.102211 0.489157 0.0565915 
-0.147206 -0.421948 -0.192194 
-0.178852 -0.470819 -0.0126367 
0.349233 -0.394304 -0.229945 
0.248839 0.44183 0.196394 
0.122522 -0.3719 0.100536 
0.231647 0.436759 0.242667 
0.123374 -0.452295 -0.100155 
-0.130498 -0.396639 -0.283425 
-0.0418518 -0.413166 -0.217529 
-0.0640973 0.363364 0.145817 
0.0559487 -0.405014 -0.256341 
0.337369 -0.404561 -0.0401018 
-0.0963145 -0.460909 -0.0356165 
-0.281438 -0.411409 -0.221303 
-0.407698 -0.367287 -0.20611 
0.130516 -0.475423 -0.00409009 
0.0853538 -0.10392 0.161276 
0.211526 -0.418323 -0.208194 
0.166857 -0.382381 0.0834069 
0.137788 0.466595 -0.02459 
0.0134112 0.0668228 0.233816 
0.398556 0.224671 0.0432727 
-0.163407 -0.35816 -0.340665 
-0.000508371 -0.469444 -0.0240943 
0.0489108 0.475966 0.0556741 
0.0700002 0.451641 0.232749 
0.242311 0.470289 0.0676095 
0.256467 0.0527065 -0.0142654 
0.390901 0.254121 0.0244128 
0.0387214 0.339396 -0.0899272 
0.326123 0.10306 0.0307625 
0.382044 0.117885 0.0889652 
0.0599996 0.447269 0.23617 
0.429344 0.187611 0.144961 
-0.338044 -0.355921 -0.011225 
0.201545 -0.100309 0.0714212 
0.283682 0.277277 0.347419 
0.383352 0.316876 0.0241204 
-0.0678057 0.0581378 0.106845 
0.259044 -0.0580745 0.192765 
0.0215076 -0.468612 -0.0188567 
0.254552 -0.0616346 0.132182 
-0.270132 -0.421944 -0.184881 
-0.035049 0.161664 -0.0429075 
0.142465 -0.13468 0.128531 
0.101818 0.293205 0.33949 
-0.175278 -0.39785 -0.264464 
0.0944418 -0.0178443 0.272464 
-0.267832 -0.39184 0.0222159 
-0.243788 -0.443141 -0.0923023 
0.332994 0.324647 0.281697 
-0.365123 -0.393869 -0.236176 
0.076091 -0.441289 0.112218 
0.366189 0.223728 0.296882 
-0.28711 -0.402009 -0.0563729 
0.144581 -0.387697 -0.321558 
0.222873 0.12153 0.326636 
0.014308 0.300539 -0.0950741 
0.0338684 0.0920229 -0.0890822 
0.276305 0.444735 0.124932 
-0.051778 0.320345 0.00405876 
0.255625 -0.442996 -0.134987 
-0.1427 -0.477659 0.0308101 
0.332759 0.0898014 0.0451435 
-0.0306494 -0.458269 -0.0658798 
0.0704367 -0.0906037 0.181477 
0.22026 0.435759 -0.0482853 
-0.0662342 0.307243 0.0297774 
0.332084 -0.159352 -0.106828 
0.171887 0.450727 0.250062 
0.0840259 0.368774 -0.0991183 
0.116851 0.491828 0.0516169 
0.418167 0.268791 0.101054 
0.232001 -0.0519076 0.0152032 
0.113659 0.0814502 0.298652 
0.126892 0.373213 0.313309 
0.335129 0.103148 0.0426366 
0.284775 0.435909 0.130801 
0.430232 0.192148 0.153547 
0.407341 0.277424 0.0546647 
-0.243921 -0.389603 0.0571413 
-0.0995806 0.0406946 0.0215401 
-0.421797 -0.319626 -0.173678 
-0.375064 -0.176472 0.00261043 
0.0308403 -0.445254 -0.109617 
-0.246709 -0.39935 -0.267795 
0.399768 0.172204 0.233028 
0.215322 0.466859 0.167129 
-0.0202071 0.0654406 -0.085046 
0.0873665 0.153576 0.302883 
0.370604 -0.426174 -0.205078 
-0.213611 -0.423822 -0.164464 
0.150938 -0.0508369 -0.119714 
0.144357 -0.126204 0.10868 
0.071401 -0.366072 -0.344053 
0.220937 -0.042898 0.00659841 
0.178734 -0.0260019 0.284862 
0.099902 -0.118061 0.115179 
0.00872908 -0.477425 0.0180684 
0.326318 -0.409757 -0.238998 
0.302817 0.124433 0.310681 
0.170212 -0.471121 -0.0207815 
-0.00404338 0.321194 -0.0623163 
-0.101989 -0.43205 -0.14928 
0.218638 -0.429299 -0.0103304 
0.430831 0.236363 0.146798 
-0.385256 -0.417844 -0.175074 
0.294242 0.226638 0.350261 
0.187659 0.474063 0.191542 
0.185035 -0.0423606 -0.0115048 
0.206241 0.169497 -0.119106 
0.296179 0.313068 -0.060597 
-0.0446328 -0.39195 -0.293632 
0.356963 -0.319533 -0.206951 
0.33694 0.141068 0.00552832 
-0.194728 -0.484728 0.0385438 
0.155599 0.0622244 -0.0552685 
0.176611 -0.07127 0.00195241 
0.40063 0.152943 0.225138 
0.271561 0.378509 0.286541 
0.101664 0.388176 0.299602 
-0.266657 -0.415793 -0.00508689 
-0.123942 -0.452991 -0.0650647 
-0.0181221 0.433449 0.157917 
0.0642141 -0.427638 0.116387 
0.299686 0.187249 0.335905 
0.110717 -0.000330149 -0.0685862 
0.226143 -0.0274648 0.00218517 
0.245006 0.458487 0.164709 
-0.115182 -0.386546 -0.302955 
-0.215524 -0.432384 -0.135567 
0.0701879 -0.500044 0.0883957 
0.113037 -0.418313 -0.205511 
-0.268267 -0.447315 -0.0841965 
0.0484022 -0.0745963 0.18466 
0.258872 0.0473032 0.234929 
0.0348137 -0.455935 -0.0688956 
0.192467 -0.399448 -0.285626 
0.263131 0.441932 -0.00696121 
0.285005 0.344567 0.309702 
0.422611 0.259148 0.154009 
0.296713 -0.343787 -0.233464 
0.0993059 -0.10724 0.0455584 
0.0224726 -0.453536 -0.0859389 
0.141516 0.429251 0.278505 
0.210245 0.323624 -0.103038 
0.048303 0.444654 -0.02501 
-0.385273 -0.429786 -0.13502 
0.0900217 0.490791 0.076958 
0.097287 -0.133599 0.0179186 
-0.254282 -0.447279 -0.0785764 
0.381207 0.10249 0.207169 
0.145786 0.311505 -0.120881 
0.303096 -0.0107434 0.121915 
0.145354 -0.0578083 -0.0930111 
-0.242822 -0.45931 -0.0500723 
0.0849056 0.395432 -0.0914114 
-0.39029 -0.330417 -0.213927 
0.327777 -0.434743 -0.165949 
0.305312 -0.461412 -0.0716192 
0.293483 -0.0315729 0.135766 
0.235049 -0.44478 -0.125074 
0.220547 0.35613 0.331403 
0.127082 0.394906 -0.0967705 
-0.00108425 -0.483062 0.0291809 
-0.0231792 0.307409 -0.0494844 
0.168711 -0.0852858 0.0132781 
-0.430747 -0.356349 -0.136064 
0.410852 0.21168 0.228666 
0.15839 0.01079 0.303049 
-0.310472 -0.321542 -0.24864 
-0.0807011 -0.461205 -0.0349487 
0.210983 -0.0173201 0.271038 
0.0432474 -0.101738 0.092696 
0.243871 -0.403604 -0.251788 
-0.0324834 0.132295 -0.0519291 
0.246077 0.406057 0.27111 
0.225267 0.421399 0.268869 
0.0874773 -0.108504 0.111273 
0.288777 0.384215 0.262647 
0.125832 -0.386577 -0.33049 
0.26358 0.0791354 0.304983 
0.278926 0.429307 0.170424 
0.23614 -0.0856184 0.0768583 
0.233229 0.450372 0.208593 
0.366619 -0.276274 -0.174289 
-0.0321437 0.0910621 0.159807 
0.342941 -0.452579 -0.105269 
-0.0392633 0.141299 0.173545 
0.150437 -0.445614 0.087747 
0.318916 0.32216 0.296919 
0.323119 0.139885 -0.00585619 
-0.373343 -0.446993 -0.074711 
-0.222249 -0.431935 0.0642593 
-0.342111 -0.449851 -0.0670578 
0.319723 -0.434005 -0.170923 
-0.166242 -0.395927 -0.275994 
0.0904399 -0.489155 0.0455783 
-0.219459 -0.482575 0.0385598 
0.411927 0.226536 0.221045 
-0.383174 -0.409752 -0.21898 
0.258324 -0.0672275 0.0802419 
0.178301 -0.460528 -0.0674277 
-0.107223 -0.492996 0.0808101 
0.30607 0.430963 0.0562657 
-0.318559 -0.392089 -0.228136 
-0.00115804 0.367264 -0.0483161 
-0.236894 -0.46727 -0.00717162 
0.248442 0.460381 0.0354386 
0.0843221 0.0848398 0.276825 
0.117946 -0.0517442 -0.0579217 
0.225061 -0.00862836 0.261362 
0.289679 -0.431118 -0.177577 
-0.0858318 -0.404543 -0.240343 
0.128924 -0.128562 0.155913 
0.340565 0.393266 0.126109 
0.405687 0.227716 0.228047 
-0.0169175 0.121904 0.187778 
0.386914 -0.424162 -0.115176 
0.366855 -0.428098 -0.074916 
-0.336694 -0.437719 -0.12137 
0.19227 -0.134459 -0.0377979 
-0.0892591 0.0258618 -0.0809606 
-0.393603 -0.427341 -0.152433 
0.202568 0.312438 -0.11474 
0.097416 -0.104991 0.0621205 
0.086212 -0.107277 0.156522 
-0.165775 -0.399427 -0.261376 
0.40991 0.26842 0.067905 
0.285434 0.397187 0.243488 
0.39858 0.324334 0.0669651 
0.213353 0.479619 0.0566969 
0.0367412 0.0405695 0.241598 
0.158142 -0.0248406 -0.0306616 
-0.398885 -0.306004 -0.0398192 
0.0265002 0.47031 0.105715 
-0.245497 -0.271992 0.0578601 
0.0768985 0.489611 0.117595 
0.363756 0.307299 0.263767 
-0.281025 -0.404311 -0.0455198 
0.400862 0.131432 0.205106 
0.322457 0.148318 0.31865 
-0.081929 -0.470304 -0.00434692 
0.132036 0.00702123 0.296483 
0.193928 0.0130319 0.29411 
0.0903706 0.0290783 0.276475 
-0.187402 -0.387396 -0.313499 
0.31062 0.0452983 0.0391629 
-0.0688807 -0.485732 0.0436824 
0.296871 -0.423191 -0.199288 
0.230406 0.474609 0.104218 
0.159235 -0.448608 -0.113991 
-0.108661 0.164527 0.0399728 
-0.00283524 -0.400761 -0.26505 
0.0922161 -0.0114599 -0.108718 
-0.258165 -0.456685 -0.0524949 
0.212115 0.37158 -0.0941359 
0.0677316 -0.48426 0.0219738 
0.226798 -0.444817 -0.106193 
0.332727 0.309023 0.293302 
0.0686828 0.483886 0.0734079 
0.0504658 0.446369 0.230369 
-0.117097 -0.442286 -0.101773 
0.123845 0.0941234 0.303791 
0.361558 0.226443 0.304704 
0.206978 -0.0519911 0.217414 
0.125684 0.465253 0.230874 
-0.272341 -0.406868 -0.223678 
0.128061 -0.478034 0.0847571 
0.239231 0.454719 0.178452 
0.37569 -0.39959 -0.20207 
0.149559 0.461137 0.237564 
-0.0190681 0.34497 -0.0360111 
-0.00155202 -0.396022 -0.281942 
0.295794 0.222925 -0.0818235 
0.386909 0.383622 0.161946 
-0.387027 -0.369502 -0.0412358 
0.118439 -0.466142 -0.0367283 
0.275508 -0.443326 -0.0604354 
0.311218 0.42463 0.0444595 
-0.074093 -0.457883 -0.0474718 
0.157074 0.339364 0.335247 
-0.270292 -0.414065 -0.0431044 
-0.0176587 0.0366134 -0.0995831 
0.180185 -0.101457 -0.0662342 
-0.0817627 -0.0151296 0.0812054 
0.190622 -0.458566 -0.0745735 
0.0784483 -0.460663 -0.0500289 
-0.323169 -0.409808 -0.216818 
0.355279 0.31468 -0.0207164 
0.134951 -0.43597 -0.150964 
-0.0363454 0.290935 -0.0541984 
0.336064 0.146714 0.310093 
-0.0500739 -0.436296 -0.142436 
0.319639 0.0709303 0.0449377 
0.403137 0.177755 0.0626147 
0.315575 -0.357758 -0.0281267 
0.0728226 -0.455382 -0.0683511 
-0.00365119 0.404392 0.22441 
-0.224817 -0.445406 -0.102886 
0.0443359 0.337641 -0.0990619 
0.163543 -0.0366898 0.274601 
0.410841 0.199983 0.0737668 
0.0864299 0.360245 -0.104799 
-0.0612664 0.0688924 0.117228 
0.174573 0.0328077 0.306096 
0.357813 0.366521 0.0579379 
-0.112321 -0.426162 -0.162541 
0.0882451 0.475559 0.205169 
-0.00442936 -0.389233 -0.301792 
-0.011819 0.0545532 -0.0910522 
-0.197778 -0.440256 -0.114801 
0.00554406 0.045249 0.20229 
-0.169507 -0.438662 -0.124694 
0.203609 0.473249 0.007032 
0.255151 -0.0687192 0.052597 
0.116561 0.0489697 -0.0637551 
0.0162583 0.353235 -0.0761263 
0.181467 -0.448208 -0.111534 
0.131995 0.449215 0.257319 
-0.0252099 0.373763 -0.0134179 
0.224027 -0.346309 0.0518385 
-0.102803 -0.444296 -0.0992456 
0.391219 -0.342509 -0.133567 
0.308641 0.135117 -0.012208 
-0.0148844 0.433118 0.0492039 
0.103855 -0.109206 0.0682341 
-0.34997 -0.450854 -0.0569922 
0.238302 0.0110339 0.246732 
-0.0845304 0.0168992 0.0813033 
0.090946 -0.0197958 -0.128811 
0.0667677 0.0108688 -0.102075 
-0.0363257 0.156922 0.184267 
0.101686 -0.40566 -0.25158 
-0.377252 -0.410866 -0.043007 
0.0908647 0.451886 -0.0372254 
0.0914295 0.360085 -0.107291 
0.0766277 0.487339 0.0763944 
0.0547302 -0.464635 -0.0468238 
0.361152 0.261157 0.286635 
-0.143614 -0.01946 -0.0293783 
-0.412375 -0.359915 -0.201544 
-0.246091 -0.460019 0.0208089 
0.338112 0.397448 0.056991 
0.292818 0.373748 -0.0427873 
0.273766 0.367196 -0.0582695 
0.130816 0.139902 0.309818 
0.269046 -0.332802 -0.235871 
0.353621 0.189303 0.308612 
-0.0812289 0.0560566 -0.0440086 
0.081452 0.0204078 -0.0886075 
0.428227 0.241756 0.15414 
-0.306281 -0.312234 -0.252905 
-0.328531 -0.371384 -0.224889 
-0.0685491 -0.450156 -0.0926878 
0.162659 0.462844 -0.0266615 
0.16213 -0.437137 -0.136742 
0.108648 -0.43737 -0.137168 
0.0867825 -0.407123 -0.253314 
-0.329857 -0.330888 -0.221931 
0.189064 0.26938 0.357167 
0.274824 0.416288 0.212882 
0.31635 0.165379 0.32266 
0.332805 0.105449 0.0376156 
0.103252 0.480957 0.0188908 
-0.125223 -0.452402 -0.0806677 
0.109345 0.477627 7.34319e-005 
-0.0450847 0.102233 -0.043659 
0.352666 0.125696 0.042999 
-0.0589457 -0.0806821 0.0886115 
0.00759908 0.154874 -0.0798849 
0.0487311 0.461882 0.0197959 
0.383316 0.215458 0.266697 
0.186465 -0.102051 -0.0674618 
0.192574 0.166501 0.331455 
-0.320098 -0.407187 -0.221266 
0.31262 -0.3017 -0.229792 
0.104567 0.00142094 -0.0792677 
0.32707 0.230587 -0.0543475 
0.0572271 -0.498974 0.0785814 
0.280036 0.444319 0.0240871 
0.375866 0.0899948 0.200598 
0.149037 -0.0493556 0.262135 
0.241321 -0.443498 -0.117158 
-0.39614 -0.385202 -0.225282 
0.18613 -0.48072 0.0407842 
0.289924 0.131221 0.323295 
-0.427551 -0.37004 -0.168589 
0.0595377 -0.49504 0.0699226 
-0.0321591 -0.364666 -0.352842 
0.0278853 -0.0208475 0.209129 
-0.36984 -0.340113 -0.223758 
0.1057 -0.0197529 -0.0921224 
0.127658 -0.129422 -0.0173215 
0.198972 -0.100495 0.0624715 
0.0460473 0.00273375 -0.127147 
0.109372 -0.491445 0.0608249 
0.0821912 0.458893 -0.0213431 
0.216223 0.194829 0.349364 
0.39491 0.144569 0.231622 
0.412218 0.19868 0.0790938 
0.209163 0.11761 0.327067 
-0.369533 -0.408302 -0.208504 
0.0467447 0.370618 -0.0850326 
0.383581 0.111732 0.220635 
0.288236 0.1783 0.336489 
0.161755 0.482973 0.00664905 
0.144863 0.0180077 0.299199 
0.368017 0.336448 0.0199692 
0.0859363 0.0941042 -0.0790068 
0.372142 0.360726 0.0806659 
-0.0186738 0.0779154 0.173427 
0.195778 0.423596 0.283568 
0.0738565 0.468025 0.00648517 
-0.193234 -0.453409 -0.0656668 
0.0524371 0.0808585 0.253733 
0.257087 0.453405 0.156435 
0.128096 -0.432211 -0.162323 
0.0859731 0.472444 0.0112454 
0.0513481 0.430304 0.252035 
0.168705 0.4672 -0.0206243 
0.304023 0.0726231 0.271994 
0.233529 -0.35708 -0.26927 
0.317049 0.077917 0.0329696 
0.0697617 0.48627 0.136482 
0.260488 0.106203 -0.0295719 
0.260856 0.405522 0.263293 
-0.0143348 0.380704 0.235134 
0.205445 0.0529578 0.30094 
0.300893 0.421429 0.00744983 
0.115647 -0.406153 -0.263634 
0.40415 0.37107 0.15195 
0.139921 -0.422023 -0.193505 
0.221351 0.0544929 0.293391 
0.0868739 0.418756 -0.0727709 
0.21674 0.106591 -0.0562232 
-0.152964 -0.403439 -0.254159 
0.342152 0.398086 0.0705432 
0.36256 0.375075 0.110236 
0.41654 0.160952 0.200924 
0.289706 -0.0301733 0.0433356 
-0.0631207 -0.468664 -0.0177083 
0.212094 0.0959822 -0.0517116 
0.159455 0.434883 0.277962 
0.218107 -0.404724 0.0308297 
0.121055 0.351004 -0.110498 
0.0708906 0.127328 0.287274 
0.20436 0.481623 0.0532249 
-0.39445 -0.365376 -0.217178 
0.408655 0.138457 0.194426 
-0.000589775 -0.434136 -0.138471 
-0.341505 -0.443043 -0.0988062 
0.32803 0.126674 0.0162427 
0.0162059 0.149425 -0.0808367 
-0.311573 -0.449208 -0.0832997 
0.353692 0.357054 0.0307323 
0.323924 -0.444641 -0.124803 
0.221419 -0.0809775 0.155725 
0.23918 -0.0240903 0.00942238 
0.138685 -0.0902954 -0.0596436 
-0.0657192 0.143014 0.138846 
0.351134 -0.31679 -0.207129 
0.35948 0.0573908 0.136216 
0.224327 -0.432949 -0.0602132 
0.148086 -0.381641 -0.33101 
0.291889 -0.455935 -0.080763 
0.342587 0.115683 0.0427621 
-0.0469706 0.375297 0.0407602 
0.0424504 -0.344421 -0.347658 
-0.0457276 0.0881903 0.139834 
0.319085 0.0195965 0.0694688 
0.170261 -0.422025 -0.207896 
0.231386 0.467014 0.024271 
-0.0667571 -0.478874 0.019764 
-0.215041 -0.45933 0.0625208 
0.290807 0.0716713 0.268046 
0.081498 -0.13124 0.045115 
-0.0450088 -0.418428 -0.209021 
0.4048 0.175056 0.22538 
0.294748 0.020728 0.0294676 
0.12863 0.0858704 -0.0625644 
0.201416 -0.10812 0.0975179 
-0.165815 -0.444455 -0.0912964 
0.373713 -0.429804 -0.179088 
0.301275 -0.457892 -0.0797464 
0.327433 -0.39112 -0.038382 
0.387745 0.170279 0.0354792 
0.0483016 -0.451344 -0.088494 
0.326014 0.152914 -0.0189272 
-0.116525 -0.458443 -0.0595132 
0.338056 0.39568 0.122088 
0.0388843 -0.491806 0.0573256 
0.186419 -0.110798 -0.0617763 
-0.0446342 0.401034 0.0972867 
0.0824329 -0.411189 -0.239965 
0.325421 -0.231896 -0.198113 
0.0525777 -0.484024 0.101421 
0.0261058 0.449996 0.204216 
0.208211 -0.451083 0.00105386 
-0.289275 -0.366303 0.0107802 
-0.395147 -0.339504 -0.213434 
0.121702 0.0590622 -0.0624789 
0.351771 0.0662667 0.19495 
-0.0749174 0.333268 0.0929924 
-0.0626091 -0.476159 0.00493594 
-0.0949335 -0.463725 -0.0302789 
-0.310844 -0.431222 -0.13271 
-0.365369 -0.448332 -0.0665818 
0.28473 0.0966073 0.307747 
0.330183 0.0651695 0.0596067 
-0.044271 -0.464343 -0.0408887 
-0.262774 -0.454735 -0.0619113 
0.394368 0.174811 0.0442149 
-0.00356237 -0.036544 0.151017 
0.13261 0.347875 0.325855 
0.0531811 0.133372 0.265102 
0.0390629 0.0909099 0.246582 
0.308102 0.0549452 0.237849 
0.322441 0.0459991 0.0649591 
0.10814 0.147081 0.314252 
0.200419 0.393863 0.306966 
0.210111 0.475216 0.0177154 
0.363514 0.321335 -0.000430547 
0.117211 -0.0891808 -0.0250068 
0.189542 -0.352948 -0.305398 
0.173244 -0.115271 0.171672 
0.171168 -0.485442 0.0523403 
0.0764507 0.274587 0.330249 
0.193982 0.486823 0.0540435 
0.332213 0.131695 0.00834093 
0.192889 -0.415653 -0.232803 
-0.0330774 -0.393608 -0.291306 
0.222792 -0.416119 -0.22319 
0.389712 0.122537 0.103414 
0.357206 0.106781 0.255906 
0.00804358 -0.492947 0.0632692 
-0.289908 -0.380514 -0.0154489 
-0.356379 -0.438984 -0.11646 
0.144803 -0.151356 0.00613836 
0.311711 0.423372 0.0645552 
0.222919 -0.442998 -0.0851574 
0.228787 -0.437166 -0.152606 
0.258292 -0.38028 -0.231342 
0.312016 0.183243 -0.0422205 
0.156234 -0.0769267 -0.080882 
0.269177 0.086938 -0.0268363 
0.269768 -0.444636 -0.12165 
0.281554 0.348497 0.308155 
-0.0535219 0.362911 0.188533 
0.174727 0.455782 -0.0418116 
0.0874465 -0.38851 -0.318586 
-0.229727 -0.408826 -0.215862 
0.116369 0.0375214 -0.0603049 
-0.395951 -0.188849 -0.0761713 
0.247941 -0.420618 -0.21873 
0.02152 0.348642 0.294767 
0.39604 0.134411 0.0948596 
0.104922 0.0510788 -0.0702716 
-0.00423165 -0.423154 -0.190499 
0.344114 0.0591251 0.157792 
0.297663 -0.0429759 0.0646317 
0.0846743 0.487201 0.0461258 
0.0240129 0.382902 0.265116 
0.207036 -0.454806 0.00975305 
0.171752 -0.408002 -0.250753 
0.18587 -0.10882 0.165848 
0.246804 0.397207 -0.0667416 
0.00861332 -0.465279 -0.0265596 
0.158252 -0.0721527 0.213172 
0.0977211 0.467931 -0.0138732 
-0.0801359 0.10409 0.0659811 
0.143024 0.0746709 -0.0559 
-0.00147223 0.381121 0.247138 
0.109722 0.116167 0.302812 
0.116208 -0.0831724 -0.0447512 
0.334452 -0.395412 -0.235446 
0.267632 0.147477 0.330281 
-0.0526551 -0.408772 -0.225804 
0.113723 0.440779 0.260219 
0.145819 0.124653 -0.0854596 
0.351365 -0.196014 -0.0909214 
0.300638 -0.387446 -0.237307 
0.268607 0.451429 0.0237831 
0.10057 0.415124 -0.0830218 
0.176446 0.300858 -0.12636 
-0.275558 -0.410116 -0.219526 
0.0979149 -0.408619 -0.242483 
0.100937 -0.114058 0.14347 
0.15871 -0.094369 -0.0676391 
0.374183 -0.287735 -0.0864167 
0.227065 0.37427 0.314736 
0.204851 -0.454425 0.0208029 
0.0712436 0.110389 -0.0835181 
0.182214 0.0303968 0.300139 
0.0282013 0.470262 0.121147 
0.020005 0.421651 -0.0239952 
0.257474 -0.449191 -0.0779552 
-0.0358989 0.230085 0.25405 
-0.0558594 0.0957422 0.129344 
0.373257 0.0746804 0.158502 
0.0787435 -0.103748 0.152444 
0.416978 0.287301 0.124901 
0.304814 0.169623 0.329896 
0.0773082 0.374659 -0.097858 
-0.0738171 0.138771 0.109194 
0.220085 0.248776 0.354593 
0.0965429 -0.0473379 -0.164405 
0.379956 -0.437947 -0.0952378 
-0.428032 -0.38049 -0.101455 
0.236984 -0.403341 -0.00307018 
0.370113 -0.357373 -0.196452 
-0.111173 -0.376295 -0.350141 
0.142832 0.01219 -0.0498106 
-0.178541 -0.461731 -0.0271495 
0.272186 0.351141 0.31361 
0.1466 0.0858795 0.3096 
-0.0106659 0.403166 -0.0138142 
-0.0529257 0.352219 0.025691 
0.194392 -0.110089 0.137126 
-0.0436885 0.115114 0.149998 
-0.259523 -0.28917 0.0565492 
0.193081 -0.468645 -0.0439045 
0.248081 -0.0729164 0.0469363 
-0.072587 -0.0739465 0.078882 
0.292677 0.436576 0.0803591 
-0.00881809 -0.452761 -0.0850822 
-0.0940982 -0.458442 -0.0499198 
0.170982 0.000110946 0.29833 
0.393928 0.116283 0.120501 
0.152931 -0.428881 -0.184001 
0.197263 -0.437142 0.0368174 
0.0983924 0.124067 0.292918 
0.284465 0.0352555 0.0192867 
0.265638 0.36333 0.304436 
-0.122168 -0.0332007 0.0387591 
0.144853 0.495035 0.111595 
0.202513 0.484034 0.0736534 
0.258582 -0.0516228 0.0267021 
0.0564524 0.0905985 0.258809 
-0.139875 -0.396381 -0.270173 
0.169966 -0.47922 0.00824414 
-0.372717 -0.319605 -0.219405 
-0.0538911 -0.355975 -0.35196 
0.254751 -0.387456 -0.241463 
-0.0154569 0.430116 0.181255 
0.00294981 0.325209 -0.0672136 
0.132932 -0.397909 -0.285493 
0.0139882 -0.136161 0.0801916 
0.159854 0.488482 0.150584 
0.129483 0.356632 -0.107507 
0.0888375 -0.1128 0.106707 
0.347927 -0.190448 -0.078608 
0.069294 0.136913 0.276809 
0.219753 -0.0392541 0.220876 
-0.0185581 0.14452 -0.0550137 
-0.0964511 -0.417122 -0.203254 
0.129964 -0.111993 0.0477018 
0.159298 0.170962 -0.0944472 
0.17494 -0.0648003 -0.00813763 
0.111212 -0.393264 -0.305664 
0.219012 -0.391265 0.0429939 
-0.0226909 0.41142 0.192975 
0.10604 0.0136516 -0.0684159 
0.250925 -0.35266 -0.251298 
0.032347 0.382349 -0.0748411 
0.114498 -0.0404154 -0.145088 
0.197928 -0.459936 -0.0662057 
-0.114349 -0.450236 -0.082673 
0.190562 -0.148622 -0.026737 
-0.00934467 0.392627 0.23041 
0.0380582 -0.475343 -0.000553372 
-0.183615 -0.383877 -0.308748 
-0.070889 0.358317 0.107055 
-0.00498267 0.43441 0.183845 
0.347416 0.287681 0.299465 
0.153034 0.497389 0.0856034 
0.0914993 -0.418366 -0.219073 
0.136887 -0.472298 -0.0189369 
0.247005 -0.117729 -0.0542 
0.198577 -0.440702 -0.131799 
0.11515 0.493261 0.0617568 
0.177298 -0.100242 0.182392 
0.178637 -0.0560634 -0.0112239 
-0.0786857 0.242772 0.200354 
0.20039 0.311446 0.346764 
-0.09729 0.0175588 0.0655629 
0.185467 0.431652 0.276909 
-0.226456 -0.429433 -0.146018 
0.0397236 -0.0820155 0.144372 
0.227822 0.403075 -0.0789921 
-0.12703 -0.462303 -0.0327462 
-0.33277 -0.417043 -0.187976 
-0.184097 -0.334656 -0.325533 
-0.0114636 0.387831 -0.0330178 
-0.221973 -0.456164 -0.0527463 
0.30693 0.227584 0.339456 
0.348394 -0.441785 -0.136719 
0.229199 0.14547 0.327383 
-0.00796586 -0.323602 0.110807 
-0.371536 -0.346115 -0.224113 
0.411178 0.300593 0.0993713 
0.150616 -0.486636 0.0368337 
0.138379 0.39839 0.30502 
0.101185 -0.0645285 0.243264 
0.410754 0.230076 0.0694528 
-0.274361 -0.42773 -0.156958 
0.136113 0.365852 -0.109158 
0.193338 -0.272235 -0.290949 
-0.127884 -0.464427 -0.0275755 
0.230699 -0.418541 -0.0446753 
0.0867492 -0.456189 -0.0791336 
-0.178148 -0.424307 -0.175524 
0.310723 -0.0225622 0.085411 
-0.186879 -0.420254 -0.18922 
0.299148 0.430836 0.119243 
0.288955 -0.398742 -0.0412638 
0.161077 0.0568278 -0.063155 
0.222677 0.478646 0.0451256 
-0.393545 -0.374701 -0.222296 
0.244505 0.455097 -0.0045689 
0.150427 -0.121363 0.180617 
0.222896 0.0591011 0.29564 
0.308162 0.0624629 0.0328415 
0.102173 0.143938 0.306439 
-0.22168 -0.446967 -0.0894768 
0.209442 0.470299 -0.00193171 
0.177874 0.0491627 0.304858 
0.141935 0.293815 0.346568 
0.180259 0.0650645 0.304967 
0.191031 -0.0142123 -0.016925 
-0.0730043 -0.451804 -0.0719548 
0.420846 0.169201 0.096571 
0.160172 -0.0904863 0.0110827 
0.338048 0.29359 -0.0556919 
0.353985 -0.267838 -0.187235 
-0.395035 -0.434409 -0.125293 
-0.254909 -0.409795 -0.223945 
0.1109 -0.116868 0.102393 
-0.00906385 0.37678 0.241405 
0.330029 0.0546012 0.2266 
0.150159 0.488174 0.153624 
-0.0334709 -0.464211 -0.0360271 
-0.237556 -0.411882 -0.204289 
0.267628 -0.432294 -0.177271 
0.39589 0.130011 0.112967 
0.231754 0.218429 0.361973 
0.29814 0.4346 0.0887193 
0.388336 -0.327298 -0.161504 
0.154019 -0.472019 -0.0128549 
0.411557 0.298198 0.140181 
0.148667 0.357668 -0.109998 
-0.155738 -0.461964 -0.0416248 
0.203086 -0.408303 0.0468773 
-0.402879 -0.283313 -0.186768 
0.222369 -0.442392 -0.0596483 
0.327817 0.409886 0.0360031 
-0.0164638 -0.349198 -0.351837 
-0.338167 -0.410458 -0.0367131 
0.41998 0.237544 0.0979913 
-0.208297 -0.38693 -0.314996 
-0.313689 -0.317531 -0.24403 
0.34891 -0.38857 -0.22716 
0.129105 0.147031 0.315758 
0.363421 0.347008 0.028339 
0.226618 -0.0879382 -0.101017 
0.232432 -0.0802806 0.0379521 
-0.390799 -0.391028 -0.0492859 
0.146138 -0.422911 -0.207673 
0.37206 -0.393133 -0.210559 
0.140701 -0.13268 0.143489 
0.00253814 0.449357 0.04852 
0.186416 -0.0147439 0.289918 
0.208109 -0.400223 0.0522199 
0.0798878 0.482058 0.0369131 
0.237408 -0.0733148 0.142304 
0.0874026 -0.119324 0.051709 
0.317271 0.420397 0.0782823 
0.0884776 -0.458573 -0.068127 
0.133849 -0.402363 -0.273218 
0.225699 0.235714 0.360463 
0.351348 0.146804 0.0070111 
0.393702 0.202704 0.251483 
0.050829 -0.483227 0.0352923 
0.336227 -0.435989 -0.161146 
0.283409 0.106214 0.311098 
-0.240373 -0.348704 -0.312509 
0.375441 0.0784565 0.17279 
0.0175653 0.0538645 0.224846 
0.279063 0.433149 0.0045504 
0.221369 -0.0193293 0.245663 
-0.0724345 -0.479414 0.0118263 
0.105809 -0.127412 0.00586372 
0.185215 -0.475314 -0.010032 
0.384825 0.324535 0.0358533 
0.120206 0.0898417 0.303148 
0.42732 0.232319 0.160566 
0.417893 0.272553 0.0906567 
-0.0434482 0.134019 -0.0468978 
0.0145638 0.0218576 0.210189 
0.36682 -0.334181 -0.0693217 
0.139041 0.0674862 -0.0548647 
0.234084 0.47247 0.07482 
0.11997 -0.0373577 0.268016 
0.184297 -0.0962281 0.174637 
0.319095 0.402537 0.151407 
0.42782 0.178482 0.121746 
-0.201916 -0.392566 -0.283952 
0.403824 0.290762 0.0509691 
-0.351155 -0.409859 -0.207829 
-0.271289 -0.398712 -0.264986 
0.294843 -0.439935 -0.152324 
0.409867 0.29698 0.123752 
0.390698 -0.393832 -0.180586 
0.319029 0.169944 0.32595 
-0.191368 -0.420711 -0.178437 
0.240704 0.467464 0.101757 
0.147875 0.455145 -0.0507448 
0.238995 -0.251096 0.00524753 
0.182959 0.00391998 0.296401 
-0.422369 -0.378042 -0.0873723 
0.382334 -0.385102 -0.0943387 
-0.424803 -0.383484 -0.0970853 
0.109573 0.473907 0.219698 
0.214376 -0.0766754 0.0203306 
0.103763 0.359285 -0.108726 
0.0306577 -0.486437 0.0428629 
0.251464 0.421445 0.24973 
-0.071883 0.0734942 -0.0373028 
0.125205 0.363741 0.315142 
-0.226088 -0.464305 -0.0306087 
-0.271481 -0.25102 -0.261124 
0.0773496 0.436436 -0.0517061 
0.334206 0.14939 -0.0094901 
0.0999541 0.447147 -0.0489655 
-0.218391 -0.477893 0.0279308 
0.272346 0.441423 0.158497 
0.205053 0.112126 -0.0546029 
-0.242089 -0.454837 -0.0546677 
-0.10881 -0.387964 -0.312221 
0.290957 0.0159166 0.0291482 
-0.014969 0.435742 0.0899727 
0.26082 -0.401142 -0.226955 
0.168982 -0.0399318 0.27421 
0.0314631 -0.438117 -0.140854 
0.197755 0.0593074 0.299602 
0.272756 0.189884 0.346358 
0.28841 -0.371627 -0.234364 
-0.414181 -0.436158 -0.122099 
0.390831 0.206917 0.253846 
0.257258 0.0586477 -0.0145863 
0.275094 -0.0473167 0.0375869 
0.00155119 0.102672 0.247486 
0.296006 -0.0313096 0.120928 
0.20939 0.197013 -0.108914 
0.138345 -0.396927 -0.287996 
0.224566 -0.0788198 0.184774 
0.261305 -0.343853 -0.235737 
0.250568 -0.132163 -0.192653 
0.0250188 0.266835 0.306958 
-0.214456 -0.456807 -0.0459555 
-0.342539 -0.356976 -0.231312 
0.251531 -0.075382 0.061554 
0.270744 -0.427573 -0.185371 
-0.119972 -0.00633693 0.0151415 
0.140587 0.491316 0.0453862 
0.360083 0.0609946 0.140923 
0.423986 0.250365 0.170273 
-0.233287 -0.446355 0.0431557 
0.13718 -0.12562 0.101649 
0.26387 0.119967 0.325579 
-0.088172 0.0774312 0.036498 
-0.248015 -0.436621 -0.119245 
0.354343 -0.430389 -0.184922 
0.314329 0.395622 0.00440038 
0.30863 0.253951 0.339666 
0.335862 -0.420608 -0.204655 
0.220049 -0.443282 -0.120839 
-0.164883 -0.425078 -0.175607 
0.351975 0.112524 0.059638 
0.0547425 0.480198 0.100254 
-0.313537 -0.440187 -0.114042 
0.242934 0.450325 0.191678 
0.138096 -0.453213 -0.0937724 
0.208995 0.468626 0.180695 
0.127019 0.0350771 -0.0562002 
0.186495 0.47081 -0.0142097 
-0.186204 -0.389183 -0.301791 
-0.0954136 -0.450334 -0.0902154 
0.130206 -0.462799 -0.0460414 
-0.117303 -0.0165751 -0.114401 
0.06303 -0.0992669 0.104188 
0.176297 0.479921 0.0162903 
0.116634 -0.433076 -0.153182 
0.142024 0.47693 0.214114 
-0.39042 -0.388039 -0.22652 
0.0302537 -0.394489 -0.298152 
0.250891 0.368626 -0.077261 
-0.0433498 0.164259 0.181462 
0.0246136 -0.455777 -0.0688938 
-0.0383093 -0.0676411 0.107165 
0.427626 0.23969 0.143391 
-0.165686 -0.485827 0.0502505 
0.123398 0.399363 0.30026 
0.332981 0.410415 0.0712644 
0.391243 0.198328 0.254266 
0.0253545 0.11446 0.253344 
0.402533 0.227165 0.232296 
0.332327 -0.439454 -0.137173 
0.160501 0.362778 -0.108043 
-0.408833 -0.379571 -0.0711805 
-0.072781 -0.393798 -0.291189 
0.314569 0.214111 0.340475 
-0.0490793 0.356696 0.0125011 
0.254785 0.45682 0.102768 
0.200455 -0.442074 0.0333742 
0.13921 0.462484 0.238148 
0.271785 -0.431042 -0.166674 
-0.033915 -0.472766 -0.00370321 
0.0538013 0.272736 0.320517 
0.191436 0.327766 0.34458 
0.301767 0.432282 0.0849036 
0.109972 -0.080458 0.216399 
0.308346 -0.333297 -0.233483 
0.0137347 -0.400872 -0.267437 
-0.356449 -0.387265 -0.234674 
0.19447 -0.478894 -9.20076e-005 
0.373361 0.190733 0.286777 
0.209105 0.269652 0.359485 
0.100633 0.456651 -0.0332325 
-0.00471284 0.400218 0.228111 
-0.226494 -0.404002 0.0665835 
0.0142281 -0.392246 -0.294742 
0.217916 -0.0437308 0.217318 
0.409853 0.143163 0.202949 
0.347737 -0.412963 -0.0466827 
0.293277 0.442407 0.0519241 
-0.218927 -0.135212 0.0292628 
-0.177352 -0.479696 0.028697 
0.181855 -0.100044 -0.072926 
0.0703921 0.106481 0.272045 
0.299967 -0.441293 -0.127707 
0.332736 0.130568 0.298341 
-0.0118019 0.407558 0.217795 
0.118524 0.361584 -0.108182 
-0.0428827 0.0934025 0.149609 
-0.243537 -0.410198 -0.224764 
0.371916 0.0783264 0.0940176 
0.0568316 0.0196367 0.250133 
-0.0696434 0.0452296 0.101511 
0.0320216 0.0636744 -0.0960556 
0.235528 0.211321 -0.106744 
0.129503 0.0243722 -0.0554868 
0.0822866 0.397559 -0.0865764 
-0.250073 -0.417541 0.0308298 
-0.413451 -0.424242 -0.156429 
-0.0450297 0.385226 0.0680061 
0.275389 0.0884703 0.303204 
-0.104554 0.0240512 0.0443502 
0.364615 -0.215113 -0.115615 
0.0969348 -0.471053 -0.0257333 
-0.0247212 -0.459573 -0.0580972 
0.00422457 -0.378784 -0.345133 
-0.0142072 0.435079 0.0841454 
0.273063 -0.425886 -0.194295 
0.39927 0.16743 0.0624942 
0.021683 -0.0931367 0.103659 
0.376829 -0.382456 -0.200752 
0.327062 -0.44255 -0.12873 
-0.108037 0.0284425 -0.0247528 
0.405623 0.215215 0.0568391 
0.273379 0.270558 0.348408 
-0.160672 -0.468058 0.0909388 
-0.318615 -0.441795 -0.0569789 
0.151132 -0.434703 -0.165102 
0.273843 0.426221 0.196013 
0.40435 0.122999 0.155609 
-0.132817 -0.403613 -0.250715 
0.0553145 -0.472877 -0.0117984 
0.0864599 -0.00820476 -0.101646 
0.143342 -0.0656292 -0.0836826 
0.283897 0.271738 0.349323 
-0.317506 -0.424145 -0.157607 
-0.324962 -0.294224 0.0166466 
0.211813 0.447312 -0.043447 
0.0480977 -0.48308 0.0195461 
0.140211 0.110697 0.313495 
0.260272 0.138455 0.330106 
-0.351287 -0.395502 -0.0331652 
0.142614 -0.0986415 0.0265584 
0.263935 -0.104338 -0.103107 
-0.0281835 0.0906986 0.228296 
-0.0843034 -0.397129 -0.27118 
0.0358305 -0.462443 -0.0398343 
-0.344253 -0.40773 -0.226232 
-0.0141579 0.399203 0.224768 
-0.34073 -0.422344 -0.169949 
-0.214166 -0.449196 -0.0849821 
0.129786 -0.0479307 0.264367 
-0.118043 0.00719053 -0.0604752 
-0.0514979 0.0642142 -0.0669176 
0.247045 0.000811417 0.00326982 
-0.125381 -0.414269 -0.210894 
0.327038 0.100181 0.0351883 
-0.0487462 0.372844 0.18536 
0.0977817 -0.111034 0.0820648 
0.0588717 0.0874963 -0.0810977 
-0.0782665 0.0810928 -0.0202053 
-0.35552 -0.365696 -0.0235181 
-0.0275992 0.0446158 0.162662 
0.0754212 0.0693769 0.268283 
-0.346485 -0.417308 -0.03747 
0.219372 -0.450426 -0.0322522 
0.00884016 -0.484626 0.0958695 
0.272731 0.452209 0.108277 
0.0974676 0.494691 0.10667 
0.0163224 -0.417389 -0.208042 
0.184199 -0.0727979 -0.102475 
0.0757865 0.072354 -0.0795941 
-0.0478336 0.0629725 0.130968 
0.389553 0.0979248 0.146423 
0.145694 -0.0201981 0.289562 
0.139099 -0.0473086 0.26094 
0.134902 -0.0506445 -0.104128 
0.288537 0.440167 0.105206 
-0.0260794 -0.432978 -0.158126 
0.243775 -0.421419 -0.214748 
0.28879 -0.414433 -0.234169 
-0.272717 -0.442581 -0.102922 
0.0216899 0.116227 0.239168 
0.00765844 -0.413004 -0.22124 
-0.148139 -0.481009 0.0386439 
0.196692 0.474597 0.165871 
0.140919 -0.0778692 -0.0705845 
-0.0705475 0.0555213 0.101142 
0.204749 -0.471926 -0.00368779 
0.338483 0.386954 0.144007 
-0.00746899 -0.493327 0.0653437 
0.249452 -0.0715411 0.0843644 
-0.0398539 -0.39275 -0.284517 
-0.0758258 0.134098 0.00104784 
0.266638 0.410151 -0.0456035 
0.0895708 -0.393701 -0.309562 
-0.024222 0.162152 0.210196 
0.0972004 0.484343 0.0368674 
0.263092 -0.383194 -0.0276774 
-0.107723 -0.407699 -0.241676 
-0.0322985 0.411127 0.17691 
-0.320806 -0.392234 -0.0312823 
-0.0792358 0.107672 0.0170661 
0.293292 0.295802 -0.0971118 
-0.280977 -0.404661 -0.0394182 
-0.229176 -0.43481 -0.129663 
0.327009 -0.280005 -0.0341993 
0.22442 0.194784 0.349201 
0.0604834 0.0112289 -0.112881 
0.402618 0.230755 0.0490544 
-0.0414932 0.38945 0.0395233 
0.0186447 0.136404 -0.0838682 
0.192259 0.463393 0.219032 
0.360567 0.067873 0.177771 
0.135038 -0.0726931 0.232169 
-0.00161477 0.0949158 -0.086275 
0.362512 -0.335577 -0.204301 
-0.261404 -0.455179 -0.0225805 
-0.038469 0.0832058 -0.055544 
0.224494 0.4251 0.264738 
0.228716 0.281063 0.355551 
0.0112825 0.432542 0.00451104 
0.0563185 -0.443221 -0.113748 
0.297876 -0.456642 -0.0890773 
0.0711907 0.45776 0.223117 
0.369641 0.0962173 0.229433 
-0.209469 -0.421195 0.0783229 
-0.0495223 0.0897101 -0.0468596 
0.0383253 0.340256 0.310365 
-0.0064364 0.0760878 -0.0875708 
0.0490005 -0.0619372 0.207169 
-0.412208 -0.377513 -0.200901 
0.290436 0.38878 0.259385 
0.205211 -0.107407 0.10586 
-0.0379748 -0.390448 -0.294321 
0.37441 0.274581 0.252903 
0.41491 0.242512 0.192491 
0.309767 0.0769506 0.266515 
0.328062 -0.365851 -0.234774 
-0.344617 -0.366897 -0.0220813 
0.333011 -0.352062 -0.230241 
0.204553 -0.381805 -0.293551 
0.0606958 0.486035 0.0953192 
0.0791399 0.400941 0.285347 
0.323777 0.246235 0.333013 
0.157605 0.426731 0.284629 
0.391824 -0.408728 -0.117766 
0.222876 0.46373 -0.00687283 
0.15957 -0.0405785 0.267864 
0.184617 0.259158 -0.136318 
0.151314 0.452499 -0.0537995 
0.126516 0.106791 0.31037 
0.347446 0.0437803 0.12998 
0.420414 0.190611 0.0972067 
-0.280958 -0.359512 0.0339368 
0.0323271 0.454906 0.186644 
0.424208 0.198197 0.201622 
0.0555558 0.345256 0.30838 
-0.254376 -0.40248 0.0350252 
-0.405721 -0.370078 -0.059616 
0.333642 0.114931 0.0382923 
0.131023 0.44337 0.266559 
-0.0410601 0.0702646 -0.0703819 
0.128916 -0.0129341 -0.0512443 
-0.328916 -0.426419 -0.159929 
0.225968 -0.405394 -0.260209 
-0.0467817 -0.408781 -0.227384 
0.102782 -0.0956086 0.195322 
-0.105244 0.00583094 -0.0923524 
0.238163 0.430373 0.255927 
0.341325 0.154156 -0.00245316 
-0.423426 -0.363348 -0.0968332 
-0.15971 -0.427696 0.099141 
-0.00992427 0.391587 -0.0289057 
0.105685 -0.113561 0.166015 
0.375195 0.0860044 0.191879 
0.370944 -0.427302 -0.195509 
-0.0562767 0.048757 -0.0786531 
-0.413398 -0.389141 -0.0747212 
0.129964 -0.0704154 -0.015524 
0.351613 0.296296 0.289104 
-0.302528 -0.352255 -0.245411 
-0.360757 -0.329236 -0.0116394 
-0.0969682 0.0375642 0.0357481 
-0.062996 0.333731 0.0333016 
0.315304 0.0479009 0.18711 
0.114113 -0.452949 -0.0926513 
-0.0294939 -0.476838 0.0071838 
0.0362703 -0.418294 -0.213883 
0.183769 -0.421255 -0.209338 
0.0862324 0.223615 0.331373 
0.241352 -0.378344 0.0219924 
0.206705 0.478573 0.0289633 
0.207723 0.46809 -0.0104832 
-0.150468 -0.415517 -0.214743 
-0.139409 -0.0104992 -0.036919 
0.329497 -0.404582 -0.237821 
0.322495 0.218063 0.331574 
0.0229307 -0.0219883 0.205088 
0.277934 0.114711 0.315229 
0.314357 0.0531714 0.23924 
0.333214 0.407169 0.0553506 
0.149828 0.480678 0.194963 
-0.0731418 0.268664 0.196418 
0.329888 0.100779 0.277813 
0.188106 0.469451 -0.0190519 
-0.021054 0.430714 0.103192 
0.244993 -0.109213 -0.0708786 
0.131729 0.484542 0.171361 
0.336404 0.109712 0.279286 
-0.0474124 0.399495 0.133162 
0.101093 0.495865 0.117121 
0.0542429 -0.411203 -0.227328 
0.293037 0.390268 0.254247 
0.223428 0.453951 0.20988 
0.343462 0.392144 0.0689312 
0.261695 -0.046122 0.145315 
0.21231 -0.404412 0.0425697 
-0.0216176 0.39527 0.003465 
-0.348079 -0.359555 -0.228437 
0.251687 0.4453 -0.0152211 
0.118725 0.384777 -0.10127 
0.345961 -0.44889 -0.119129 
-0.0425519 0.374591 0.00918157 
0.217086 0.0216393 -0.0189288 
0.365046 0.373532 0.105265 
0.148272 -0.079291 0.218888 
-0.282085 -0.431584 -0.146287 
0.00270008 -0.454258 0.10597 
0.0327567 0.0303831 0.235001 
0.286903 0.362875 0.295258 
-0.365352 -0.435884 -0.125535 
0.0289843 0.466543 0.0815058 
0.248424 -0.065112 0.119707 
-0.0845829 0.131907 0.0896493 
0.172002 -0.0573114 0.213029 
0.402519 0.308301 0.178837 
0.246325 0.463614 0.114097 
-0.0744481 0.0650816 -0.0487591 
0.240014 -0.187877 -0.231307 
0.0729759 0.485941 0.0652776 
0.361997 -0.240299 -0.0775094 
-0.324513 -0.346858 -0.00880411 
0.299427 0.40389 -0.00919187 
-0.0155923 0.0745641 0.17755 
0.214188 0.433194 0.258277 
-0.0982482 -0.488354 0.056436 
0.198242 0.483213 0.0256595 
0.357643 0.263062 0.290691 
0.397579 0.113982 0.156151 
-0.3667 -0.433673 -0.134556 
0.304067 -0.0306042 0.0793744 
0.0292171 0.0880272 0.244007 
0.214325 -0.0863731 0.0358069 
0.185882 -0.139813 -0.0289251 
0.415308 0.156608 0.185795 
0.380875 -0.376126 -0.0810798 
-0.16599 -0.467409 -0.019168 
-0.0567593 0.0865462 0.125104 
-0.379928 -0.159877 -0.02171 
0.134732 -0.193493 0.0327302 
0.227379 0.0356988 -0.0177576 
-0.217221 -0.458226 0.0566699 
0.232486 -0.0591972 0.0203276 
-0.00141683 0.449647 0.0854125 
-0.394638 -0.411833 -0.196644 
0.202507 -0.105452 0.110978 
0.340447 -0.330346 -0.22064 
-0.0841861 0.0409417 -0.058549 
0.116965 -0.0695439 0.237902 
0.149127 -0.395436 -0.293201 
0.127202 0.38127 -0.100689 
0.123406 -0.440038 -0.141091 
0.282289 -0.345062 -0.230103 
0.284354 0.444471 0.0547801 
0.297307 0.0947032 0.000479385 
0.392819 -0.425518 -0.173294 
-0.0183646 0.0442184 0.174933 
0.246979 -0.363882 0.0235776 
0.343775 -0.437073 -0.145343 
-0.424149 -0.362705 -0.0902501 
0.293513 0.0149082 0.227274 
0.15067 -0.180029 0.0146573 
0.124795 -0.414138 -0.23193 
-0.327545 -0.436691 -0.117391 
0.336276 0.141436 0.300714 
0.0582494 0.10471 -0.0823134 
0.331551 0.38032 0.0163208 
0.291076 -0.454622 -0.0571781 
0.278633 -0.0554076 0.192248 
0.134466 -0.115244 -0.0317517 
0.302238 0.409211 0.176578 
-0.0864914 -0.428841 -0.163483 
-0.164833 -0.406367 -0.243836 
0.377308 0.166139 0.0247819 
0.236176 -0.0630859 0.0224332 
0.0905536 -0.108407 0.0753533 
0.294732 -0.0291447 0.0504905 
0.248669 -0.398885 -0.0550796 
0.413513 0.17354 0.210072 
0.143274 -0.340043 -0.328884 
0.0282952 0.43254 -0.0182698 
0.418225 0.273578 0.11938 
0.196838 0.0454774 0.297587 
0.10235 0.0168135 0.280943 
-0.0136784 -0.108533 0.0953226 
0.194593 0.43362 -0.0647127 
0.17727 0.485115 0.163676 
0.317364 0.237611 0.332469 
0.0398165 -0.489259 0.0443803 
0.38258 -0.416281 -0.092292 
0.15134 -0.152474 -0.00228351 
0.339102 0.0700637 0.238534 
0.242728 -0.0635685 0.0948966 
0.15925 0.488889 0.1328 
0.191514 -0.0199137 0.28436 
0.358436 0.314226 -0.0163425 
-0.0304768 0.0466373 -0.0864736 
0.0864394 0.48244 0.0267985 
0.286017 -0.451092 -0.107582 
0.369223 0.240211 -0.0133474 
0.107708 0.174374 0.318199 
0.207802 -0.352891 -0.291942 
0.122521 0.0117804 -0.055214 
-0.0248307 -0.400094 -0.271557 
0.367541 -0.321155 -0.195071 
0.245017 0.154615 0.332937 
0.0286539 -0.0608094 0.166419 
-0.032669 0.398712 0.0377806 
0.0425875 0.4446 0.224898 
0.0436241 -0.477493 -0.000515101 
0.298045 -0.421666 -0.208862 
-0.012568 0.37788 -0.0374671 
-0.293574 -0.394915 -0.246097 
-0.0216643 -0.478717 0.0163933 
0.0524424 0.0268547 -0.101906 
0.116853 -0.47476 0.0931168 
0.199035 0.0171213 0.296688 
0.188557 0.459735 -0.0351328 
0.321595 -0.393458 -0.0329137 
-0.0412281 0.04945 -0.0824728 
0.192288 -0.0318407 0.273734 
0.246543 0.0102056 -0.000661511 
0.285386 -0.0253544 0.165615 
0.35928 0.375418 0.0779301 
9.58672e-005 -0.424341 -0.176055 
0.377764 0.367229 0.125398 
0.383323 -0.372235 -0.19112 
0.422546 0.170232 0.175913 
0.0268231 -0.429195 -0.159739 
0.0745477 0.472563 0.198015 
-0.298712 -0.398971 -0.232782 
0.11974 -0.079819 -0.027593 
0.232997 0.190316 0.349389 
0.138068 -0.406403 -0.262249 
0.0563739 -0.0938828 0.112569 
-0.406024 -0.440818 -0.0983574 
-0.116311 0.254301 0.0377174 
-0.0532034 0.0481815 0.12374 
0.0911486 0.484835 0.165946 
-0.257106 -0.431149 -0.139867 
-0.275482 -0.342654 -0.285058 
-0.107646 0.0330104 -0.00827352 
0.251239 -0.0162061 0.23004 
0.226422 -0.0327872 0.220913 
0.0542475 -0.447559 -0.102937 
0.373808 0.144793 0.0452551 
0.309966 0.0863472 0.285001 
-0.4305 -0.412206 -0.119462 
0.337906 -0.179738 -0.0629838 
-0.0213603 0.432917 0.123851 
0.200354 -0.405663 0.057287 
7.38788e-005 0.403381 -0.033091 
0.393451 0.218552 0.245983 
-0.00935227 -0.415114 -0.211132 
-0.244683 -0.387851 -0.299537 
0.39714 0.135134 0.100136 
-0.226859 -0.425432 -0.155482 
0.0433371 -0.457018 -0.0610871 
-0.126585 -0.0085071 0.00581238 
0.29274 -0.0216208 0.0458395 
-0.256602 -0.428598 0.0138824 
-0.0769752 0.123801 0.105365 
-0.0619733 -0.0541738 0.0933427 
0.187958 -0.0610787 0.20092 
0.219316 -0.403473 -0.264612 
0.0882137 0.469 0.00672991 
0.131093 0.121057 0.309377 
0.111172 0.460725 -0.0272837 
-0.227687 -0.4172 -0.188143 
0.155133 0.362021 -0.106732 
-0.0590177 0.354461 0.177776 
0.150391 0.313709 -0.118152 
0.325221 0.40937 0.124481 
0.111715 -0.0676926 0.240149 
0.195554 -0.453172 0.0349456 
0.221142 0.23394 0.35724 
-0.059386 -0.47001 -0.0212664 
-0.305105 -0.290214 -0.247725 
0.203127 0.0759214 0.301687 
0.320654 0.082332 0.0419297 
-0.373354 -0.42695 -0.150448 
-0.0885856 0.093876 0.0270165 
0.114478 -0.479607 0.0901687 
0.203322 -0.442095 -0.12205 
0.00269371 -0.38679 -0.324636 
0.25431 -0.0264222 0.0140015 
0.0939701 0.483369 0.177904 
0.349135 0.0796456 0.0684724 
0.0846957 0.450362 0.236598 
0.124287 0.488605 0.156133 
0.328767 -0.428545 -0.188932 
0.390957 0.376558 0.170512 
0.078507 0.000477404 -0.100863 
0.249555 -0.346701 -0.258413 
0.142696 -0.0297922 0.278113 
-0.105351 -0.478203 0.0250402 
0.113072 0.181132 0.32432 
0.0499295 -0.0845451 0.149624 
0.306142 0.369864 -0.0301452 
0.319202 -0.270246 -0.0321711 
-0.33375 -0.447433 -0.0731624 
0.081522 0.487643 0.0793691 
0.15918 0.268127 0.351307 
-0.0595272 -0.46063 -0.0462742 
0.0978653 0.495048 0.0715153 
0.365824 0.0719654 0.100658 
-0.0371734 0.403274 0.0645134 
-0.0296231 0.415873 0.179746 
0.128347 0.417141 -0.0887517 
-0.0314059 0.103922 0.165279 
0.0640301 0.480935 0.0701481 
0.151476 0.367397 0.317182 
0.382484 0.160856 0.268296 
-0.183304 -0.0426522 -0.0482267 
-0.280089 -0.403128 -0.0533714 
0.296976 0.0850389 0.00639195 
-0.0534112 -0.42212 -0.178248 
0.397882 0.319277 0.054641 
0.052404 0.0897984 0.254688 
0.129642 0.400005 -0.0958148 
-0.43043 -0.381345 -0.132077 
0.390531 -0.419829 -0.176426 
0.141213 0.134726 -0.0778756 
0.321634 -0.306809 -0.227496 
0.134632 -0.446029 -0.120726 
0.170096 -0.478119 0.00303428 
-0.298505 -0.381102 -0.249042 
0.199711 -0.0105632 -0.0172688 
0.0115822 0.300516 -0.0996992 
0.0842613 -0.0709198 0.218516 
-0.084797 -0.396415 -0.287008 
-0.332843 -0.447184 -0.0506985 
0.231516 -0.0579326 0.0142548 
0.108051 0.478188 0.20972 
-0.131667 -0.418142 -0.204949 
-0.143305 -0.486094 0.0609615 
0.377136 0.192105 0.275335 
-0.198014 -0.429389 -0.152938 
0.100106 -0.0406682 0.262698 
0.0445078 -0.383432 -0.328098 
-0.16114 -0.44635 -0.100859 
-0.429941 -0.388514 -0.15705 
0.315936 -0.454626 -0.052304 
-0.0452361 0.332142 -0.0032027 
0.00872826 0.449738 0.0405292 
0.0894627 -0.102398 0.066538 
-0.0438225 0.0840371 0.148134 
0.00783682 0.0400518 -0.107135 
0.234627 -0.388495 0.026135 
0.0604363 -0.234936 0.0881407 
0.337631 -0.300006 -0.217601 
-0.417638 -0.416965 -0.179091 
0.199607 0.0260115 -0.0285007 
0.351975 -0.408134 -0.224563 
-0.168679 -0.433669 -0.137684 
-0.37996 -0.342684 -0.220108 
-0.080168 -0.483797 0.0398913 
-0.114623 -0.453986 0.101024 
-0.19355 -0.468228 -0.0073683 
0.108794 -0.471439 0.0969615 
0.0904315 -0.35235 -0.340531 
0.0354706 0.463936 0.0331738 
0.00922659 -0.181292 0.0779556 
0.237704 0.0411616 -0.014669 
-0.146758 -0.451632 -0.0853306 
-0.383299 -0.445573 -0.0518998 
0.164345 -0.403833 -0.259132 
0.0491228 -0.412771 -0.220243 
0.0608371 0.176108 -0.115811 
-0.207272 -0.482319 0.0489218 
-0.153648 -0.461488 -0.0289216 
0.0528798 0.475134 0.165616 
0.0500855 -0.445662 -0.10791 
0.236246 0.00780859 -0.00361876 
0.342387 0.356782 0.269473 
0.141317 0.154448 0.31618 
0.349115 -0.330704 -0.215323 
-0.163234 -0.417014 -0.204723 
-0.0155078 0.0108229 0.16125 
0.0352305 0.463065 0.179896 
0.144749 0.460253 0.246296 
0.392283 -0.406199 -0.143715 
0.0539494 -0.125772 0.0667875 
-0.0859395 -0.106978 0.0698354 
0.166103 0.0761201 0.308376 
0.117595 -0.0471968 -0.152848 
0.210843 0.389585 0.307248 
-0.271201 -0.374608 -0.291012 
0.285375 0.303271 0.337555 
0.296423 0.117743 -0.012788 
0.163747 -0.457686 0.0770515 
-0.290848 -0.413506 -0.206346 
0.407527 0.238732 0.0523446 
-0.363495 -0.379047 -0.0317016 
0.0561619 0.460782 0.00409509 
0.203245 -0.0459557 -0.00323919 
0.412925 0.277791 0.172623 
0.121062 -0.0813481 -0.0123921 
0.360731 0.241352 0.296473 
0.383965 -0.330409 -0.164499 
0.23557 -0.440911 -0.134827 
-0.36674 -0.447197 -0.086703 
-0.0568535 0.375362 0.162764 
0.073159 0.201243 -0.125297 
-0.397432 -0.38179 -0.218377 
0.151816 0.410323 -0.0912433 
0.137999 0.423555 0.284685 
0.259825 -0.319127 0.0137886 
-0.0251701 0.368604 -0.0255715 
0.119469 0.255489 0.344166 
0.0589942 0.400542 -0.0733076 
0.101793 0.485253 0.168841 
-0.00430276 0.0885345 0.205079 
0.148594 -0.103459 0.194993 
-0.400113 -0.430974 -0.126052 
0.247229 -0.356793 0.0246602 
0.332106 0.254357 0.32146 
0.0761497 0.0153967 0.26753 
-0.30897 -0.199546 -0.210253 
-0.0646263 0.037822 0.107225 
-0.0452236 -0.388651 -0.310699 
0.176277 -0.414694 -0.220155 
-0.207759 -0.462154 -0.0397996 
-0.0985529 -0.483177 0.0370633 
-0.0185519 -0.439905 -0.130144 
-0.336598 -0.412725 -0.2121 
0.133162 -0.429895 -0.170984 
0.00134744 0.0774947 0.197883 
0.0921616 -0.434204 -0.153254 
-0.0441019 -0.445117 -0.0953416 
0.302024 -0.444785 -0.134174 
-0.0864135 0.0528546 0.0698382 
0.0266233 -0.466636 -0.03736 
-0.000430794 0.44918 0.10478 
-0.249032 -0.423653 0.0309814 
-0.109442 -0.452346 -0.0674313 
0.336838 0.13321 0.294982 
0.0670285 0.485464 0.0793014 
0.120588 -0.417196 0.104195 
0.413798 0.222088 0.0770638 
0.147824 0.377146 0.31531 
-0.246358 -0.470114 -0.00461574 
0.161472 0.40196 -0.0918605 
-0.11633 -0.396113 -0.275617 
0.0629132 -0.450274 0.11184 
-0.0176441 0.427763 0.0394372 
0.376228 -0.439018 -0.156382 
0.283565 -0.41952 -0.221473 
0.0685536 -0.497731 0.0825871 
0.387915 -0.308786 -0.151272 
-0.0430638 0.098857 0.149571 
0.169999 -0.319184 -0.313879 
-0.321559 -0.291751 -0.230843 
0.228757 -0.0213868 0.00348693 
0.280721 -0.455537 -0.0895474 
0.181132 -0.389722 -0.31448 
0.115338 -0.446346 -0.113641 
-0.0864906 0.0385804 0.0747524 
-0.426802 -0.425433 -0.137158 
0.175661 -0.0496017 0.236874 
-0.107632 -0.394134 -0.28067 
-0.00151145 0.451309 0.114403 
0.36498 0.366968 0.106305 
0.219883 0.460296 0.196078 
0.256869 -0.0567519 0.167775 
-0.275818 -0.395986 -0.260899 
0.36704 0.369822 0.115458 
0.0843375 0.0422244 0.277082 
-0.239713 -0.474149 0.0154157 
-0.189599 -0.397444 -0.263766 
0.082196 -0.020821 0.263443 
0.000650691 -0.461712 -0.0513628 
0.0707429 -0.442059 -0.132125 
0.311847 0.255476 0.335026 
-0.307496 -0.436466 -0.112709 
-0.383414 -0.433634 -0.0522396 
0.0688199 -0.39195 -0.299984 
0.327746 -0.337636 -0.229899 
0.158141 -0.115909 0.0665459 
0.0134401 -0.043285 0.163165 
0.00186385 0.432233 0.210396 
-0.344492 -0.331667 -0.223398 
0.173382 -0.413806 -0.228983 
-0.0376041 0.0778088 -0.0627326 
0.02356 -0.449063 -0.103825 
-0.426397 -0.356565 -0.0988577 
-0.0398817 0.104108 0.158525 
0.167402 -0.454256 0.072596 
0.0641696 0.0938311 0.266809 
0.303568 -0.0276388 0.105523 
-0.25023 -0.465834 0.0125332 
0.0834609 0.46577 -0.00802191 
-0.372281 -0.283865 -0.207376 
0.158239 -0.0528688 0.255724 
0.195389 0.308903 0.348099 
0.211601 -0.395282 -0.288516 
0.245032 -0.0685656 0.0385065 
0.131596 0.0739997 0.305573 
0.0420852 -0.444491 -0.12111 
0.278816 -0.00602932 0.0240417 
-0.3325 -0.427037 -0.155964 
0.169939 -0.454891 -0.0739913 
0.395991 0.323099 0.140902 
-0.108866 -0.485204 0.0429075 
-0.42507 -0.38233 -0.107772 
0.320817 0.0294505 0.0887561 
0.160055 -0.401194 -0.266867 
0.14358 0.496966 0.0668055 
0.0582534 0.0491309 -0.0892043 
-0.265099 -0.446439 -0.0263467 
0.133737 0.460412 0.239155 
0.418009 0.161039 0.189431 
-0.0560444 -0.488542 0.0498657 
-0.118454 -0.388409 -0.313956 
0.307205 0.428917 0.114052 
-0.286865 -0.394648 -0.0208286 
0.0519596 -0.13239 0.0655055 
0.269987 0.439265 0.15229 
0.221985 -0.422902 0.00944079 
-0.0129578 0.123102 -0.0743889 
0.191308 0.333068 0.345628 
0.0465391 0.378722 0.279839 
-0.430638 -0.409001 -0.149608 
0.256826 0.300365 0.349635 
-0.408502 -0.434159 -0.0705243 
0.0476849 -0.491912 0.0504329 
0.193236 0.444192 -0.0534735 
-0.334648 -0.42175 -0.17798 
0.0747505 -0.0842492 0.191445 
-0.0647863 -0.459556 -0.0486618 
-0.133467 -0.43953 -0.122998 
-0.105784 0.0314958 0.00118283 
0.160132 -0.331561 0.0836065 
-0.00202348 0.349065 -0.0541311 
0.416189 0.239774 0.0719842 
0.0877226 0.494041 0.0925923 
0.379097 -0.34644 -0.182891 
0.0676198 -0.460016 -0.0554997 
-0.0628922 -0.428339 -0.161062 
-0.090256 -0.409624 0.113924 
0.368259 -0.439643 -0.144694 
0.299829 0.0719212 0.268619 
-0.413331 -0.260154 -0.152249 
0.127611 -0.0426804 -0.131037 
0.18653 -0.0749952 -0.108744 
0.0650638 -0.491138 0.0605209 
-0.280261 -0.436547 -0.130603 
-0.152604 -0.438708 -0.112802 
-0.236251 -0.476317 0.0250914 
0.313615 0.0849917 0.0292746 
0.344918 0.117214 0.279644 
0.239746 0.458055 0.167763 
0.240037 0.00262946 -0.0027678 
0.168017 -0.0491922 0.259511 
0.0924087 -0.183088 0.060391 
0.121658 0.428711 0.274702 
-0.0972317 0.301378 0.107455 
-0.176517 -0.452109 -0.0654342 
0.33676 -0.389461 -0.2354 
0.385623 -0.390599 -0.101815 
0.272418 0.449924 0.027804 
-0.0187581 0.393308 -0.00155777 
0.245913 -0.402501 -0.0378712 
0.357229 0.205807 -0.0127253 
0.399787 0.121662 0.184901 
0.148788 -0.13347 0.157737 
0.212973 -0.448246 -0.0165047 
0.0450522 0.271744 0.316502 
-0.434256 -0.339781 -0.108865 
-0.0114295 0.136456 0.235202 
-0.320329 -0.442832 -0.0917348 
-0.112886 -0.441923 -0.1222 
0.216019 -0.404508 0.0372546 
0.132259 -0.0792657 -0.00412515 
0.145627 0.0354746 -0.0518521 
-0.300135 -0.274355 -0.248256 
-0.237572 -0.477614 0.0200842 
0.0167804 0.431156 0.223407 
0.378493 0.155698 0.040616 
0.175541 -0.455875 0.0665117 
0.0732463 0.0504758 -0.0852111 
0.174794 -0.108948 -0.0583657 
-0.23284 -0.44593 -0.0890819 
-0.356639 -0.415935 -0.188783 
-0.182957 -0.43441 -0.127065 
0.359202 -0.28916 -0.0594427 
0.40975 0.214563 0.223329 
0.305349 0.411521 0.168362 
0.238362 -0.298533 -0.269456 
-0.171021 -0.400929 -0.250777 
0.373049 0.0970166 0.0890974 
0.245387 -0.0481957 0.0218022 
0.143188 -0.442085 -0.131605 
0.15859 0.467125 -0.0256671 
0.120791 -0.476758 0.00658216 
0.215431 0.462139 0.192426 
0.0204731 0.394807 -0.0504546 
0.0526718 0.443248 0.233964 
0.0235734 -0.444827 0.110553 
0.0681365 0.01769 -0.101285 
0.245171 -0.399342 -0.249316 
0.301917 0.316146 -0.0599545 
-0.0448164 0.279244 -0.0911709 
0.137555 0.125138 0.31458 
0.250526 -0.388878 -0.245416 
-0.0487993 -0.0706761 0.101428 
0.27501 0.359351 0.302185 
0.340765 0.232186 0.317894 
-0.174181 -0.435355 -0.139298 
0.225968 0.0957628 0.319393 
0.0682995 0.489152 0.0877154 
0.368167 0.224116 -0.00255959 
0.36474 -0.418527 -0.0718726 
-0.0620058 -0.42785 -0.166785 
0.21283 -0.0961533 0.0964436 
0.121208 -0.0940175 0.0136428 
0.0788688 -0.452484 -0.0870767 
-0.291595 -0.365557 -0.262898 
-0.424574 -0.413016 -0.185895 
0.312213 0.0506017 0.165712 
0.0841043 -0.496893 0.0820161 
0.179911 -0.484617 0.0188538 
0.281099 -0.43324 -0.0537706 
0.169658 -0.487398 0.0250199 
0.161446 -0.454884 -0.0795822 
-0.0032962 -0.440353 -0.128246 
-0.0210384 0.42959 0.132936 
0.340376 -0.430059 -0.170186 
0.218891 0.389513 -0.0854837 
0.227695 0.338514 -0.094975 
0.163727 0.0523706 0.306275 
0.082698 0.131519 -0.0870624 
0.0166617 0.166989 -0.08737 
-0.0224102 0.431636 0.113697 
0.325915 -0.28464 -0.221414 
-0.0213867 0.41729 0.1928 
0.176301 0.448876 0.246425 
0.242058 -0.403645 -0.0223635 
-0.332821 -0.401076 -0.234521 
0.0951787 0.4956 0.115701 
0.20361 -0.0783635 -0.123576 
0.221221 0.473114 0.123234 
0.285326 -0.0388762 0.221669 
0.161374 -0.116031 -0.0425213 
0.169474 -0.130588 0.106605 
-0.122132 -0.405998 -0.250747 
0.166945 -0.412152 -0.24171 
-0.255037 -0.461109 -0.0320717 
0.253477 0.0386951 0.238297 
-0.178903 -0.46602 0.0846838 
0.127479 0.434404 -0.0754442 
0.166065 0.0850079 0.311441 
-0.0514548 -0.484251 0.0920579 
0.334866 0.0773434 0.251751 
0.144611 0.0514505 0.301505 
0.375427 0.138198 0.264824 
0.211382 -0.362975 -0.291845 
0.213924 0.395662 -0.0854369 
-0.212358 -0.48182 0.0471499 
0.244538 0.360492 0.323971 
0.275048 0.342998 -0.0711471 
-0.136217 -0.393878 -0.280906 
-0.0618786 -0.415578 -0.209668 
0.433321 0.215404 0.150527 
0.428176 0.231902 0.116214 
0.245775 -0.442945 -0.129609 
0.19919 0.484059 0.130816 
-0.0319913 -0.47354 0.00195763 
0.243644 0.322855 0.34038 
-0.260968 -0.459375 -0.0484668 
-0.0288084 -0.302253 -0.324367 
-0.173925 -0.466283 -0.0292302 
0.107036 0.238718 0.343244 
0.0048049 -0.0407064 0.156671 
0.341398 0.382237 0.156736 
0.0214888 0.458022 0.051999 
0.349205 -0.355946 -0.0445026 
0.207744 -0.412525 0.0385592 
0.306397 -0.447199 -0.121267 
0.0123284 -0.0482883 0.15448 
0.0898723 -0.0897719 0.195503 
0.380427 0.0960325 0.194768 
0.112894 0.482339 0.0163895 
0.334812 0.220759 0.324478 
0.112009 -0.0994607 0.0197921 
0.101019 0.081403 0.289993 
-0.0974519 -0.0411068 0.0683977 
0.358373 0.377425 0.110568 
0.282922 -0.365964 -0.228614 
-0.0107173 0.104399 0.193585 
0.299149 -0.045204 0.0836895 
-0.366557 -0.376729 -0.234223 
0.181891 -0.0707897 -0.154713 
-0.0844422 0.0753876 0.0596355 
0.0434177 -0.410649 -0.233419 
-0.426844 -0.409374 -0.156376 
0.298037 0.127882 -0.0163341 
-0.248366 -0.38655 0.052522 
0.267934 0.348189 -0.0732634 
0.347085 0.388551 0.086773 
0.236195 0.094369 0.321469 
0.35647 0.11249 0.0629794 
0.370435 0.369992 0.119234 
0.179017 -0.213463 0.00704693 
0.0185584 -0.452609 0.104192 
0.073448 0.476252 0.17749 
0.290321 0.0844366 0.292417 
0.386845 -0.320795 -0.0994243 
0.00437838 0.446743 0.0432409 
0.0353507 0.435794 0.238628 
0.40349 0.137306 0.107113 
0.177052 -0.444405 0.0652813 
0.0576642 -0.465336 -0.0302459 
0.333873 0.136612 0.00827747 
0.0387967 0.392788 0.266283 
-0.313991 -0.301721 -0.23982 
0.0294207 0.380337 0.267354 
0.243263 -0.093767 -0.116415 
0.18817 -0.179611 -0.0128826 
-0.16867 -0.472769 0.0108805 
0.245344 0.292348 0.354933 
0.235794 0.0416478 -0.020076 
0.118174 -0.473108 -0.0128667 
0.408772 0.191357 0.222086 
-0.0912043 -0.470564 -0.00165931 
0.148636 -0.122107 -0.0336623 
0.0587725 -0.486497 0.0297389 
-0.361206 -0.39008 -0.238328 
0.0290573 0.424652 0.244736 
0.0866342 0.490149 0.0863879 
-0.323969 -0.384642 -0.227179 
-0.0636952 0.198614 0.193852 
-0.0876844 -0.409048 -0.225402 
0.131559 -0.0632008 0.249999 
-0.228668 -0.430619 0.0564493 
0.174168 0.0403918 -0.0460235 
0.180765 0.135485 0.31914 
-0.121887 -0.431093 -0.159133 
0.425144 0.244104 0.145876 
0.425908 0.244187 0.109228 
0.420201 0.277589 0.123275 
-0.293516 -0.373911 -0.255652 
-0.204942 -0.413658 -0.206406 
-0.0554295 0.10685 0.12844 
-0.076251 0.334159 0.199404 
0.0373412 0.440704 -0.00729758 
-0.0407288 0.0688149 0.149528 
0.278784 -0.0495799 0.180873 
0.126555 0.105274 -0.0660653 
0.360915 -0.319896 -0.196245 
-0.0409804 0.389405 0.0527263 
-0.194605 -0.419256 -0.182799 
0.263818 -0.0203946 0.0168023 
0.323022 -0.450114 -0.111138 
-0.0956292 -0.454612 -0.0602673 
-0.0126329 -0.409734 -0.224604 
0.113083 -0.121891 0.139502 
0.0798479 -0.398763 -0.271876 
0.297875 -0.360613 -0.235242 
0.278342 0.223482 0.352185 
0.338306 0.146165 0.00331085 
0.199694 0.343104 0.338002 
0.11051 -0.402031 -0.263559 
-0.0197944 -0.433594 -0.143352 
0.0569862 -0.430439 -0.157961 
0.135405 0.486649 0.158188 
0.32783 -0.411752 -0.0396012 
0.212298 -0.0475106 0.000928451 
0.338277 0.0626958 0.175272 
-0.251823 -0.437657 0.011488 
0.319431 0.0820929 0.26716 
-0.414941 -0.285117 -0.172054 
-0.236504 -0.397223 -0.263669 
0.348756 0.151033 0.298952 
0.279694 0.356273 0.300731 
0.168789 -0.093132 0.0194413 
-0.283861 -0.386554 -0.266617 
0.0758477 0.477542 0.027847 
-0.0925956 -0.436761 -0.124069 
0.110392 -0.114479 0.174893 
-0.0493196 0.379523 0.0545051 
0.165583 0.495019 0.0790375 
0.225762 -0.0501286 0.00832884 
0.231962 -0.431614 -0.160384 
0.0758198 -0.392578 -0.300958 
0.211145 0.0446574 0.290166 
0.229599 0.445376 0.236944 
0.217646 -0.111816 -0.196504 
0.17738 -0.409392 -0.251895 
0.231773 0.460259 -0.00875999 
-0.232666 -0.421401 -0.185631 
0.304615 -0.424393 -0.0419719 
0.217512 -0.0867076 0.0903287 
0.332705 0.268159 0.317614 
0.212311 -0.433428 0.0190977 
0.184426 -0.420841 -0.214815 
0.0116199 -0.42594 -0.173109 
0.00911954 0.0962353 -0.0863474 
0.394786 0.304033 0.0401993 
0.318215 0.183398 0.330284 
-0.0152849 -0.467634 -0.0169932 
0.262577 -0.20241 -0.0130088 
0.103652 -0.478882 0.0123582 
0.0691359 -0.127254 0.0568413 
0.14714 -0.113206 0.0576664 
0.0589248 0.448285 -0.0195255 
0.206496 -0.436419 0.0178095 
0.126477 -0.407831 -0.254053 
-0.0478197 -0.358254 -0.354846 
0.168401 0.0446652 0.30657 
0.216371 0.0328997 -0.0223681 
0.130722 0.0761929 -0.0630197 
0.224212 -0.427111 -0.1854 
0.145081 -0.0622774 0.244553 
0.250552 0.455037 0.14967 
0.137732 0.40148 0.300239 
0.181122 0.158617 0.326054 
-0.147122 -0.456113 -0.0561569 
0.253613 -0.0421117 0.017665 
0.383441 0.123399 0.0909618 
0.229876 -0.0537577 0.205598 
-0.209674 -0.458642 0.0661206 
-0.336357 -0.310486 -0.216022 
0.133894 0.461733 -0.0345019 
-0.363967 -0.361416 -0.230571 
-0.272288 -0.407893 -0.00361749 
-0.148641 -0.422209 -0.174292 
-0.282077 -0.42221 -0.184451 
0.174029 0.475131 0.185072 
-0.388252 -0.348292 -0.0365871 
0.0759146 -0.104159 0.110945 
-0.323576 -0.374064 -0.227173 
0.104355 -0.490471 0.0396805 
-0.06221 -0.402581 -0.252256 
0.342816 -0.428871 -0.192555 
-0.413793 -0.403957 -0.0815534 
0.0272985 0.0492799 0.230049 
0.199742 0.435456 0.267077 
0.234588 -0.0435136 0.0109065 
0.106932 0.483645 0.0263305 
0.258487 -0.435006 -0.158997 
0.0601756 -0.414608 -0.220392 
-0.397833 -0.34419 -0.209907 
-0.236026 -0.384944 -0.306904 
0.0836996 0.0104855 -0.0905591 
-0.280023 -0.414204 -0.19617 
0.339919 -0.373937 -0.0408009 
0.235446 0.400711 0.285994 
0.177755 -0.44462 -0.120715 
0.0643384 0.409294 -0.0744614 
0.0599351 0.0799052 0.262282 
0.396291 0.319273 0.201431 
0.355428 0.0887679 0.241335 
0.184783 -0.478469 0.000106381 
0.410632 0.237982 0.205776 
0.142419 0.480947 0.00721328 
0.0185691 -0.399727 -0.275936 
-0.0912303 0.287991 -0.117747 
0.177278 0.277093 0.356157 
0.175687 0.0167425 -0.0373115 
0.0497532 0.344607 -0.0975069 
0.26681 0.425546 0.221858 
0.057061 -0.390915 -0.304309 
-0.083611 0.0618689 0.0664491 
-0.00353055 -0.467494 0.0983309 
0.377974 -0.303 -0.17286 
0.21981 0.190627 0.351183 
0.190014 0.170466 0.334446 
0.367451 -0.409742 -0.0663214 
0.343106 0.334978 0.283373 
-0.352191 -0.378504 -0.232976 
-0.333442 -0.436976 -0.0488582 
0.0720376 -0.36043 -0.343641 
0.299335 -0.372292 -0.233909 
0.42963 0.199959 0.125882 
0.0584536 0.0184099 -0.10482 
-0.240242 -0.445779 0.0352742 
0.13667 0.494465 0.0521876 
0.193952 0.312509 -0.116104 
-0.316299 -0.35342 -0.0130622 
-0.0533007 -0.398229 -0.274461 
0.308697 0.146198 0.324212 
0.149706 0.472024 -0.0141446 
0.130902 -0.106856 0.033872 
0.339146 0.0912155 0.256327 
0.406025 0.128535 0.168453 
0.230775 0.109058 -0.0467658 
0.385436 0.106158 0.207054 
0.126376 -0.470373 -0.0175848 
0.0365407 0.427013 -0.0371052 
0.407542 0.21725 0.0660009 
0.105266 -0.112727 0.0172068 
0.122223 -0.123243 0.137727 
0.0778008 -0.0953522 0.170246 
0.365543 -0.399508 -0.214974 
0.125193 -0.459389 -0.0747166 
-0.387298 -0.440987 -0.0985059 
-0.246688 -0.330276 -0.306851 
0.42258 0.161463 0.144191 
0.38039 -0.44245 -0.103634 
0.250232 0.340051 0.335074 
0.382895 0.0885227 0.129248 
0.143005 0.471663 0.224314 
0.281942 -0.315654 -0.00283017 
-0.0649211 0.357818 0.0745808 
0.321487 0.416363 0.108921 
-0.413599 -0.433985 -0.0893112 
0.124544 -0.114304 0.18173 
0.109391 0.182839 0.319475 
0.311289 0.0229097 0.052624 
0.325972 -0.306349 -0.221625 
0.0214933 0.461597 0.148706 
0.0136806 -0.493069 0.063221 
0.145551 -0.0567731 -0.104467 
0.426164 0.199523 0.187115 
-0.0863738 -0.491191 0.0747453 
-0.376938 -0.439611 -0.113853 
0.0822926 0.334408 0.328532 
0.404505 0.192636 0.235016 
0.367261 0.180125 0.293724 
-0.188622 -0.431295 -0.140644 
0.122549 -0.391532 -0.314449 
-0.00636695 0.414698 0.214704 
0.360423 0.145199 0.0167007 
0.203888 -0.449105 0.0163236 
-0.121066 -0.380958 -0.340467 
-0.359876 -0.328084 -0.222395 
0.128367 -0.0996707 0.0216194 
0.118596 -0.148606 0.0159608 
0.0293566 0.434613 -0.00847942 
0.121631 -0.111915 0.0619301 
0.112976 0.445805 -0.0585722 
-0.319279 -0.344334 -0.221443 
-0.201959 -0.409252 -0.22293 
0.105815 -0.414905 -0.229487 
0.00247745 0.450136 0.0998267 
0.0980895 0.347637 -0.110908 
0.181103 0.314069 -0.116592 
0.148005 -0.0506788 -0.113845 
0.179855 -0.103064 0.0385219 
0.205014 -0.434184 -0.167559 
-0.0200842 0.324823 -0.0442586 
-0.144202 -0.407171 0.10642 
-0.288172 -0.406614 -0.239449 
0.0882003 0.48217 0.175169 
0.0949901 0.432077 -0.0674867 
-0.115692 -0.395131 -0.286369 
-0.0024826 0.0727724 0.213805 
0.230429 0.394971 0.299739 
-0.337872 -0.426987 -0.157345 
0.0490278 0.380645 -0.0829266 
0.146092 0.0270397 0.302183 
0.0984303 0.259567 0.334835 
0.305427 0.0534541 0.0349962 
0.342043 -0.221288 -0.183467 
0.0405087 0.469049 0.160055 
0.0612964 -0.472063 -0.0111145 
0.0506721 -0.088142 0.125993 
-0.293259 -0.301103 -0.263444 
-0.410393 -0.393289 -0.204879 
0.293675 -0.385346 -0.0351415 
0.0696268 -0.121933 0.0599938 
0.234081 0.456894 0.170228 
0.327125 -0.175616 -0.160527 
0.418054 0.169893 0.196056 
-0.0200162 0.361745 -0.0303173 
0.161363 -0.0732372 -0.000246891 
0.381579 0.164583 0.0289237 
-0.028354 0.0354007 0.158768 
0.0905633 -0.406679 -0.263074 
0.236001 0.0683209 -0.0297435 
0.377561 -0.350525 -0.193483 
0.241838 -0.407228 -0.0514525 
0.0972524 -0.463629 -0.0566684 
0.378419 0.191563 0.0178927 
0.125086 -0.0415449 -0.0456314 
0.270343 -0.420813 -0.203668 
0.25168 0.281861 0.351646 
0.260525 -0.44043 -0.131738 
-0.189231 -0.466603 -0.0164711 
0.165593 -0.493683 0.0518563 
-0.372177 -0.369027 -0.233035 
-0.130479 -0.412646 -0.209045 
0.380097 0.322258 0.0254644 
0.0147553 -0.462638 -0.0525671 
0.224392 -0.432968 -0.0546361 
0.232832 0.473488 0.0894119 
0.234071 -0.00742367 0.000487893 
0.189858 -0.463365 -0.0545477 
-0.000397584 0.428854 0.00761532 
0.175176 -0.434248 0.0687929 
-0.0330239 0.143273 0.180554 
-0.013446 -0.48184 0.0208577 
0.135719 0.490535 0.0421946 
0.387783 0.329258 0.0507393 
0.0434724 -0.410921 -0.239318 
0.086868 -0.11104 0.152282 
0.128021 -0.428839 -0.173459 
-0.421225 -0.423126 -0.150983 
0.116237 -0.014844 0.285329 
0.278852 0.441246 0.0163805 
-0.0277143 0.0923093 0.222844 
-0.277088 -0.409296 -0.213426 
0.20404 -0.0276531 0.266263 
0.298576 0.255793 0.340271 
-0.0720994 0.14868 0.103457 
0.143523 -0.0509719 0.260313 
0.0279573 -0.476254 0.00044218 
0.248444 -0.0633011 0.130461 
0.176602 0.00215084 -0.0346058 
0.156032 0.0948773 0.31587 
0.25736 -0.450929 -0.0832804 
-0.0255831 0.0744294 0.167565 
0.130688 0.483239 0.0188842 
-0.108928 -0.492952 0.0702077 
-0.27545 -0.44215 -0.108039 
0.251606 0.0288665 -0.00690445 
0.298661 0.296574 0.333705 
0.0307616 0.377972 0.272884 
0.0624118 -0.409665 -0.243026 
0.163904 -0.448454 -0.103918 
0.236455 0.373576 -0.0816698 
0.0508674 -0.42539 -0.181756 
-0.0644127 -0.104514 0.0745063 
0.288904 0.0190498 0.225502 
-0.0444542 0.352972 -0.00366346 
0.126899 0.0411481 0.300446 
0.332804 0.389676 0.178745 
0.105025 0.493972 0.092225 
0.115437 -0.102086 0.0306711 
0.156562 0.159316 0.322575 
0.144549 -0.118853 0.0819575 
-0.0469723 -0.393134 -0.300079 
0.023925 -0.0584469 0.170102 
-0.384625 -0.198816 -0.138945 
0.0420692 -0.36004 -0.352303 
-0.0400624 -0.461523 -0.0500883 
0.394247 -0.403903 -0.161428 
0.363313 -0.3421 -0.200177 
0.158388 0.497717 0.0701994 
0.172587 0.474405 -0.00137529 
0.0235606 0.401858 0.253912 
-0.426727 -0.381577 -0.160294 
-0.0960912 0.0309959 -0.0658746 
0.273565 -0.429703 -0.0593198 
-0.0134023 -0.490565 0.0685836 
0.271775 -0.301115 -0.23697 
0.273831 0.434002 0.184094 
0.285063 -0.05227 0.055426 
-0.185909 -0.401657 -0.254402 
0.0978422 0.403928 0.290448 
-0.00299378 0.0456255 -0.0986435 
0.151848 -0.488452 0.0422633 
-0.338191 -0.440238 -0.107848 
0.118944 0.0425443 0.294349 
-0.204619 -0.458256 0.0692821 
-0.0391822 -0.374325 -0.352372 
-0.198266 -0.477559 0.0154877 
0.218722 -0.410223 -0.252284 
-0.146021 -0.48819 0.0889878 
-0.115961 -0.37662 -0.347678 
0.127393 -0.19741 0.0412248 
0.375945 -0.43353 -0.16057 
0.0258331 -0.427795 -0.165356 
0.158364 -0.119796 0.0833245 
0.271227 -0.402349 -0.0492448 
0.321445 0.390656 0.167595 
0.236503 -0.420632 -0.0737711 
0.0971826 -0.103921 0.173342 
-0.0311338 0.413207 0.0684855 
-0.0303641 0.417153 0.0579871 
-0.387172 -0.436986 -0.0554754 
-0.166463 -0.412708 -0.218479 
0.296266 0.0311013 0.175325 
-0.184674 -0.396956 -0.266251 
0.183362 0.365234 0.324573 
0.076058 0.463111 0.225172 
-0.369931 -0.441969 -0.0895381 
0.200884 -0.45791 0.0168266 
0.424457 0.257108 0.134668 
-0.0783602 -0.493251 0.0653023 
0.0363691 -0.071723 0.170663 
0.0634453 0.473593 0.176264 
0.375252 0.343227 0.0478328 
-0.165637 -0.481817 0.0802187 
-0.150693 -0.477495 0.0191222 
-0.427048 -0.339861 -0.152702 
0.260211 -0.0700822 0.0627765 
-0.0586213 -0.441157 0.106894 
0.118322 -0.0650896 -0.0495011 
0.0888708 0.386584 -0.0963831 
0.0878902 0.435717 0.260441 
0.0178153 0.445661 0.0133397 
-0.0419164 -0.454909 -0.0665859 
-0.236381 -0.441795 0.0463119 
0.408812 0.13303 0.143707 
0.163408 0.488711 0.0308323 
0.085105 -0.421737 0.11288 
-0.00448926 0.0912289 0.194179 
-0.431471 -0.39578 -0.135586 
0.22942 0.475754 0.0536819 
0.355962 -0.338565 -0.0542159 
-0.00460693 -0.425771 -0.185163 
-0.127604 -0.106975 0.0506539 
-0.299571 -0.380513 -0.0321439 
0.331712 -0.341455 -0.226154 
0.360395 0.37218 0.184359 
0.135281 -0.403682 -0.257011 
0.332385 0.0885943 0.262757 
0.162026 0.471512 0.207824 
0.381231 0.113615 0.229729 
0.194754 0.477096 0.146109 
0.18515 -0.483483 0.0162035 
0.196617 0.482299 0.141317 
0.0316012 0.335303 -0.0902598 
0.00365626 0.423102 0.219546 
0.0371819 -0.139783 0.067198 
0.0527519 -0.479399 0.0176917 
0.156919 -0.0776754 0.000789278 
-0.262952 -0.42678 -0.153552 
0.338693 -0.350331 -0.0408779 
0.350124 0.388562 0.109585 
-0.12812 -0.440757 -0.12077 
-0.422239 -0.360417 -0.0843463 
0.389696 0.216508 0.254353 
0.265112 0.456422 0.0954528 
0.216593 -0.405327 -0.255667 
0.103508 0.233576 -0.12622 
-0.207299 -0.390113 -0.298093 
0.416338 0.287787 0.105849 
0.260262 -0.364555 -0.232029 
0.146135 0.113701 -0.0868911 
0.040863 -0.135598 0.0707978 
0.0839202 0.386777 -0.0941132 
0.188633 -0.043782 0.24231 
0.348579 0.186004 -0.0285501 
-0.266474 -0.432665 -0.14525 
0.313895 -0.342669 -0.0246256 
0.303765 -0.0419021 0.0921641 
0.00932367 0.411142 0.235956 
-0.283782 -0.354015 -0.278915 
0.289582 0.252497 0.345386 
0.218567 -0.08905 0.0851609 
0.381585 -0.406901 -0.0886577 
0.262354 0.0105345 0.233218 
0.0373374 0.439036 -0.013931 
0.195227 -0.416902 0.0574928 
-0.16159 -0.435607 -0.131676 
0.129893 -0.407937 -0.259132 
-0.0748477 0.338982 0.0930567 
0.388147 0.278475 0.0260179 
-0.311662 -0.325225 -0.236981 
0.111532 0.365505 0.313436 
-0.104699 -0.387957 -0.30791 
0.204231 -0.259959 0.029903 
-0.00597079 0.440459 0.0396427 
-0.0870715 -0.174819 0.08805 
-0.0683987 0.0195667 0.0955707 
0.343823 -0.183336 -0.133242 
0.165895 -0.0952679 0.196056 
0.335086 0.40057 0.108907 
-0.157007 -0.392154 -0.293222 
0.305181 0.08277 0.285245 
-0.00868116 -0.462942 -0.0383415 
-0.06516 -0.3993 -0.262953 
0.00617066 -0.384878 -0.330162 
0.229733 0.471931 0.0787057 
-0.258509 -0.397055 -0.26557 
0.140214 0.0363054 0.302985 
0.384275 -0.402019 -0.0995988 
0.290432 0.203338 -0.0841199 
0.0136135 0.450335 0.0443855 
0.275607 0.0537348 -0.000184571 
0.380836 0.274577 0.00381628 
-0.382182 -0.387373 -0.038125 
-0.0780686 -0.422319 -0.180211 
0.0874135 -0.473603 -0.0119758 
-0.342026 -0.410125 -0.211717 
-0.0636531 0.0822489 0.113957 
0.0466147 0.0197756 0.246491 
0.373049 -0.29824 -0.171122 
0.281321 -0.0121945 0.0303786 
0.0254519 -0.44298 -0.107067 
0.320364 0.0307726 0.0788799 
0.27635 -0.37492 -0.226176 
0.390887 0.150585 0.247145 
-0.177534 -0.116963 0.0273005 
0.0281472 0.0738968 0.236588 
0.407091 0.222918 0.065245 
0.263661 -0.246802 -0.00502478 
0.29132 0.441575 0.0949481 
0.275579 0.0552802 0.242249 
0.282124 0.00350971 0.0259078 
0.16695 0.448592 0.252108 
0.131659 0.164684 -0.0908254 
0.300991 0.020204 0.134526 
-0.115951 -0.388343 -0.297118 
0.0558236 0.430578 0.255102 
0.191216 0.14574 0.322374 
0.418805 0.157942 0.104953 
-0.367685 -0.201194 -0.168487 
0.0599502 -0.494671 0.0601425 
-0.239396 -0.450443 -0.0676983 
0.243309 0.426464 -0.0471616 
-0.274582 -0.324369 -0.284276 
-0.028163 0.396906 0.197456 
0.0640508 0.435841 -0.0444001 
0.309355 0.40292 0.00221232 
-0.0628429 0.091337 0.108035 
0.100642 0.38238 0.30718 
0.252571 0.461961 0.10155 
-0.0639656 0.0078897 -0.113688 
0.370638 0.0921226 0.204476 
0.0595627 0.000512832 0.256622 
0.0575368 0.473569 0.155932 
0.413213 0.277801 0.0773933 
0.0822181 -0.36672 -0.345705 
0.132965 -0.473413 -0.00872313 
0.0428934 0.00785402 -0.124528 
-0.208073 -0.437288 -0.127532 
0.0311669 0.464809 0.148572 
0.393727 0.140447 0.0814362 
-0.418461 -0.427411 -0.147458 
0.213056 -0.0962172 -0.0828907 
0.171735 -0.135556 0.121197 
-0.156481 -0.414344 -0.217417 
-0.00850547 -0.412177 -0.220643 
-0.24745 -0.438261 0.0276231 
0.0967089 -0.0006204 -0.0894103 
0.156883 0.480855 0.00984701 
0.093798 -0.475409 -0.005662 
0.155717 -0.418888 -0.21929 
0.0771841 -0.281471 0.093018 
0.219548 -0.00369094 0.273836 
-0.133793 -0.419172 -0.195163 
0.242104 0.429405 -0.0426844 
0.307371 0.161145 0.326266 
0.283193 0.1242 0.317263 
-0.0411322 0.0370081 -0.093767 
0.165127 -0.155457 -0.00812594 
-0.328952 -0.360957 -0.225898 
0.322301 0.413895 0.103174 
0.321529 0.0363302 0.0797839 
0.256917 -0.0721215 0.0720489 
-0.218174 -0.465928 -0.0181495 
0.0194099 0.0543734 -0.0986414 
0.0415369 0.060462 -0.0946789 
0.188779 -0.443693 -0.119328 
0.317756 0.243638 0.331796 
0.196477 0.0684369 0.301498 
0.00543983 0.416372 -0.018917 
-0.0174141 0.42832 0.0590925 
0.302729 -0.132992 -0.0786815 
-0.140835 -0.390179 -0.30614 
0.257905 0.363028 0.308992 
0.248426 0.461562 0.00973566 
-0.32589 -0.440151 -0.0533357 
-0.063315 -0.451435 0.104804 
0.336685 -0.326871 -0.224644 
-0.12596 -0.373876 -0.348152 
0.366544 0.0921321 0.215087 
0.345198 -0.454727 -0.093883 
-0.0248625 0.0912772 0.233324 
-0.222684 -0.391856 -0.294361 
-0.283482 -0.22607 -0.243458 
-0.302022 -0.302906 -0.256828 
0.323587 0.172427 0.322844 
0.221894 0.230195 -0.114995 
-0.0623374 -0.493442 0.0811267 
-0.0611729 -0.0262077 0.10442 
-0.322476 -0.331985 0.00766858 
0.122556 -0.48682 0.0847309 
-0.205172 -0.449359 -0.0824512 
-0.375962 -0.414544 -0.203135 
0.106378 -0.436892 -0.148928 
-0.243301 -0.39804 0.0518697 
-0.388346 -0.40896 -0.215495 
-0.00490188 0.0592357 0.191158 
-0.0489199 -0.450199 -0.0760408 
0.224848 -0.421679 -0.199137 
-0.233009 -0.43913 -0.121758 
0.362534 -0.411348 -0.0634427 
0.0901496 -0.187216 0.0653243 
0.225495 0.0474307 0.290567 
0.109552 0.378291 0.307873 
0.13637 -0.481611 0.0240241 
0.0876801 0.440566 -0.0489765 
-0.0817044 0.103618 -0.000484097 
0.168075 -0.105346 0.0468258 
0.235708 -0.327666 -0.268364 
0.245043 0.419369 0.263208 
0.0900406 -0.408864 -0.247845 
0.415959 0.163312 0.207375 
0.344437 0.385156 0.13191 
0.0300827 0.467744 0.0976478 
0.370125 -0.445719 -0.0872739 
0.209038 -0.466106 -0.0383234 
0.0547828 -0.105672 0.0792623 
0.0396083 -0.461104 -0.0444304 
0.161297 -0.362349 -0.327947 
0.149486 0.151595 0.318375 
0.351113 0.378884 0.136512 
0.115565 -0.458874 -0.0690119 
-0.418491 -0.414692 -0.188496 
-0.00269702 -0.482139 0.0946309 
0.281776 0.220152 -0.088667 
0.19813 0.0107629 -0.0280787 
-0.15228 -0.48789 0.0605078 
0.155258 0.478588 0.185573 
0.209912 0.00895395 -0.0191367 
-0.0314944 0.329987 -0.0257519 
0.0648842 -0.491511 0.050402 
0.312181 0.106708 0.297862 
-0.401444 -0.443394 -0.0852341 
0.42897 0.201 0.174127 
-0.150418 -0.102336 0.0335316 
0.362185 0.0711838 0.0917472 
0.109364 -0.0276591 -0.120392 
-0.0253996 -0.00442171 0.144854 
0.198192 -0.0992851 0.0487664 
0.36266 0.0606261 0.120632 
-0.0472977 0.371336 0.0322571 
-0.162862 -0.392121 -0.285595 
0.385907 -0.410334 -0.195412 
0.180238 -0.20741 0.00378254 
0.0190926 -0.408148 -0.248241 
0.0421909 -0.43574 -0.135399 
-0.313262 -0.4194 -0.185674 
-0.430175 -0.311404 -0.0919126 
0.325086 0.407886 0.115787 
0.361728 0.102736 0.0748786 
0.0802141 0.443623 0.242695 
0.0915024 -0.436433 -0.148205 
0.00314419 0.442432 0.0251731 
0.213441 -0.389507 -0.290027 
-0.192897 -0.408619 0.0870747 
0.0653792 -0.423674 -0.182294 
0.102255 0.486098 0.0345628 
0.00850735 -0.452597 -0.0794409 
-0.199461 -0.487485 0.0543519 
-0.127303 -0.00024311 -0.0333671 
0.0878586 -0.359263 -0.337875 
-0.0627546 -0.403111 -0.245897 
0.0107254 0.419691 -0.0267024 
-0.104989 -0.411406 -0.232242 
-0.30432 -0.427456 -0.0544037 
0.313429 0.0964334 0.019554 
0.387379 -0.372544 -0.108291 
0.140514 -0.451716 0.0936267 
0.213398 0.032312 -0.0282978 
0.000192953 -0.488998 0.0580006 
0.0857982 0.12595 0.291134 
0.0458084 0.476928 0.139718 
0.0828275 -0.0495523 0.243922 
0.36107 0.3847 0.176269 
0.216101 0.00995769 0.27884 
-0.0993097 -0.363697 -0.362691 
-0.029964 -0.409386 -0.227434 
0.215079 0.419002 0.273607 
-0.37999 -0.405247 -0.0460776 
0.064175 -0.211881 0.0808037 
-0.143399 -0.404682 -0.237867 
0.402332 0.151842 0.220311 
0.191991 -0.0956799 0.040268 
-0.123026 0.00379307 -0.0523199 
0.265574 0.0545454 0.243802 
0.176199 -0.0626718 0.211096 
-0.194278 -0.429286 -0.148716 
0.166614 -0.394177 -0.309219 
0.15289 0.479331 0.00629455 
0.00931243 0.231566 -0.105247 
0.114435 -0.0841752 0.215288 
0.155021 -0.492249 0.0573578 
0.381085 0.234809 0.263492 
0.159125 0.495843 0.0643557 
0.129459 -0.389912 -0.321677 
0.311964 0.0693368 0.0290751 
-0.160186 -0.394034 -0.276612 
0.231044 0.0575684 0.293093 
0.355447 -0.387767 -0.049752 
0.121416 0.0216851 0.293254 
0.216169 0.171315 0.336284 
-0.21025 -0.480746 0.0320213 
0.00380707 -0.143202 0.0768306 
0.0595999 0.467663 0.189635 
0.175754 0.0228824 0.304179 
0.336046 -0.339375 -0.222908 
0.192525 0.0036446 0.292646 
0.176962 0.494906 0.0777772 
0.0947158 0.489178 0.162916 
0.370017 0.293925 0.238947 
0.0500232 0.397915 0.272338 
0.339383 0.391747 0.188913 
-0.212316 -0.443184 -0.0934285 
-0.0586212 0.379069 0.0863597 
0.29902 -0.441894 -0.138487 
-0.425213 -0.34566 -0.0966245 
0.284858 0.402012 0.223975 
-0.349967 -0.439097 -0.115932 
-0.330305 -0.28831 -0.213569 
0.175697 -0.0875157 0.0198309 
0.213056 0.456578 -0.0226955 
0.186045 -0.123683 0.115358 
0.0654681 -0.412306 -0.239159 
-0.225224 -0.422036 -0.172797 
0.218146 0.131035 -0.0638131 
-0.432518 -0.391605 -0.143331 
0.391021 0.109411 0.173322 
0.109656 -0.403693 -0.270574 
0.154117 -0.444989 -0.114298 
0.328044 0.115946 0.291326 
0.000963727 -0.463577 -0.0460744 
0.119726 -0.108824 0.18797 
0.2441 -0.428898 -0.172164 
0.0543698 -0.426443 -0.186814 
0.230402 -0.0659266 0.123199 
0.118952 0.44483 -0.0554586 
0.363272 0.386956 0.149606 
0.384173 -0.423644 -0.104128 
0.163281 -0.468859 -0.0338143 
0.135289 -0.121217 0.176101 
0.350959 -0.447308 -0.116252 
-0.399245 -0.436287 -0.117166 
-0.0561141 -0.439151 -0.117152 
0.16994 0.0932024 0.317237 
0.0625958 0.025459 -0.0999249 
0.309141 0.0576289 0.0370359 
0.166478 0.242796 0.355831 
-0.0458084 0.384137 0.0465518 
0.163977 -0.401277 0.0852545 
0.128773 0.121769 -0.0758222 
-0.0261957 -0.442967 -0.113804 
0.277254 0.448866 0.100185 
0.325592 -0.422229 -0.214525 
0.0770155 -0.469201 -0.0311932 
0.360872 0.0842342 0.0776514 
-0.216595 -0.428663 -0.144849 
0.0128808 0.0815181 -0.0927131 
-0.00968475 -0.495299 0.0761882 
0.101245 0.0949771 0.29444 
-0.0729507 0.0477362 0.0976426 
0.114316 0.0106184 0.286327 
-0.291303 -0.312526 -0.270882 
0.0592789 0.150298 0.275796 
0.152189 -0.437898 -0.142373 
0.275668 0.448816 0.079586 
0.221861 -0.444658 -0.0759929 
0.33801 -0.440589 -0.136997 
-0.100184 0.0454266 0.00667115 
-0.0261178 0.0659382 0.164346 
-0.312182 -0.426934 -0.159309 
-0.300416 -0.315055 -0.254538 
0.0790683 -0.418833 -0.215534 
0.1809 0.470485 -0.013128 
0.0264394 -0.468755 -0.0172863 
-0.107429 0.0155421 -0.0608358 
-0.0698246 0.346659 0.142026 
0.156592 0.453311 -0.0553029 
-0.354386 -0.428263 -0.148494 
0.0991453 0.472547 0.21447 
-0.0863225 -0.431546 -0.147779 
0.0231781 -0.357658 -0.353225 
0.268203 0.426269 0.213269 
-0.0813562 0.117984 0.0614195 
0.0235833 -0.386066 -0.329024 
0.0206229 0.410185 -0.045737 
0.233642 0.0639175 0.297223 
-0.017192 0.0770286 0.225068 
-0.0911652 0.0770141 0.0278887 
-0.221482 -0.434106 -0.135447 
0.232518 -0.387412 -0.268716 
0.0943772 -0.41625 -0.223624 
0.144253 0.449385 -0.0592521 
0.16361 -0.441611 0.0789623 
0.189202 -0.0923279 -0.0802062 
0.0425934 0.356956 -0.0847531 
0.351966 -0.219561 -0.0746742 
0.261266 -0.407132 -0.227019 
0.032563 0.410115 -0.0531218 
0.342955 -0.422604 -0.048787 
-0.354712 -0.297885 -0.21777 
0.120941 -0.494976 0.0813313 
0.079797 0.473279 0.193866 
0.204493 -0.0534517 0.00109218 
0.230786 -0.0698609 0.134792 
0.157113 0.470541 0.215524 
-0.314589 -0.352277 -0.229168 
-0.35767 -0.275251 -0.211165 
-0.0243582 0.145538 0.195097 
0.27085 0.0566284 0.252931 
0.148692 0.0480367 -0.0513254 
-0.0858319 -0.471344 -0.00043778 
0.285246 -0.0439349 0.124356 
0.230973 0.46432 0.164526 
0.135318 -0.148288 0.00377065 
-0.0796178 -0.432338 -0.139342 
-0.0677733 0.116897 0.120248 
-0.0239962 0.00763424 0.155679 
0.378137 0.075708 0.148978 
0.213218 0.0345821 0.286105 
0.167234 -0.473881 -0.0169292 
0.056678 0.0784839 -0.0826816 
0.0521764 0.0424125 -0.0982175 
0.196517 -0.0759723 0.011155 
0.172516 0.00473125 0.302627 
0.386821 0.256447 0.242762 
0.158097 -0.11567 0.0727035 
0.296732 0.433288 0.0943663 
-0.25624 -0.390294 0.0457093 
0.389562 0.121816 0.229924 
0.118172 0.462877 0.236077 
0.191629 0.381795 -0.0986023 
0.194208 0.0454451 0.303282 
0.300412 -0.450517 -0.104364 
0.207323 -0.439835 -0.135861 
0.318997 0.15406 0.318834 
0.27208 0.123496 0.320125 
-0.0390685 -0.381318 -0.338392 
-0.0277217 0.399615 0.208 
-0.0476387 -0.481847 0.0327701 
-0.181257 -0.411999 -0.225781 
0.161102 -0.0537853 0.249096 
-0.0615109 0.192804 0.16692 
0.353005 -0.387065 -0.22365 
0.0598854 0.432154 0.251917 
-0.382546 -0.390244 -0.229878 
0.0879174 -0.447899 -0.098051 
0.193049 -0.0670707 0.00754827 
0.413726 0.208566 0.0758735 
0.353615 -0.300725 -0.200793 
0.237866 -0.349328 -0.26964 
-0.34581 -0.433666 -0.125565 
0.0644767 0.469579 0.192647 
0.425599 0.255038 0.156416 
0.128641 -0.452537 -0.0980044 
0.0215492 -0.456321 -0.0596471 
0.2111 0.420636 0.277615 
0.218663 -0.423342 -0.197675 
0.0872523 -0.36492 -0.342486 
0.115704 -0.499252 0.0735609 
-0.334804 -0.289764 -0.211262 
-0.229727 -0.457761 -0.0444099 
-0.269689 -0.328912 -0.286034 
0.063937 -0.026366 0.247731 
0.242579 -0.403108 -0.0167323 
0.10206 -0.446118 -0.119774 
0.193022 -0.449106 -0.110859 
0.394919 0.189312 0.0497459 
0.0737978 0.0776561 0.271077 
0.186827 -0.467357 0.0462041 
0.427855 0.198413 0.120861 
-0.418783 -0.370112 -0.179978 
-0.133972 -0.433405 -0.148991 
0.222899 -0.0844428 0.0914796 
-0.0343595 -0.49296 0.071244 
-0.282749 -0.380365 0.0126475 
0.165738 -0.0687777 -0.00926263 
0.1802 -0.131223 0.12103 
0.209471 0.100666 -0.0533561 
0.138634 -0.109204 0.0467545 
0.139864 -0.086217 0.216993 
0.0931197 0.122872 0.292327 
-0.265649 -0.181834 -0.227568 
-0.142736 -0.47899 0.0367818 
0.365087 0.37097 0.0862517 
-0.086032 -0.429376 -0.157881 
0.279806 0.438866 0.146524 
0.121844 -0.0720876 -0.0619614 
0.342659 0.190467 0.314789 
-0.0335633 -0.309994 -0.330836 
0.281501 0.0571115 0.244678 
-0.0469686 -0.402206 -0.267553 
0.239847 0.443817 0.231744 
0.21589 -0.264276 0.0224872 
0.414493 0.245131 0.0805566 
0.121082 0.360443 0.317412 
0.345124 0.121885 0.282283 
0.0835682 0.447846 -0.044146 
0.369294 0.186602 0.285855 
0.163449 -0.133189 0.133766 
0.294901 -0.0450586 0.0701379 
0.0106268 0.450623 0.173754 
0.250795 -0.431724 -0.166906 
0.00218935 -0.375798 -0.350382 
-0.0235643 -0.0706632 0.111929 
-0.138132 -0.486709 0.0576299 
0.190457 0.413249 0.293478 
-0.0702355 0.121555 0.117073 
-0.00092199 -0.0759089 0.117501 
0.378003 0.0864784 0.119584 
0.36749 0.214258 0.00930626 
-0.118771 -0.0252667 0.045196 
0.379691 -0.414087 -0.20171 
0.359435 -0.322377 -0.201487 
0.191253 0.429092 -0.0748136 
0.290929 0.370435 -0.0464112 
-0.159006 -0.0582919 -0.164161 
0.166413 -0.072021 -0.00393555 
0.158605 -0.184793 0.00968858 
-0.0190734 0.0317951 0.165201 
0.395177 0.328261 0.121716 
-0.0944381 0.260574 0.100442 
0.322425 -0.350449 -0.0279922 
-0.112499 -0.474491 -0.000317684 
0.214677 -0.454295 -0.0328383 
-0.0977897 -0.441778 -0.10734 
0.119932 -0.084874 -0.00873649 
-0.00444536 0.417629 0.000409364 
0.0677045 0.423607 -0.0626683 
-0.250386 -0.443465 0.0117194 
0.0211138 -0.38912 -0.301972 
0.21879 0.0799626 0.306323 
0.354156 0.12494 0.0483248 
-0.00779004 -0.0261127 0.153385 
0.280524 0.0223111 0.22877 
0.326971 0.271716 -0.0646518 
0.389022 0.105612 0.187508 
0.127078 0.499735 0.1145 
0.208477 -0.0791513 0.181447 
0.140232 -0.492017 0.0573133 
-0.316037 -0.369857 -0.222276 
0.121741 -0.0227054 0.282494 
-0.371125 -0.14105 -0.0511439 
0.208124 -0.429157 0.0224134 
0.273442 -0.338257 -0.229371 
0.0828478 -0.141969 0.039836 
0.338588 -0.318424 -0.219471 
0.424977 0.250117 0.147501 
-0.09142 -0.355898 -0.360334 
0.383859 -0.375104 -0.0988966 
0.239566 -0.0969274 -0.155342 
-0.0104697 0.206715 0.277475 
0.119443 0.486323 0.0310726 
0.241473 0.191125 0.350127 
0.1173 -0.105413 -0.016727 
-0.0290012 0.418192 0.114812 
0.112774 -0.103748 0.035525 
-0.0363918 0.110376 0.22934 
0.143336 -0.106571 0.196545 
0.38889 0.231615 0.251058 
0.119106 0.232602 0.34218 
0.163223 0.0323194 -0.0413227 
-0.096366 -0.433278 -0.138304 
0.206144 0.228156 -0.118998 
0.358543 -0.434179 -0.161659 
0.409473 0.147185 0.123299 
0.238688 0.024648 -0.0119374 
-0.0660572 -0.470382 0.100551 
-0.273668 -0.403515 -0.238293 
0.0895735 0.46352 0.231282 
-0.0218805 0.085571 0.22617 
0.215739 -0.334934 -0.286472 
-0.0408174 -0.467787 -0.0246591 
0.0124496 -0.388701 -0.30912 
0.02638 -0.348631 -0.348332 
-0.0675368 0.296449 0.0158514 
0.00798912 0.31873 -0.0771184 
-0.164839 -0.401075 -0.251287 
-0.100871 -0.478686 0.0154238 
-0.0434875 0.190743 0.19491 
-0.0306177 0.368234 0.224297 
0.318001 -0.297338 -0.228205 
0.0263714 -0.211786 0.0914496 
0.202971 -0.414142 -0.230487 
-0.0494532 -0.414918 -0.20391 
0.218831 -0.0926537 -0.172773 
-0.166914 -0.411388 -0.212778 
0.32364 0.35898 0.298332 
-0.396717 -0.442 -0.10477 
0.254342 -0.377613 0.00232054 
-0.226784 -0.300823 -0.30971 
0.0746757 0.447309 0.240233 
0.172368 -0.446404 -0.107837 
0.326269 0.144097 0.311155 
-0.049535 0.223896 0.239316 
0.241588 -0.071653 0.139842 
-0.395278 -0.311659 -0.207925 
0.0870262 0.407949 -0.0835677 
0.198746 0.470311 -0.0135958 
-0.0124664 -0.386264 -0.328188 
-0.225572 -0.458138 0.0476911 
0.191742 0.24705 0.355979 
0.314369 0.405128 0.152083 
-0.160107 -0.438808 -0.126954 
-0.208724 -0.483866 0.0428778 
0.144903 -0.423033 -0.196267 
0.37961 0.0933473 0.179599 
-0.119885 -0.488843 0.0692969 
0.107101 -0.11942 0.0117103 
0.0101361 0.327025 -0.0741905 
-0.0555417 0.023993 -0.101484 
0.0755881 0.309323 0.333851 
0.196003 0.474264 0.00347195 
-0.0414569 0.397969 0.0927375 
0.336721 -0.377446 -0.0362328 
0.188333 0.488334 0.089423 
-0.0461249 -0.403581 -0.252433 
0.34716 0.362534 0.256061 
0.158803 0.0208627 0.303538 
0.353561 0.0932777 0.250027 
-0.198966 -0.397475 -0.276071 
-0.0886912 0.0854735 0.0152034 
0.254551 0.0143706 0.005333 
0.212302 -0.435104 0.00713335 
0.230464 0.000638959 -0.00711277 
-0.22952 -0.127172 0.0170859 
0.148241 -0.454475 -0.0922657 
0.20095 0.484208 0.0400507 
-0.214509 -0.46379 -0.0272013 
0.0737411 -0.49604 0.0643621 
0.354444 0.145788 0.0177447 
-0.425999 -0.293725 -0.0871626 
-0.385937 -0.27761 -0.198557 
0.387431 0.371728 0.129632 
0.132761 -0.458682 -0.0592918 
0.182239 -0.383761 -0.316144 
-0.185056 -0.467408 -0.020305 
0.372705 0.0981136 0.095467 
0.178499 0.487846 0.14254 
0.366001 -0.232696 -0.112069 
0.29883 -0.319788 -0.233108 
0.0984798 -0.363031 -0.337775 
-0.171295 -0.40567 -0.243194 
-0.401782 -0.445055 -0.0909096 
0.204102 -0.431658 0.0324609 
-0.114673 -0.460884 -0.0452327 
0.0256872 0.0745171 -0.0881447 
0.0667618 0.430262 0.256541 
0.138197 -0.489604 0.0482694 
0.327221 0.0380456 0.0894184 
0.391505 -0.416578 -0.122864 
0.386371 -0.300844 -0.120988 
-0.120033 -0.451601 0.101504 
0.39136 0.106084 0.131567 
0.334091 0.385997 0.163217 
0.0522403 0.406284 -0.0664718 
0.184351 -0.0674686 0.00349774 
0.034962 -0.441682 -0.123085 
0.304292 0.0811486 0.0136265 
0.188548 -0.475576 0.0384671 
0.218233 0.479502 0.0945032 
0.0024193 -0.44747 0.104515 
0.0734264 0.122538 0.279587 
0.121428 -0.100738 0.0316438 
-0.0504489 -0.444538 -0.104109 
-0.00182571 -0.0832456 0.109522 
0.126537 -0.066324 0.241556 
0.194682 -0.48081 0.0111435 
-0.195128 -0.453949 -0.0601954 
-0.213057 -0.468552 -0.0117859 
-0.0157095 0.0880307 0.23851 
-0.0186505 0.0983794 -0.0635378 
0.335611 0.0589112 0.202009 
0.316618 -0.421361 -0.202844 
0.110501 0.0143325 0.285722 
-0.0311287 -0.0633648 0.114098 
-0.374759 -0.303884 -0.215449 
0.278405 -0.423591 -0.0523865 
-0.41178 -0.418917 -0.179528 
0.184964 0.49007 0.0650695 
-0.00546783 0.413292 -0.00277805 
0.186253 -0.462604 -0.0596435 
-0.37111 -0.359935 -0.0297253 
0.347294 -0.356594 -0.224163 
-0.355585 -0.437408 -0.0479955 
-0.0641639 -0.483948 0.0340068 
-0.0386158 0.406809 0.0805786 
-0.0681378 0.0881667 -0.0268208 
0.382432 0.265177 0.239237 
0.211026 0.069162 0.300063 
-0.106456 0.0216611 0.0260683 
-0.147776 -0.43793 -0.117271 
0.0815833 0.045118 -0.0814687 
-0.00851719 0.438195 0.054001 
0.404942 0.308472 0.0834434 
-0.30346 -0.290443 -0.254183 
0.116782 0.337553 0.330503 
0.0807089 -0.42212 -0.199843 
0.076673 -0.457554 -0.0606844 
0.159002 0.435439 0.271732 
-0.0661585 0.348107 0.155202 
0.056214 -0.171213 0.0691502 
-0.168593 -0.417579 -0.196334 
0.0441593 -0.419783 -0.208213 
0.0276204 -0.407349 -0.253887 
-0.378865 -0.426165 -0.048701 
-0.179269 -0.45968 0.0878619 
0.311057 0.0281601 0.0460252 
0.203459 -0.441093 0.0287252 
0.203223 -0.418955 0.0452058 
0.026091 -0.407263 -0.238446 
0.0569202 -0.0942508 0.145749 
-0.00132008 0.439469 0.035593 
0.0997914 -0.182353 0.061311 
0.308988 0.412199 0.148985 
-0.117774 -0.0119943 0.0362451 
0.27809 0.318276 -0.0753267 
0.277858 -0.435142 -0.160002 
0.422138 0.217384 0.200199 
-0.0274374 -0.384211 -0.322835 
0.133578 -0.410854 -0.247584 
0.0660858 0.365063 0.295048 
0.18734 -0.460348 0.0534949 
0.346127 0.138862 0.29841 
-0.0843076 -0.448424 -0.0882311 
0.168758 0.0802618 0.30945 
0.240036 0.415084 0.270835 
-0.410172 -0.34879 -0.0593056 
-0.0933918 0.010058 -0.0932327 
0.00896146 0.26099 0.304994 
0.113346 -0.396554 -0.28448 
0.28425 0.423517 0.181617 
-0.0575389 -0.420354 -0.19137 
-0.403746 -0.236984 -0.0301424 
0.276551 0.186636 0.344234 
-0.0629429 -0.452068 -0.0716486 
0.0486514 -0.0456419 0.223271 
-0.172549 -0.390557 -0.296841 
-0.122745 -0.427165 -0.173633 
0.417666 0.179306 0.2035 
0.3141 0.416949 0.0339826 
0.0216217 0.00553831 0.219226 
0.207371 -0.0835233 0.0221152 
0.378105 0.183018 0.274585 
0.309844 0.183801 0.335602 
-0.0594777 0.102576 -0.0315135 
-0.111011 -0.455566 -0.0585129 
-0.096827 0.0558643 0.0234047 
0.33102 -0.449944 -0.105485 
0.277071 0.311503 0.339191 
-0.247523 -0.371098 -0.309481 
0.120198 -0.0501223 -0.0676255 
0.184244 0.0328423 -0.0370886 
0.0816044 -0.0139124 -0.124153 
-0.139732 -0.438506 -0.130571 
0.245419 0.46745 0.0831262 
-0.272654 -0.38353 -0.28551 
0.184972 0.348309 -0.106616 
0.187128 -0.417847 -0.225764 
0.0442863 0.470156 0.164435 
0.0415105 0.466961 0.147947 
0.20431 0.4606 -0.0232129 
-0.0732328 -0.388907 0.116865 
0.241433 -0.40335 -0.0280101 
-0.0226739 0.381981 -0.00992111 
0.225547 -0.399925 0.0243171 
0.169532 -0.423283 -0.196584 
0.418142 0.267447 0.126295 
-0.0234939 -0.462014 -0.0349056 
-0.209974 -0.45211 -0.0751067 
0.377356 -0.287737 -0.167545 
0.294216 -0.0196253 0.220682 
0.359277 0.0609771 0.107247 
-0.125575 -0.398369 -0.264041 
0.179946 0.475948 0.177552 
0.129446 0.0180434 0.298662 
0.124104 -0.400501 -0.267538 
0.37518 -0.448817 -0.107561 
-0.297331 -0.426942 -0.160325 
-0.0582176 0.0962544 -0.0329727 
-0.0924576 0.0542387 0.0278059 
0.352645 0.379876 0.116935 
0.164886 -0.420176 -0.211128 
0.130432 0.494634 0.116403 
0.0412424 -0.127249 0.0765462 
0.181465 0.352441 -0.103892 
0.0999201 -0.468289 -0.0297205 
0.0320486 -0.378233 -0.340267 
0.174092 -0.0101829 -0.027434 
0.186568 0.0502172 0.304037 
0.153254 0.074975 0.310446 
-0.323278 -0.258422 -0.212158 
0.304416 0.430661 0.0654997 
0.125864 0.35034 -0.114315 
-0.337548 -0.43771 -0.116267 
-0.0745672 0.0833957 0.0813063 
0.103707 0.494498 0.128007 
-0.161361 -0.460647 -0.0439251 
0.417856 0.246929 0.182532 
0.0369858 -0.122013 0.0762763 
-0.0383694 0.112157 0.163166 
0.122471 -0.0503206 -0.0417282 
0.214356 -0.403275 -0.271392 
0.400255 0.142387 0.0878138 
0.0657574 -0.498471 0.0920206 
0.12632 0.486464 0.167791 
0.200751 -0.470614 -0.0194077 
0.386221 0.174277 0.0314236 
0.4095 0.177964 0.229436 
-0.38207 -0.44797 -0.0812759 
-0.0397696 -0.398563 -0.265762 
-0.103047 -0.375597 -0.344506 
0.0254886 0.0629572 0.234947 
0.202738 0.172519 0.338983 
-0.279167 -0.389971 0.0113667 
0.0401797 0.472155 0.0982374 
-0.201819 -0.281554 -0.306821 
0.129492 -0.0408978 -0.121817 
0.305913 -0.429001 -0.174551 
-0.0851823 -0.389775 -0.301527 
-0.0181753 -0.493542 0.0632029 
0.0249873 -0.4888 0.0435432 
0.234315 -0.408998 -0.0109657 
0.183852 0.461388 0.224813 
0.359682 -0.309835 -0.201588 
0.238823 0.454663 0.172372 
-0.0954126 0.0460899 -0.0305084 
0.229638 -0.439168 -0.133848 
0.00800766 0.40914 -0.0309769 
0.138327 0.496249 0.109793 
0.139128 -0.410363 -0.247194 
0.402639 0.124208 0.165401 
0.147252 0.473252 0.210664 
0.306005 -0.0210392 0.119066 
0.249842 -0.411055 -0.23539 
0.0796755 -0.466245 -0.0351651 
-0.349852 -0.435068 -0.049123 
0.00785106 0.160246 -0.080506 
0.0163876 0.0134274 0.215707 
-0.0430202 0.0762366 -0.0626108 
0.166754 0.497293 0.0998617 
0.140316 -0.461411 0.0893598 
0.318637 0.422066 0.0533207 
0.141431 -0.0173539 -0.043824 
0.126481 0.468579 -0.0159303 
-0.401285 -0.191316 -0.0705193 
0.213499 -0.107082 -0.068176 
-0.160217 -0.375377 -0.345279 
0.253199 0.415047 0.255548 
-0.0478964 0.371184 0.021763 
0.082452 0.434613 0.260203 
0.308259 -0.363573 -0.0293988 
-0.198223 -0.384151 -0.309449 
0.244776 -0.318747 0.0283334 
0.219203 -0.447485 -0.0273531 
-0.0444933 -0.437306 -0.134298 
0.327808 0.220609 0.330975 
-0.146315 -0.472219 0.0916891 
-0.285396 -0.386221 -0.00171209 
0.124834 0.446604 -0.0553824 
-0.156914 -0.38792 -0.298001 
0.118393 -0.428363 -0.168049 
-0.187273 -0.259402 -0.299507 
0.333158 -0.448482 -0.0508797 
0.2612 0.0411761 -0.00602006 
-0.239534 -0.423769 -0.166116 
0.354909 -0.443729 -0.124741 
0.0324124 0.449465 0.205597 
0.143417 -0.19439 0.0277493 
0.182288 0.348582 0.332791 
0.341841 0.289387 0.29865 
0.332921 0.399972 0.0545555 
-0.230663 -0.447372 -0.094882 
-0.0195524 -0.457257 -0.0545752 
0.150003 -0.490802 0.053854 
0.242198 0.44961 0.180001 
0.340729 0.315606 -0.0328994 
0.203339 0.132391 0.32536 
0.179927 -0.481575 0.00785043 
0.0151486 0.0586997 0.213572 
0.204462 -0.444951 0.0246875 
0.281581 -0.332759 -0.233455 
0.276037 0.347143 0.316054 
0.140646 0.0173547 -0.0487158 
0.217395 -0.419111 0.0202696 
0.288578 -0.0300571 0.185953 
0.138153 -0.430142 -0.168206 
0.110291 -0.464446 -0.0418575 
-0.25792 -0.451764 -0.0606706 
-0.082513 0.146874 0.0720462 
0.278806 0.133354 0.322147 
-0.00599983 -0.444853 -0.0993387 
-0.185368 -0.45326 -0.0708249 
0.103965 0.444936 -0.0588497 
-0.261099 -0.40885 -0.23297 
0.139939 -0.448738 -0.0972798 
-0.135195 -0.426385 -0.160377 
-0.16053 -0.412513 -0.226144 
-0.260297 -0.460816 -0.0403841 
0.0495204 0.471058 0.046394 
0.134464 -0.388172 -0.324559 
-0.401245 -0.312915 -0.0389279 
-0.0324617 0.0792543 0.15924 
0.247511 0.422501 0.258014 
0.164475 0.473699 0.196681 
0.364602 0.119876 0.0720815 
0.173753 0.0914569 -0.086937 
0.232702 -0.437929 -0.105589 
-0.233399 -0.380554 0.0676829 
-0.0445995 0.382976 0.0527092 
-0.0045515 0.0749325 -0.0939617 
-0.0264067 0.0108277 0.150624 
0.273828 -0.369916 -0.028522 
0.164816 -0.3484 0.0856533 
-0.123522 -0.446751 -0.0852031 
-0.0854394 -0.466153 -0.0329561 
0.234848 -0.34479 -0.272258 
-0.425411 -0.291097 -0.0699088 
0.161757 0.453028 -0.0547351 
0.274728 0.045376 0.00469206 
-0.154948 -0.442205 -0.107301 
-0.341696 -0.448285 -0.0548698 
0.0376253 -0.498169 0.0950118 
0.18276 -0.0237282 0.287302 
-0.284617 -0.214841 -0.237497 
0.12431 -0.407382 -0.244956 
-0.11711 -0.437624 -0.130057 
-0.00444542 0.335416 -0.0509642 
-0.00162507 0.081835 0.239054 
-0.0561084 0.380779 0.133137 
0.105331 0.494909 0.112609 
-0.106914 0.0282871 0.0164499 
0.186758 -0.217341 -0.272918 
0.155975 -0.065363 0.220431 
0.149504 -0.455468 -0.0713286 
-0.0328949 0.0493594 0.152836 
0.327911 0.174254 0.319378 
0.403791 0.13052 0.189085 
0.147925 -0.467657 -0.0381358 
-0.0880695 -0.375191 -0.350144 
0.379879 0.0885882 0.12478 
0.112601 -0.106711 0.044831 
-0.391173 -0.439749 -0.112204 
0.234698 0.466507 0.142502 
0.309911 -0.441595 -0.139028 
0.174706 -0.405371 -0.265242 
0.292638 -0.135335 -0.0593337 
-0.0934388 -0.462134 -0.0454763 
0.156923 0.412588 -0.0901813 
0.167676 -0.439776 -0.135209 
0.351006 -0.302916 -0.206757 
0.236538 -0.087412 -0.132714 
0.413188 0.152204 0.116208 
0.0158972 -0.32559 -0.339933 
-0.330232 -0.423412 -0.0437552 
0.149892 -0.471878 0.0783016 
0.115036 -0.467693 -0.0325556 
-0.352277 -0.244658 -0.201019 
-0.0763888 0.0434605 -0.0647 
0.0350163 -0.443885 -0.113046 
0.255024 -0.311436 0.0189132 
-0.013429 0.059489 0.179542 
-0.195662 -0.442145 -0.104181 
-0.0391793 0.40192 0.159894 
0.100958 -0.1046 0.18348 
0.102798 -0.391626 -0.301664 
0.367257 0.0865092 0.212085 
-0.0124573 0.120267 0.200416 
-0.41356 -0.387392 -0.20791 
0.307193 0.333607 -0.0456804 
-0.0961199 -0.333269 -0.347985 
0.401335 0.121617 0.137195 
0.24693 -0.122971 -0.0506869 
-0.0290979 0.0348366 -0.096723 
0.059898 0.0305894 -0.0968611 
0.356856 -0.337148 -0.207546 
-0.282546 -0.412342 -0.0621669 
-0.0465364 -0.427163 -0.173384 
-0.360138 -0.43319 -0.0474701 
0.290494 -0.052488 0.0836225 
0.238796 -0.429821 -0.0952696 
0.197509 -0.469085 0.0187291 
-0.407013 -0.396408 -0.0689604 
-0.140965 -0.385707 -0.317448 
0.282406 -0.0244696 0.156332 
0.0330084 -0.452106 -0.0801732 
0.170573 -0.402001 -0.279833 
0.299774 0.0948986 0.298238 
-0.0354451 0.343541 0.234091 
-0.313172 -0.417432 -0.194799 
0.132841 -0.434708 -0.160534 
0.235102 -0.39046 0.0166501 
0.197426 0.441117 -0.0563818 
0.114618 -0.186531 0.049948 
-0.137346 -0.483833 0.0370225 
0.266795 -0.374995 -0.0353808 
-0.00676482 -0.144661 0.0770514 
0.0783773 0.487026 0.0675526 
-0.227949 -0.405062 -0.236683 
-0.0759318 0.0536028 -0.0532255 
-0.267897 -0.419404 -0.0291755 
0.204982 0.467239 0.195596 
0.222405 0.477569 0.0600159 
0.235999 0.0205572 0.248029 
-0.289132 -0.387051 -0.0118919 
-0.0769607 0.1097 0.0307334 
0.134101 -0.129846 0.131046 
0.169617 -0.176241 0.000605678 
-0.0252557 0.0483828 0.166687 
0.203535 -0.360108 -0.296899 
0.204674 -0.470735 0.00212597 
0.0463857 0.479279 0.0944189 
0.254563 0.0262106 -0.00354969 
0.345443 -0.374421 -0.224904 
0.133949 -0.133004 -0.00981277 
-0.0843964 0.160501 0.0709479 
0.219233 0.442026 0.246624 
-0.301272 -0.382645 -0.24396 
0.348062 0.388679 0.114588 
0.044369 -0.400747 -0.27547 
-0.19504 -0.347098 -0.325796 
0.0831108 -0.392218 -0.308713 
0.0345652 -0.401704 -0.262976 
-0.0970722 0.0182401 -0.0852896 
0.27801 -0.0578845 0.103417 
0.0209556 -0.363117 -0.355196 
0.178144 -0.0814859 0.00640084 
0.0643716 0.467743 0.007779 
-0.158199 -0.469408 -0.0132049 
0.256801 -0.440149 -0.0808748 
0.230436 -0.397917 0.0194494 
0.287053 -0.279493 -0.0124753 
0.0941845 -0.105904 0.0472496 
-0.25963 -0.447351 -0.00559487 
0.336952 -0.41323 -0.231479 
0.282206 0.248019 0.350766 
0.113887 0.0328746 -0.0656079 
0.178641 -0.403909 -0.272625 
0.3877 -0.399802 -0.180111 
-0.224258 -0.453623 -0.0620701 
0.2743 0.0687702 -0.00918792 
0.000154733 0.0573719 0.194125 
-0.0963449 0.0362844 -0.0568413 
0.0774186 -0.07122 0.221787 
-0.0143485 0.0047195 0.162665 
0.0576457 0.0732977 -0.0848749 
0.267786 0.0211406 0.00816645 
0.324486 0.0681764 0.0526957 
0.352996 0.0830162 0.232472 
0.220194 -0.130249 -0.0460993 
0.109931 -0.422303 -0.201178 
0.35861 0.308905 -0.0141036 
0.363329 0.129713 0.274577 
-0.205217 -0.38995 -0.304165 
0.0976065 -0.175398 0.0527872 
0.0892822 0.489314 0.0707269 
-0.124364 -0.480933 0.0295163 
-0.417281 -0.359879 -0.181215 
0.228988 0.434833 0.254996 
-0.158963 -0.0671258 0.0108663 
0.0593509 -0.17645 0.0731868 
0.281048 0.408928 -0.0313391 
-0.0327999 0.0986929 0.16536 
0.240723 -0.416794 -0.0812914 
-0.412627 -0.234966 -0.133023 
0.400472 0.128747 0.131221 
0.185756 -0.0840131 -0.0945384 
0.288477 -0.240733 -0.221972 
0.333845 -0.405232 -0.234145 
-0.0513295 -0.118471 0.076637 
0.202367 0.182817 0.344203 
0.241077 -0.371353 -0.264031 
0.120105 -0.0168983 -0.0548939 
0.272038 -0.064417 0.0986368 
0.403607 0.293266 0.0558656 
0.282463 -0.110502 -0.11555 
0.270487 0.431023 0.194389 
0.000989632 0.0693173 0.228713 
-0.173686 -0.406003 -0.231061 
0.248508 0.463654 0.0791364 
0.257433 0.432015 0.211618 
0.158259 0.0547633 0.304918 
0.278461 0.122704 0.321685 
-0.227523 -0.469394 -0.0116443 
0.384045 0.12297 0.233292 
-0.0618384 -0.382109 -0.331561 
0.202581 -0.0341076 -0.00596221 
0.201043 -0.42765 -0.17681 
0.240394 0.145458 0.329877 
0.36582 -0.361402 -0.0650726 
0.351016 0.267228 0.30251 
0.189283 0.21411 0.356903 
-0.127747 -0.444194 0.103096 
-0.23715 -0.291936 0.066779 
0.144245 0.104474 -0.0750032 
-0.150847 -0.387672 -0.306237 
-0.321742 -0.362083 -0.0147649 
-0.0878504 -0.460428 -0.0428676 
0.245717 -0.442087 -0.124021 
0.158648 -0.168022 0.00906758 
-0.224212 -0.342869 -0.320472 
-0.305659 -0.326423 0.0208853 
0.131735 -0.471663 -0.0183701 
0.14923 0.422905 -0.0816184 
0.0543901 -0.404112 -0.25 
0.0500157 -0.418963 -0.207082 
-0.0747357 0.340097 0.197691 
-0.327784 -0.183143 0.0342638 
0.0760034 -0.0515466 0.24309 
-0.317925 -0.317656 -0.2324 
0.375209 -0.419626 -0.0835196 
-0.120287 -0.490009 0.0620891 
0.152952 0.0549562 0.307934 
0.0282596 0.0521574 0.235327 
0.402963 0.316105 0.136515 
0.287109 -0.434251 -0.159097 
-0.16455 -0.483797 0.0384023 
0.240339 0.430003 0.245463 
0.277509 0.0656812 0.261154 
0.0866677 -0.107426 0.135414 
0.0819452 0.482515 0.167124 
0.34483 0.167018 0.304928 
-0.33277 -0.135526 0.00260951 
0.0154832 -0.485292 0.0413723 
0.365879 0.0948717 0.224787 
0.325719 -0.360389 -0.0307537 
0.256653 0.457067 0.0764356 
0.0389931 -0.0328319 0.223352 
0.165255 -0.0676199 0.213316 
-0.0757085 0.0988396 0.095458 
-0.00129627 0.434617 0.0217481 
0.298677 -0.0491003 0.079173 
-0.141414 -0.474137 0.0141204 
0.00905337 0.402747 -0.0373262 
-0.266272 -0.4072 -0.223478 
0.338262 -0.34965 -0.228076 
0.280851 0.449469 0.0397565 
0.294256 0.254776 0.344006 
0.202255 -0.445508 -0.113478 
0.0879102 -0.481428 0.0127632 
0.281798 0.0464034 0.0110872 
-0.355366 -0.365842 -0.23196 
0.380087 -0.341188 -0.186486 
-0.263136 -0.423729 -0.178902 
0.257765 0.410141 -0.0521991 
-0.389126 -0.346058 -0.215452 
0.423482 0.185583 0.192283 
-0.264604 -0.371818 -0.292223 
0.362802 -0.362233 -0.211899 
0.0417634 0.470051 0.052486 
0.126063 0.483632 0.179858 
0.0953245 0.0844097 -0.0745865 
0.240798 0.464954 0.141752 
-0.0459961 0.0620295 0.141364 
-0.200322 -0.367385 -0.331096 
0.28429 -0.445912 -0.117819 
-0.0252947 -0.403333 -0.251125 
-0.215962 -0.297149 -0.313118 
0.224701 0.458031 0.198635 
0.127871 0.45481 -0.0483512 
0.0413049 -0.43217 -0.152636 
-0.351415 -0.294211 -0.213671 
0.392148 -0.346468 -0.149228 
-0.109987 -0.0220501 0.0542977 
0.170079 0.48943 0.109054 
0.380582 -0.35593 -0.19052 
0.152295 0.426886 0.281834 
-0.331253 -0.119423 -0.0154269 
0.136421 -0.489705 0.043174 
0.21994 0.116979 0.324881 
0.161564 -0.407429 0.0834431 
-0.347484 -0.417882 -0.187212 
0.0623077 -0.45924 -0.0637408 
0.314242 -0.331106 -0.235232 
0.3923 0.369561 0.129574 
0.252453 -0.381791 -0.240042 
0.19556 0.356565 -0.104135 
0.393763 -0.414992 -0.137528 
0.145389 0.478963 0.186072 
0.237623 -0.27667 0.0155978 
-0.0978836 0.0362608 0.0521046 
-0.325642 -0.31955 0.00729847 
0.0436229 0.469023 0.176074 
0.154069 -0.478654 0.000212628 
0.181606 -0.444014 -0.124567 
-0.238385 -0.443631 -0.108577 
0.0327904 0.458792 0.169862 
0.190623 -0.0553542 -0.00109478 
-0.34342 -0.358988 -0.0140962 
0.369501 -0.404054 -0.215285 
-0.0568789 -0.473142 0.00696036 
-0.396848 -0.40195 -0.223998 
0.199522 0.484779 0.0537867 
-0.0367865 -0.425792 -0.169452 
0.0593123 -0.0322142 0.239266 
-0.0767938 -0.443635 -0.116647 
0.0924487 -0.0537958 0.247363 
0.195807 -0.194604 -0.00514151 
-0.105809 -0.373685 -0.349507 
0.232362 -0.381763 0.0331177 
-0.0823677 -0.428253 -0.172578 
0.293615 -0.361242 -0.0274026 
0.260798 0.0329864 6.5582e-005 
0.286006 0.398514 0.228305 
0.132186 -0.136088 -0.00541221 
0.284945 -0.438361 -0.140138 
0.21816 0.0899449 0.316225 
0.191749 -0.44889 -0.10158 
0.0653379 0.481511 0.128669 
0.212844 0.464991 0.183283 
-0.0332404 -0.479469 0.0971481 
0.00760504 0.346753 -0.0645017 
-0.040362 -0.416537 -0.213021 
0.318958 0.0866648 0.269963 
0.265646 -0.0278347 0.0239413 
0.235381 -0.382053 0.0222773 
0.34812 0.313924 0.287867 
0.214129 -0.452994 -0.012441 
0.147872 -0.164996 0.0107592 
-0.0700203 -0.467629 -0.0264232 
0.283296 0.439924 0.127209 
0.273912 0.103169 0.316048 
-0.0661064 0.0302144 0.100003 
0.338226 0.37796 0.285301 
0.170765 -0.453442 -0.0896874 
0.185031 0.0936482 0.314842 
-0.0453962 -0.431099 -0.164037 
-0.0846426 -0.497048 0.0786665 
-0.257763 -0.418985 0.0133045 
-0.0807685 -0.468013 -0.0255316 
0.174148 -0.0811939 0.011574 
0.0224841 0.0210439 -0.116249 
0.169471 0.479135 0.00768503 
0.340167 0.0816971 0.24552 
-0.363257 -0.200519 0.0175477 
0.355221 0.0522016 0.120853 
0.0546024 -0.384179 -0.326794 
0.13081 0.198225 0.335861 
0.0359114 -0.487135 0.0406852 
0.210877 -0.0395256 -0.00330947 
0.278024 -0.39259 -0.231434 
0.0506781 -0.465429 -0.0430451 
0.0048875 -0.361923 -0.357617 
0.103664 -0.119068 0.146726 
0.351473 0.383094 0.0945473 
-0.0300606 -0.409989 -0.23807 
0.307586 -0.442321 -0.0464086 
0.201601 -0.442147 -0.136572 
0.204527 0.47518 0.147089 
-0.0157052 0.0591814 0.174822 
-0.135329 -0.00856338 -0.0782755 
-0.367946 -0.408147 -0.226138 
-0.143642 -0.448518 -0.0895536 
-0.00635125 0.107583 -0.0790951 
0.0794622 -0.409122 -0.234397 
0.191832 -0.336166 -0.30608 
0.214055 0.428671 0.268774 
-0.175317 -0.447441 -0.0980943 
0.283541 -0.434924 -0.149169 
0.245849 -0.430843 -0.182147 
-0.383845 -0.371881 -0.0363269 
-0.0463148 -0.468055 -0.0265264 
-0.430504 -0.411487 -0.139826 
0.138196 0.00862752 -0.0486071 
0.0436204 0.393236 0.268646 
0.179006 0.471998 -0.00831565 
-0.0280077 0.385464 0.213846 
-0.184366 -0.460941 -0.0473701 
0.312915 -0.378147 -0.033942 
0.0292882 -0.0737172 0.132821 
-0.309604 -0.391197 -0.0347254 
-0.370236 -0.303472 -0.0113288 
0.364181 0.259424 -0.0191546 
-0.0523086 -0.414673 -0.215297 
0.179684 -0.0418312 0.2639 
0.3551 0.376192 0.0889636 
0.171806 -0.141688 -0.235267 
0.0637496 -0.458854 0.105413 
0.238498 -0.301478 0.0289944 
-0.00419559 -0.00191748 0.172453 
0.0291204 0.451155 0.0208225 
0.281892 -0.351244 -0.0156237 
0.18527 -0.103011 0.165067 
-0.0450557 0.402747 0.129455 
0.16626 -0.46209 -0.0581583 
0.132574 0.0505981 0.30073 
-0.222559 -0.295225 -0.310045 
0.125747 -0.117306 0.0867716 
0.326277 0.411057 0.0468451 
0.411048 0.18046 0.219836 
0.15367 -0.129201 0.156678 
0.00622646 -0.390113 -0.309458 
0.079255 -0.0424098 -0.167 
0.147815 0.480735 0.177747 
-0.129213 -0.430166 -0.145804 
0.199655 -0.416696 -0.22633 
0.329153 0.402127 0.131795 
0.162861 -0.0370149 -0.022092 
-0.0277087 -0.399386 -0.266326 
0.13626 -0.154146 0.0133878 
0.340571 -0.173258 -0.132332 
0.224461 0.0679363 0.300976 
-0.320811 -0.312685 -0.222606 
-0.0392052 -0.422671 0.109834 
0.225834 -0.0772374 0.148445 
-0.216051 -0.479642 0.0322057 
0.142733 -0.074337 0.226016 
-0.0559538 -0.393772 -0.291282 
-0.151891 -0.473283 0.0097118 
0.0806515 -0.157598 0.0470545 
0.354378 -0.408617 -0.0526053 
-0.140872 -0.0418525 0.022541 
-0.149812 -0.395553 -0.273432 
0.150939 -0.461265 -0.0604416 
0.135291 0.478718 0.191753 
0.0584273 0.468817 0.0265317 
0.0363496 -0.435069 -0.149984 
0.297222 0.436957 0.0537674 
0.0771936 -0.455457 -0.0767489 
0.376541 -0.446453 -0.101682 
-0.0141934 0.0705802 0.182393 
0.330356 0.314422 0.295544 
0.304363 0.0245915 0.198866 
-0.263283 -0.396475 -0.274188 
0.310024 0.39498 -0.0102968 
0.24508 -0.402297 -0.0322264 
0.0496106 0.0857956 0.253246 
0.0589766 -0.415993 -0.21023 
0.160833 -0.180156 0.0059779 
0.147581 -0.135601 0.131224 
-0.036343 0.401922 0.0453036 
0.310506 -0.457605 -0.0714325 
0.0638294 -0.449207 -0.0963643 
0.246571 -0.35203 -0.254762 
0.300791 0.217021 0.347008 
-0.396444 -0.336425 -0.0458018 
0.375558 0.353084 0.0986865 
-0.213825 -0.450252 0.070099 
-0.15092 -0.492488 0.0809553 
0.106433 0.467748 -0.0184848 
-0.253191 -0.425026 0.0220071 
0.292718 -0.0109993 0.042953 
0.19967 0.488061 0.0908291 
-0.323492 -0.360537 -0.224514 
0.0406301 -0.10566 0.089395 
-0.177242 -0.422282 -0.185285 
0.207545 0.372434 -0.0978737 
0.335303 0.0565356 0.196384 
0.139873 -0.0432455 0.272058 
-0.128934 -0.467195 -0.0228997 
-0.103212 -0.44901 -0.0955415 
-0.0274993 0.110127 0.179067 
0.221359 0.459314 0.208096 
0.0248144 -0.41334 -0.214652 
0.250533 0.0222686 -0.00208291 
0.1185 -0.493287 0.0597523 
-0.0973541 -0.424869 -0.168358 
0.387782 0.115398 0.220607 
0.0306338 0.457832 0.0292727 
0.293045 0.419772 0.00155888 
0.268244 -0.36844 -0.226622 
0.151986 -0.0393188 -0.0245338 
0.349412 -0.308893 -0.204514 
-0.13622 -0.475019 0.0932138 
-0.0715556 -0.398558 -0.263766 
0.0394904 0.0465366 0.23946 
0.289718 -0.404802 -0.0407612 
-0.0790576 0.110876 0.00681745 
0.390956 -0.431199 -0.165542 
-0.208196 -0.358343 -0.329748 
0.363818 -0.445717 -0.13201 
0.176171 -0.129034 0.133396 
0.222969 0.21017 0.359577 
0.256235 -0.4323 -0.167703 
-0.242373 -0.288189 0.0631816 
-0.405114 -0.424425 -0.0703556 
0.168085 0.444131 0.262713 
0.166668 -0.0752744 -0.0880614 
-0.36934 -0.280639 -0.00614893 
0.00337723 -0.03103 0.164526 
0.352836 0.220143 0.308813 
0.151373 -0.153388 0.00438832 
0.350303 0.135446 0.285495 
0.233508 0.0214448 0.252469 
0.0549117 0.478984 0.110398 
0.00248133 0.428827 0.00267058 
-0.137217 -0.381656 -0.325741 
-0.297384 -0.444685 -0.0745091 
0.176683 0.389709 -0.0969163 
0.24666 0.450305 -0.0112279 
0.386223 0.196434 0.0252647 
0.313258 0.275267 0.330793 
-0.362089 -0.43112 -0.13083 
0.151297 -0.0648407 0.233084 
-0.324227 -0.325757 0.00843958 
0.0486618 -0.0321114 -0.162047 
0.206062 -0.396829 -0.289054 
0.0818741 0.0327033 -0.0879274 
0.291679 0.175165 0.333315 
-0.232641 -0.466517 -0.0212986 
-0.310785 -0.420196 -0.0477131 
0.0594127 -0.0886048 0.163249 
-0.377233 -0.334501 -0.026127 
-0.0247012 -0.46498 -0.0234208 
0.140461 0.139438 0.316187 
0.107334 0.457455 0.243845 
0.121636 -0.0669312 0.246061 
-0.26431 -0.408882 -0.228629 
0.0919752 0.0147023 0.27611 
-0.109637 -0.480109 0.0978801 
-0.107513 0.0189621 0.0423248 
-0.00746681 -0.478029 0.0208953 
0.144071 -0.433471 0.0959901 
0.063942 0.132692 0.276937 
-0.129877 -0.000385116 -0.0276565 
0.341344 0.297089 0.295425 
-0.271511 -0.35266 -0.287831 
-0.41486 -0.417668 -0.0866026 
0.212231 0.478191 0.134372 
0.252441 -0.100737 -0.0879781 
0.353756 0.291243 -0.0383665 
-0.253017 -0.396286 -0.276649 
-0.0361866 0.398989 0.190251 
0.283841 0.412931 -0.0248835 
0.168391 -0.128859 0.159532 
-0.405976 -0.416095 -0.179594 
0.0142063 0.453954 0.14818 
0.246749 0.408756 0.266176 
0.190904 -0.465906 -0.0490535 
-0.027112 -0.0384833 0.131699 
0.178113 0.488996 0.122348 
0.241903 -0.374113 0.0266251 
0.371021 0.116702 0.252853 
-0.412908 -0.399243 -0.206636 
-0.184242 -0.40835 -0.234958 
0.151168 -0.0664299 -0.0907765 
-0.211436 -0.292797 -0.308209 
0.206096 -0.0706415 0.0148019 
0.269262 0.333803 0.332137 
0.0470661 -0.134468 0.069417 
-0.249235 -0.376454 0.0598201 
0.0295913 -0.137863 0.0754341 
0.337143 0.0439977 0.0981009 
0.237369 -0.403444 0.00307819 
0.359299 -0.416856 -0.0645997 
-0.432912 -0.352489 -0.125976 
0.301297 -0.12467 -0.120698 
-0.0465866 0.400269 0.113616 
0.229534 -0.433214 -0.0746024 
0.109846 0.49203 0.161859 
0.0961589 -0.486834 0.0303271 
0.313966 0.141352 0.315148 
0.214653 -0.443209 -0.0124363 
0.426134 0.17651 0.168458 
0.0274253 0.467424 0.0565352 
0.240935 -0.40019 0.000324158 
0.164844 -0.267636 0.0549369 
0.154353 -0.0867381 -0.0737811 
0.317917 -0.2766 -0.220137 
0.271409 0.449 0.102586 
0.0894342 0.343693 -0.110029 
0.105439 -0.470946 -0.0296824 
-0.318989 -0.428494 -0.150366 
-0.331973 -0.414121 -0.20177 
0.061262 0.485789 0.105358 
0.170318 0.483836 0.151149 
0.120455 -0.0549796 -0.0750592 
-0.294009 -0.316849 -0.261762 
0.369531 -0.398127 -0.0672116 
-0.291121 -0.444717 -0.089143 
-0.365523 -0.409557 -0.204487 
0.198386 -0.00670882 -0.0219948 
-0.272778 -0.428936 -0.151809 
-0.428208 -0.395987 -0.150797 
0.186853 0.00765464 0.298133 
-0.1223 -0.435181 -0.126828 
-0.385021 -0.424639 -0.15266 
-0.12237 -0.482594 0.0354083 
-0.0279816 0.421231 0.0944155 
-0.387204 -0.366937 -0.226426 
0.344119 0.386201 0.166448 
0.241352 -0.417822 -0.0855789 
0.12753 0.0840832 0.305343 
0.345221 0.0604922 0.162665 
-0.0923855 -0.423224 -0.178253 
0.123112 -0.0455663 -0.0493614 
0.241742 -0.394768 0.00256148 
0.0933797 -0.0989641 0.183451 
0.206555 -0.462282 -0.000411793 
-0.355093 -0.435785 -0.125153 
0.315969 0.0693774 0.0338935 
-0.00414058 0.378528 0.242889 
0.262478 -0.373824 -0.00573081 
-0.127284 -0.0482156 0.042885 
0.0287821 -0.463824 -0.0313784 
0.337024 0.381903 0.220173 
0.279696 -0.134797 -0.0480476 
-0.0325126 -0.14153 0.0824878 
-0.131939 -0.384551 -0.323784 
0.164007 0.498258 0.0847314 
0.272493 0.390353 -0.056694 
0.0804553 0.388329 0.291655 
-0.0687025 0.140839 -0.00198175 
0.225882 0.387413 -0.0820177 
0.0178681 0.412634 -0.0338348 
0.24191 0.260887 0.355826 
0.372705 -0.40997 -0.0810684 
0.304799 0.0872149 0.0118542 
0.287066 0.420864 0.191814 
-0.0387072 -0.489693 0.0622442 
-0.0462203 0.365163 0.201411 
0.0613523 -0.471674 0.106137 
-0.0832912 0.083362 0.0451228 
0.328927 0.409262 0.0903133 
0.379589 0.204503 0.281239 
-0.0580538 -0.483661 0.0345568 
0.277939 -0.349201 -0.231146 
0.0502448 -0.0468749 -0.176542 
0.310295 0.384224 -0.0205243 
0.204864 -0.421659 0.035126 
-0.361701 -0.4245 -0.150142 
-0.287375 -0.267614 -0.258839 
-0.0662623 0.126862 0.122819 
-0.0443062 0.0562267 0.140936 
0.00359699 0.416544 -0.0134634 
0.196064 -0.0653678 0.210411 
0.23106 0.468497 0.0183318 
0.123324 -0.124071 0.122575 
0.378075 -0.359924 -0.0793691 
0.0546585 0.476932 0.0458276 
-0.0990683 -0.490266 0.0668599 
0.257022 0.107838 0.325026 
0.181526 -0.417248 -0.223178 
-0.391759 -0.319457 -0.0328302 
-0.28558 -0.432726 -0.13115 
-0.187592 -0.462812 -0.0369851 
-0.0696592 0.100297 0.0978263 
0.198393 0.483025 0.116459 
0.306478 -0.406237 -0.23892 
0.075981 -0.0970966 0.161211 
0.140427 0.478007 0.19394 
-0.0589746 0.0935734 -0.0380992 
0.354596 0.122819 0.278088 
0.167595 0.472777 0.205324 
0.185586 0.487871 0.110188 
-0.0881497 -0.444764 -0.107457 
0.101442 0.119478 -0.0787839 
-0.0164385 -0.43284 -0.154267 
-0.29165 -0.441808 -0.108586 
0.153169 -0.446838 -0.104227 
0.167484 -0.441722 -0.129871 
0.101592 -0.305594 -0.329714 
0.300516 -0.397842 -0.237615 
0.115203 0.499024 0.0830646 
-0.422194 -0.406271 -0.185164 
0.134856 -0.119646 0.0805644 
0.231876 0.108026 0.328101 
0.0870866 0.0805518 0.279812 
0.312887 0.0159102 0.0609688 
0.0262931 -0.432858 -0.148496 
0.108859 0.464277 0.234779 
0.034053 -0.354026 -0.351353 
0.229206 -0.107374 -0.0721555 
-0.145678 -0.432602 -0.147631 
-0.0935149 0.0596282 -0.000969184 
0.332117 -0.424028 -0.195896 
0.385912 0.098695 0.130846 
0.218481 0.456827 -0.0208952 
0.28224 0.389448 -0.0444518 
0.338269 0.262682 0.313336 
0.136773 0.48179 0.00810482 
0.00682206 0.411135 0.230882 
0.112508 0.483905 0.170227 
-0.064021 -0.432524 -0.145122 
0.0655526 -0.0599116 0.224515 
0.207198 0.217298 0.357276 
-0.431279 -0.279048 -0.104933 
0.111145 -0.108482 0.0602579 
0.0977299 0.456786 0.242862 
0.11972 -0.345422 -0.33451 
-0.0444282 -0.0130409 0.125352 
0.000384474 -0.302147 -0.325928 
0.199009 -0.0839264 -0.0940672 
0.276618 0.284892 0.348082 
0.372207 0.380779 0.133745 
0.0878277 -0.138915 0.0359454 
0.160672 -0.447887 -0.0985725 
-0.120272 -0.0275524 0.0389916 
0.350881 0.124097 0.28247 
0.252731 -0.0306192 0.0177745 
0.288294 -0.358479 -0.235053 
-0.0212936 -0.408533 -0.231235 
0.039901 -0.0229958 -0.153708 
-0.0994316 -0.064352 0.0637954 
0.0194025 0.464185 0.132165 
-0.426039 -0.267403 -0.107179 
0.19985 -0.111368 0.118721 
0.196061 -0.0894748 0.0320715 
0.0907232 0.488846 0.0455606 
-0.228689 -0.466638 0.0430442 
-0.424913 -0.311605 -0.0736104 
-0.283732 -0.447324 -0.0825854 
0.186773 0.453851 0.243556 
0.362211 -0.448776 -0.0726572 
0.194906 -0.0896088 -0.0913813 
-0.300769 -0.349239 0.00898843 
0.387535 -0.321556 -0.151136 
0.371613 0.312772 -0.0013431 
0.411477 0.205501 0.229512 
0.0804881 -0.407176 -0.251082 
0.368027 0.0787454 0.180121 
0.335061 -0.295467 -0.213204 
-0.195748 -0.406367 -0.23072 
-0.39155 -0.384936 -0.0457732 
0.14332 0.457708 -0.0357042 
-0.320901 -0.408602 -0.2118 
0.38585 0.100276 0.168607 
0.342292 0.0532225 0.0887296 
0.247982 -0.373878 0.0160096 
0.108401 -0.312291 -0.328447 
-0.19885 -0.431943 -0.140098 
0.344017 0.0883367 0.253083 
-0.131792 -0.382126 -0.329288 
0.167448 -0.147629 -0.0183619 
0.368186 -0.343139 -0.195904 
-0.0408407 0.405843 0.150606 
-0.0126986 -0.394058 -0.281669 
0.0618459 -0.49659 0.0750957 
-0.346519 -0.327628 -0.00697877 
0.327469 0.416458 0.0779808 
0.0517345 0.409669 0.263166 
0.358448 0.136962 0.279385 
0.136392 -0.0918942 0.0119625 
0.169762 0.447095 -0.0556788 
0.0219779 0.259695 0.30952 
0.17128 -0.0656852 -0.108356 
0.144271 -0.323321 -0.32436 
0.345279 -0.200834 -0.0628301 
-0.00316431 -0.43986 0.105161 
0.16681 0.485255 0.167247 
0.1321 0.497767 0.0650157 
0.283923 0.226192 0.352765 
0.152415 -0.377113 -0.330508 
0.101208 0.00133121 0.280946 
0.374855 -0.371515 -0.197589 
-0.0526675 0.391309 0.116752 
0.181996 -0.377754 -0.315241 
0.19795 -0.107081 0.144927 
0.384873 -0.315305 -0.162017 
0.257397 -0.0494186 0.220698 
0.0944613 0.49149 0.0667888 
0.247266 0.450723 0.171632 
0.300587 0.0769039 0.0178742 
0.164031 -0.459539 -0.0665253 
0.168028 -0.379226 -0.323598 
0.203175 0.239788 0.355593 
0.318563 0.0439957 0.0541479 
-0.123364 -0.431423 -0.15285 
0.376426 -0.322546 -0.181629 
0.107804 0.120387 -0.0803287 
0.0691643 0.4634 -0.000189861 
0.148921 -0.467112 -0.0326911 
0.265142 0.366179 -0.0715679 
0.198118 -0.47485 -0.0018248 
0.0423213 0.0958889 -0.0851079 
0.238554 0.464668 0.15173 
0.182142 -0.471304 0.0530681 
0.14076 0.471395 -0.0158638 
-0.33995 -0.428481 -0.148514 
0.100016 -0.419077 0.109823 
0.260138 0.426872 -0.0269216 
0.0114173 -0.150426 0.0741697 
0.0340068 0.0705728 0.243093 
-0.0231724 0.411415 0.0310841 
0.346039 0.387304 0.0677732 
0.0545603 0.448743 0.227348 
0.0705404 0.480154 0.0502675 
-0.367063 -0.258499 -0.200973 
0.231594 -0.421326 -0.207436 
0.384998 0.128281 0.243508 
-0.278631 -0.371005 -0.277816 
0.199057 -0.0203704 -0.0158647 
0.108018 0.0486798 -0.0661562 
-0.0407538 0.132943 0.16976 
-0.327619 -0.392781 -0.231911 
-0.0071133 0.441122 0.0584144 
0.0897358 -0.394969 -0.303278 
-0.109723 -0.487804 0.0572987 
-0.236676 -0.4118 -0.216158 
0.317522 -0.137264 -0.111262 
0.221943 0.0435051 -0.024382 
-0.0545141 0.109659 0.133815 
0.181262 -0.45801 -0.0773595 
0.258074 -0.354966 -0.23812 
0.384504 -0.370022 -0.185838 
-0.32714 -0.352942 -0.0107484 
0.380701 0.152472 0.0440764 
0.230635 -0.411759 -0.240549 
-0.274141 -0.398468 -0.2523 
-0.0640582 -0.450803 -0.084112 
0.174636 -0.400923 -0.285832 
-0.0311233 -0.469241 -0.0132665 
-0.238814 -0.411546 -0.210262 
-0.420208 -0.263189 -0.130201 
0.274914 0.443697 0.0145457 
0.31056 0.358554 -0.0384437 
-0.00760881 0.0127513 0.178159 
0.0985437 -0.440864 0.105808 
0.193441 -0.0698569 0.199892 
0.383802 0.131386 0.0854446 
0.260702 -0.404592 -0.0666315 
0.386646 -0.318424 -0.156592 
-0.193324 -0.464045 -0.0372145 
0.0620312 0.277996 0.318006 
0.0790713 -0.103839 0.146923 
-0.0652391 0.195662 -0.051516 
0.302899 0.0632955 0.0239958 
0.31456 0.406761 0.0209978 
0.00519783 -0.0635398 0.133194 
0.22272 -0.0644655 0.0138639 
-0.113448 0.00667963 -0.0651608 
0.144069 -0.448951 -0.101845 
0.030354 0.0327439 0.229753 
0.0359601 -0.0736196 0.148468 
0.0994437 -0.115089 0.0324928 
0.190847 0.154083 0.326616 
-0.310245 -0.15737 -0.182667 
-0.0446837 0.0503641 0.142466 
-0.0724541 -0.403862 -0.248497 
0.170858 0.477755 0.180486 
0.135656 0.485582 0.019782 
0.201039 -0.315086 0.0612474 
0.113609 -0.410935 -0.243271 
-0.27534 -0.295157 0.0494709 
0.0798043 -0.46491 -0.045537 
0.148897 -0.122356 0.0776219 
0.0790657 -0.105588 0.11625 
0.2076 0.478523 0.130538 
0.395839 0.327631 0.132851 
-0.0709997 -0.408823 -0.233917 
-0.0630183 -0.427086 -0.178593 
-0.0455217 -0.478124 0.00778485 
-0.136577 -0.480562 0.021574 
0.136778 0.0320324 -0.0529758 
0.12192 0.484501 0.176405 
-0.255822 -0.106091 -0.00547961 
0.100984 0.448466 0.24748 
0.312102 0.117358 0.302349 
-0.217858 -0.422128 -0.169228 
0.0905604 -0.46507 0.104219 
0.130752 0.127084 -0.0726674 
0.146373 -0.116495 -0.0417055 
0.103362 0.492169 0.0722117 
0.29332 0.299864 0.333045 
0.423774 0.236536 0.161692 
0.084547 0.350662 0.307718 
-0.138453 -0.0496664 0.0296837 
0.304047 0.0459187 0.0321803 
0.253952 0.00427522 0.232098 
-0.306316 -0.360342 -0.238317 
0.200469 -0.0763291 -0.117862 
0.140504 0.284588 0.351463 
-0.00363067 -0.444143 -0.104413 
0.237914 -0.142348 -0.0385475 
0.324445 0.195074 -0.056237 
0.0707121 -0.44747 -0.110639 
0.228639 0.473404 0.0932243 
-0.198057 -0.40693 -0.240732 
0.172353 -0.14974 -0.013966 
0.115931 0.487743 0.162751 
0.102114 -0.429626 0.110297 
0.380815 -0.288921 -0.120005 
-0.00581096 -0.0664553 0.126457 
0.122823 0.477141 0.203767 
0.0106728 0.458666 0.0995868 
0.143964 0.477269 -0.00774817 
-0.0828273 0.226489 -0.100731 
0.0739158 -0.217045 0.0820493 
0.0173443 0.448297 0.02871 
0.269048 -0.393862 -0.228458 
-0.328322 -0.427362 -0.0474389 
0.296287 0.382183 -0.0405677 
0.0635016 0.0657516 0.26083 
0.116155 -0.0325769 -0.0928443 
-0.426751 -0.421764 -0.112388 
0.168833 -0.0916275 -0.0751775 
0.372183 0.106401 0.229293 
0.147053 -0.00497279 0.29746 
0.25636 -0.317809 0.0197442 
0.145736 -0.0886352 0.20914 
0.319614 0.0239408 0.121402 
0.251665 0.30804 0.34349 
0.298968 0.00278739 0.0439492 
0.245156 0.421658 -0.0506265 
-0.00113478 0.308134 -0.0713659 
0.0661385 0.0796008 0.263679 
-0.301 -0.321626 -0.254126 
0.271936 0.0344351 0.003626 
0.173292 -0.118565 -0.0454849 
0.34026 -0.442082 -0.131727 
-0.392195 -0.351909 -0.0389524 
0.0748934 0.485903 0.133075 
-0.0163278 0.0859465 0.177619 
0.175733 -0.0633057 -0.124555 
-0.193198 -0.473867 0.00847088 
-0.26979 -0.453892 -0.0518508 
-0.098881 0.0253192 -0.0625906 
0.337642 0.12073 0.288831 
0.377873 0.0909162 0.194751 
0.0186601 -0.0305776 -0.160072 
0.0916395 -0.425599 -0.181885 
0.386078 0.166044 0.0381104 
0.067957 -0.404776 -0.259353 
-0.0461994 0.373377 0.190199 
0.227742 -0.423386 -0.0315893 
0.0333562 -0.406399 -0.253874 
0.286572 0.42222 0.166812 
-0.15829 -0.39833 -0.267912 
0.132586 -0.106815 0.0399127 
0.335823 0.370139 0.0050199 
-0.396878 -0.317321 -0.208873 
0.327533 -0.332298 -0.22811 
-0.00303671 -0.070075 0.120141 
0.109228 -0.117956 0.122999 
0.0162218 -0.433794 -0.155238 
0.25764 -0.328343 0.0184093 
0.0587359 -0.43939 -0.138966 
-0.0966978 0.0458846 0.0311859 
0.157258 -0.132997 0.121888 
-0.110965 -0.417265 -0.197344 
-0.157464 -0.420099 -0.192 
0.00512484 0.449543 0.0621016 
0.00068018 -0.421375 -0.186831 
0.299291 0.0773148 0.278373 
0.0252597 0.389855 0.258946 
0.17846 0.479575 0.0111436 
0.387088 0.209434 0.0307232 
0.144579 0.0903739 -0.0625413 
-0.243547 -0.418012 0.0445762 
0.137624 0.115563 0.313351 
0.236887 -0.415155 -0.0728351 
0.220908 -0.0829709 0.0390759 
0.356408 0.259242 0.299596 
0.12404 0.45715 -0.0446413 
-0.0202985 -0.429859 -0.159245 
0.0196855 -0.186089 0.0783736 
0.0318117 0.469582 0.0768368 
0.364548 0.106646 0.0753148 
0.117951 -0.106849 0.0442025 
0.0572799 -0.0942895 0.118551 
0.0861063 0.481623 0.185484 
0.0469807 0.345703 -0.0925489 
-0.00198898 -0.140511 0.0763385 
0.00226989 0.438858 0.196806 
0.163846 0.406744 0.297745 
0.0260417 -0.420118 -0.189362 
-0.358888 -0.28293 0.00108444 
0.22375 -0.39616 0.0349954 
-0.135023 -0.454773 -0.0669568 
0.120203 -0.125685 0.131869 
0.0265807 -0.0835214 0.109783 
0.0774026 -0.474834 -0.0105571 
0.0380572 -0.422191 -0.199349 
0.201716 -0.0703054 0.19848 
0.257488 -0.345948 -0.246474 
0.185858 -0.485908 0.032647 
0.271986 -0.371853 -0.0239353 
0.297961 0.112731 -0.00531151 
0.384277 0.146648 0.255432 
-0.293925 -0.353355 -0.260585 
0.0458787 0.474446 0.0768648 
-0.0341376 0.0402318 0.149547 
0.246709 0.465009 0.094013 
0.347522 0.391573 0.0776775 
0.0958635 0.015052 0.281432 
0.016267 -0.446114 -0.113101 
0.111442 0.45205 0.251831 
0.256587 0.201008 0.351321 
0.267956 -0.11347 -0.0779713 
-0.0218885 0.0874636 0.234384 
0.170346 0.0368427 0.305012 
-0.0535548 -0.46502 -0.039877 
0.232698 -0.367157 -0.268843 
0.136269 -0.457797 -0.0795131 
0.212226 0.0296892 0.288895 
-0.159156 -0.379384 -0.331417 
-0.106279 0.226044 0.12625 
0.117314 -0.0587063 -0.0644742 
0.00960914 -0.0302777 0.175903 
-0.387008 -0.446613 -0.0724605 
0.320303 -0.139535 -0.105392 
-0.272673 -0.445347 -0.0591188 
0.210828 0.461562 -0.0153225 
0.0086961 -0.403656 -0.26066 
0.290706 0.440577 0.0614699 
0.121333 -0.134102 -0.00396535 
-0.197396 -0.457598 0.079157 
0.0797075 -0.102288 0.161559 
-0.113898 -0.261964 -0.309051 
0.211265 -0.0998858 0.110483 
0.237729 -0.0506018 0.0165295 
-0.219139 -0.443918 0.0646637 
0.347755 -0.399846 -0.230882 
-0.0354549 0.352164 -0.0139018 
-0.142665 -0.400647 -0.252882 
-0.111123 -0.413178 -0.206445 
-0.0846208 -0.493045 0.089326 
0.0850478 -0.0845099 0.205057 
0.247939 -0.377189 -0.255067 
0.410563 0.132267 0.154121 
0.109641 -0.0469052 -0.161296 
0.362124 0.0907219 0.225608 
-0.0521759 -0.389047 -0.300264 
0.267771 -0.304328 0.0108198 
0.0224469 -0.206107 0.0898893 
0.276558 -0.116091 -0.0699985 
-0.283568 -0.445921 -0.0958806 
0.164806 -0.340242 -0.322958 
-0.395561 -0.357644 -0.0473722 
0.164608 0.303034 0.346623 
0.124416 -0.109718 0.0525042 
-0.282203 -0.376308 -0.27632 
0.158825 -0.133633 0.147801 
-0.340261 -0.444358 -0.0852906 
0.0321094 0.00965985 0.230299 
0.174476 -0.0138502 0.29439 
0.292599 0.0478351 0.0200498 
0.239095 0.441253 -0.026069 
0.301727 0.0163793 0.192025 
-0.180603 -0.136417 0.0441957 
-0.322086 -0.117689 -0.00912457 
-0.146801 -0.402729 -0.257052 
0.0416043 -0.488704 0.100448 
0.0486465 0.102471 0.255787 
0.096105 -0.437897 -0.145296 
0.0632449 0.473239 0.0330189 
0.1712 -0.475959 -0.00727905 
0.00315685 -0.47194 -0.010135 
0.308147 -0.349617 -0.0221576 
0.291588 -0.395566 -0.0361666 
0.0122943 0.426515 0.223284 
0.0571719 0.106818 0.261391 
-0.169571 -0.396066 -0.26522 
-0.0382666 0.0424945 0.145282 
0.18093 -0.0796462 -0.0942347 
0.189767 0.445383 -0.0577227 
0.147937 0.480903 0.00643974 
-0.0280676 0.0202835 0.154404 
0.270871 0.0137257 0.0148089 
0.15461 -0.412789 -0.233567 
0.132402 0.47857 0.20159 
0.126792 0.443685 0.262493 
0.200616 -0.420536 0.050755 
0.0947994 -0.402591 -0.271236 
0.183798 -0.082632 0.0160427 
0.153044 -0.111546 -0.0503066 
-0.283596 -0.422739 -0.177294 
0.00760285 0.454787 0.0723903 
0.241531 -0.401195 -0.00555212 
-0.153255 -0.479295 0.0353746 
0.107347 -0.119301 0.132 
0.118866 0.429493 -0.0758822 
0.0808451 -0.104987 0.0630331 
0.0245492 0.426655 -0.0327124 
0.275371 -0.0351737 0.030128 
0.172138 -0.409749 -0.24249 
-0.0774889 0.116537 0.0073408 
-0.0826007 -0.392234 -0.296784 
0.198508 -0.419553 -0.215374 
-0.0415473 -0.495302 0.0846141 
-0.0108936 -0.446133 0.101263 
-0.260311 -0.413609 -0.21543 
-0.0500079 -0.480648 0.0213985 
0.199279 -0.429263 0.0459213 
0.141766 0.0307689 -0.051611 
-0.237109 -0.443475 0.0400618 
0.296614 -0.232745 -0.0178721 
0.259004 -0.275027 -0.249578 
0.387718 0.0933655 0.155055 
0.109088 -0.190104 0.0525135 
0.136212 -0.495771 0.0757149 
-0.0173574 -0.386715 -0.31783 
0.0127757 0.0470244 -0.100349 
0.106723 -0.0650738 0.241141 
-0.0411945 0.096049 0.154276 
0.25669 -0.0439101 0.0217629 
0.16436 -0.259736 0.0461648 
0.167247 0.0260044 0.303654 
0.0189429 0.46204 0.122556 
-0.224215 -0.482266 0.0425998 
0.140745 0.500861 0.102604 
-0.135807 -0.494283 0.0775705 
-0.0268216 0.0566133 0.159733 
0.12205 -0.0943499 0.0191789 
0.257448 0.437041 0.19574 
-0.364646 -0.344272 -0.016205 
0.200073 0.472798 -0.00755202 
-0.0729647 0.0587337 -0.0561276 
-0.0307998 0.399712 0.193032 
-0.0451241 -0.42369 -0.183039 
0.224617 0.443606 -0.0367059 
0.343656 0.0794602 0.0660243 
0.339117 0.0595858 0.192606 
0.398634 0.328483 0.080865 
-0.284839 -0.39774 -0.0263659 
0.310925 -0.403155 -0.238056 
-0.301674 -0.446512 -0.0936119 
0.190399 0.449745 -0.0517281 
0.0424599 0.367151 0.280498 
-0.0484611 0.0370907 0.133943 
-0.3202 -0.422224 -0.180683 
0.00693246 -0.481683 0.0227255 
0.299118 0.420798 0.0135183 
-0.213691 -0.381151 0.0826977 
0.267427 0.0111313 0.0113294 
-0.0240432 -0.094198 0.0987208 
-0.0239966 -0.460646 -0.0412178 
0.166756 0.137497 0.319777 
0.118831 0.137115 -0.0837778 
-0.121148 -0.381121 -0.328048 
0.353474 0.370541 0.215477 
-0.0730511 0.0285664 0.0902363 
0.366395 0.306157 -0.0107295 
-0.0930448 -0.489125 0.0564097 
0.396105 0.140016 0.0923919 
-0.132531 -0.469117 -0.00674669 
-0.410402 -0.442025 -0.0837854 
0.155802 -0.07488 0.21729 
0.191181 0.420515 -0.0785305 
-0.154946 -0.398615 -0.263415 
-0.22762 -0.417338 -0.194206 
-0.0589637 0.0603947 0.119878 
-0.0538364 0.213673 0.227109 
-0.390883 -0.402984 -0.222118 
0.196783 0.0747086 0.301519 
-0.422468 -0.336863 -0.083912 
0.113785 0.307898 -0.120922 
-0.240686 -0.470821 0.00360534 
-0.303162 -0.391335 -0.229008 
0.208284 0.0189244 -0.0218591 
0.0657885 0.150019 0.276801 
-0.33739 -0.452229 -0.0708703 
0.335255 -0.197816 -0.0497523 
-0.065894 0.326239 0.051282 
-0.0775209 0.0110576 0.0860885 
0.295444 0.0915251 0.295967 
0.345793 -0.31855 -0.211145 
0.176164 -0.143265 -0.0238979 
0.249223 -0.285073 -0.256632 
0.148422 -0.430397 -0.168527 
-0.218735 -0.467208 -0.024403 
-0.136861 -0.388448 -0.295648 
-0.208664 -0.364585 -0.327414 
0.307078 0.212855 -0.0768961 
0.404032 0.124378 0.176348 
0.117281 0.128209 -0.0827826 
0.048478 0.00599149 -0.122608 
0.2085 -0.451098 -0.0996016 
0.128611 0.493774 0.131831 
-0.257347 -0.372875 -0.300215 
-0.288362 -0.407813 -0.0554752 
-0.296461 -0.352208 -0.254161 
-0.378859 -0.346769 -0.0277689 
-0.0224524 0.0711808 -0.0763295 
0.30339 -0.203295 -0.0225657 
0.217343 0.0744173 0.305043 
0.407612 0.145045 0.208205 
0.268876 -0.45477 -0.0819187 
0.304192 0.0796402 0.280132 
0.123591 -0.390993 -0.320543 
0.312558 0.0341709 0.0523957 
0.0503181 0.102601 -0.0879633 
0.300471 -0.415235 -0.0414093 
-0.132621 -0.408514 -0.22932 
-0.399776 -0.419747 -0.181316 
0.370986 0.107615 0.0848222 
0.264341 -0.0607239 0.104988 
-0.172166 -0.235032 0.0777201 
0.239312 0.470439 0.07657 
-0.397053 -0.382762 -0.0549509 
0.250814 -0.045486 0.022507 
0.125939 -0.123898 0.103924 
0.194524 0.298187 0.352507 
-0.0893267 -0.447583 -0.102472 
0.109582 0.0515755 0.289157 
0.264791 0.294425 0.346964 
0.0464628 -0.46057 0.106549 
0.282483 0.444652 0.0430429 
0.0522559 0.0165773 0.247433 
-0.0601958 0.344693 0.0412923 
-0.397428 -0.179442 -0.0599583 
0.0884028 0.011019 -0.0870422 
-0.219014 -0.468534 0.0549323 
-0.0638931 0.0309705 0.107048 
0.306995 -0.338431 -0.233696 
0.101768 -0.410714 -0.247645 
-0.406228 -0.345829 -0.198892 
0.227539 0.0263623 -0.0168357 
0.244786 -0.405455 -0.0669976 
-0.324839 -0.395656 -0.033335 
0.105788 -0.0241133 -0.095566 
-0.3108 -0.226496 -0.223631 
0.257939 0.0891459 0.316228 
-0.426857 -0.284268 -0.0943908 
0.0293995 0.467039 0.0725097 
0.0283474 0.0434003 -0.104612 
-0.253048 -0.397098 -0.26697 
0.240551 -0.393333 0.0078187 
0.305547 -0.0289828 0.0738919 
0.272986 -0.457361 -0.085992 
0.166069 0.431207 -0.0737993 
0.0537995 -0.47324 -0.00186478 
-0.342318 -0.421548 -0.164402 
0.390371 -0.388527 -0.109537 
-0.270924 -0.334735 -0.287695 
0.102996 0.458124 0.24067 
-0.0866871 -0.403656 -0.246036 
-0.180836 -0.460355 -0.0419467 
-0.0136332 0.0333414 0.174044 
-0.0984094 0.00490209 0.063139 
0.257881 0.010066 0.00757051 
0.03116 0.427127 0.239281 
-0.0821852 0.0209842 0.0851543 
-0.0957377 -0.138356 0.070222 
-0.305833 -0.434985 -0.131228 
0.13428 -0.477537 0.0856541 
-0.0212948 0.122445 0.211801 
0.306002 0.0193379 0.194771 
0.21745 0.475044 0.114355 
0.380587 -0.288219 -0.156483 
0.303159 -0.0349809 0.0840771 
-0.218164 -0.452641 -0.0700609 
-0.295012 -0.368329 0.00686798 
-0.0357346 -0.385453 -0.31401 
-0.124094 -0.480526 0.0193281 
0.306623 0.311698 0.318424 
0.36275 0.21125 0.303646 
0.370901 -0.288072 -0.176982 
0.193109 0.390219 -0.0973438 
0.402195 0.307002 0.0593163 
0.141889 -0.435411 -0.160832 
0.357804 0.0757043 0.21214 
0.364096 -0.426156 -0.184969 
0.29386 0.0189361 0.163845 
0.175443 -0.0830597 -0.186825 
0.351988 -0.437605 -0.149654 
0.187298 -0.0360472 0.267182 
0.277238 -0.299239 -0.2329 
0.0935038 -0.113748 0.0449882 
0.200719 0.0961513 0.315039 
0.0203739 -0.460921 -0.0515389 
0.171849 0.295478 -0.131826 
0.0332037 0.47088 0.117822 
-0.194679 -0.458575 -0.0456801 
0.0745502 -0.106527 0.0628272 
-0.367705 -0.424384 -0.16275 
0.217539 0.231941 -0.116155 
0.245133 0.0140268 0.236084 
-0.0302643 0.177822 0.200349 
-0.00802619 0.101705 0.203679 
0.360639 0.140681 0.0311924 
-0.0856196 -0.358341 -0.360913 
0.151119 0.49193 0.0339957 
0.0944425 0.469385 -0.00968588 
0.17032 0.487066 0.135912 
0.373829 -0.446507 -0.127775 
-0.397753 -0.349491 -0.212785 
-0.282924 -0.396157 -0.00966818 
0.184375 0.222026 0.354288 
0.123093 -0.0392065 -0.132211 
-0.115867 -0.427621 -0.1579 
-0.138241 -0.0724684 0.0366647 
0.297565 0.423445 0.136534 
-0.33666 -0.286375 0.0125885 
0.345732 -0.38172 -0.0436123 
0.239297 0.462724 0.00626994 
-0.35672 -0.350518 -0.0171771 
0.350038 -0.283924 -0.051795 
0.300657 -0.334318 -0.0178507 
0.151194 -0.492706 0.0711557 
0.0436751 -0.413824 -0.222483 
-0.0951246 -0.378871 -0.33356 
0.363352 -0.332019 -0.197815 
-0.0685849 0.013708 -0.104459 
0.235917 -0.422685 -0.211546 
0.133844 -0.478773 -0.000360695 
-0.0152766 0.0240168 0.170666 
0.242934 0.432413 -0.0333524 
0.273945 0.17813 0.338021 
0.213404 -0.445793 -0.11226 
0.234739 -0.416436 -0.0187502 
-0.229571 -0.462868 -0.0250239 
-0.159806 -0.0745194 0.0199162 
0.0633301 -0.443517 0.110211 
0.111469 -0.386976 -0.332682 
0.212881 0.478074 0.116843 
-0.329931 -0.393163 -0.0315023 
0.139418 -0.121942 -0.0263303 
0.121685 -0.0766502 -0.0322668 
0.41614 0.218364 0.214348 
-0.0404083 0.0406863 -0.0887008 
0.36186 0.155882 0.291367 
0.149334 -0.0398609 0.269171 
0.0176503 0.127291 -0.0808894 
0.15065 -0.0612634 -0.093969 
0.313179 0.396822 0.193613 
0.208682 -0.437079 -0.158568 
0.319002 0.0483171 0.229207 
0.376216 -0.283408 -0.090288 
0.118378 0.0805981 0.302864 
0.000750378 0.444951 0.0527918 
0.128787 0.490161 0.0274995 
-0.0661955 0.0823857 -0.03328 
-0.0129654 0.0734227 0.225198 
0.0160682 0.437112 0.214744 
0.372968 0.333153 0.206202 
0.223942 -0.0865769 0.154117 
-0.15932 -0.490254 0.0686372 
0.180611 -0.401405 -0.277111 
-0.430122 -0.370662 -0.131485 
-0.326318 -0.379607 -0.0261113 
-0.0598743 -0.0413983 0.0979258 
0.274357 0.164462 0.333712 
-0.318543 -0.242692 -0.220307 
0.265132 0.401636 -0.0519791 
0.199068 -0.45199 0.0302067 
0.286321 0.156281 -0.0454373 
-0.398336 -0.259055 -0.0281507 
0.374072 0.257209 0.268909 
0.381925 0.277962 0.00811763 
0.384309 0.329518 0.037949 
0.389514 -0.350328 -0.158596 
0.306692 0.0146393 0.0475246 
0.0612107 -0.151492 0.0601479 
0.327867 -0.423869 -0.192642 
0.181883 0.0397355 0.304874 
0.0505756 0.0607045 -0.0885518 
0.0344201 -0.135982 0.0713958 
0.215971 -0.421398 -0.205656 
0.207673 0.454257 -0.0298379 
0.196858 -0.0258624 0.279268 
0.111529 0.491028 0.0512872 
0.187454 0.320154 0.346301 
-0.0684077 0.348647 0.0757644 
0.354673 0.269484 0.298465 
-0.206714 -0.432857 -0.131991 
-0.10226 0.0142346 -0.0840929 
0.00740737 0.398005 -0.0388968 
0.154934 -0.11591 -0.0398415 
0.0321383 0.431602 0.236147 
-0.329724 -0.430895 -0.137864 
-0.197226 -0.462133 -0.0416235 
0.252779 0.462899 0.0605105 
0.197445 -0.394978 -0.293365 
0.241665 -0.0982759 -0.0843841 
0.348337 -0.433465 -0.160079 
0.090869 -0.114175 0.144463 
0.00778016 0.0114835 0.19528 
0.169475 -0.476494 -0.0121918 
0.0493998 -0.325328 -0.335166 
0.203855 0.0263253 0.291711 
0.0106413 0.40512 0.23716 
0.211589 0.0375437 -0.0313255 
0.424783 0.160722 0.12971 
0.0785426 0.114237 0.279654 
-0.0408718 -0.458498 0.102577 
0.105795 0.469776 0.221271 
-0.290733 -0.325012 -0.265136 
0.0500306 -0.0556394 0.210491 
0.291603 0.14984 -0.0386594 
0.346116 0.237021 0.310888 
-0.384388 -0.259476 -0.00744803 
-0.393633 -0.397832 -0.0550946 
0.158256 -0.0559773 -0.140726 
-0.192662 -0.484667 0.0441059 
0.127322 0.0399632 -0.0602593 
0.37637 0.0786821 0.158318 
0.139181 0.24988 0.347917 
-0.172857 -0.335026 -0.330751 
0.254888 -0.452065 -0.0868136 
-0.0924503 0.0610288 0.0476395 
0.149862 -0.41621 -0.2176 
0.0962405 -0.0652321 0.239878 
0.165457 0.381028 0.315761 
0.297044 -0.245618 -0.0188144 
0.0111623 0.455357 0.0530311 
-0.0556099 0.0394376 -0.0858273 
-0.344271 -0.135039 -0.0041361 
0.252726 -0.0621809 0.0971141 
0.151513 -0.230908 0.0380506 
0.373707 -0.399659 -0.207977 
0.178427 -0.0391902 0.268189 
0.118539 0.481965 0.188616 
-0.0677668 -0.425555 -0.17523 
-0.0508325 0.384999 0.0753601 
-0.267872 -0.261023 -0.269787 
0.211451 -0.000345339 0.278587 
-0.121949 -0.49525 0.0828949 
0.313294 0.148771 0.322372 
0.181758 0.427272 0.284051 
0.120673 -0.0493679 -0.0529339 
-0.0191215 -0.447069 -0.108132 
0.0273651 0.139635 -0.0876531 
0.0430785 -0.0192451 0.233925 
-0.276208 -0.417012 -0.193182 
0.166172 0.0495257 -0.0588696 
0.155823 -0.0609282 -0.146075 
0.208596 0.0113481 0.28896 
-0.100427 0.0325598 -0.0365148 
0.256824 -0.178111 -0.0202795 
0.303798 -0.152282 -0.0462848 
-0.362221 -0.146882 -0.0128535 
0.0768602 0.0734538 0.272046 
0.388776 0.180378 0.262592 
-0.0218671 0.116904 0.211897 
0.301601 0.428457 0.0338528 
0.402734 0.201524 0.239708 
0.39468 -0.389672 -0.169705 
-0.110578 -0.39532 -0.285064 
0.260081 -0.324015 -0.245716 
0.34731 0.382762 0.0526757 
-0.158381 -0.393864 -0.281951 
-0.15528 -0.0242632 -0.042542 
0.124766 0.391688 0.307033 
-0.00174753 0.443949 0.0579058 
0.133714 -0.0510406 0.26148 
0.281604 -0.367716 -0.0347187 
-0.403919 -0.299586 -0.188579 
0.112792 0.478888 0.204865 
0.0882277 0.00352101 0.273495 
-0.00762884 0.444517 0.100267 
0.0822072 -0.457141 -0.0748291 
0.14795 -0.238133 -0.29465 
-0.0375514 0.136526 0.172905 
-0.0244769 -0.406328 -0.236503 
0.0375583 -0.424097 -0.184973 
0.0671483 -0.00978233 -0.131125 
0.102273 -0.481657 0.0211384 
-0.0915014 -0.466617 -0.015842 
0.264782 0.447656 0.133141 
0.362422 -0.300705 -0.0661456 
0.114209 -0.0752833 -0.197516 
-0.0394795 -0.452793 0.103773 
0.177143 -0.438288 0.0642753 
0.0529707 0.4803 0.130764 
-0.395819 -0.440546 -0.0661784 
0.274582 0.41509 -0.0258955 
0.104402 0.0126565 0.285034 
-0.0250872 0.425028 0.0843832 
0.391978 -0.408435 -0.128475 
-0.0565329 0.0807696 0.125858 
-0.0320354 -0.477959 0.0116694 
0.0652145 0.482253 0.134385 
0.0617496 -0.183778 0.0725845 
0.0169659 -0.465835 -0.0328237 
0.20314 0.380151 0.316349 
0.22776 -0.309319 -0.27703 
-0.174183 -0.482895 0.0435483 
-0.237966 -0.430465 -0.146655 
-0.204586 -0.429233 -0.16225 
0.255504 -0.236525 -0.00240086 
0.367336 -0.440173 -0.150789 
-0.13 -0.461812 -0.0424173 
0.182074 0.298019 -0.133008 
-0.209924 -0.46341 -0.0308855 
0.101778 0.0615561 -0.0680188 
-0.413484 -0.232528 -0.126661 
0.270615 -0.317635 -0.238212 
0.120502 -0.0218847 -0.0522796 
0.29959 -0.129892 -0.0738632 
0.359311 -0.454968 -0.0930892 
-0.363489 -0.298125 -0.00405446 
0.0580381 0.0232655 -0.102769 
0.12988 -0.146942 0.00532988 
-0.101933 0.180821 -0.103904 
-0.407979 -0.316492 -0.190915 
0.0792378 0.0449806 0.271384 
0.37317 -0.282322 -0.165484 
0.14664 0.449829 0.256056 
0.0940636 0.316845 -0.116538 
0.389109 0.141638 0.245654 
0.09625 0.433316 0.263251 
0.0239544 -0.496465 0.0796126 
0.330773 -0.458653 -0.0562488 
-0.284854 -0.184571 -0.216277 
-0.198256 -0.470364 -0.00463504 
0.142816 0.492045 0.146763 
-0.0513 0.0219146 0.123221 
0.312273 0.036619 0.194202 
0.0313949 -0.432453 -0.1518 
0.0434938 -0.077821 0.154401 
0.35213 0.378825 0.131205 
0.147139 0.469386 0.226899 
-0.359244 -0.194246 -0.173593 
-0.426881 -0.407148 -0.166491 
-0.302355 -0.438867 -0.116476 
-0.392986 -0.195039 -0.121999 
0.408008 0.311708 0.166294 
-0.0209713 -0.0689998 0.118507 
0.045086 -0.487198 0.0426011 
-0.105126 -0.450875 -0.0864008 
0.0303386 -0.492228 0.0655164 
-0.116706 -0.426044 -0.178044 
-0.0460134 -0.37558 -0.345633 
0.208745 -0.440015 0.0142897 
-0.00305621 -0.389667 -0.31433 
0.347147 -0.209818 -0.165292 
-0.17385 -0.442581 0.0940935 
0.198307 -0.0378592 -0.00525786 
0.345331 -0.18974 -0.150065 
0.222834 0.0341138 0.269965 
-0.212113 -0.418691 -0.200031 
-0.0166619 -0.393127 -0.291816 
-0.000370244 0.014805 0.185947 
0.218916 -0.0863994 -0.148234 
0.412926 0.285895 0.0838541 
-0.37761 -0.327832 -0.0253678 
0.0656337 0.363628 0.30116 
0.0908967 0.0488905 0.282816 
0.140091 -0.166151 0.0200984 
0.113011 0.424439 0.279159 
-0.0221981 0.201662 0.264669 
0.0375367 0.450943 0.208222 
0.145823 0.0437967 -0.0530417 
-0.43424 -0.325323 -0.11511 
0.052852 0.473003 0.159817 
0.27805 0.421875 0.199306 
0.244526 0.00410363 0.234386 
-0.0230003 -0.474856 0.09889 
-0.126035 -0.395504 -0.278941 
0.179726 -0.323113 -0.306378 
0.250039 -0.451354 -0.094799 
-0.169978 -0.4203 0.0964005 
0.261741 -0.314547 -0.249224 
0.323746 -0.268825 -0.0365388 
0.394328 0.112064 0.125229 
0.267311 0.428175 -0.0207969 
-0.00817484 -0.380617 -0.341319 
0.052744 0.472491 0.0366674 
0.20817 0.00154018 0.288141 
0.0292321 -0.400797 -0.264623 
0.270651 -0.430431 -0.0636291 
-0.36395 -0.138932 -0.0292893 
-0.157046 -0.349551 -0.338455 
0.123461 -0.41943 -0.204998 
0.366047 0.19514 0.291674 
-0.0420738 -0.228202 0.100471 
-0.0424898 -0.146807 0.0768272 
-0.0870048 -0.461387 0.104048 
-0.145574 -0.0795814 0.0292049 
0.219665 -0.0858251 0.044433 
0.016285 -0.111878 0.0897141 
-0.222812 -0.420308 -0.186779 
-0.0533311 -0.412897 -0.220489 
0.153362 0.475767 0.214466 
0.409825 0.132507 0.181303 
0.320385 0.0940775 0.0318488 
0.130938 -0.0177392 0.288658 
0.0577212 -0.45593 -0.0657452 
0.0201193 -0.121748 0.0824066 
-0.00547095 0.0237648 -0.112315 
0.259619 -0.0536698 0.134848 
0.19368 0.481739 0.132585 
-0.323273 -0.114106 -0.0193444 
0.0959592 -0.385303 -0.33159 
0.00839495 -0.439933 -0.117516 
0.337155 0.0910433 0.0543836 
0.024 0.107254 0.235225 
-0.135892 -0.368967 -0.350699 
-0.364374 -0.449362 -0.0531228 
0.208828 0.473457 0.150215 
0.293847 0.0427595 0.0217551 
-0.393665 -0.193929 -0.0333717 
0.0880839 0.428434 0.266744 
-0.192501 -0.396077 -0.280173 
0.291394 -0.0217812 0.147982 
0.334236 0.405156 0.0991584 
0.335824 0.0448462 0.141306 
0.23142 0.00860294 0.257109 
0.157471 0.0549827 -0.0504535 
0.155583 0.480827 0.192096 
0.224893 -0.406283 0.0228892 
0.0392596 0.469571 0.0677831 
0.0608913 -0.309985 0.101494 
0.191361 -0.0732094 -0.124254 
-0.288646 -0.412791 -0.200967 
0.293752 0.155525 0.328304 
0.142123 -0.0328217 -0.0319363 
0.332275 0.0744919 0.056258 
0.139398 -0.129523 0.111782 
0.0862018 -0.0230891 -0.138082 
-0.00558479 -0.391625 -0.296236 
0.346463 0.102896 0.265494 
-0.298841 -0.371365 -0.245557 
0.00382665 -0.487438 0.0533395 
0.107492 -0.00632648 0.284105 
-0.0846616 -0.320953 -0.34498 
0.412289 0.258903 0.0719389 
-0.253925 -0.111568 -0.178248 
-0.0408509 -0.481671 0.0184106 
0.350467 0.282328 -0.0353785 
0.377325 0.350514 0.0803821 
-0.0526281 0.0114002 -0.109342 
-0.0568749 -0.420833 -0.185379 
0.287988 0.439884 0.0708881 
-0.260233 -0.356786 0.0550438 
-0.239423 -0.422749 -0.171952 
0.283892 0.183014 -0.0706576 
-0.0536587 0.0174098 -0.107534 
0.223505 -0.0230178 0.228895 
0.121279 -0.117875 -0.0160463 
-0.0609535 -0.396129 -0.28786 
0.144732 -0.413013 0.0935549 
0.207197 -0.0798862 -0.12961 
0.198479 0.481245 0.125203 
0.176329 0.481807 0.169767 
0.045975 -0.396635 -0.293218 
0.00798074 -0.403556 -0.266055 
0.299413 0.407785 0.199047 
0.212845 -0.233192 0.00447804 
0.201052 0.00686852 0.292556 
0.0389744 -0.0821493 0.138731 
0.00652157 -0.0530017 -0.177338 
0.329225 0.364582 -0.00665727 
-0.426171 -0.285357 -0.120651 
-0.0373287 0.404664 0.069764 
-0.00914555 -0.422037 -0.193853 
-0.042889 -0.00793798 0.126863 
0.0854475 0.425389 0.270365 
-0.000268493 0.0843239 0.204615 
0.387511 -0.414734 -0.107764 
0.10933 -0.11151 0.0087974 
0.197416 -0.4337 0.0423686 
0.373593 -0.409068 -0.207499 
0.285567 0.0974892 -0.0210557 
0.0654984 0.468469 0.203792 
0.156188 -0.00550728 0.296894 
-0.0218966 0.0205948 -0.113638 
0.313937 0.049651 0.181932 
0.115255 0.496954 0.0715602 
0.168408 -0.367924 -0.3227 
-0.224304 -0.384849 -0.317378 
-0.417643 -0.428267 -0.137235 
0.363148 -0.253647 -0.0763756 
-0.0965947 0.00830176 0.0695212 
0.300271 -0.0194909 0.132611 
0.194392 0.488569 0.0928576 
0.348545 0.143325 0.0107859 
0.297208 -0.0098952 0.197517 
-0.389006 -0.406813 -0.0510328 
-0.38962 -0.279241 -0.0207074 
-0.283362 -0.230797 0.0398029 
-0.00822758 -0.411302 -0.236149 
0.21663 0.0515181 0.295095 
0.0112205 0.397253 0.249613 
0.206441 -0.0953981 0.0531017 
0.0109007 -0.359891 -0.354985 
-0.241066 -0.402476 -0.243501 
0.363113 0.37667 0.183076 
0.431615 0.192188 0.147899 
0.264427 0.447225 0.154127 
0.336353 0.185219 0.320106 
0.253845 0.440232 0.193029 
0.12647 -0.0903974 0.209852 
0.289326 -0.0187396 0.152093 
0.387825 0.0991196 0.136153 
0.171176 0.494415 0.062645 
0.264623 -0.108827 -0.0813896 
-0.000100488 -0.153775 0.0747662 
0.368599 -0.453108 -0.0998391 
0.26892 0.453396 0.0613122 
0.030433 0.446977 0.216719 
-0.00648807 0.445339 0.133682 
0.111726 0.461105 0.242531 
0.193395 0.477702 0.157582 
0.381595 0.0860889 0.160796 
-0.191795 -0.456963 -0.0562061 
0.197852 -0.445251 -0.123488 
0.134032 -0.3942 -0.296566 
-0.0941555 -0.0985634 0.0637849 
-0.0269561 -0.113195 0.0890098 
-0.418203 -0.34911 -0.0737814 
0.267868 0.454545 0.111902 
0.221621 -0.362252 -0.279093 
0.16897 -0.0350735 0.276909 
0.298864 0.412665 0.167502 
-0.0184027 -0.417302 -0.2048 
0.0767001 0.44797 -0.0364437 
-0.341789 -0.337165 -0.221877 
0.0875983 0.477286 0.0188916 
-0.427598 -0.329918 -0.146228 
-0.26387 -0.445817 -0.0157152 
0.2398 0.055985 0.295257 
0.167385 0.242292 -0.12502 
0.308793 0.345232 -0.0382849 
0.158158 -0.0196128 -0.0321689 
0.40527 0.275078 0.194316 
0.179406 -0.01128 0.294451 
0.3719 0.134691 0.264833 
0.233702 -0.298338 0.0313981 
0.221038 -0.447998 -0.0675214 
0.0795628 -0.37329 -0.34319 
-0.228074 -0.455736 -0.0533268 
0.381554 0.114993 0.0942354 
0.388517 -0.439366 -0.122567 
-0.056441 0.0572424 -0.0705364 
0.169504 0.495987 0.068242 
0.267617 -0.324499 0.00594057 
-0.0520967 0.0322404 -0.0926304 
-0.116954 -0.467211 -0.0225575 
0.0976824 -0.0699471 0.229341 
-0.329381 -0.124966 -0.00467159 
0.0476868 0.456956 0.208835 
0.192749 -0.342629 -0.303807 
0.135491 -0.0899794 0.212383 
-0.230082 -0.480955 0.0372382 
0.360145 0.236055 0.298246 
-0.0268688 -0.384759 -0.317018 
-0.0901977 -0.495896 0.0883055 
-0.346125 -0.270532 -0.210001 
0.18631 0.135874 0.320127 
0.406475 0.294411 0.0822692 
0.253055 0.257737 0.355722 
-0.0288023 -0.445542 -0.0963187 
0.0855485 0.472029 0.208452 
0.297246 -0.00769277 0.0446494 
0.307706 0.421173 0.126696 
0.284882 0.0181463 0.0264744 
0.314212 -0.149143 -0.149553 
0.306163 -0.214425 -0.202491 
0.0388774 -0.41109 -0.230406 
-0.320918 -0.283626 -0.221077 
-0.0569075 0.048867 0.118383 
0.161921 0.000162416 -0.0378846 
-0.0833106 0.0109741 0.0823615 
0.0131085 0.460289 0.123876 
0.286545 -0.269689 -0.0128805 
-0.339171 -0.441865 -0.0935822 
0.239109 -0.336674 -0.26571 
-0.167069 -0.389537 -0.299891 
-0.0238239 -0.418683 -0.207362 
-0.18258 -0.477195 0.0105916 
-0.185145 -0.0916415 0.0104809 
0.184832 -0.048122 0.241039 
0.347188 -0.378138 -0.230393 
-0.0720813 0.344342 0.0845347 
0.163945 0.394801 -0.097346 
0.281259 -0.417643 -0.226523 
0.347343 -0.178627 -0.123092 
-0.10797 0.0186089 0.0358729 
0.0699229 -0.0424401 0.246344 
0.228015 0.454567 -0.0241046 
0.221518 -0.423987 -0.00231324 
0.407994 0.186347 0.0728754 
0.224623 0.452462 0.220741 
0.159176 -0.127411 0.0921055 
0.240542 -0.443727 -0.122452 
-0.291787 -0.449547 -0.080049 
0.357052 0.10062 0.068418 
-0.242785 -0.460785 0.0296299 
0.202646 -0.2101 -0.0030509 
0.065525 -0.0218674 -0.147788 
0.246194 -0.418376 -0.20903 
-0.324603 -0.295958 -0.221178 
0.0728253 -0.391923 -0.310569 
-0.404962 -0.222159 -0.126451 
0.154419 -0.422803 -0.194095 
0.334749 0.124942 0.0169824 
0.305715 0.0431955 0.181181 
-0.340756 -0.347105 -0.225198 
0.266422 0.0423754 -0.0023303 
-0.091374 -0.433022 -0.155234 
0.142406 -0.435674 -0.141202 
0.0992006 0.487966 0.158069 
-0.0588896 -0.304014 0.115146 
-0.0412257 -0.101089 0.0876033 
0.328309 -0.451441 -0.101017 
0.0954216 0.308163 -0.119657 
0.25315 -0.398173 -0.0616891 
0.167048 0.489457 0.118654 
-0.174019 -0.0901772 0.0110301 
0.404663 0.298896 0.0545386 
-0.226077 -0.0896904 -0.0162225 
0.322245 -0.326328 -0.027204 
-0.107118 -0.455586 -0.0632581 
0.0045146 0.424527 -0.000970005 
-0.268086 -0.372983 0.036191 
0.156194 0.390606 -0.101885 
0.128925 -0.450262 0.0982789 
0.251799 0.0500766 -0.0130812 
0.205573 0.446595 0.246369 
0.320522 0.411643 0.124563 
-0.0153341 0.431019 0.172973 
0.311431 0.267148 0.334698 
0.214014 -0.037986 0.000328766 
0.40256 0.125452 0.181492 
0.253429 0.286842 0.353371 
-0.0646475 0.371211 0.12463 
0.400488 0.132041 0.11486 
0.350055 -0.446518 -0.127833 
0.117722 0.313076 -0.12219 
-0.188093 -0.411245 -0.219559 
0.0681104 -0.312046 -0.330731 
-0.0608484 0.367396 0.164116 
-0.067526 0.318403 0.0450602 
-0.208986 -0.398014 -0.265707 
0.256252 0.389371 0.286679 
0.249858 -0.309366 0.0220456 
-0.222193 -0.461744 0.0502817 
-0.155307 -0.409283 -0.221863 
0.407885 0.190276 0.230984 
-0.375023 -0.273107 -0.204813 
0.326119 0.297121 0.30739 
0.330272 0.114662 0.0280346 
0.0712021 -0.478748 0.0079786 
0.0365905 -0.435945 -0.138108 
-0.131081 -0.437023 -0.132068 
0.244649 -0.2005 -0.0125412 
0.217518 0.138165 0.325459 
0.310998 0.00388133 0.10723 
-0.089849 -0.488233 0.0645906 
0.156477 0.0456356 0.303912 
0.257796 -0.0559183 0.123108 
-0.019266 0.433837 0.081251 
-0.246526 -0.447547 0.0216903 
0.380783 0.0924599 0.174297 
0.07233 -0.454074 -0.0741605 
-0.318842 -0.297582 -0.226912 
0.130515 0.0611742 -0.0582539 
0.257001 0.439532 -0.0192301 
-0.249189 -0.409658 -0.22416 
0.161739 0.0625732 0.307928 
0.32206 0.212607 0.332065 
0.145303 0.129361 0.318088 
0.206416 0.441235 0.25616 
-0.183606 -0.424917 -0.175118 
-0.050714 0.0868428 0.132713 
0.148629 -0.179929 0.0215836 
0.0831871 0.480577 0.0319079 
0.350451 0.332868 -0.00413163 
-0.432323 -0.360727 -0.132519 
-0.428133 -0.361082 -0.14408 
-0.39012 -0.416663 -0.178779 
0.249214 -0.0264846 0.2285 
0.182871 0.0454443 0.302504 
0.127331 -0.0536385 -0.157739 
0.335982 0.390307 0.141121 
0.129664 -0.0921155 -0.0545582 
0.289536 -0.424625 -0.0475537 
0.332937 0.397515 0.043913 
0.275773 -0.0523755 0.119254 
-0.393691 -0.297419 -0.199481 
-0.184617 -0.393448 -0.287098 
-0.211738 -0.370465 -0.32873 
0.247191 -0.175523 -0.0170517 
0.365612 -0.447061 -0.120531 
-0.0395081 0.11008 -0.0454521 
0.309622 -0.153401 -0.0499282 
0.338074 0.247065 0.320579 
0.264302 0.0737887 0.295627 
-0.280454 -0.271237 -0.266139 
0.132668 0.458669 -0.0390873 
0.173026 0.0524529 0.304011 
0.231523 -0.217173 -0.00197521 
-0.108864 -0.0609528 0.0599902 
-0.368276 -0.402139 -0.0380709 
0.162695 -0.137025 -0.0260722 
-0.392244 -0.439741 -0.101237 
0.146437 0.499386 0.103569 
0.310353 0.366968 -0.0278579 
-0.0924547 -0.346717 -0.355471 
0.0161496 -0.405852 -0.252974 
-0.0783936 -0.391347 -0.286729 
0.253862 -0.403107 -0.237576 
0.242994 -0.420181 -0.090452 
0.402181 0.220658 0.0578714 
0.296256 0.0432139 0.027179 
0.0599132 -0.40054 -0.278064 
-0.435147 -0.335212 -0.113421 
0.0451663 -0.149819 0.0664118 
-0.415359 -0.331755 -0.0629269 
0.212934 -0.440207 -0.00691433 
-0.248058 -0.084423 -0.0248504 
-0.109724 -0.115618 0.0570166 
0.246883 0.446901 0.18844 
0.0332744 0.0216621 0.229232 
-0.176275 -0.477899 0.023431 
0.190652 0.00573008 -0.030046 
-0.374842 -0.15042 -0.0360257 
0.396738 0.119719 0.13378 
-0.011266 0.394858 -0.020435 
-0.0358174 -0.485858 0.0421201 
0.340323 -0.45646 -0.0935601 
0.0783085 0.409366 -0.0795719 
0.0874096 0.413109 -0.081366 
0.212583 0.406345 -0.0780598 
-0.131648 -0.433257 -0.13702 
0.259241 -0.433076 -0.163752 
-0.191556 -0.442451 -0.108537 
-0.353503 -0.218038 -0.189889 
0.0266343 -0.0678939 0.134067 
0.178678 0.43958 0.26602 
0.292868 0.0941924 -0.00958968 
0.0483057 -0.119595 0.0747892 
0.240781 -0.0705957 0.125378 
0.00937894 0.455884 0.11343 
0.19537 0.0518593 -0.0496309 
0.276905 -0.337907 -0.00794462 
0.0488894 -0.409244 -0.242123 
0.20977 0.412886 -0.0792757 
0.0753168 -0.380666 -0.334779 
-0.0321492 0.0082211 -0.121576 
-0.250854 -0.415031 -0.194684 
-0.376981 -0.439464 -0.108273 
-0.0732348 0.0848238 -0.0263812 
0.016919 -0.347421 -0.348353 
0.115261 0.456524 0.250444 
0.230293 -0.0756221 0.091696 
0.380383 0.0922503 0.168545 
0.287115 -0.385772 -0.0338464 
0.196478 0.470642 0.193333 
0.208118 0.482922 0.0928141 
-0.0572449 -0.487459 0.0442112 
-0.0371666 -0.281197 0.111573 
0.123515 -0.107231 0.0432921 
0.0357452 0.472503 0.0790787 
0.130327 -0.403554 -0.268426 
-0.254416 -0.327443 -0.300378 
0.402012 0.126181 0.203221 
0.391869 -0.353051 -0.127696 
0.145261 -0.419944 -0.201156 
0.22624 -0.381826 0.041571 
0.178548 -0.393318 -0.299536 
-0.180791 -0.487363 0.0527791 
-0.04428 -0.405138 0.112741 
-0.0388436 0.382834 0.0263716 
0.144841 -0.475967 -0.0152184 
0.188899 0.0527764 -0.0569804 
-0.0247853 -0.423591 -0.186049 
0.113789 0.449368 0.256137 
0.115382 -0.122949 0.12987 
0.147495 -0.436632 -0.138817 
0.287965 -0.0409314 0.0526207 
-0.0122595 0.436981 0.114162 
0.251062 -0.0587638 0.111339 
0.0907735 -0.410167 -0.233132 
0.30886 0.405325 0.161374 
-0.100398 -0.468545 -0.0117235 
-0.316841 -0.254382 0.0269085 
0.389394 -0.334639 -0.151648 
0.0283242 -0.417934 -0.204276 
-0.293814 -0.337585 -0.268151 
-0.0546733 -0.326481 -0.342917 
0.00550062 -0.437523 -0.140681 
0.0365653 0.425908 0.249985 
0.0870156 0.492931 0.122979 
0.158334 0.353189 0.327135 
-0.246873 -0.397657 -0.257984 
0.124751 0.483555 0.0180479 
0.182566 -0.35734 0.0779209 
0.0702435 0.470709 0.206985 
0.209057 0.47464 0.0127413 
0.0753238 0.380453 0.290224 
0.175167 0.465462 -0.0342005 
0.228941 0.0987205 -0.0393694 
0.0909304 -0.491771 0.0945414 
0.195644 0.0674855 -0.0500765 
0.253746 -0.355176 0.0233976 
0.131851 -0.426256 -0.18753 
-0.414434 -0.386897 -0.197225 
-0.0686292 -0.403417 -0.254492 
-0.353316 -0.410831 -0.036671 
-0.0325624 0.395787 0.0241294 
0.209365 -0.403869 -0.267889 
0.333765 -0.417613 -0.231296 
0.287043 0.386705 -0.0434267 
0.304248 0.00206635 0.125889 
0.194278 -0.0782549 -0.102718 
-0.0123959 0.436888 0.135548 
0.365204 -0.384163 -0.0615178 
0.178628 -0.0900556 0.193036 
-0.146872 -0.392031 -0.298022 
-0.430469 -0.349006 -0.130459 
0.181723 -0.117451 -0.0529574 
-0.334087 -0.449394 -0.0797823 
-0.112292 -0.473093 0.0990994 
0.0707251 -0.457083 0.10486 
0.124466 -0.0894558 -0.0444337 
-0.190551 -0.446474 -0.0887792 
0.0651745 -0.387655 -0.322925 
0.369622 -0.432245 -0.0779769 
0.373879 -0.428226 -0.184472 
0.345106 -0.417041 -0.220143 
0.149103 -0.0588728 -0.0176546 
0.0328615 -0.422406 -0.183317 
-0.0164089 -0.165902 0.0787171 
0.260425 0.435025 -0.0188631 
0.118613 -0.490697 0.0452494 
0.0665081 0.47851 0.160086 
-0.0117901 0.422376 0.0116846 
-0.130194 -0.470777 -0.0116614 
-0.230958 -0.438626 -0.116305 
-0.275046 -0.41621 -0.053098 
-0.298799 -0.341841 0.0166338 
0.166482 0.385137 0.310926 
-0.163426 -0.0958421 0.0240512 
0.116301 0.0653568 -0.0642853 
0.066611 0.399055 0.278745 
0.373541 0.147234 0.269745 
0.224732 0.184787 0.345715 
0.246103 -0.439807 -0.139445 
-0.406554 -0.439436 -0.0791596 
-0.111424 -0.408886 -0.232483 
0.0443344 -0.444489 -0.106014 
0.294098 -0.203897 -0.0162153 
0.307685 -0.426086 -0.19795 
-0.210067 -0.140999 0.0347641 
0.364851 0.222191 0.301913 
0.0365266 0.460011 0.0198411 
-0.192097 -0.382071 -0.316351 
-0.206593 -0.239906 0.0661174 
-0.193124 -0.482401 0.0680462 
0.227591 -0.430057 -0.0635746 
0.282967 0.0354732 0.0140764 
0.40914 0.14604 0.103474 
0.094928 -0.432972 -0.167269 
0.389077 -0.327965 -0.15148 
-0.223099 -0.358621 -0.321718 
-0.115251 0.0114257 -0.0510344 
0.174121 -0.454369 -0.0849088 
0.401729 0.271983 0.0462107 
-0.270696 -0.413831 -0.206658 
-0.130698 -0.454876 0.101725 
0.117661 -0.11558 0.0649942 
0.133098 0.00949349 -0.0511549 
0.288558 0.146953 -0.0345707 
-0.404134 -0.387061 -0.0631444 
0.191216 -0.368506 -0.310733 
-0.0322457 -0.38661 -0.319088 
-0.0431661 0.374488 0.0255531 
-0.0828875 -0.402461 -0.250712 
-0.0156443 0.391772 -0.0147319 
0.388506 0.105993 0.121919 
-0.0348162 -0.359713 -0.351367 
0.185443 0.490548 0.0801771 
0.106033 -0.38586 -0.330115 
-0.310879 -0.439878 -0.060767 
0.169948 0.440287 -0.0619629 
0.23465 -0.10973 -0.0616604 
-0.0945381 -0.150204 0.071255 
0.365383 0.357446 0.0482642 
0.221266 -0.0802861 -0.124963 
-0.297118 -0.385851 -0.0337966 
0.194311 -0.0971518 0.0342573 
0.168788 -0.00864644 -0.0302119 
-0.08464 -0.100223 0.0686976 
0.226985 0.0889827 -0.0371824 
-0.114279 -0.45512 -0.0690132 
0.177035 -0.441396 -0.136313 
0.405788 0.355655 0.153707 
0.155733 -0.25449 -0.298544 
-0.255866 -0.451138 0.00367204 
0.0657914 0.0605963 0.261467 
0.116211 -0.413084 0.105286 
-0.0986201 -0.399748 -0.264384 
-0.37199 -0.319923 -0.0202019 
0.00764527 -0.473428 -0.00116305 
0.107918 -0.117052 0.109609 
-0.276791 -0.384065 0.0201905 
0.295345 -0.434768 -0.165905 
0.28887 -0.312102 -0.233691 
-0.20766 -0.395418 -0.283251 
0.1913 -0.420014 -0.206106 
-0.035249 -0.480235 0.0210416 
0.116641 -0.0766889 0.229107 
-0.128402 -0.419167 -0.19504 
0.281332 0.426748 0.185125 
-0.0759608 0.0390214 -0.0730253 
0.228543 -0.39792 -0.271099 
-0.0668355 0.0483177 0.105174 
0.149836 -0.0549598 -0.108993 
-0.2724 -0.261772 -0.2648 
0.0180107 0.403163 0.244679 
-0.408481 -0.310383 -0.191607 
0.0308128 0.465458 0.1596 
0.13611 0.457089 -0.0429752 
0.273753 0.421834 0.20495 
0.118165 -0.0289557 0.274983 
0.378049 -0.432681 -0.0935125 
-0.335624 -0.364332 -0.019398 
-0.323231 -0.33346 0.000493236 
-0.403883 -0.393036 -0.0652495 
0.0688016 -0.0971926 0.0956325 
-0.416491 -0.438438 -0.0917039 
0.0269198 0.458089 0.044067 
0.194476 -0.422574 -0.1975 
0.0565255 0.466085 0.0158037 
0.180862 0.444538 -0.0534668 
0.0201226 0.423385 -0.0300737 
0.305628 -0.0252854 0.0962161 
-0.259254 -0.401843 0.0311782 
-0.207748 -0.309074 -0.31501 
0.0246914 -0.438572 0.109278 
-0.0441529 0.341589 -0.00124914 
0.276 -0.295244 -0.237846 
0.151917 -0.098091 -0.0595314 
-0.117862 -0.472621 -0.000939915 
0.35486 0.0785751 0.222845 
-0.0252399 0.0295001 -0.10711 
0.0549539 -0.0929973 0.100872 
0.295417 0.214953 -0.0858617 
0.348176 -0.31241 -0.0491465 
-0.218489 -0.384629 -0.320843 
0.366469 -0.449784 -0.110394 
0.231549 -0.287163 -0.271812 
0.050508 0.0120285 -0.115395 
0.160374 -0.0178314 0.290472 
-0.161083 -0.217597 0.0744787 
-0.275656 -0.313198 -0.284039 
-0.108145 -0.43917 -0.123985 
0.121635 -0.0735181 0.236772 
0.169494 -0.160297 -0.00691616 
-0.00476539 -0.410237 -0.230907 
0.227579 -0.443806 -0.115559 
0.346287 -0.312196 -0.214435 
-0.269587 -0.426074 -0.170542 
0.326271 0.388677 0.0146504 
0.216045 -0.08723 0.102168 
0.100134 -0.189585 0.058684 
0.240298 -0.448624 -0.110233 
-0.386469 -0.404588 -0.220784 
-0.355465 -0.222776 0.0179421 
-0.0249691 -0.425929 -0.180229 
0.0592233 0.146367 0.271756 
-0.368501 -0.246447 0.00460072 
-0.249708 -0.393158 -0.280832 
0.145895 0.110796 0.313165 
0.122189 -0.221373 0.0529682 
0.151364 -0.435202 -0.153519 
-0.320802 -0.25315 -0.222429 
-0.10284 0.032926 0.00654673 
0.0691746 0.00681038 -0.106412 
0.234563 -0.410001 -0.0164566 
0.277371 0.0725421 0.286153 
-0.011526 -0.439204 -0.136202 
0.392478 0.249654 0.238746 
-0.263454 -0.414101 -0.200944 
0.112221 -0.447615 -0.108934 
-0.395354 -0.21213 -0.136754 
0.122688 -0.426784 -0.175725 
-0.0402089 -0.47635 0.00735273 
0.281914 0.430251 0.164863 
-0.0259979 0.420437 0.179877 
0.145792 -0.481759 0.0121134 
-0.390595 -0.360418 -0.0451462 
-0.162187 -0.0640374 0.00615964 
0.3723 -0.268634 -0.164523 
-0.0566979 -0.398788 -0.265066 
-0.227986 -0.0974247 -0.00712656 
-0.115914 -0.42021 -0.187121 
0.28865 0.116191 0.312407 
0.14793 0.443083 -0.0653799 
0.0168353 -0.25936 -0.302944 
0.0304878 0.346731 -0.0825624 
-0.0777163 -0.0226119 0.0880165 
-0.0680537 -0.414069 -0.21952 
-0.0389553 -0.411441 -0.233589 
0.130699 -0.0712708 0.242222 
0.114343 0.0983555 -0.0683869 
-0.192067 -0.403956 -0.247028 
-0.0801425 -0.438086 -0.125134 
0.114277 -0.107321 0.188922 
0.345615 0.0474508 0.101485 
-0.221844 -0.460336 -0.0388408 
-0.183725 -0.355984 -0.332802 
-0.428601 -0.350808 -0.15486 
-0.397712 -0.179192 -0.0531089 
0.272857 -0.234926 -0.230049 
0.221411 -0.340632 0.0530478 
0.2518 -0.443036 -0.0834131 
0.20549 -0.418036 0.0398542 
0.281374 0.045653 0.00521014 
-0.0434029 0.389011 0.0604782 
0.273247 0.438226 0.17521 
0.163709 -0.0745972 0.207007 
0.0736021 0.430228 0.262679 
-0.0104549 -0.451937 -0.0780967 
0.304792 -0.318834 -0.0212031 
0.203788 -0.203256 -0.25731 
0.00832631 0.455442 0.087485 
0.273543 0.259941 0.352982 
0.231077 -0.0874685 0.0668431 
0.229333 -0.108709 -0.0649123 
0.141168 -0.12824 0.164186 
-0.119998 0.00821922 -0.0484957 
0.117129 -0.429595 -0.173315 
0.368171 0.10451 0.234085 
-0.0510686 0.385755 0.1592 
0.139421 -0.0524622 -0.136282 
-0.432601 -0.347731 -0.115489 
0.10689 -0.00784043 -0.0807887 
-0.0322684 -0.0028233 0.144192 
0.113803 -0.03636 -0.124249 
0.278238 0.368248 -0.0548004 
-0.425365 -0.310269 -0.145693 
0.161339 0.493006 0.138391 
-0.184498 -0.476653 0.0161016 
0.00191327 0.0511549 0.201136 
0.197848 0.466193 0.202743 
-0.270346 -0.383121 0.0303645 
0.127311 -0.0500213 -0.0309766 
-0.218287 -0.472179 0.000531941 
0.256811 0.134454 0.329611 
0.292598 -0.306253 -0.23375 
0.347764 -0.344902 -0.221438 
0.0485145 0.449469 -0.0104194 
-0.0788062 0.335403 0.128466 
-0.135898 -0.436865 -0.134095 
0.388117 0.247667 0.240892 
0.0582776 -0.45287 -0.0888058 
0.146458 0.0114424 -0.0451179 
-0.207797 -0.410846 -0.214496 
-0.016296 0.137548 0.197275 
0.121092 0.432933 0.270849 
0.244882 -0.372805 -0.258795 
0.128424 -0.395245 -0.294247 
0.312525 -0.388946 -0.0342139 
-0.324704 -0.423206 -0.177155 
0.0602959 0.462694 0.00740501 
-0.121808 -0.443143 -0.105878 
0.278353 -0.0221361 0.0296067 
0.0933025 0.492093 0.103222 
0.0476629 0.0760033 0.255521 
0.130948 0.454298 0.247578 
-0.270573 -0.401378 -0.248843 
0.386247 -0.423982 -0.10981 
0.271791 0.0742014 0.287963 
0.0602563 -0.068537 -0.198877 
0.00462393 -0.489928 0.096118 
-0.0810512 -0.378808 -0.340324 
-0.284445 -0.42234 -0.0666473 
0.0859822 -0.417841 -0.221332 
0.358496 0.213214 0.306491 
-0.0854343 0.0715703 0.0639473 
-0.276956 -0.0890455 -0.116424 
-0.19421 -0.438606 0.084365 
0.170503 0.47614 0.195884 
0.00822493 0.414527 -0.0237488 
-0.151852 -0.445886 -0.0938853 
-0.182934 -0.432073 0.093965 
0.118552 -0.0984012 0.0115504 
-0.396149 -0.388149 -0.0569051 
0.0264463 0.431365 -0.0124989 
0.341087 -0.452516 -0.057174 
-0.392449 -0.360494 -0.219774 
-0.207874 -0.470517 -0.0100559 
0.296496 -0.000395582 0.0394984 
0.123331 0.0449536 -0.0592695 
-0.241101 -0.401068 0.0578155 
0.350374 -0.424918 -0.205058 
0.26778 -0.136502 -0.0443919 
0.389447 -0.434062 -0.156941 
0.0446845 0.0303691 -0.107568 
0.185419 -0.0240336 -0.0195149 
-0.0291534 -0.464349 -0.0446788 
0.233446 0.0468191 0.278745 
0.0484991 0.145995 -0.0913948 
0.281197 -0.327444 -0.00431066 
0.238074 -0.331599 0.0396803 
0.0784451 -0.460418 -0.0660193 
-0.344404 -0.295086 -0.212956 
0.186891 0.489611 0.0596379 
0.309532 -0.281901 -0.0262801 
-0.248593 -0.412184 -0.215006 
0.113682 -0.439866 -0.127488 
0.197985 0.38239 0.316006 
0.117148 0.0526601 0.295432 
-0.431903 -0.323802 -0.137846 
0.277567 0.0993002 -0.0266051 
0.188815 0.372384 0.32154 
0.0177121 -0.50042 0.0886709 
0.292439 -0.126914 -0.147224 
-0.33606 -0.40351 -0.228361 
-0.271693 -0.157083 0.0275842 
-0.417826 -0.384778 -0.0897475 
-0.0116958 0.0709031 -0.0855707 
0.226683 -0.213551 -0.00307765 
0.0674586 -0.467165 -0.0355631 
-0.306958 -0.422191 -0.176713 
-0.0128669 0.116132 0.245896 
0.185031 -0.404003 -0.263192 
0.0874989 0.0805502 -0.0782884 
0.173332 -0.068157 -0.102809 
0.272531 -0.0503472 0.189266 
-0.420205 -0.256572 -0.131309 
0.263316 0.385022 0.290779 
-0.0107779 0.0206284 -0.113035 
0.20328 0.472057 -0.00224465 
0.308844 0.307373 0.321896 
-0.305829 -0.233833 0.0374558 
0.0973931 0.127344 -0.084154 
0.342456 0.0459962 0.0970253 
0.102873 -0.0243098 -0.10051 
0.357237 -0.299233 -0.195529 
0.226227 -0.395919 0.0292461 
0.13535 0.491367 0.029161 
-0.021997 -0.484953 0.0932222 
-0.113475 -0.0510029 -0.165568 
0.0483587 -0.437146 -0.134655 
0.339719 -0.21406 -0.05242 
-0.414336 -0.238963 -0.123117 
0.0950745 -0.395854 -0.294579 
-0.313801 -0.348665 -0.00193834 
0.273168 0.33701 0.328042 
0.0223056 0.109282 -0.0845891 
-0.30051 -0.114911 -0.00531235 
-0.349475 -0.317313 -0.220974 
0.307263 -0.421753 -0.209004 
-0.142792 -0.470974 0.00330585 
0.135733 -0.464992 -0.0466525 
0.0997006 0.0996028 -0.0731054 
-0.00258207 0.409455 0.221132 
0.0925016 0.335106 0.327538 
0.170898 -0.481766 0.0186742 
0.15123 -0.220251 0.0299274 
-0.0631207 0.340759 0.0438444 
-0.102946 -0.46689 -0.0283416 
0.382586 -0.355621 -0.185134 
0.252373 0.45656 0.134689 
0.324422 -0.149349 -0.118725 
-0.186532 -0.395813 -0.28188 
0.0669079 -0.0896678 0.171956 
-0.125687 0.00501801 -0.0167289 
-0.126341 -0.479097 0.0959596 
0.308582 0.122087 0.31005 
0.153856 -0.135138 0.147908 
0.366674 -0.237254 -0.0896363 
0.111064 -0.37285 0.105424 
0.189516 -0.39001 -0.30841 
0.421286 0.16513 0.176065 
-0.394229 -0.308354 -0.0294755 
-0.426571 -0.304626 -0.148321 
0.135797 -0.121046 0.097878 
0.3967 0.323496 0.125362 
0.112319 -0.131174 -0.0043966 
-0.310884 -0.229121 0.0350419 
0.372122 -0.246209 -0.137122 
-0.0220223 -0.401511 -0.255892 
0.129159 -0.0782497 -0.0663276 
0.194061 -0.11555 0.135601 
0.212811 -0.453444 -0.0779304 
0.216744 0.474409 0.131062 
0.302543 0.399669 -0.00984986 
0.274721 -0.413148 -0.0513326 
0.0939186 0.0124933 -0.084613 
0.294175 0.421367 0.156914 
0.265788 -0.289059 -0.24062 
-0.264713 -0.406867 0.0239645 
0.258441 -0.355857 -0.245501 
0.31389 0.100234 0.290513 
-0.275053 -0.405219 -0.0435587 
-0.0928191 -0.477193 0.0965724 
0.141022 -0.00748094 0.295736 
0.144329 -0.243618 0.0470701 
0.235925 -0.0747022 0.0391136 
0.16961 -0.392724 0.0798232 
0.194276 -0.44499 -0.119107 
0.181402 -0.487606 0.0294978 
0.363749 -0.267948 -0.17836 
0.0283604 0.432672 -0.0239932 
0.0380808 -0.479793 0.0129919 
-0.0126936 0.080865 0.218821 
-0.0988521 -0.458166 -0.046086 
0.069172 0.435766 0.254982 
0.27508 0.424177 -0.0207839 
-0.168694 -0.431393 -0.147205 
-0.312065 -0.279511 -0.23704 
0.171935 0.184274 0.336395 
-0.268251 -0.436891 -0.121937 
-0.0927909 -0.385056 -0.315446 
-0.0280562 -0.0461973 -0.16364 
0.187168 -0.0290755 -0.0178537 
0.274934 -0.33588 -0.00196952 
0.394806 -0.393563 -0.159929 
-0.132112 -0.361283 -0.351358 
-0.307042 -0.444916 -0.0952914 
-0.254522 -0.120011 0.00583736 
0.320133 0.418812 0.0486353 
-0.013265 -0.470747 0.0953099 
0.100367 0.418761 -0.0782581 
0.30984 -0.293728 -0.0247318 
0.197032 -0.240131 0.0205814 
-0.00619947 0.443044 0.161768 
0.243007 -0.218226 -0.0058708 
-0.136826 -0.0128042 -0.0198861 
0.0493515 -0.400671 -0.278368 
-0.364827 -0.171853 -0.131963 
0.327361 -0.238004 -0.199816 
0.0719719 -0.435069 -0.14512 
0.0214658 0.037097 0.223482 
-0.218438 -0.150671 0.0387671 
-0.382461 -0.442102 -0.101275 
-0.0363925 -0.419876 -0.195601 
0.0185089 0.454175 0.0311082 
0.287914 -0.294902 -0.232584 
0.0701448 -0.0223478 -0.141545 
0.199222 -0.279606 0.041708 
0.154933 -0.120549 0.177467 
-0.3326 -0.440588 -0.107951 
0.391193 -0.36283 -0.150278 
0.0262493 -0.0537719 0.179323 
0.191201 -0.450254 -0.092451 
0.143945 -0.379072 -0.334637 
-0.376766 -0.154716 -0.0189739 
0.268972 0.341395 0.325369 
0.13945 -0.129006 0.159199 
-0.172855 -0.391344 -0.290356 
-0.157969 -0.46441 -0.0211838 
0.383483 -0.431715 -0.172827 
0.29978 -0.461979 -0.0701013 
0.0169606 0.439923 0.00554384 
0.00468738 0.19892 0.287762 
0.168283 -0.476827 0.0596084 
0.0674238 -0.43467 -0.141126 
0.0141051 0.41637 -0.0309908 
-0.375971 -0.431397 -0.134757 
0.356514 -0.225495 -0.163982 
0.386338 -0.345926 -0.172787 
0.136598 -0.0935699 -0.0554548 
-0.418796 -0.366883 -0.189525 
-0.112606 -0.47749 0.017538 
0.0822461 -0.488271 0.0412631 
-0.00517178 -0.485278 0.0407391 
0.0420407 0.362564 -0.0848261 
-0.39726 -0.393765 -0.0580197 
0.0885291 -0.0483227 0.254768 
0.0895022 0.476118 0.0139509 
0.365408 -0.36118 -0.206573 
-0.0694361 0.100028 0.104 
0.0720006 0.128594 -0.0872711 
0.160528 -0.318895 0.0781093 
-0.0463729 -0.0280872 0.121399 
0.226892 -0.43444 -0.162652 
0.0368697 0.268006 0.305948 
0.204592 -0.343276 -0.296884 
0.08859 -0.411144 -0.238837 
-0.425838 -0.35181 -0.09453 
0.182207 0.347391 0.338502 
0.288347 0.435099 0.135234 
-0.0566789 -0.484375 0.0975913 
0.0320497 -0.476872 0.105309 
0.0922798 -0.420309 -0.208231 
0.144068 -0.120519 0.0875915 
0.0415021 0.476008 0.129024 
0.125637 -0.118642 0.17314 
-0.0778671 -0.436545 -0.130455 
-0.131635 -0.0405091 0.0280899 
-0.195652 -0.314942 0.0912219 
-0.173587 -0.425574 0.0936926 
0.108203 -0.0402102 -0.146731 
-0.26148 -0.452154 -0.00887685 
0.165457 0.49472 0.0640816 
0.00237586 -0.443659 -0.119304 
-0.0276957 0.102915 -0.0593637 
0.371225 0.0682438 0.110003 
-0.233097 -0.191944 0.0438381 
0.115627 -0.457209 -0.0804808 
0.350965 0.175573 0.304022 
-0.179907 -0.463361 -0.0214809 
-0.303799 -0.448813 -0.0690857 
-0.0898357 0.090462 0.0230643 
-0.330702 -0.409405 -0.221295 
0.281087 0.440865 0.117886 
0.254264 -0.224869 -0.00704411 
0.0583595 0.420597 -0.0587909 
-0.090581 -0.382201 -0.320203 
0.0653987 0.456795 0.226332 
0.15079 -0.411037 -0.237513 
0.306013 -0.427468 -0.182985 
0.270466 -0.257867 -0.00435643 
-0.15397 -0.0653976 0.0214471 
0.126005 0.141545 -0.0794785 
-0.400546 -0.361404 -0.0562911 
-0.0681116 -0.450436 -0.0742013 
0.163443 0.490126 0.145203 
0.372875 0.236037 0.28413 
-0.156836 -0.480658 0.0251378 
0.189285 -0.412707 -0.235875 
0.214875 -0.094623 0.0713387 
-0.0314673 0.105137 0.223238 
0.268787 -0.438873 -0.148753 
0.10165 -0.0132566 -0.0874743 
-0.0613804 -0.397961 -0.266958 
-0.137437 -0.461914 -0.0288401 
0.298879 -0.124832 -0.0861613 
0.343883 0.387061 0.0427496 
-0.248766 -0.420325 -0.178531 
-0.383747 -0.171503 -0.027938 
0.145208 0.0856953 -0.0606314 
0.0966507 -0.0749673 0.226129 
-0.408537 -0.214787 -0.0868959 
-0.000887452 -0.000181452 0.183141 
0.285099 0.416044 0.195777 
0.225748 0.171297 0.337376 
0.358689 0.0705261 0.188965 
-0.293502 -0.122863 -0.159765 
0.114172 -0.0336526 -0.0785155 
0.160328 -0.493991 0.055416 
0.372737 0.354049 0.0568445 
-0.0932515 -0.475329 0.00743465 
0.162396 0.220931 0.349057 
-0.0896005 -0.456908 -0.0532473 
-0.222128 -0.409611 -0.229365 
-0.0125148 -0.0319771 0.146081 
0.0873814 -0.383075 -0.340979 
-0.142693 -0.393439 -0.279669 
-0.270192 -0.307894 0.0510026 
-0.0664523 -0.391796 -0.288212 
0.171774 -0.442971 0.0736049 
-0.236452 -0.116923 0.0106468 
0.322564 -0.369311 -0.233496 
0.0531674 0.471103 0.182384 
0.0209039 0.465767 0.111731 
0.206239 -0.422435 -0.207338 
0.0395315 -0.0266096 0.225795 
0.0570194 -0.449948 0.112461 
-0.0412036 0.144657 -0.0333252 
0.364611 -0.222434 -0.117482 
-0.245809 -0.426359 -0.157531 
-0.0685951 0.184113 0.142279 
0.27596 0.4496 0.0365245 
0.0928148 -0.1745 0.056675 
0.294878 0.0164624 0.142074 
0.0574081 0.11732 0.262382 
0.0111704 -0.103046 0.097334 
0.0972516 -0.15377 0.0287166 
0.233095 0.0361884 0.267331 
0.239852 0.0775797 -0.0268445 
-0.39256 -0.366795 -0.0429007 
0.356807 -0.206569 -0.140952 
-0.09715 -0.450143 -0.0799154 
-0.423888 -0.25026 -0.105015 
-0.261 -0.39478 -0.283346 
0.237347 -0.0171945 0.00304021 
0.341602 0.385706 0.0339506 
0.141375 -0.462353 -0.0552167 
0.32922 -0.33444 -0.0307953 
-0.32626 -0.142622 0.0185956 
0.285978 0.418172 -0.00570143 
0.247416 0.361534 0.318204 
0.125576 0.493505 0.141155 
-0.0862565 -0.392978 -0.280172 
0.191565 0.0648357 0.304116 
0.119247 -0.115677 0.0704874 
0.376808 -0.308196 -0.0824996 
0.284419 -0.460273 -0.0631222 
-0.108662 -0.343155 -0.354104 
-0.235696 -0.0651285 -0.0662806 
0.173096 -0.214041 0.0106773 
-0.104789 -0.475358 0.00539614 
-0.139131 -0.422758 -0.17732 
0.0160127 -0.411094 -0.227725 
0.225379 -0.420825 -0.00554743 
-0.235393 -0.310263 0.0701814 
0.30655 -0.213088 -0.025783 
0.279042 0.0886459 -0.0165645 
-0.355412 -0.414169 -0.194144 
0.137473 -0.434555 -0.156662 
0.394014 0.120676 0.205571 
0.0521211 -0.0252203 -0.150576 
-0.234807 -0.432085 -0.142677 
-0.314254 -0.285185 -0.23572 
-0.352664 -0.370742 -0.0254461 
-0.2021 -0.426993 -0.167736 
0.243003 -0.405314 -0.0618672 
0.329 0.404057 0.116707 
0.292704 -0.439703 -0.146701 
0.226532 0.430948 -0.0542818 
0.0460775 -0.433072 -0.143909 
0.38446 0.245721 0.0143226 
0.120382 -0.02988 -0.0668821 
0.176154 0.398051 0.307326 
-0.179496 -0.300873 -0.319969 
0.368333 0.148146 0.279717 
-0.0886603 0.0693842 0.00376726 
0.229084 -0.276293 0.0233707 
-0.156031 -0.379266 -0.325571 
-0.421659 -0.420495 -0.098892 
0.244625 0.4684 0.0424205 
0.255256 0.459396 0.0702298 
0.146734 0.487561 0.0199404 
0.318692 0.413097 0.115247 
-0.0481493 -0.49119 0.0693079 
0.265849 0.398865 -0.056747 
0.232221 0.388817 -0.0822174 
0.319569 -0.276088 -0.0280432 
0.0527505 0.448211 -0.0224858 
0.0603732 -0.124053 0.0648171 
0.0525094 -0.0900131 0.137427 
-0.00474777 0.444912 0.156806 
0.159145 0.4965 0.0514472 
0.28787 0.224005 0.348139 
0.236029 -0.0808088 0.0516796 
0.26999 0.382476 0.282574 
0.118201 -0.0621789 -0.184779 
0.0114879 0.444557 0.0201818 
-0.112852 0.300326 -0.061811 
0.117372 -0.154315 0.023637 
0.0317923 0.0811417 -0.0860978 
0.139253 0.499665 0.0860629 
0.309379 0.424395 0.0959925 
0.428444 0.205084 0.17828 
0.337674 -0.360962 -0.229922 
0.109916 0.485425 0.175158 
-0.0092182 0.346303 0.268768 
0.135022 -0.0484188 -0.0263174 
-0.364344 -0.313572 -0.218333 
-0.00316612 0.0807119 -0.0864784 
-0.420153 -0.402438 -0.0893503 
0.316951 0.415187 0.125754 
0.285228 0.298167 0.339447 
0.118041 -0.00333854 0.286629 
0.358556 0.119729 0.263523 
-0.0708667 -0.0530279 0.0837839 
-0.0254915 0.423763 0.0758771 
-0.0302208 0.410815 0.0439991 
-0.426106 -0.310777 -0.0801616 
-0.201033 -0.462855 -0.0315703 
0.274747 -0.359116 -0.229356 
0.112538 -0.120168 0.133787 
0.0507676 0.479525 0.140685 
0.38579 -0.380728 -0.101599 
0.0430413 -0.042904 0.222972 
-0.0417014 0.0127345 0.132125 
0.148321 -0.12835 0.171307 
-0.374039 -0.33845 -0.0217744 
-0.10601 0.0246892 -0.0537298 
0.23821 -0.437327 -0.145524 
-0.378726 -0.262997 -0.199686 
-0.0122662 0.435531 0.0735633 
0.0959972 0.412551 0.286512 
-0.0440962 -0.488052 0.0600652 
0.357631 -0.428194 -0.0610294 
0.359425 -0.438915 -0.143932 
-0.232403 -0.45063 0.0484504 
0.181052 0.464994 0.222243 
0.0755539 0.471041 0.209311 
0.284709 0.417918 0.205865 
0.311634 -0.44843 -0.119777 
-0.290255 -0.395595 -0.047301 
0.341912 0.393626 0.106333 
0.229146 0.427365 0.262603 
0.237535 -0.416291 -0.220864 
-0.100033 -0.0516517 0.0646705 
0.289469 0.441742 0.0267839 
0.375925 -0.279006 -0.160642 
-0.0567367 -0.013842 -0.13337 
0.238646 -0.238427 0.00273717 
0.110679 -0.107637 3.98501e-005 
0.0149313 0.0364396 0.215963 
0.374888 0.178242 0.27511 
0.380862 0.105673 0.0979991 
0.135789 -0.212127 0.0441041 
-0.0364844 0.0987675 -0.0494763 
0.31777 -0.377628 -0.239342 
0.190262 0.111148 0.322479 
-0.155807 -0.402718 0.105581 
-0.0643069 -0.420115 -0.200566 
0.328374 -0.400456 -0.0386811 
-0.236904 -0.434377 -0.137932 
-0.0969218 -0.283656 0.10737 
0.106615 -0.449546 0.101276 
0.335997 0.106245 0.274602 
0.065911 -0.469969 -0.0297328 
0.0228293 -0.00221414 0.21249 
-0.258564 -0.437871 -0.124191 
0.393279 -0.394428 -0.15434 
0.326466 -0.421949 -0.203444 
0.0981926 -0.14409 0.022914 
-0.399285 -0.320352 -0.203192 
0.276245 -0.0599252 0.0653555 
0.340509 0.12134 0.0353218 
-0.394833 -0.327907 -0.039437 
-0.0575836 -0.425073 -0.16943 
0.240485 0.0814946 0.311046 
0.0873736 0.0570922 -0.0761853 
0.322763 0.0487218 0.218725 
0.314703 0.0327428 0.0618092 
0.197108 0.485888 0.102089 
0.296685 -0.421219 -0.214726 
0.159463 0.475443 -0.0044372 
-0.352147 -0.361365 -0.0208366 
0.267121 0.00534433 0.0122435 
0.379789 0.132137 0.0814216 
0.383123 0.151001 0.0568311 
-0.0405744 -0.381323 0.114778 
0.285608 0.42613 0.000495372 
0.390085 -0.323225 -0.114956 
-0.191111 -0.413643 -0.205963 
-0.253604 -0.431623 0.0227158 
0.330459 -0.420687 -0.206547 
-0.422222 -0.424763 -0.161291 
0.249749 -0.434383 -0.153671 
0.0480134 0.00612593 0.24433 
-0.427366 -0.383467 -0.113782 
-0.429505 -0.365032 -0.128448 
0.185548 0.420737 -0.0806896 
0.382966 -0.412182 -0.104222 
-0.0669481 -0.429966 -0.164698 
0.0136769 -0.388768 -0.302138 
0.0598214 -0.499352 0.0894299 
0.266356 0.218067 -0.0968981 
-0.0809006 0.00279642 -0.111319 
0.235382 -0.406574 -0.254146 
-0.0594938 -0.481692 0.0245837 
0.032295 0.0986048 0.243374 
0.299018 -0.45553 -0.0945491 
0.116188 -0.204297 0.0530522 
0.0222741 -0.461919 -0.0464035 
0.322025 -0.272799 -0.216386 
0.0746369 0.0644987 0.272379 
0.139916 -0.360696 -0.335809 
0.252962 0.0500848 0.266136 
-0.0475121 -0.462954 -0.0314056 
0.10415 0.423537 -0.0778035 
-0.238732 -0.100654 -0.00511878 
-0.0228773 -0.406187 -0.246451 
-0.351662 -0.350068 -0.22954 
0.160498 0.27446 -0.13583 
-0.0620865 0.100436 0.120789 
0.149783 -0.411644 -0.247344 
-0.072806 0.0145895 -0.0992446 
0.394689 -0.395818 -0.169989 
0.352019 0.0889894 0.246651 
-0.0443506 -0.167983 0.085983 
-0.0370128 0.365383 -0.000342032 
-0.333671 -0.32254 -0.216304 
0.185041 0.0120635 0.298472 
0.269822 -0.362227 -0.0157396 
-0.384956 -0.333577 -0.0338419 
0.344452 -0.43233 -0.0535519 
0.0332319 -0.0655614 0.169757 
0.378551 0.0881686 0.183375 
-0.0345995 0.0959876 0.161461 
0.122759 0.173211 0.323076 
0.197467 -0.0330685 0.27122 
0.194648 0.489492 0.0685249 
-0.0664421 -0.408827 -0.230214 
0.207299 0.0209228 0.292443 
0.261198 0.185706 0.343703 
-0.0343293 -0.0467687 0.118969 
0.107874 -0.334981 -0.33161 
0.124139 -0.308617 -0.323526 
0.182001 -0.339595 -0.309457 
0.253771 -0.371656 -0.242944 
-0.114095 -0.491003 0.0710227 
0.315884 0.030162 0.0558532 
-0.153838 -0.352219 0.103018 
0.0672633 -0.370064 -0.349712 
0.0550128 0.46665 0.19867 
0.126909 0.449614 -0.0508302 
-0.25066 -0.462224 -0.025447 
0.00712851 -0.02505 0.173732 
0.140982 -0.366858 -0.33463 
0.00715594 0.445312 0.0337028 
0.235633 -0.122204 -0.047987 
0.283598 -0.126451 -0.158385 
0.140514 -0.0179208 0.291116 
0.361117 -0.379471 -0.214308 
0.0926629 -0.440005 -0.132349 
-0.0951381 -0.468106 -0.0214474 
0.107603 0.495897 0.123642 
0.387598 -0.309622 -0.127822 
0.0417221 -0.404846 -0.24734 
0.307309 -0.0194519 0.0944898 
0.0674437 -0.108844 0.0686816 
-0.269831 -0.345334 0.0461432 
0.223136 0.0872317 0.317645 
0.213694 -0.413617 0.0355786 
0.210362 0.457427 0.218809 
-0.20516 -0.458876 -0.0440913 
0.358448 0.350134 0.0208886 
-0.0449532 -0.471806 -0.00662805 
0.175185 0.407588 0.297544 
0.223796 0.47236 0.0258698 
0.0639212 0.471516 0.0283366 
0.180331 0.480548 0.0196527 
0.352048 -0.360139 -0.221923 
0.0873187 0.440613 0.250114 
0.30336 -0.14478 -0.0476265 
0.0741845 -0.420268 -0.205193 
0.405857 0.151875 0.206872 
0.120413 -0.00302362 -0.0590644 
-0.123635 -0.145387 0.0670232 
-0.251331 -0.333045 -0.303407 
0.175114 0.0721465 0.310532 
-0.406309 -0.361953 -0.203992 
-3.67733e-005 0.410515 -0.0264021 
-0.394619 -0.290934 -0.201056 
0.165016 0.48976 0.0391325 
0.141294 -0.407095 0.0952378 
0.047453 0.352282 0.295475 
0.266796 0.157032 0.333692 
0.156224 -0.135289 0.127098 
0.20569 0.0674751 0.29969 
0.263673 0.457158 0.108167 
0.16177 0.0681881 0.307441 
0.172617 0.439899 0.263359 
0.188637 -0.468919 -0.0407347 
0.185853 -0.0571899 0.206977 
0.242987 0.0887001 0.315627 
0.104586 0.416439 0.281915 
0.0349774 -0.0709097 0.154194 
0.18394 -0.396697 0.0712482 
0.113766 0.451478 -0.0452893 
-0.307003 -0.368648 -0.0232946 
-0.37428 -0.426355 -0.14445 
0.325678 0.102988 0.286548 
0.049621 -0.196965 0.0805544 
-0.251288 -0.300321 -0.294698 
0.217937 -0.376222 -0.285989 
-0.428271 -0.285718 -0.103026 
-0.040668 0.0624808 0.150389 
0.224666 -0.0809091 0.132587 
0.0894453 -0.403748 -0.274055 
0.034164 -0.0998835 0.0974396 
0.278221 -0.313312 0.00198974 
-0.2237 -0.47468 0.0147735 
-0.154369 -0.490473 0.0715653 
0.0882512 -0.492177 0.0507701 
0.0945566 -0.102142 0.0562719 
0.169472 -0.0363193 -0.0237698 
-0.166022 -0.446277 -0.0854427 
0.353247 0.0761646 0.0763262 
0.349242 -0.187974 -0.105684 
0.0143126 -0.416927 0.109681 
0.389275 -0.429716 -0.117099 
0.121076 -0.0724913 -0.0361087 
0.154759 0.0407615 0.305524 
-0.115953 -0.382244 -0.330923 
0.183223 -0.107333 0.0540548 
0.143289 0.424665 -0.0836739 
0.305273 0.0123913 0.124267 
0.111042 0.0676337 -0.0646367 
-0.177102 -0.453119 -0.0760906 
-0.228164 -0.410943 -0.222355 
-0.0302269 -0.0338454 0.129712 
0.161785 -0.132161 0.152264 
0.196673 -0.211858 -0.00135116 
-0.312105 -0.112862 -0.011521 
0.276976 0.421418 -0.0162444 
0.193855 0.472101 -0.0054435 
0.0342917 -0.391626 -0.310451 
0.176996 -0.369688 -0.316443 
0.0811465 -0.482442 0.101215 
-0.292386 -0.446005 -0.0951757 
0.393437 0.14059 0.235409 
0.110454 0.413155 -0.0875153 
-0.389466 -0.411994 -0.052376 
0.276778 -0.323814 -0.230914 
0.0151329 0.460571 0.0660263 
0.336433 -0.416448 -0.22145 
-0.0688145 -0.395351 -0.273904 
0.00517987 -0.176807 0.0765694 
0.301356 -0.137755 -0.148345 
-0.0934789 -0.455982 -0.0703368 
-0.362084 -0.2882 -0.00024127 
0.346278 0.139421 0.0140444 
0.234206 0.442905 0.239442 
0.0373479 0.401831 -0.0617599 
0.26874 -0.317732 0.00724793 
-0.0880765 0.0621587 -0.00333157 
0.245778 0.404209 0.27647 
-0.0218176 0.188901 0.222344 
0.194469 0.474379 0.184342 
0.0329085 0.386633 -0.0711112 
0.333151 0.213271 0.330347 
0.0960667 0.113022 -0.0799222 
0.142191 -0.133807 0.122327 
-0.362502 -0.448058 -0.0826532 
-0.432335 -0.326468 -0.121255 
0.345899 -0.426325 -0.201584 
0.266247 -0.334439 0.0117322 
0.374117 -0.262678 -0.142255 
0.101347 0.0210431 -0.0749197 
0.178953 0.487614 0.0347647 
-0.0659181 -0.440755 -0.118718 
0.289401 -0.0537938 0.0892259 
0.392413 0.335491 0.103417 
0.190057 -0.256217 -0.282041 
0.335586 0.392654 0.036709 
0.0334961 -0.468006 -0.023922 
0.158845 0.476277 0.205836 
-0.288083 -0.340597 -0.269427 
0.307126 -0.411625 -0.238623 
0.00252025 -0.439704 -0.128605 
0.0627847 -0.157404 0.0600607 
0.228117 0.0788623 -0.0352662 
-0.227758 -0.413276 -0.204889 
0.1666 -0.117771 -0.0459924 
0.374936 0.0771775 0.110294 
0.145019 -0.411726 -0.236789 
-0.425676 -0.412188 -0.166841 
0.32322 0.376608 -0.00677492 
-0.403628 -0.3313 -0.204889 
0.0863178 0.0246178 -0.0862969 
-0.0337122 -0.400151 -0.276871 
0.107918 0.0823623 0.297931 
-0.0401651 0.414241 0.137974 
0.430925 0.21226 0.113082 
0.3697 -0.34975 -0.069064 
-0.147766 -0.38023 -0.332584 
-0.39046 -0.42266 -0.15437 
0.306458 -0.387823 -0.235584 
0.163545 0.492511 0.122592 
0.281006 -0.294241 -0.23271 
0.378932 0.0816228 0.163164 
-0.202463 -0.382632 -0.325056 
0.36745 0.0981841 0.0863904 
0.406814 0.282109 0.0652853 
0.1396 -0.0874826 0.00922995 
-0.244751 -0.424197 -0.16323 
-0.00672492 -0.487197 0.0943753 
0.372127 -0.274385 -0.0855579 
0.0318164 -0.459377 0.108329 
-0.385343 -0.174772 -0.0859746 
0.0343195 -0.458272 -0.063687 
0.211354 -0.420299 0.0267683 
0.16825 -0.45126 -0.094141 
0.141066 -0.0507579 -0.125446 
0.213944 0.431536 -0.0605088 
-0.0830278 0.0287073 0.0781554 
0.193945 -0.062915 0.00356282 
-0.37766 -0.155524 -0.0320725 
-0.20486 -0.398857 -0.256503 
0.0823286 0.0030594 0.271916 
0.318017 0.146966 -0.0175489 
-0.166813 -0.418194 -0.185376 
0.193464 -0.201196 -0.00486069 
0.169478 -0.0548209 -0.0139717 
-0.386521 -0.245686 -0.0106022 
0.0597476 0.458023 0.212392 
-0.26396 -0.172596 0.0291305 
0.141962 0.451089 0.251863 
0.080178 0.487968 0.13529 
0.0423918 0.277604 0.31209 
-0.0305435 0.00768504 0.141892 
-0.0171768 -0.381362 -0.328738 
0.267351 0.0519034 -0.00694329 
0.129809 -0.41729 -0.218001 
0.277055 0.437781 0.00653773 
0.280359 0.436569 0.141152 
-0.115827 -0.0359178 0.0465045 
0.385295 -0.439212 -0.10541 
0.151644 -0.0304935 -0.0295797 
0.36253 0.0863537 0.222235 
0.319557 0.37516 -0.0119323 
-0.0729609 -0.493131 0.0816954 
-0.327042 -0.122196 -0.0106106 
0.302273 0.434457 0.0796395 
-0.289464 -0.396902 -0.250179 
0.0320202 -0.270055 -0.311196 
0.146227 -0.486005 0.0227006 
0.289528 -0.291511 -0.011317 
-0.0703828 -0.437734 -0.138349 
-0.0406485 -0.443616 -0.104467 
0.0860989 0.490087 0.111703 
-0.0737362 -0.486478 0.0957105 
0.314558 0.334137 0.292647 
-0.358731 -0.129539 -0.0340843 
-0.160183 -0.456467 -0.0487459 
0.360387 -0.362618 -0.0544827 
0.343557 0.120083 0.0399084 
-0.381641 -0.383464 -0.230182 
0.237897 -0.373959 0.0316323 
-0.0982118 -0.0292481 0.0628077 
0.0777947 -0.42773 -0.167391 
0.302062 -0.415875 -0.227015 
0.385949 -0.435467 -0.146809 
0.104551 -0.115477 0.0949823 
0.140132 -0.118082 0.0738789 
0.263798 -0.123218 -0.1705 
0.227684 -0.434826 -0.0825629 
0.179851 -0.436244 -0.146108 
0.215951 -0.273564 -0.277302 
-0.341021 -0.120332 -0.0326344 
-0.00647388 0.428227 0.197047 
0.340487 -0.399955 -0.0418548 
-0.33873 -0.348982 -0.0134911 
-0.016272 -0.11897 0.0908136 
0.161733 -0.154183 -0.00241893 
0.390174 -0.34503 -0.155053 
0.377774 0.100102 0.202988 
0.103618 -0.387363 -0.317493 
-0.257825 -0.331052 -0.295228 
0.0984336 0.428081 0.265335 
0.349239 0.137199 0.0178395 
-0.163216 -0.462154 0.0898266 
0.0321032 -0.480695 0.00958443 
0.10538 0.382196 -0.098285 
0.172924 -0.122495 0.0890695 
-0.400298 -0.378992 -0.0586557 
-0.16653 -0.0679257 0.00264439 
0.416344 0.275777 0.10854 
0.275392 -0.324623 -0.00206989 
0.212101 -0.340036 0.0606226 
0.294937 -0.0124478 0.139201 
-0.41865 -0.417735 -0.0948231 
0.049639 -0.419683 -0.196695 
0.381665 0.175041 0.269321 
0.0384976 0.0368875 -0.103909 
-0.41616 -0.405898 -0.0863182 
0.142564 0.023045 0.300288 
0.119368 -0.32397 -0.332223 
-0.17098 -0.467397 0.088443 
0.210981 -0.0847791 0.174237 
0.295209 -0.0400972 0.0550345 
0.183099 -0.226405 0.0179423 
-0.404095 -0.375434 -0.061928 
0.278541 -0.062693 0.0850208 
-0.230683 -0.440439 -0.101914 
0.110499 0.131949 0.303671 
-0.108358 -0.462853 0.0993987 
0.0463566 -0.0355164 0.230295 
0.0292298 -0.116047 0.0821144 
0.19979 -0.45213 -0.0967825 
-0.057818 -0.10956 0.0818 
0.187182 -0.12625 -0.0455773 
0.0896675 0.493342 0.134796 
-0.138448 -0.463759 -0.0230483 
0.382934 0.210491 0.266756 
0.052049 -0.355961 -0.350117 
-0.00536201 0.0685588 -0.0921806 
-0.0236498 -0.474353 -0.00158094 
0.00607188 -0.0699745 0.123313 
-0.309191 -0.131956 0.012553 
-0.115921 0.00789885 -0.0763595 
0.382604 -0.395312 -0.193846 
0.387283 -0.396355 -0.102446 
0.102676 0.476316 0.0149963 
-0.249831 -0.397365 0.0498472 
0.177496 -0.105403 -0.0624148 
-0.13065 -0.437875 0.102405 
0.0530966 0.458675 0.210998 
0.119815 -0.0379668 -0.122378 
0.296957 0.429888 0.0301468 
0.251984 0.145069 0.331065 
0.0108153 -0.353678 -0.35481 
0.311146 -0.459038 -0.0783337 
0.324753 0.0933501 0.274263 
0.109369 -0.117372 0.000818759 
0.00417284 -0.327618 -0.34113 
-0.247716 -0.469329 0.00360981 
0.128567 0.0931452 0.307061 
0.273831 -0.360404 -0.0205812 
0.114684 -0.461256 0.101062 
-0.399336 -0.231891 -0.0287893 
0.115923 -0.00887554 -0.0668517 
0.0731326 0.478176 0.166943 
0.40938 0.138806 0.14687 
0.201843 -0.101727 0.0773385 
-0.385603 -0.212456 -0.00473283 
-0.400154 -0.229984 -0.02125 
0.319375 -0.435686 -0.161311 
0.123735 0.461623 -0.0380484 
0.241644 0.0923072 -0.0346865 
0.185728 0.479405 0.170729 
0.277725 0.448208 0.0498577 
-0.36659 -0.133783 -0.0421851 
0.0695785 -0.00269982 -0.119501 
0.0136041 -0.495215 0.0788191 
-0.168215 -0.439842 -0.119344 
0.345021 -0.231238 -0.0534476 
-0.232444 -0.0777507 -0.0299243 
0.269582 -0.391458 -0.0509582 
0.0587942 0.395799 -0.0810661 
0.192195 0.485274 0.122911 
0.00383062 -0.0693615 -0.185803 
0.347613 -0.373968 -0.0481921 
-0.326896 -0.359249 -0.0129554 
-0.0834177 -0.460167 -0.0463803 
-0.022543 0.387427 -0.00869351 
0.127189 -0.0189049 0.283131 
-0.0211594 -0.482093 0.0273682 
0.389809 -0.313238 -0.12225 
0.189076 -0.037338 0.273642 
-0.133509 -0.204133 0.0825275 
0.262739 0.0507282 0.270585 
0.410487 0.272094 0.197643 
-0.244047 -0.430654 -0.146183 
-0.224575 -0.42476 -0.164735 
0.0836796 0.264531 0.333631 
0.118852 -0.0302418 -0.0719673 
0.182013 0.430521 -0.0722124 
0.0594387 0.453753 0.227881 
0.270547 -0.446178 -0.110705 
0.31678 0.158702 0.323218 
-0.318685 -0.124987 -0.000139999 
0.0429839 0.039443 -0.101159 
-0.247775 -0.357566 0.0672588 
0.120173 -0.490217 0.0554686 
-0.347566 -0.342068 -0.0133017 
-0.0919181 0.0315251 0.071127 
-0.144898 -0.492105 0.0716994 
-0.171663 -0.451376 -0.0775805 
-0.0382986 -0.318785 -0.336265 
0.124358 -0.0824016 -0.0584147 
0.27594 0.377461 -0.0546892 
0.315789 -0.373469 -0.0309663 
0.207154 0.482656 0.0479378 
0.199477 -0.403547 -0.265796 
0.283118 -0.335641 -0.0100704 
-0.204837 -0.441521 -0.101115 
0.221076 -0.416666 0.0109511 
-0.077167 -0.0106391 0.0880957 
0.236529 -0.396906 -0.263093 
0.322736 -0.196717 -0.0403934 
-0.206092 -0.0758502 -0.0144565 
0.122174 -0.0283496 0.280235 
0.248127 0.465294 0.0593048 
0.112603 -0.0962453 0.201543 
-0.183689 -0.394375 -0.271832 
0.0213027 -0.0572964 0.15862 
-0.157861 -0.406936 -0.244067 
0.172973 0.457393 0.240878 
0.349208 -0.190112 -0.125249 
0.160853 -0.0643824 -0.154766 
0.358512 0.386378 0.146838 
0.371397 -0.294428 -0.176958 
0.274649 0.00170402 0.0198785 
-0.0190663 0.0954884 -0.0718297 
-0.181411 -0.209886 0.0664908 
0.111452 0.130131 -0.0828196 
0.0568265 -0.0785491 0.187485 
0.421562 0.173856 0.106801 
0.223123 -0.423913 0.00337986 
0.148655 -0.335405 -0.328086 
0.0287998 -0.172411 0.0738564 
0.143126 -0.187589 0.0268727 
0.106869 0.00373582 0.283569 
0.225927 -0.305102 0.0440385 
0.370036 0.354374 0.061977 
0.0990314 -0.107003 0.0674135 
0.117575 -0.0407786 -0.0660199 
0.303899 -0.137298 -0.14184 
0.382743 0.256019 0.0127819 
-0.309032 -0.300575 -0.242758 
0.0971636 -0.394036 -0.300631 
0.387444 -0.428636 -0.175673 
-0.326976 -0.241615 0.0249905 
-0.370551 -0.396817 -0.0393813 
-0.189189 -0.487735 0.0577365 
0.19952 -0.477903 -0.00948426 
0.391257 -0.361239 -0.15681 
0.0246789 -0.496749 0.0735267 
0.169015 -0.280629 0.0563004 
-0.240901 -0.472787 0.0270347 
0.117122 -0.160363 0.0322978 
0.0909825 0.489748 0.145554 
-0.318045 -0.115492 -0.0156532 
0.0207354 0.0428278 0.22346 
0.414653 0.277239 0.0826356 
0.0251633 0.461093 0.0788509 
-0.42809 -0.271085 -0.0949406 
0.0543089 0.017725 -0.108511 
0.13361 -0.123993 0.171699 
0.0571302 -0.410542 -0.242627 
0.297793 0.0557721 0.0211942 
0.0814356 -0.485089 0.0318408 
0.113872 -0.430553 -0.165933 
0.13001 -0.0215757 -0.0433697 
-0.0995147 -0.390611 -0.293237 
0.0146836 -0.0404107 0.17997 
0.176591 0.487357 0.0464907 
0.251008 -0.0737926 0.0708754 
0.393659 -0.358422 -0.12432 
0.0429322 -0.218667 0.0884587 
0.288349 0.441902 0.117006 
0.253691 0.424928 0.240844 
-0.0937241 -0.392553 -0.294856 
0.258245 -0.388129 -0.0153955 
-0.141696 -0.458404 -0.0580091 
0.302734 0.38911 -0.0219279 
0.335848 -0.181544 -0.0566039 
0.142904 -0.117845 0.0599696 
0.0963661 -0.479371 -0.000673573 
-0.0265037 0.0512647 -0.0886364 
0.080967 0.344513 0.314412 
0.353786 0.14877 0.2922 
-0.0122072 0.05154 0.18056 
0.15154 0.499257 0.0944965 
0.270304 0.0945773 0.311248 
0.118014 -0.117358 0.0940529 
0.152414 -0.459041 -0.0760316 
0.409008 0.149012 0.193953 
-0.0201199 0.406995 0.203226 
0.0364506 0.436014 -0.0250398 
0.0228997 -0.391973 -0.307881 
-0.0798394 -0.383676 -0.323224 
-0.0420079 0.0573908 -0.0755773 
0.305782 -0.433697 -0.0445522 
0.094158 0.247973 0.342911 
0.144838 -0.111089 0.0532851 
0.28201 0.420443 0.195118 
0.105523 0.135451 -0.0871411 
0.215237 -0.410943 -0.247449 
0.107566 -0.0329514 -0.132272 
0.262013 -0.360381 -0.236086 
0.395396 0.119298 0.192305 
0.12221 0.460716 0.239119 
-0.221767 -0.467016 0.0503525 
-0.183309 -0.415847 -0.19885 
0.345118 0.388207 0.0533169 
0.104986 -0.346029 0.10451 
0.319233 0.226967 0.333781 
0.306111 0.100233 0.294045 
0.11329 -0.11207 0.0547619 
-0.348868 -0.307265 -0.220584 
-0.304038 -0.341301 -0.246132 
0.0566433 0.480751 0.14183 
-0.157094 -0.119131 0.0390424 
0.361268 0.0755485 0.201443 
-0.0857959 0.0961463 0.0109828 
0.232502 -0.085976 -0.137743 
-0.335261 -0.274209 -0.207066 
-0.432603 -0.301628 -0.119862 
0.213891 0.000904948 -0.011529 
0.161959 -0.0600873 -0.0148021 
-0.400409 -0.354121 -0.209202 
0.195655 0.0926256 0.316342 
0.233118 -0.443656 -0.114944 
0.157801 -0.00298319 -0.0372206 
0.266944 0.437363 0.172559 
-0.413375 -0.217821 -0.0910854 
0.244912 -0.424427 -0.20054 
0.177126 -0.201612 0.00585972 
0.302704 0.22168 0.345683 
0.115055 -0.0636607 -0.0552975 
0.00706574 0.112676 -0.077887 
0.285815 0.444317 0.10167 
-0.423094 -0.332565 -0.0727701 
0.0190216 -0.00695613 0.209854 
-0.237233 -0.418013 -0.187955 
-0.20821 -0.472276 0.0066765 
0.100812 0.0764883 -0.0695477 
0.220984 -0.0128447 0.259933 
-0.0324352 0.396399 0.012949 
0.152992 0.131675 -0.104364 
-0.430773 -0.328735 -0.104335 
0.12996 -0.454104 -0.0869979 
0.126981 0.0603877 0.30278 
0.287345 -0.408213 -0.0455478 
0.0476656 -0.0785379 0.169627 
-0.305904 -0.278874 -0.249501 
0.155248 -0.392951 -0.307608 
0.176127 -0.327561 -0.308481 
0.186429 -0.400222 -0.286038 
-0.289223 -0.421569 -0.177407 
0.362073 0.179834 0.296295 
-0.112583 -0.238332 0.0956935 
0.240723 -0.350691 0.0328962 
0.189594 -0.303284 0.0599298 
0.102851 -0.367601 -0.338658 
-0.0307442 0.0528018 0.157099 
-0.0990242 0.0384213 -0.00691065 
0.0734388 0.366228 -0.10156 
-0.216342 -0.375304 0.0812156 
0.20949 -0.42568 -0.199156 
-0.366972 -0.374742 -0.0286509 
0.0144778 -0.0114996 0.195777 
0.0421605 -0.394045 -0.302561 
0.332201 0.306364 0.297525 
0.384926 -0.318235 -0.105836 
0.154199 -0.139319 -0.0125027 
0.347488 0.284147 0.293708 
0.402869 0.271141 0.213158 
0.0447034 -0.165047 0.0695021 
0.323645 0.406948 0.0319156 
0.241577 0.120591 0.325889 
-0.109986 0.0267872 0.000893539 
-0.184166 -0.349766 -0.333163 
0.00510845 -0.39046 -0.300501 
0.31514 -0.178458 -0.176351 
-0.250958 -0.260727 -0.279949 
-0.0349047 -0.462726 -0.0473838 
-0.422278 -0.368014 -0.175567 
-0.307356 -0.240614 0.0343216 
0.194165 -0.475048 0.0245455 
-0.194169 -0.395981 -0.267502 
0.0309028 0.0163169 -0.11852 
0.389454 -0.380802 -0.173172 
-0.0601024 -0.436752 -0.125952 
0.285005 -0.127475 -0.0565868 
0.175899 -0.0959779 0.185851 
0.343451 -0.395878 -0.0448178 
-0.190599 -0.380999 -0.327447 
0.0267348 0.436641 -0.00425601 
0.237296 -0.414138 -0.0388594 
0.389616 -0.318006 -0.134696 
-0.369286 -0.350954 -0.0253239 
-0.218185 -0.390317 -0.296878 
0.228012 -0.195547 -0.0104319 
-0.000876498 -0.021863 0.166795 
0.0159256 -0.448259 -0.098138 
0.256443 0.379515 0.297227 
-0.0783315 -0.0970129 0.0694572 
0.106222 -0.165898 0.0434592 
0.211184 -0.0928592 0.0437891 
0.205397 -0.409065 -0.246766 
0.225373 0.0809699 0.308163 
0.216205 -0.449878 -0.0599892 
-0.339262 -0.429585 -0.143502 
0.42283 0.159159 0.120446 
0.126406 -0.0750875 -0.00517736 
-0.0135805 -0.407234 0.11121 
-0.330391 -0.372535 -0.0208851 
0.221647 -0.0928582 0.0671486 
-0.157729 -0.38404 0.1022 
0.366973 -0.278724 -0.181404 
0.166362 -0.488137 0.0348377 
-0.108627 -0.400544 -0.267342 
-0.0197265 -0.00385981 0.15504 
-0.223818 -0.476096 0.0285494 
-0.137899 -0.437734 -0.1186 
-0.420125 -0.375694 -0.082005 
0.167655 -0.294824 -0.307431 
0.245786 -0.39378 -0.256882 
0.0182081 -0.440339 0.110889 
-0.00326824 0.0654384 0.190371 
-0.140673 -0.345987 -0.34145 
0.370866 -0.256961 -0.0916581 
-0.182741 -0.10994 0.0193193 
-0.0415524 0.0594607 0.14492 
-0.0649478 0.108759 0.119611 
0.225073 -0.300651 0.0383652 
0.199722 -0.0992782 0.057886 
0.134565 -0.308775 0.0863608 
0.225072 -0.086205 -0.152583 
0.24178 -0.062288 0.0248658 
-0.399125 -0.294115 -0.0355227 
-0.0396526 -0.457306 -0.0545955 
-0.0671107 -0.274075 -0.314168 
0.293411 0.00713585 0.179703 
0.061475 -0.112095 0.0751936 
0.329338 0.179837 0.321195 
-0.287533 -0.385866 -0.0371746 
0.32068 0.0180835 0.0859141 
0.115561 -0.0404744 -0.0713609 
0.423514 0.220373 0.0984264 
-0.0618855 -0.110934 0.0746355 
0.328834 -0.438926 -0.0496464 
0.0409704 -0.0557313 0.202405 
0.119103 -0.0880722 -0.0196287 
0.0679262 -0.428066 -0.173034 
0.244084 0.354332 -0.087171 
-0.218139 -0.331596 -0.319106 
-0.0783736 0.0426355 0.0850836 
0.0251188 -0.0429955 -0.170557 
0.200307 0.417677 -0.0745483 
-0.392416 -0.232156 -0.168637 
0.183793 0.487892 0.094696 
-0.327005 -0.33573 -0.219321 
0.151274 -0.0548578 -0.150089 
-0.429043 -0.391046 -0.137772 
-0.337239 -0.144335 0.010847 
0.184303 -0.128689 -0.0388767 
0.289938 -0.124985 -0.0723211 
0.394998 0.15857 0.245033 
-0.0357335 0.0275892 0.146969 
-0.0323286 -0.482868 0.0326657 
-0.045823 -0.416371 -0.198888 
-0.0732085 0.0313514 -0.0800577 
-0.419804 -0.322677 -0.178797 
0.176157 -0.378516 0.0763361 
-0.22716 -0.432495 -0.134182 
0.306329 -0.422116 -0.202482 
0.120447 -0.388245 -0.33004 
-0.19099 -0.480996 0.0733915 
0.35872 -0.449311 -0.0677549 
0.0482713 -0.47589 -0.00354585 
0.191612 -0.356941 0.067606 
0.157438 0.492092 0.0302238 
-0.0264356 0.40778 0.0277851 
0.413458 0.196641 0.0846248 
-0.362612 -0.155599 0.00365928 
0.0768597 -0.404999 -0.25546 
0.195556 0.463883 -0.0216449 
0.393529 -0.359517 -0.141223 
0.389385 0.139144 0.0866748 
0.0347459 -0.46631 -0.0299449 
0.16239 -0.109695 0.0599497 
-0.407304 -0.420753 -0.165292 
0.314162 0.399346 0.16484 
0.136945 -0.000583619 -0.0507074 
-0.023494 0.00491557 0.149951 
0.224904 0.104308 0.324047 
-0.0138448 0.00945679 -0.125157 
0.130041 -0.0828369 0.221791 
-0.234197 -0.346387 -0.312063 
0.204897 0.416557 -0.0789266 
-0.398653 -0.426342 -0.0638758 
0.236029 -0.0907192 -0.139589 
-0.00294532 -0.458147 0.104389 
0.288659 -0.0519424 0.0987279 
0.245976 -0.448712 -0.102751 
0.0551157 0.0070096 -0.113148 
0.204644 -0.225602 0.00800171 
-0.26428 -0.359885 -0.293671 
0.394656 -0.370146 -0.136102 
-0.188388 -0.0568498 -0.0276701 
-0.0963529 -0.0173966 -0.131455 
0.102458 0.0320827 -0.0741785 
0.119492 -0.0855101 -0.0290759 
0.00786215 0.0473607 0.207851 
-0.192211 -0.471215 0.0781989 
0.279894 -0.360495 -0.231719 
0.318293 -0.347414 -0.236282 
0.229385 -0.350903 -0.27688 
0.201701 0.473377 0.169673 
0.263445 -0.379916 -0.22719 
0.258408 0.452381 0.141263 
-0.0508334 -0.37755 -0.349398 
0.00850462 -0.495452 0.0739321 
0.275668 -0.048138 0.0438964 
0.226911 -0.166962 -0.0215174 
-0.0539474 -0.451446 -0.0730272 
0.306843 0.416829 0.016782 
-0.00457606 -0.080413 0.115046 
0.13728 0.452786 0.255991 
0.0933211 0.441466 0.250807 
0.0213334 -0.484245 0.0405092 
0.0962404 -0.161659 0.0452196 
0.0097436 -0.419219 -0.193805 
-0.237249 -0.403671 -0.239169 
-0.21812 -0.416587 -0.206821 
0.10707 0.112853 0.299907 
0.157183 0.496053 0.0578501 
0.302577 0.0665822 0.259003 
0.228567 0.43774 -0.0425659 
-0.12663 -0.426389 -0.168802 
-0.063422 0.0170762 -0.104856 
0.299235 0.420475 0.154986 
0.0397257 0.457413 0.0114736 
0.126198 -0.334991 -0.331226 
0.273253 0.452149 0.0712862 
-0.404806 -0.424973 -0.151352 
-0.385038 -0.418598 -0.169772 
0.20188 -0.0262808 0.276088 
0.096458 -0.409281 0.111362 
-0.274533 -0.254105 0.0388664 
0.275385 0.204196 0.347885 
0.386292 0.132973 0.246725 
0.363237 -0.283714 -0.0684695 
0.139257 -0.468851 -0.0233711 
0.294699 0.14604 0.327764 
0.403004 0.31375 0.163535 
0.263415 -0.314156 0.0101255 
0.0751562 -0.395822 -0.286118 
0.138003 -0.0344969 0.279296 
0.416858 0.208033 0.216729 
0.386403 0.18916 0.265517 
-0.0803551 0.0915719 0.0582814 
-0.32431 -0.413201 -0.195474 
0.383307 0.138511 0.0719532 
-0.321498 -0.159231 0.0266085 
0.305455 0.429748 0.0766223 
0.247988 -0.314447 0.0262839 
0.111637 -0.395316 -0.290353 
-0.164739 -0.418011 0.102568 
0.224001 -0.294555 0.0363877 
-0.0340113 0.351416 -0.0188162 
-0.0684097 0.0196435 0.103328 
-0.282104 -0.0938671 -0.0275182 
0.133219 0.0306715 0.296914 
-0.0265405 0.109634 0.215236 
0.401057 0.148384 0.0904771 
0.373781 -0.428222 -0.190647 
-0.102219 -0.18981 0.0909672 
0.0906826 -0.0623202 0.241226 
-0.0327529 -0.466477 -0.0178613 
0.0546169 -0.396346 -0.285414 
0.325592 0.0522546 0.0638887 
0.304545 -0.136179 -0.0650286 
0.147272 0.0624769 0.304854 
-0.324739 -0.426815 -0.150461 
0.0745787 0.00635607 0.262015 
-0.114101 -0.488902 0.0924498 
0.128439 -0.101461 0.196634 
-0.132007 -0.403664 -0.244333 
0.190747 -0.418665 0.0605832 
-0.00299274 0.440628 0.0441926 
0.0604844 -0.384643 -0.318522 
-0.316744 -0.34821 -0.226198 
0.150468 -0.00486283 -0.0424182 
-0.390531 -0.250042 -0.183183 
0.0362464 -0.180039 0.0764589 
0.42335 0.222657 0.10597 
0.191897 0.483221 0.117393 
-0.035457 0.419662 0.123705 
0.217061 -0.451893 -0.0881702 
0.100723 -0.483981 0.0294988 
0.111089 0.495926 0.13446 
0.155049 -0.326648 -0.319869 
-0.301727 -0.418576 -0.194638 
0.112056 -0.415334 0.10992 
0.0495612 -0.352693 -0.345182 
0.150887 -0.0121822 0.291985 
0.0229489 0.0446461 -0.0998416 
0.173747 0.342717 -0.111689 
0.211495 0.192389 0.347658 
-0.356393 -0.216583 0.0173835 
0.219978 -0.393748 -0.282824 
0.0602177 -0.0977739 0.142153 
0.199155 -0.114739 0.104827 
0.331012 0.0381409 0.131612 
-0.427192 -0.408323 -0.129604 
0.0916517 -0.0230995 0.270962 
-0.00470773 0.398492 -0.0260665 
-0.0735846 -0.423455 -0.189676 
0.154202 0.112618 -0.108043 
0.0685745 -0.173388 0.0703077 
0.18137 0.488809 0.113083 
0.409189 0.152579 0.198533 
-0.272947 -0.432977 -0.141908 
0.0468137 -0.454962 0.110942 
0.37883 -0.318992 -0.0847909 
-0.0832415 -0.393482 0.115671 
0.12269 -0.0971305 0.0233636 
0.081337 -0.301843 -0.323057 
0.228783 0.31886 0.346626 
-0.409061 -0.276206 -0.168748 
-0.218749 -0.393657 -0.280274 
0.13977 -0.390714 0.0959183 
0.258691 -0.346619 0.0203936 
0.107978 0.491964 0.138393 
-0.167794 -0.3894 -0.293874 
-0.334641 -0.344725 -0.224995 
-0.148654 -0.412366 0.104813 
-0.370045 -0.433329 -0.0453124 
0.0549484 -0.063411 0.209342 
-0.142646 -0.0687727 0.0335544 
0.128862 -0.114519 0.0673703 
0.0479238 -0.0187282 0.238296 
0.0505903 -0.385158 -0.316604 
-0.244582 -0.184247 0.0396047 
0.243969 0.382355 0.304415 
-0.0686344 -0.449344 0.107599 
0.294851 -0.130644 -0.142014 
0.377945 -0.273926 -0.128885 
-0.163473 -0.0789503 0.0152253 
0.216002 -0.452992 -0.0938075 
-0.158289 -0.0278263 -0.0833683 
-0.33834 -0.428809 -0.0425441 
0.132829 -0.00250425 0.292507 
-0.246078 -0.320791 -0.304948 
-0.257025 -0.443552 -0.00212683 
-0.423043 -0.2556 -0.108635 
0.209138 -0.437703 -0.147079 
0.116792 0.488216 0.0356825 
0.259199 0.450069 0.00600916 
-0.143795 -0.452622 -0.0712362 
0.258943 -0.175072 -0.210098 
0.218909 -0.283356 0.0345515 
-0.153664 -0.414621 -0.205309 
-0.114311 -0.397946 -0.265075 
0.362186 0.136756 0.0444917 
-0.136997 -0.43024 -0.143656 
0.280641 0.20373 0.350356 
-0.359993 -0.273165 0.00666954 
-0.27955 -0.411979 -0.205514 
0.243368 -0.36514 0.0294234 
0.240493 0.462841 0.0227249 
0.0592465 0.42861 -0.0458865 
0.02578 -0.432406 0.110753 
0.117886 -0.0569066 -0.173293 
0.000423971 -0.457418 -0.0556452 
0.337723 -0.451344 -0.0964295 
0.0651295 -0.0349493 -0.159677 
0.0590707 -0.470573 -0.0220066 
0.00116493 0.435537 0.01677 
0.0367606 -0.343689 -0.348544 
0.0465686 -0.177061 0.0725542 
0.291616 -0.314529 -0.00772016 
0.319656 0.393925 0.185063 
0.212578 0.351388 0.331939 
-0.392238 -0.18945 -0.0279252 
-0.331221 -0.316918 0.00508362 
-0.332124 -0.140469 0.0103164 
0.00112994 -0.0579242 0.131932 
0.195211 -0.376295 -0.306193 
-0.351479 -0.440651 -0.100752 
0.0800869 -0.186678 0.0684049 
0.318304 0.00930292 0.0893633 
0.280291 0.42639 -0.00726931 
-0.325537 -0.448155 -0.0803383 
0.160017 -0.41273 -0.234903 
-0.123022 -0.468616 0.0993032 
-0.192818 -0.421619 -0.188446 
0.154755 0.446638 -0.0619201 
-0.255724 -0.456547 0.0042778 
0.00981604 0.0562338 0.212145 
0.295487 -0.322644 -0.0145497 
-0.00366181 0.205535 0.282065 
0.027238 -0.474076 -0.0104595 
0.00597111 -0.466551 -0.0324365 
0.0409562 -0.0686007 -0.197249 
0.0813999 -0.0388992 -0.161211 
0.353899 -0.452385 -0.0944631 
0.287827 -0.0538249 0.0704128 
-0.282999 -0.142555 -0.184123 
-0.261596 -0.382741 0.0399144 
-0.3495 -0.423112 -0.157361 
0.0955113 -0.120476 0.0322106 
0.159134 0.239457 -0.12888 
0.256882 0.447608 -0.00197167 
-0.000381669 -0.442037 -0.113847 
0.137085 -0.257949 -0.30726 
0.424123 0.251059 0.116682 
0.0680808 0.47309 0.185002 
0.135248 0.0459199 0.301073 
0.341476 -0.265667 -0.202123 
0.264665 0.4515 0.128088 
-0.121903 -0.056508 0.047657 
0.232284 -0.415417 -0.229091 
-0.411683 -0.371245 -0.203404 
0.20398 -0.436206 -0.15625 
-0.100964 -0.452817 -0.0763962 
0.0463127 0.40582 -0.0663502 
0.0769753 -0.0105649 0.263346 
-0.118206 -0.396138 -0.270043 
0.219351 -0.377885 -0.279362 
-0.169958 -0.325334 -0.324924 
0.0107823 0.45756 0.105861 
0.0869589 0.466657 -0.00330212 
0.133819 -0.397204 -0.279411 
0.0804358 -0.501756 0.0864052 
0.0287266 -0.448818 0.109485 
-0.274741 -0.416831 -0.0587921 
0.233664 -0.0879399 0.0728619 
-0.214041 -0.0615169 -0.0454059 
-0.0725338 -0.46013 0.101297 
0.259591 -0.342965 0.0141517 
0.291737 -0.418706 -0.0472136 
0.120389 0.0972386 -0.0678928 
-0.0603224 -0.0193729 0.103663 
0.390334 -0.333278 -0.140686 
0.29682 0.384831 -0.0347394 
-0.0538935 -0.429538 -0.150434 
0.304293 0.0381846 0.0348884 
-0.0193857 -0.459748 -0.0492681 
0.00741325 -0.407941 -0.247062 
-0.120407 -0.455593 -0.0702653 
0.116731 0.496036 0.110628 
0.312536 -0.133213 -0.111234 
0.0869332 0.0510839 0.278891 
0.352733 0.211497 0.314876 
0.420853 0.243819 0.187759 
0.14452 0.391341 0.306331 
0.427998 0.189399 0.162064 
0.0494656 0.425762 -0.0463735 
0.110255 -0.442941 -0.12354 
-0.198329 -0.467776 0.0713249 
0.114601 0.478433 0.198588 
0.300798 0.221516 -0.0801234 
0.36784 0.127014 0.263399 
0.0832537 0.403845 0.288202 
0.0107543 -0.0356841 0.178657 
0.106649 -0.0575889 0.249179 
0.277476 -0.180202 -0.20748 
0.170408 -0.0827949 -0.083279 
0.345999 -0.413689 -0.227415 
-0.399312 -0.409993 -0.200777 
-0.0679954 -0.0433806 0.0916988 
0.152065 -0.0805122 0.00338713 
-0.0980754 -0.395887 -0.278485 
0.0690482 -0.0338687 0.252443 
-0.305966 -0.202693 -0.21512 
0.00115291 0.0780817 0.203552 
0.193541 0.469725 0.205279 
-0.311073 -0.344057 -0.234225 
0.05802 -0.480128 0.0195229 
0.194841 -0.0734172 -0.129116 
0.203334 -0.229243 -0.267185 
0.136731 -0.490989 0.0791278 
0.0957365 -0.39096 -0.310725 
-0.320901 -0.445352 -0.0874238 
0.248306 -0.366941 -0.249877 
0.11355 -0.175509 0.04559 
-0.152638 -0.450762 0.0937906 
0.249461 0.034798 0.239185 
-0.227398 -0.459755 -0.039629 
0.0782795 0.370046 -0.100138 
0.337125 -0.31226 -0.21773 
0.0779415 -0.48226 0.0128256 
-0.267284 -0.397873 0.0256296 
-0.0178631 -0.481725 0.0327339 
-0.176845 -0.318204 -0.321806 
0.363633 0.35055 0.0397341 
0.357078 0.183877 0.302909 
0.218351 0.470605 0.0103697 
0.0763874 0.0979407 0.27638 
0.341402 0.0455562 0.132889 
0.398588 0.116364 0.182818 
-0.295698 -0.431278 -0.144206 
0.0253771 0.453621 0.0246064 
-0.230707 -0.469042 0.00318913 
0.117163 -0.0900196 0.207672 
-0.00554058 -0.0892851 0.109872 
0.127387 -0.495215 0.0635248 
0.19057 -0.411752 -0.241257 
-0.0878814 -0.476763 0.101204 
0.411384 0.151543 0.10173 
-0.255118 -0.382794 0.0530932 
-0.119459 0.012331 -0.0197923 
0.159268 -0.452612 -0.0840171 
0.284843 0.0876709 -0.00982238 
-0.181044 -0.33563 0.0956547 
-0.254276 -0.377033 0.0549312 
0.0798512 0.326466 -0.110888 
-0.0853012 0.123411 0.0860794 
-0.422175 -0.380165 -0.178976 
-0.303197 -0.397263 -0.229227 
0.324917 0.0291336 0.105999 
-0.0246649 0.39274 0.21805 
0.287218 0.000357401 0.228952 
0.291891 0.315971 0.323084 
-0.391365 -0.378311 -0.046196 
-0.28232 -0.16806 0.0330054 
0.140079 -0.392576 -0.304407 
0.155288 -0.447157 0.0840037 
-0.114079 -0.48655 0.0610223 
-0.0336256 -0.41513 -0.204704 
-0.2419 -0.41594 -0.190586 
-0.413734 -0.357579 -0.0648896 
0.426004 0.246446 0.162271 
0.120205 -0.448491 -0.104705 
-0.079097 0.0938746 -0.0124387 
0.0282538 -0.126527 0.0765695 
-0.00387331 0.423633 0.212236 
0.0194975 0.417229 0.235854 
0.0184681 0.0447635 -0.104384 
-0.368612 -0.319355 -0.0136182 
-0.178346 -0.433691 -0.135834 
-0.163429 -0.451516 -0.0727042 
0.296156 0.333619 0.314226 
-0.161205 -0.456541 0.0921074 
-0.0741928 -0.389639 -0.302643 
0.0956252 -0.46767 -0.0411081 
0.106089 -0.459241 -0.0746787 
-0.267761 -0.388304 0.0324795 
0.237635 -0.444998 -0.106383 
0.105948 -0.0519995 -0.172097 
-0.205739 -0.43198 -0.147699 
0.166905 -0.352609 -0.320494 
0.225698 -0.335346 0.0510036 
0.22752 0.0111429 0.264012 
0.353001 -0.450102 -0.0997442 
0.30479 0.0181406 0.20016 
0.264631 0.368957 0.302559 
-0.0256165 0.407053 0.194728 
0.136631 -0.0476465 -0.109763 
0.110804 -0.10111 0.187691 
0.355788 -0.282861 -0.0603661 
-0.252657 -0.427105 -0.149993 
0.0450338 -0.0821258 0.113502 
0.0298428 0.126826 -0.0877838 
-0.175486 -0.44633 -0.0918727 
-0.427167 -0.327265 -0.0813576 
0.226314 -0.208934 -0.00813931 
-0.369919 -0.293292 -0.211674 
-0.247729 -0.363867 0.0621686 
-0.127942 -0.39641 -0.273446 
0.132809 -0.335056 -0.332595 
0.106427 -0.294282 -0.322984 
0.147663 0.00100519 0.298232 
0.243528 -0.166701 -0.0225365 
0.357443 0.0600163 0.145515 
-0.317116 -0.344159 -0.000468136 
0.216833 -0.434022 -0.00686767 
0.39428 -0.375879 -0.133402 
0.413983 0.188858 0.0801744 
0.415241 0.198471 0.212083 
0.365751 -0.444856 -0.082678 
-0.386807 -0.386187 -0.0414674 
0.03637 -0.335658 -0.340858 
0.13288 -0.323907 -0.329742 
0.0970048 0.183023 0.32162 
0.348097 -0.205384 -0.0659859 
0.0941848 -0.0491569 0.255517 
0.396496 0.183837 0.244641 
-0.330721 -0.421922 -0.164298 
0.170966 -0.464874 -0.0559699 
0.0762217 -0.0845083 0.197662 
0.269725 -0.10151 -0.124831 
0.169856 -0.102293 0.0365034 
0.161093 0.485871 0.170316 
0.214046 -0.434178 -0.169208 
0.246539 -0.342445 0.031038 
0.222264 -0.446452 -0.0814791 
0.134536 0.481197 0.186226 
0.18482 0.0055544 -0.0323177 
-0.22013 -0.393602 -0.289697 
0.258214 0.120961 0.325357 
-0.098929 -0.044497 -0.15786 
0.00806555 -0.471146 -0.0128071 
0.190698 -0.346775 0.0706338 
0.183255 -0.263046 0.0411275 
-0.26414 -0.081488 -0.0418695 
0.126659 -0.185645 0.0380715 
-0.0676462 0.143638 0.133138 
0.26855 0.451838 0.123512 
0.136361 -0.10176 0.0331753 
0.200437 -0.321801 -0.296896 
0.325451 -0.444888 -0.119526 
0.144639 -0.470123 -0.024056 
0.312631 -0.242323 -0.0299325 
-0.35089 -0.385755 -0.0290076 
-0.237967 -0.394725 -0.272017 
0.260433 -0.0978006 -0.1152 
-0.375982 -0.164879 -0.0876453 
0.0689603 0.0584214 -0.0824958 
0.0182271 -0.174717 0.0746081 
0.130006 -0.48772 0.0430827 
0.0629985 0.463142 0.217274 
0.365846 0.0659402 0.111922 
0.0344784 -0.379449 -0.34659 
0.0923095 -0.500021 0.0887547 
0.129122 0.387155 -0.101001 
0.238732 -0.10081 -0.167872 
0.334962 0.403118 0.0810245 
-0.0362918 -0.490721 0.0925683 
0.221103 -0.030564 0.0033804 
0.0627383 -0.45157 -0.0792485 
-0.317732 -0.397206 -0.23011 
0.162516 0.450199 0.256385 
0.0172536 -0.440897 -0.132279 
0.163882 0.00953881 -0.0391299 
0.196934 -0.102035 0.0533933 
-0.414672 -0.340215 -0.192343 
-0.146864 -0.446115 -0.104539 
0.206703 -0.37215 0.0611817 
-0.0806225 0.0492536 0.0776835 
0.331619 -0.452807 -0.0967186 
0.198516 0.459715 -0.0251014 
-0.128958 -0.0997979 0.0448951 
0.241396 -0.266334 0.0131894 
0.218652 -0.12019 -0.0491711 
0.073525 -0.48946 0.0459318 
-0.0737018 0.0329709 0.0952006 
0.0673325 -0.0933655 0.167017 
-0.357374 -0.376316 -0.23254 
0.359879 -0.37431 -0.219377 
0.150968 0.476301 -0.00386215 
-0.0749168 -0.443699 -0.100334 
0.0916368 -0.157844 0.0422396 
-0.235343 -0.46107 -0.0348107 
-0.180808 -0.448078 0.0892681 
-0.000286107 -0.198353 0.0879324 
0.126842 -0.0543096 0.25418 
-0.00454356 0.445071 0.145458 
-0.0232827 -0.0441429 0.13181 
0.0180962 0.0337122 0.220146 
0.188947 0.380419 0.314307 
-0.0966554 -0.406239 -0.238705 
0.320776 0.0609967 0.239917 
0.110501 -0.0185902 -0.077645 
0.104719 0.491691 0.0413916 
0.0995114 -0.395606 0.114058 
-0.0769725 -0.428951 0.113747 
0.00767746 -0.0823018 0.11509 
-0.0956213 0.0507691 0.0213508 
-0.325454 -0.272978 0.0227521 
-0.42319 -0.391843 -0.179628 
0.114976 -0.103945 -0.00193893 
-0.0228369 0.424815 0.177669 
-0.302143 -0.369864 -0.0215027 
0.0599677 0.00500424 -0.117789 
0.0199853 -0.223238 0.0943102 
0.152139 0.0643983 0.306784 
0.219294 -0.0898889 -0.100778 
0.222242 -0.356405 0.0481805 
0.361412 0.125512 0.0541184 
-0.0758519 0.103322 0.0985455 
0.191242 -0.00589833 0.291262 
-0.128998 -0.456606 -0.0668372 
-0.310072 -0.264909 0.0296092 
0.21648 -0.102271 -0.180243 
0.341114 -0.303873 -0.0467549 
0.0189171 0.452735 0.0376038 
-0.119224 -0.439765 0.106723 
-0.0667802 -0.482284 0.0395418 
-0.198801 -0.302995 -0.315054 
0.0771802 0.491619 0.106109 
-0.0654758 0.0406057 -0.078098 
0.278878 -0.109227 -0.0993107 
0.33924 -0.270666 -0.0422091 
0.232158 -0.324749 -0.272913 
0.254441 0.320947 -0.0890859 
0.170166 -0.12895 0.153606 
-0.0504528 -0.278617 -0.312393 
-0.0958243 -0.105502 0.065052 
0.181076 0.10977 0.318927 
-0.0533434 -0.368124 -0.356298 
0.240409 0.272571 0.354613 
0.00461333 -0.310789 -0.332944 
-0.0176673 -0.448979 -0.0978835 
0.267307 -0.0467812 0.0316038 
-0.0121527 0.434257 0.0343553 
-0.115416 -0.460323 -0.035641 
-0.414323 -0.433238 -0.0837423 
-0.277539 -0.31492 -0.277386 
0.102432 -0.0579272 0.244351 
0.209164 -0.346815 -0.291711 
-0.115933 -0.0816092 0.0536157 
-0.121444 -0.00788239 0.0210789 
-0.170678 -0.380887 -0.326463 
0.12798 0.332553 0.338535 
0.284562 0.287504 0.341714 
0.0448585 -0.193819 0.0826404 
0.0324936 -0.489176 0.0986097 
-0.222312 -0.281019 -0.30226 
0.180422 -0.465474 -0.0527876 
0.217572 -0.367003 0.0489581 
-0.234576 -0.199483 0.0439387 
-0.407146 -0.420222 -0.175233 
0.28868 0.247708 0.349425 
-0.0213255 -0.493665 0.0853004 
0.284066 0.413275 -0.0146419 
0.352457 0.144128 0.290434 
-0.362507 -0.406729 -0.228063 
0.208077 -0.0596054 0.00943584 
0.292761 0.237916 0.349638 
0.220814 -0.410091 0.019804 
0.159367 0.123256 0.316677 
0.00907261 -0.463432 -0.0372423 
-0.334882 -0.225207 -0.203646 
-0.0567198 0.138394 0.141959 
0.393543 -0.381263 -0.115485 
0.0970738 0.481065 0.0212615 
-0.14975 -0.178218 0.0767972 
-0.362057 -0.418826 -0.18763 
0.06481 -0.447837 -0.107495 
0.0574365 0.473924 0.040742 
0.116352 -0.0356477 -0.11259 
0.100052 0.108594 -0.0786201 
-0.254595 -0.355259 0.058851 
0.253239 -0.317368 -0.25451 
-0.396027 -0.4296 -0.134781 
0.252709 0.460356 0.12973 
0.105046 -0.0820064 0.221064 
0.041402 -0.0918977 0.0959755 
0.161569 -0.43712 -0.142702 
0.00157264 0.44463 0.0722112 
-0.411908 -0.321815 -0.19288 
0.375235 0.196367 0.00909272 
-0.33511 -0.331945 -0.00345026 
-0.0708224 -0.0314416 0.0900348 
-0.0384617 -0.468817 0.0961251 
-0.278337 -0.444251 -0.0941671 
-0.0371638 0.015351 -0.113073 
0.324483 0.0386497 0.1442 
-0.0369256 0.00438021 -0.124226 
0.159001 -0.474279 -0.0129216 
-0.0144405 0.436496 0.0957581 
0.203121 -0.290112 -0.285079 
-0.196814 -0.358216 -0.328098 
0.414473 0.16069 0.195063 
0.309254 -0.28433 -0.225286 
0.011703 -0.462878 0.106289 
-0.298165 -0.340708 0.0239606 
-0.0103023 0.012142 -0.118767 
0.1906 -0.0977708 -0.0781774 
0.183645 -0.0982286 0.0379483 
-0.125905 -0.140199 0.0631881 
-0.179819 -0.454794 -0.0708439 
0.392692 0.330473 0.10698 
0.0712456 0.476853 0.0254288 
0.35844 -0.432788 -0.172337 
0.149119 0.384323 -0.10132 
-0.420894 -0.390313 -0.088057 
-0.15414 -0.0637533 0.0142377 
-0.0616446 -0.300663 -0.329255 
0.274943 0.441722 0.132951 
-0.381673 -0.20933 -0.161279 
-0.0500494 -0.395696 -0.290375 
0.0688094 -0.0360947 0.245837 
-0.130528 -0.00267154 -0.0386551 
-0.00931023 -0.0566095 0.132272 
-0.312411 -0.334958 0.0134094 
0.204446 -0.0686613 0.193476 
-0.255335 -0.3664 0.0530814 
-0.347839 -0.276829 -0.209098 
0.233951 -0.0908788 -0.109427 
0.0493725 -0.0129063 0.241404 
0.255315 0.0813428 0.310811 
-0.110299 -0.478135 0.0278906 
0.0459954 0.444235 -0.0100895 
-0.357012 -0.446549 -0.0838011 
0.316925 0.0516539 0.162426 
-0.40009 -0.412625 -0.195322 
-0.236454 -0.410168 0.0613854 
-0.0223571 0.0889144 0.178398 
0.30943 -0.134545 -0.093847 
0.296801 -0.408063 -0.239854 
0.215631 0.451476 0.231065 
0.0743975 -0.284267 -0.320234 
0.132425 -0.277122 -0.315791 
0.357046 0.377324 0.129911 
0.0464833 -0.480465 0.00972452 
0.287804 -0.450303 -0.0568322 
-0.229163 -0.256682 0.0625203 
0.274017 -0.133107 -0.0427533 
-0.0823612 0.0371581 -0.0748704 
0.058733 0.0467379 0.255353 
0.0652459 -0.0493385 0.23737 
0.250515 0.462874 0.0694031 
-0.370271 -0.139811 -0.0447443 
0.128286 0.42334 -0.0790366 
-0.289805 -0.214947 0.0410446 
-0.0892654 0.0617226 -0.00906279 
0.340698 0.202551 0.323856 
0.0488743 0.462479 0.0105162 
-0.326769 -0.131088 0.00487574 
-0.0918542 -0.493658 0.0729519 
0.335945 -0.341989 -0.0345016 
-0.353776 -0.132448 -0.015492 
-0.251191 -0.411604 -0.209723 
0.216776 -0.267261 -0.275551 
0.279822 0.443018 0.0733584 
0.346458 -0.425662 -0.195462 
0.169909 -0.131197 0.146562 
-0.0813257 -0.441037 -0.120331 
0.378991 -0.297666 -0.161569 
-0.257245 -0.423681 0.011028 
-0.321589 -0.10505 -0.0557984 
-0.231733 -0.428881 -0.15367 
0.010874 -0.42744 -0.16325 
0.380983 0.23704 0.270035 
-0.0180913 -0.381635 -0.335685 
0.0802794 -0.437116 -0.132913 
-0.338587 -0.356981 -0.225119 
0.312835 0.130818 0.312937 
-0.272958 -0.390939 -0.274664 
0.120543 -0.500242 0.0765581 
-0.381562 -0.444291 -0.0857252 
0.0231346 0.456533 0.177969 
-0.210748 -0.408304 -0.222953 
-0.181195 -0.426684 -0.15488 
0.101192 -0.142283 0.0181403 
0.410487 0.193502 0.227386 
0.23468 -0.115847 -0.0585574 
0.113811 -0.31576 0.0930949 
0.258687 0.100198 0.31945 
-0.102036 -0.439767 -0.115623 
0.270408 0.415472 -0.0337876 
-0.395946 -0.37511 -0.048302 
-0.195118 -0.0973344 0.00366011 
0.296639 -0.411886 -0.03805 
0.379689 0.13887 0.0678957 
-0.234571 -0.180278 0.0405303 
-0.389119 -0.183497 -0.0998958 
0.393923 -0.400544 -0.145153 
0.212415 -0.306375 -0.283044 
0.245712 -0.00539971 0.00289489 
0.251263 -0.0936897 -0.107149 
0.252647 -0.392672 -0.0217848 
0.0909436 -0.420782 -0.202575 
0.212942 -0.38998 0.0465384 
0.0768365 -0.467194 -0.0402541 
0.225432 0.460028 -0.0154762 
0.0906923 -0.0319233 -0.14604 
0.100795 -0.357078 -0.337721 
0.192124 0.487786 0.0735697 
0.080568 -0.0447137 0.252654 
0.31671 0.0408 0.0575957 
0.0164226 0.395587 0.251005 
0.121215 0.479474 0.00788669 
-0.30502 -0.333926 0.013992 
0.362453 0.161067 0.287198 
0.135636 -0.0858402 -0.0619497 
0.0932997 -0.24571 -0.306287 
0.300702 -0.370182 -0.0292736 
0.175988 0.442078 -0.0638056 
-0.387896 -0.317744 -0.0268293 
-0.110195 -0.389793 -0.294629 
-0.159967 -0.42457 -0.178541 
-0.0248332 0.104426 0.2395 
-0.120926 0.00753494 -0.0293841 
-0.193706 -0.0459305 -0.0636921 
-0.0300031 -0.421511 -0.188219 
0.297628 0.00785948 0.189144 
-0.41989 -0.304413 -0.169093 
0.300641 -0.433787 -0.157053 
0.209232 -0.0952974 0.0483527 
0.0687218 0.0356445 0.263625 
0.0854485 -0.433972 -0.163019 
0.222528 0.475413 0.117641 
-0.0687529 -0.389454 -0.299661 
0.157761 -0.133375 -0.0236885 
0.189396 0.305802 -0.122598 
0.393416 -0.398144 -0.127518 
-0.325036 -0.263457 -0.216523 
-0.0333327 -0.434191 -0.151247 
-0.362519 -0.347812 -0.22625 
0.222204 -0.447049 -0.0568794 
-0.426427 -0.415405 -0.162678 
-0.35567 -0.449619 -0.0695977 
-0.430041 -0.299171 -0.0881425 
0.37696 0.0928362 0.107725 
-0.0829362 -0.415308 -0.209927
[truncated: 4,922,419 more chars]
