# Supplementary material for: Point Set Denoising Using Bootstrap-Based Radial Basis Function
Source: PLoS One. 2016 Jun 17;11(6):e0156724. doi: 10.1371/journal.pone.0156724 (PMC4912139; doi:10.1371/journal.pone.0156724)
Supplement: S9 Dataset — Data is used in preparation of Fig 9. (OFF) [file pone.0156724.s009.off]

OFF
4098 8192 0 
-5.05392e-005 -0.000190535 0.994487 
-7.20295e-005 -0.000400355 -0.988666 
0.000103354 1.01664 0.000610037 
-0.97173 -0.000175658 -0.00103668 
0.00017926 -1.02315 0.000979493 
1.00086 6.52964e-006 3.3335e-005 
-0.000247689 0.692047 0.692534 
-0.706731 -7.48524e-006 0.706742 
-0.000169912 -0.701474 0.701598 
0.699118 -0.000131099 0.699382 
0.727225 0.727109 0.001259 
-0.720685 0.720748 0.000854759 
0.000198144 0.719155 -0.718765 
-0.714172 -0.714205 0.000444771 
-0.701137 -0.000118756 -0.701322 
0.703303 -6.24208e-005 -0.703429 
0.71037 -0.710351 0.000204212 
-0.000155317 -0.702228 -0.702342 
0.819222 0.439609 0.439118 
0.435833 0.811436 0.43534 
0.42036 0.420819 0.781372 
-0.000255085 0.298209 0.947378 
0.000279837 0.960267 0.30199 
-0.416666 0.774194 0.416896 
-0.804031 0.431944 0.431691 
-0.419291 0.419716 0.779162 
-0.29921 -9.55029e-005 0.950908 
-0.962812 0.000391911 0.302752 
-0.806344 -0.433098 0.43284 
-0.437337 -0.814932 0.43714 
-0.434781 -0.434437 0.810067 
0.00033848 -0.30592 0.974787 
0.307228 0.000780472 0.976882 
-0.000122358 -0.946365 0.297981 
0.926956 -0.00118337 0.29203 
0.423904 -0.78872 0.424146 
0.783275 -0.421276 0.421411 
0.423371 -0.423712 0.787443 
0.295253 0.938351 -0.000528688 
0.930954 0.293101 -0.00101895 
0.42894 0.798309 -0.428828 
0.788161 0.423714 -0.424044 
0.420793 0.421223 -0.782228 
-0.000788803 0.294291 -0.93377 
-0.933887 0.293993 -0.00088882 
-0.000414066 0.943307 -0.297038 
-0.294673 0.935355 -0.000792848 
-0.803192 0.431505 -0.431135 
-0.433582 0.80723 -0.433016 
-0.425772 0.425873 -0.79209 
-0.293419 -0.000725045 -0.931116 
-0.306617 -0.976276 0.00095559 
-0.955402 5.82038e-005 -0.300518 
-0.935829 -0.29481 -0.000772882 
-0.423593 -0.788068 -0.42401 
-0.774709 -0.416618 -0.417561 
-0.438538 -0.43801 -0.817569 
0.296071 -0.000439329 -0.940981 
0.000145929 -0.302603 -0.962911 
0.975408 -0.306364 0.00091851 
0.948395 -0.00021605 -0.298501 
0.000331496 -0.975401 -0.305878 
0.295778 -0.940039 -0.000471327 
0.790032 -0.424617 -0.424933 
0.431169 -0.802553 -0.430832 
0.439736 -0.438832 -0.819576 
0.37099 0.202075 0.879289 
0.204535 0.376901 0.89245 
0.16989 0.170027 0.948734 
0.886748 0.375091 0.203466 
0.883672 0.202872 0.372966 
0.968556 0.173452 0.173432 
0.208103 0.908717 0.383901 
0.384516 0.910636 0.208492 
0.17412 0.972129 0.174221 
0.795159 0.230601 0.609194 
0.596533 0.224925 0.779432 
0.597357 0.780194 0.225056 
0.784833 0.600941 0.22632 
0.228863 0.607033 0.794385 
0.219429 0.759409 0.58132 
0.622737 0.62281 0.436332 
0.448604 0.640317 0.640421 
0.628154 0.439493 0.62817 
0.000190893 0.116695 1.0092 
-0.00027935 0.5049 0.850979 
-0.210136 0.38894 0.92047 
-0.373377 0.202339 0.883828 
-0.174446 0.174451 0.974191 
0.000418628 1.00121 0.116462 
-0.000195882 0.85558 0.507354 
-0.378995 0.897176 0.205763 
-0.206937 0.903117 0.381444 
-0.17243 0.962831 0.172239 
-0.921989 0.210931 0.389663 
-0.88962 0.375803 0.204197 
-0.996468 0.178865 0.179222 
-0.222247 0.769426 0.589117 
-0.220108 0.583014 0.76035 
-0.771532 0.590811 0.222902 
-0.602994 0.78857 0.227485 
-0.589426 0.22244 0.769421 
-0.76124 0.219135 0.58287 
-0.645349 0.645426 0.451175 
-0.651586 0.456002 0.651333 
-0.433478 0.619847 0.619883 
-0.116999 0.000554145 1.00794 
-0.515988 0.000294905 0.871387 
-0.373553 -0.202733 0.884703 
-0.202894 -0.373145 0.884065 
-0.170021 -0.16944 0.949359 
-0.991956 -3.56083e-005 0.115406 
-0.86849 0.000384761 0.514632 
-0.876604 -0.37047 0.201798 
-0.903352 -0.206966 0.381539 
-0.986597 -0.176605 0.17745 
-0.205392 -0.895154 0.377943 
-0.390829 -0.926756 0.211658 
-0.168859 -0.944918 0.168435 
-0.756881 -0.218682 0.579194 
-0.598593 -0.225896 0.782464 
-0.581473 -0.758578 0.219667 
-0.784779 -0.600995 0.226302 
-0.223847 -0.593741 0.775409 
-0.222202 -0.769268 0.588993 
-0.631003 -0.630984 0.441727 
-0.433511 -0.620342 0.620256 
-0.631673 -0.441927 0.631637 
0.000214228 -0.117286 1.0118 
0.116002 0.000160774 0.997744 
-0.00018996 -0.500148 0.84177 
0.510238 2.38809e-005 0.860757 
0.207482 -0.382197 0.905017 
0.379671 -0.206167 0.899046 
0.172754 -0.17266 0.964777 
-2.00791e-005 -0.990976 0.1153 
-0.000284854 -0.842833 0.5006 
0.384796 -0.91131 0.208629 
0.202614 -0.881934 0.372146 
0.17213 -0.960954 0.17172 
1.01618 0.000971082 0.117967 
0.864049 0.000122437 0.512027 
0.917761 -0.209647 0.38782 
0.909141 -0.38364 0.208271 
0.97882 -0.175389 0.175742 
0.227016 -0.785147 0.601386 
0.228176 -0.605048 0.791561 
0.776575 -0.594683 0.22419 
0.594104 -0.77588 0.223994 
0.586699 -0.221493 0.76569 
0.768407 -0.221961 0.588313 
0.645946 -0.645852 0.451483 
0.635887 -0.44498 0.635844 
0.434927 -0.622648 0.622453 
0.20077 0.369992 -0.87614 
0.370326 0.201765 -0.877774 
0.168427 0.168982 -0.94216 
0.114378 0.982699 -0.000439363 
0.518464 0.875054 0.000770025 
0.371569 0.879343 -0.20266 
0.203049 0.884162 -0.37356 
0.172169 0.961412 -0.17222 
0.988238 0.114995 -0.000207282 
0.846178 0.50203 -0.000674554 
0.877531 0.201284 -0.371008 
0.922479 0.388978 -0.210529 
0.969773 0.173676 -0.173669 
0.221692 0.768139 -0.588228 
0.228514 0.606348 -0.793042 
0.779916 0.597235 -0.224901 
0.584704 0.763113 -0.22102 
0.59717 0.224967 -0.78012 
0.757572 0.218011 -0.580099 
0.629263 0.629291 -0.440732 
0.629968 0.44095 -0.630122 
0.439587 0.628539 -0.628642 
6.18358e-005 0.116013 -1.00028 
0.000192542 0.513224 -0.866245 
-0.379782 0.206079 -0.899225 
-0.209708 0.387933 -0.918147 
-0.170642 0.170466 -0.952073 
-0.983144 0.114461 -0.000415731 
-0.86057 0.510142 1.81416e-005 
-0.92675 0.391167 -0.211133 
-0.921223 0.211046 -0.388716 
-0.948035 0.169772 -0.169954 
0.000522065 1.0177 -0.117514 
-0.118343 1.02027 0.00121692 
-0.000338695 0.850821 -0.504745 
-0.512279 0.864506 0.000115365 
-0.20876 0.912518 -0.385292 
-0.376067 0.889765 -0.204502 
-0.17465 0.975195 -0.174671 
-0.79359 0.230368 -0.607643 
-0.585696 0.220958 -0.764116 
-0.593114 0.774546 -0.223648 
-0.791813 0.606423 -0.227707 
-0.22687 0.603321 -0.788453 
-0.227914 0.78957 -0.604902 
-0.628675 0.628644 -0.440345 
-0.455117 0.649052 -0.648801 
-0.646107 0.452854 -0.645863 
-0.116255 0.000274821 -1.00055 
-0.505322 -0.000248727 -0.851834 
-0.203908 -0.375203 -0.8888 
-0.369779 -0.200676 -0.875857 
-0.174954 -0.175025 -0.976602 
-0.117287 -1.01041 0.000756381 
-0.523465 -0.884647 0.000903424 
-0.381973 -0.904637 -0.207186 
-0.206114 -0.898884 -0.379646 
-0.173041 -0.966109 -0.173008 
-1.00324 0.000212731 -0.116336 
-0.984697 -0.114627 -0.000389074 
-0.844312 -0.00041558 -0.501271 
-0.865988 -0.513248 0.000288968 
-0.882689 -0.202974 -0.372938 
-0.878183 -0.371062 -0.202449 
-0.950544 -0.170153 -0.170268 
-0.221541 -0.766945 -0.587207 
-0.224552 -0.595732 -0.778177 
-0.753428 -0.576814 -0.218728 
-0.606269 -0.792835 -0.228036 
-0.584861 -0.220874 -0.763262 
-0.794626 -0.229336 -0.608854 
-0.636358 -0.636374 -0.445177 
-0.623915 -0.436697 -0.624326 
-0.451201 -0.644101 -0.643875 
0.115035 -0.000165608 -0.98873 
0.000102811 -0.116371 -1.00218 
0.519826 0.000777518 -0.877871 
-0.000143333 -0.50255 -0.846295 
0.383754 -0.207916 -0.908495 
0.20309 -0.374663 -0.886928 
0.178165 -0.179437 -0.995533 
0.989918 -0.115172 -0.000152582 
0.995138 3.92433e-005 -0.115675 
0.844301 -0.501254 -0.000427495 
0.836168 -0.000619782 -0.496927 
0.908722 -0.38357 -0.207952 
0.923357 -0.210872 -0.389777 
0.94438 -0.16927 -0.169249 
-5.8679e-005 -0.985329 -0.114939 
0.118594 -1.02167 0.00117985 
-0.000168553 -0.846359 -0.502536 
0.520458 -0.878497 0.000929832 
0.210078 -0.918282 -0.387671 
0.381315 -0.902917 -0.206874 
0.173943 -0.971148 -0.173914 
0.786508 -0.227051 -0.602506 
0.60263 -0.227271 -0.787954 
0.583117 -0.76112 -0.220592 
0.758622 -0.580941 -0.220034 
0.228702 -0.606871 -0.79393 
0.223951 -0.775497 -0.593878 
0.616086 -0.616179 -0.432525 
0.456018 -0.650117 -0.649843 
0.634877 -0.44437 -0.634852 
0.149474 0.0812858 0.988868 
0.0811766 0.149175 0.98726 
0.0678114 0.0678871 1.02112 
0.481802 0.214372 0.834123 
0.452403 0.106543 0.888376 
0.571244 0.112702 0.843416 
0.105329 0.442494 0.867253 
0.212962 0.479485 0.829837 
0.112257 0.569181 0.841518 
0.344365 0.0999196 0.931211 
0.240345 0.0905499 0.953214 
0.309491 0.400062 0.837762 
0.401998 0.312728 0.842541 
0.0946419 0.247089 0.985338 
0.100795 0.349093 0.944622 
0.293855 0.293821 0.892659 
0.190997 0.272464 0.934556 
0.272735 0.191209 0.93653 
0.995334 0.150389 0.0821523 
0.993299 0.0817766 0.150098 
0.997145 0.0667912 0.0666522 
0.829831 0.47886 0.21329 
0.877596 0.447149 0.105831 
0.830203 0.561448 0.111178 
0.869294 0.104802 0.442888 
0.862545 0.221169 0.49951 
0.824115 0.110724 0.557175 
0.925055 0.342358 0.0997392 
0.945517 0.237931 0.0892245 
0.862291 0.31926 0.410838 
0.865868 0.412459 0.320262 
0.952624 0.0903599 0.240155 
0.937693 0.100285 0.346646 
0.931809 0.306858 0.30805 
0.966781 0.196922 0.28302 
0.921413 0.267939 0.188202 
0.0799565 0.974666 0.147389 
0.149796 0.992541 0.0818698 
0.067108 1.00228 0.0671394 
0.215234 0.837489 0.483369 
0.105898 0.881178 0.448865 
0.109339 0.8096 0.547128 
0.441122 0.864005 0.103991 
0.478611 0.829745 0.213263 
0.541801 0.802671 0.10874 
0.102041 0.958448 0.354069 
0.0913011 0.95992 0.241974 
0.407511 0.854807 0.316605 
0.314145 0.848344 0.404704 
0.23716 0.941543 0.0886728 
0.349978 0.947352 0.100774 
0.294622 0.894626 0.294658 
0.269017 0.923718 0.188278 
0.189385 0.928256 0.270236 
0.751735 0.113125 0.661565 
0.667866 0.113913 0.759023 
0.800254 0.333421 0.522068 
0.52828 0.336962 0.810716 
0.702687 0.331857 0.611683 
0.63344 0.344451 0.727677 
0.706975 0.231098 0.708368 
0.668794 0.759672 0.11408 
0.736648 0.647693 0.111942 
0.50734 0.776459 0.323904 
0.797854 0.520531 0.332263 
0.606641 0.697352 0.329658 
0.720395 0.625946 0.340016 
0.697844 0.697839 0.228175 
0.11384 0.67272 0.764433 
0.112536 0.739442 0.64994 
0.330695 0.517992 0.793759 
0.325452 0.781439 0.510486 
0.325221 0.601538 0.691469 
0.33744 0.714285 0.621386 
0.226871 0.69245 0.692782 
0.739556 0.547321 0.449602 
0.73518 0.447472 0.544506 
0.448901 0.735566 0.545016 
0.522914 0.705403 0.430513 
0.537448 0.441628 0.725301 
0.453264 0.549407 0.741535 
0.532233 0.62627 0.533052 
0.556476 0.556326 0.653605 
0.649218 0.552401 0.552626 
-0.000161884 0.0441885 0.984365 
-0.000653558 0.197859 0.951317 
-0.0804293 0.145886 0.967106 
-0.153075 0.0832334 1.01279 
-0.0660035 0.0660021 0.983933 
-0.000136067 0.608124 0.784469 
-0.00151221 0.393776 0.892207 
-0.222602 0.501954 0.867141 
-0.106643 0.454388 0.892396 
-0.11042 0.554906 0.820931 
-0.444431 0.105347 0.871239 
-0.488085 0.216967 0.844669 
-0.546124 0.109165 0.808632 
-0.0988526 0.33909 0.916239 
-0.0910383 0.240399 0.951035 
-0.411711 0.320075 0.864538 
-0.317365 0.408533 0.857067 
-0.245152 0.0928655 0.974704 
-0.342078 0.0995649 0.924716 
-0.307495 0.307419 0.931966 
-0.279983 0.196066 0.961165 
-0.189659 0.270365 0.928109 
4.92564e-005 1.00124 0.0442129 
0.00101815 0.999684 0.206343 
-0.145383 0.960427 0.0781331 
-0.0828866 1.00478 0.152004 
-0.0681321 1.0224 0.0683565 
-0.48814 0.844775 0.216994 
-0.447978 0.879043 0.105788 
-0.571429 0.84453 0.112413 
-9.347e-005 0.788623 0.611077 
6.52165e-006 0.911354 0.402713 
-0.105565 0.869894 0.442845 
-0.218045 0.849203 0.490918 
-0.112425 0.841667 0.569791 
-0.344868 0.932438 0.100073 
-0.242202 0.961386 0.091403 
-0.316383 0.854094 0.407197 
-0.397979 0.832206 0.308721 
-0.0918213 0.963986 0.242782 
-0.0998654 0.92944 0.343731 
-0.298845 0.906719 0.298863 
-0.191267 0.936251 0.272467 
-0.278283 0.955716 0.195274 
-0.985854 0.0810507 0.149014 
-1.01326 0.152783 0.0831704 
-0.97325 0.0656097 0.0648206 
-0.85731 0.220029 0.49627 
-0.899172 0.107734 0.457911 
-0.817668 0.11005 0.552668 
-0.892714 0.454554 0.106909 
-0.846147 0.488995 0.217332 
-0.830517 0.561742 0.111249 
-0.92859 0.0997248 0.34348 
-0.987622 0.0947808 0.248398 
-0.87389 0.416273 0.322908 
-0.859918 0.318447 0.409779 
-0.966599 0.243422 0.0921282 
-0.942518 0.348298 0.100513 
-0.886503 0.292096 0.291938 
-0.930889 0.270854 0.189985 
-0.917578 0.187527 0.267014 
-0.113681 0.729495 0.64077 
-0.109332 0.638881 0.726327 
-0.32852 0.78839 0.514825 
-0.330631 0.51812 0.79378 
-0.345572 0.730506 0.634925 
-0.343023 0.631329 0.72553 
-0.226302 0.691588 0.691745 
-0.733855 0.644899 0.111722 
-0.671656 0.762742 0.114001 
-0.803636 0.524483 0.334348 
-0.50716 0.775098 0.32313 
-0.729935 0.633781 0.34418 
-0.615071 0.706966 0.333939 
-0.706871 0.707043 0.230863 
-0.656165 0.112807 0.746004 
-0.742548 0.112563 0.65292 
-0.514893 0.328579 0.78845 
-0.767949 0.320645 0.502129 
-0.608252 0.329684 0.699374 
-0.718935 0.339368 0.625088 
-0.670647 0.219889 0.669092 
-0.532223 0.718183 0.437649 
-0.450858 0.738959 0.547495 
-0.709282 0.432414 0.525972 
-0.728663 0.539665 0.443568 
-0.451465 0.548211 0.740025 
-0.528312 0.434508 0.713039 
-0.62857 0.534927 0.534983 
-0.557654 0.557359 0.654994 
-0.544631 0.639682 0.5446 
-0.0445076 -0.000722311 0.982876 
-0.20594 -0.00017135 0.996742 
-0.149855 -0.0817218 0.992597 
-0.0796321 -0.145382 0.965363 
-0.0649052 -0.0662546 0.974489 
-0.625463 0.000911215 0.808419 
-0.410068 0.00125101 0.927873 
-0.477003 -0.212051 0.825006 
-0.457985 -0.107837 0.900343 
-0.557889 -0.110837 0.825097 
-0.107633 -0.459728 0.903425 
-0.213835 -0.480353 0.831906 
-0.110302 -0.554146 0.819867 
-0.352823 -0.101676 0.954916 
-0.239374 -0.0892245 0.946451 
-0.320492 -0.412513 0.866045 
-0.399655 -0.309967 0.836074 
-0.0908713 -0.241009 0.956478 
-0.0992772 -0.341264 0.922266 
-0.299839 -0.299933 0.909635 
-0.18935 -0.268653 0.92498 
-0.269212 -0.188404 0.92373 
-0.976155 -0.000377741 0.0452429 
-0.959197 -0.000506772 0.199318 
-0.970464 -0.146892 0.079372 
-0.96956 -0.0805288 0.145622 
-1.00588 -0.0669539 0.0673977 
-0.836507 -0.483136 0.214955 
-0.885501 -0.45105 0.106299 
-0.800049 -0.540258 0.108737 
-0.768338 -0.00119439 0.596158 
-0.922917 0.000100635 0.407263 
-0.865325 -0.104538 0.440521 
-0.868061 -0.222695 0.503156 
-0.812369 -0.109748 0.548688 
-0.92986 -0.344012 0.100005 
-0.970492 -0.244374 0.0925652 
-0.879576 -0.324841 0.418519 
-0.876028 -0.416717 0.323889 
-0.985061 -0.0941044 0.247862 
-0.944164 -0.100989 0.349322 
-0.911976 -0.300477 0.300793 
-0.9368 -0.191309 0.27268 
-0.955425 -0.278446 0.195339 
-0.0819912 -0.99964 0.151463 
-0.150284 -0.994219 0.0818147 
-0.0669843 -1.00784 0.0675665 
-0.214111 -0.832589 0.480449 
-0.106583 -0.904322 0.461019 
-0.110255 -0.81941 0.553815 
-0.453115 -0.889831 0.106651 
-0.491784 -0.850841 0.218477 
-0.561348 -0.83004 0.111255 
-0.100198 -0.934811 0.345716 
-0.0906092 -0.949156 0.239058 
-0.414346 -0.870771 0.322105 
-0.315202 -0.850424 0.405536 
-0.24113 -0.956333 0.0905462 
-0.353991 -0.957978 0.101947 
-0.304893 -0.925605 0.305487 
-0.272721 -0.935613 0.190987 
-0.189883 -0.929954 0.270599 
-0.73456 -0.112787 0.64581 
-0.640036 -0.110681 0.727702 
-0.781247 -0.325605 0.510193 
-0.520633 -0.331573 0.798123 
-0.700743 -0.331091 0.610194 
-0.632223 -0.343879 0.726464 
-0.702699 -0.22933 0.702977 
-0.670485 -0.761979 0.114424 
-0.732363 -0.643366 0.111763 
-0.505631 -0.773712 0.323109 
-0.805971 -0.525929 0.335139 
-0.635607 -0.73091 0.344516 
-0.712826 -0.619995 0.336526 
-0.677021 -0.676996 0.222234 
-0.111198 -0.648207 0.73693 
-0.112818 -0.745097 0.655307 
-0.323651 -0.506202 0.774279 
-0.32429 -0.777235 0.508105 
-0.329965 -0.608381 0.699602 
-0.337279 -0.714121 0.621126 
-0.221944 -0.675276 0.674537 
-0.731438 -0.541612 0.445008 
-0.734 -0.446566 0.54334 
-0.445509 -0.730948 0.541562 
-0.529676 -0.714593 0.435658 
-0.523307 -0.430498 0.706246 
-0.436746 -0.53141 0.71725 
-0.539189 -0.633589 0.539399 
-0.549772 -0.549719 0.645859 
-0.62115 -0.528611 0.528611 
0.000445325 -0.0439651 1.02162 
0.0458575 5.84531e-005 0.974223 
-0.000282903 -0.198934 0.953701 
0.203784 0.000267431 0.984365 
0.0823133 -0.150923 0.998874 
0.145286 -0.0780415 0.958735 
0.06664 -0.0666161 0.995871 
0.000157945 -0.621776 0.803749 
0.000879944 -0.413041 0.934449 
0.21975 -0.495065 0.855883 
0.105861 -0.447896 0.87895 
0.11219 -0.56943 0.842019 
0.621507 0.000364851 0.803073 
0.414139 0.000903076 0.936898 
0.439052 -0.103423 0.860351 
0.486771 -0.216433 0.842555 
0.555326 -0.11041 0.821569 
0.102144 -0.35289 0.954919 
0.090904 -0.241258 0.956611 
0.397681 -0.309313 0.832751 
0.31822 -0.409396 0.859049 
0.239057 -0.0897237 0.948954 
0.349089 -0.100859 0.943147 
0.306794 -0.305957 0.927988 
0.277854 -0.194713 0.95331 
0.18964 -0.270569 0.929509 
9.14437e-006 -0.999976 0.044134 
0.000276881 -0.992991 0.20536 
0.151926 -1.00592 0.083625 
0.0798386 -0.973597 0.147259 
0.0660382 -0.985437 0.0656263 
0.496491 -0.857988 0.22027 
0.452372 -0.888258 0.106549 
0.544289 -0.806166 0.109038 
0.00032687 -0.810991 0.626944 
-0.000174762 -0.890189 0.394389 
0.105501 -0.873299 0.444788 
0.214452 -0.834541 0.481717 
0.112604 -0.844292 0.570952 
0.340721 -0.920414 0.0994598 
0.244879 -0.971995 0.0928708 
0.315572 -0.852187 0.40639 
0.402881 -0.844732 0.313315 
0.0918993 -0.964873 0.243004 
0.100437 -0.940887 0.347844 
0.291765 -0.885043 0.290458 
0.196927 -0.967064 0.282471 
0.275676 -0.946366 0.19324 
0.996565 -3.93126e-005 0.0440193 
0.955909 -0.00102631 0.197284 
0.994916 -0.0812491 0.150987 
0.976796 -0.147721 0.0802078 
0.986346 -0.0658178 0.0661123 
0.81149 0.000815045 0.627706 
0.897644 -0.000172012 0.397379 
0.862361 -0.221161 0.499209 
0.88482 -0.106255 0.450674 
0.801337 -0.108135 0.540843 
0.87744 -0.447088 0.105802 
0.84768 -0.489879 0.217715 
0.821471 -0.555342 0.110508 
0.952546 -0.100998 0.352355 
0.957948 -0.0915342 0.241208 
0.847283 -0.404419 0.313859 
0.860645 -0.318488 0.410163 
0.954951 -0.240637 0.0906898 
0.928051 -0.34328 0.0997107 
0.889333 -0.293033 0.292794 
0.935766 -0.272617 0.190771 
0.938055 -0.191462 0.273163 
0.113599 -0.754936 0.664617 
0.112549 -0.654258 0.743869 
0.335158 -0.803827 0.524402 
0.321203 -0.504495 0.770811 
0.335605 -0.710799 0.618355 
0.334251 -0.616232 0.708357 
0.225958 -0.689943 0.690035 
0.728415 -0.640091 0.11134 
0.665165 -0.755635 0.113579 
0.782624 -0.511503 0.326216 
0.515256 -0.789148 0.328875 
0.706568 -0.615033 0.333706 
0.622944 -0.716086 0.337854 
0.69681 -0.696735 0.227893 
0.646243 -0.111471 0.734683 
0.737496 -0.113038 0.648405 
0.505488 -0.3227 0.772298 
0.80592 -0.335944 0.525668 
0.617569 -0.33514 0.709908 
0.690154 -0.326396 0.601562 
0.684073 -0.224295 0.68374 
0.530264 -0.715534 0.436148 
0.44686 -0.732334 0.54274 
0.712081 -0.434337 0.527956 
0.736903 -0.545307 0.448186 
0.440733 -0.535896 0.723299 
0.541334 -0.444603 0.730506 
0.636501 -0.541938 0.541898 
0.541674 -0.54166 0.636213 
0.544846 -0.639893 0.544798 
0.0820372 0.150203 -0.99598 
0.152186 0.0825512 -1.00912 
0.0679358 0.0673082 -1.01768 
0.211405 0.475867 -0.823928 
0.106399 0.451702 -0.886882 
0.112019 0.565972 -0.836707 
0.456987 0.107551 -0.898434 
0.491704 0.218469 -0.850768 
0.561577 0.111445 -0.830017 
0.0988303 0.335995 -0.906476 
0.0884035 0.238217 -0.940353 
0.404822 0.314701 -0.848988 
0.317765 0.4089 -0.857891 
0.238031 0.0902009 -0.945473 
0.351765 0.101184 -0.951476 
0.303521 0.302624 -0.918596 
0.272798 0.191358 -0.936838 
0.195981 0.279433 -0.962416 
0.0461738 1.01401 0.000372606 
0.200438 0.968314 -0.000691079 
0.146223 0.967582 -0.0789622 
0.0810454 0.985737 -0.148986 
0.0673165 1.00273 -0.0669756 
0.626322 0.809333 0.0008376 
0.397423 0.899995 -0.000719142 
0.481411 0.834222 -0.214497 
0.461583 0.906871 -0.108396 
0.570577 0.842929 -0.112645 
0.106549 0.889913 -0.453249 
0.217628 0.847181 -0.489512 
0.110235 0.81801 -0.553046 
0.349363 0.944711 -0.100684 
0.245711 0.976561 -0.0934425 
0.321725 0.868101 -0.413254 
0.400067 0.838674 -0.311559 
0.0915314 0.961595 -0.242359 
0.100088 0.93309 -0.345086 
0.295812 0.89808 -0.296054 
0.187687 0.916278 -0.267358 
0.273861 0.940303 -0.191911 
1.01539 0.0446006 0.000658322 
0.999368 0.207061 0.00109595 
0.995435 0.0819946 -0.150143 
0.988614 0.149397 -0.0812954 
1.00289 0.0670037 -0.0669867 
0.846466 0.217423 -0.489122 
0.9074 0.107108 -0.462082 
0.834892 0.111387 -0.564326 
0.795827 0.616318 0.000180865 
0.934372 0.411917 0.000584965 
0.870179 0.443543 -0.104913 
0.859871 0.497705 -0.220568 
0.846116 0.572585 -0.1124 
0.940307 0.10042 -0.347467 
0.976233 0.093181 -0.245552 
0.868122 0.413519 -0.320842 
0.854263 0.316332 -0.407329 
0.986713 0.248395 -0.0948516 
0.94124 0.34798 -0.10066 
0.922431 0.304111 -0.304166 
0.917593 0.266796 -0.187033 
0.918781 0.187501 -0.268078 
0.114631 0.765726 -0.673682 
0.114124 0.669339 -0.760177 
0.329236 0.790176 -0.515925 
0.337168 0.527189 -0.809273 
0.332851 0.70553 -0.614017 
0.333068 0.61433 -0.706174 
0.22711 0.693341 -0.69363 
0.741432 0.652022 -0.112356 
0.659026 0.749084 -0.113122 
0.773786 0.50591 -0.323256 
0.524951 0.804302 -0.334036 
0.7168 0.623076 -0.338258 
0.621231 0.714077 -0.336905 
0.705848 0.705757 -0.230067 
0.648448 0.112214 -0.737814 
0.733951 0.111697 -0.645465 
0.502899 0.321148 -0.768519 
0.795101 0.33128 -0.51882 
0.631819 0.343653 -0.725987 
0.695171 0.328493 -0.606038 
0.675113 0.221357 -0.674393 
0.528287 0.712824 -0.434787 
0.450765 0.737989 -0.546759 
0.72926 0.443703 -0.539753 
0.73469 0.543804 -0.446448 
0.431918 0.526364 -0.710588 
0.523248 0.431268 -0.706721 
0.650333 0.553577 -0.553494 
0.548942 0.548878 -0.644719 
0.534802 0.629059 -0.53571 
-7.1275e-005 0.0446303 -0.983976 
-9.06436e-005 0.200655 -0.967385 
-0.152343 0.0826305 -1.0073 
-0.0812034 0.150546 -0.993758 
-0.0670072 0.0671313 -1.0068 
-0.487034 0.216556 -0.842974 
-0.442463 0.105316 -0.867174 
-0.547831 0.109609 -0.810867 
-0.000335636 0.603381 -0.777898 
-0.00168945 0.395883 -0.896278 
-0.105828 0.446318 -0.875731 
-0.219485 0.494164 -0.85472 
-0.112149 0.568947 -0.840445 
-0.336624 0.0991149 -0.908982 
-0.245387 0.0929674 -0.975781 
-0.320377 0.412358 -0.865703 
-0.412299 0.320451 -0.865622 
-0.0917171 0.242399 -0.962314 
-0.0985305 0.337397 -0.912011 
-0.301177 0.301421 -0.913935 
-0.191361 0.272994 -0.936686 
-0.279671 0.19635 -0.960795 
-0.987284 0.0452677 -0.00108884 
-0.991479 0.205313 1.53123e-005 
-0.981577 0.148407 -0.0805282 
-0.97658 0.0800776 -0.147948 
-1.00502 0.0673649 -0.0672695 
-0.793666 0.614807 0.000183528 
-0.922765 0.407467 0.000178889 
-0.854599 0.494375 -0.219324 
-0.900467 0.458474 -0.107354 
-0.845695 0.572513 -0.112606 
-0.883438 0.10623 -0.450004 
-0.830656 0.21332 -0.479617 
-0.817271 0.110223 -0.552566 
-0.908341 0.336202 -0.0984698 
-0.988554 0.249493 -0.0951079 
-0.840818 0.311042 -0.401549 
-0.869911 0.414472 -0.321395 
-0.946263 0.0895528 -0.239635 
-0.940711 0.100532 -0.347629 
-0.899372 0.296429 -0.296295 
-0.949565 0.193582 -0.276346 
-0.956972 0.279054 -0.195587 
-0.000446048 0.988466 -0.043647 
-0.0426185 0.984778 -0.000804193 
0.000195677 0.986641 -0.204055 
-0.204037 0.986778 0.000545472 
-0.0801587 0.975797 -0.147786 
-0.146805 0.965308 -0.0789613 
-0.0672296 1.01121 -0.0667513 
-0.000394171 0.781378 -0.605814 
-4.18711e-005 0.898364 -0.397685 
-0.213719 0.831474 -0.479994 
-0.106448 0.89052 -0.453587 
-0.110298 0.81964 -0.554058 
-0.597037 0.769357 -0.000533444 
-0.395828 0.895922 -0.0009774 
-0.451898 0.887281 -0.106425 
-0.490239 0.84824 -0.217796 
-0.569451 0.841704 -0.112176 
-0.0987131 0.907694 -0.3364 
-0.0926199 0.974951 -0.245075 
-0.418853 0.880521 -0.324977 
-0.315726 0.852454 -0.406569 
-0.23845 0.945557 -0.0895203 
-0.341869 0.922896 -0.0999702 
-0.299735 0.909541 -0.299793 
-0.280142 0.962085 -0.195981 
-0.187923 0.918954 -0.267698 
-0.739492 0.112205 -0.650379 
-0.667873 0.113764 -0.75849 
-0.795909 0.331527 -0.519413 
-0.526735 0.336366 -0.808209 
-0.725544 0.342537 -0.630012 
-0.629368 0.342089 -0.723242 
-0.674724 0.221165 -0.673329 
-0.64456 0.733244 -0.111932 
-0.765223 0.673998 -0.114608 
-0.509135 0.77907 -0.325192 
-0.776276 0.507131 -0.32424 
-0.61852 0.710987 -0.335672 
-0.698701 0.608576 -0.330271 
-0.671094 0.670846 -0.220847 
-0.112398 0.650971 -0.740434 
-0.112229 0.74051 -0.651338 
-0.324171 0.507576 -0.776505 
-0.338126 0.813326 -0.529308 
-0.337374 0.62149 -0.714312 
-0.33186 0.703531 -0.612344 
-0.225917 0.690079 -0.690146 
-0.714701 0.529668 -0.435977 
-0.729719 0.444324 -0.540223 
-0.428188 0.704107 -0.522003 
-0.541861 0.731894 -0.444995 
-0.541382 0.444981 -0.730776 
-0.438137 0.532999 -0.719405 
-0.555415 0.651487 -0.554439 
-0.552563 0.552669 -0.649058 
-0.650785 0.554336 -0.554097 
-0.0443463 -0.000186125 -0.993346 
-0.205756 -7.7992e-005 -0.995695 
-0.0812264 -0.149505 -0.988552 
-0.149159 -0.0811613 -0.987076 
-0.0676728 -0.0674837 -1.0127 
-0.219857 -0.495343 -0.856526 
-0.107453 -0.458594 -0.901078 
-0.109599 -0.549057 -0.812776 
-0.627169 0.0010063 -0.810749 
-0.408716 0.00122666 -0.92492 
-0.457441 -0.107769 -0.899225 
-0.500105 -0.222146 -0.865449 
-0.54679 -0.108867 -0.809727 
-0.101561 -0.352088 -0.952852 
-0.0925215 -0.244365 -0.970527 
-0.403683 -0.313793 -0.846405 
-0.313177 -0.403065 -0.844945 
-0.237311 -0.0889079 -0.940981 
-0.351307 -0.101363 -0.950599 
-0.305199 -0.30506 -0.924366 
-0.280503 -0.196017 -0.961866 
-0.191989 -0.273957 -0.940622 
-0.0418793 -0.981384 -0.000541139 
-0.206589 -1.00064 0.000307161 
-0.14752 -0.97399 -0.0799532 
-0.0825741 -0.998868 -0.150254 
-0.0665999 -0.995235 -0.0665826 
-0.615124 -0.794188 0.000125667 
-0.405769 -0.918528 0.000116269 
-0.501473 -0.866785 -0.222045 
-0.461078 -0.906539 -0.108077 
-0.553937 -0.819497 -0.110297 
-0.106351 -0.88755 -0.452082 
-0.215845 -0.840091 -0.485321 
-0.111046 -0.827499 -0.559515 
-0.3381 -0.912397 -0.0990379 
-0.237701 -0.943989 -0.0889307 
-0.319916 -0.864191 -0.411512 
-0.408448 -0.856878 -0.317281 
-0.0926345 -0.972835 -0.24493 
-0.0991034 -0.91215 -0.337641 
-0.294872 -0.894338 -0.294585 
-0.19693 -0.967964 -0.281665 
-0.26753 -0.917797 -0.187859 
-0.987841 4.1217e-005 -0.0449161 
-1.00227 -0.0435339 8.5307e-005 
-0.991825 0.000558701 -0.204931 
-0.956977 -0.198938 -0.0012699 
-0.987753 -0.0812359 -0.14922 
-0.983014 -0.148607 -0.0808082 
-0.991376 -0.0664906 -0.0663614 
-0.780805 -0.000560122 -0.605289 
-0.889029 -0.000385443 -0.393846 
-0.857056 -0.219989 -0.495394 
-0.867305 -0.104012 -0.442022 
-0.803312 -0.1094 -0.543101 
-0.768554 -0.596216 -0.00151242 
-0.918097 -0.405466 9.3749e-005 
-0.883235 -0.449936 -0.106115 
-0.822564 -0.474733 -0.211858 
-0.823213 -0.556545 -0.110635 
-0.909076 -0.0987877 -0.336873 
-0.979864 -0.093083 -0.246378 
-0.86931 -0.41423 -0.321053 
-0.838701 -0.31073 -0.4008 
-0.941113 -0.23801 -0.0884742 
-0.93858 -0.346748 -0.100297 
-0.898872 -0.296235 -0.296183 
-0.917984 -0.267527 -0.187985 
-0.961426 -0.195741 -0.279372 
-0.108935 -0.727495 -0.639893 
-0.112331 -0.649566 -0.7391 
-0.338395 -0.813012 -0.529432 
-0.329512 -0.516325 -0.790836 
-0.343407 -0.726384 -0.63114 
-0.32544 -0.600558 -0.690627 
-0.225286 -0.687761 -0.687725 
-0.765033 -0.673899 -0.113892 
-0.640049 -0.728683 -0.111621 
-0.802621 -0.523944 -0.333688 
-0.524571 -0.804008 -0.334342 
-0.694693 -0.605339 -0.328714 
-0.632042 -0.726543 -0.342134 
-0.669308 -0.669092 -0.220578 
-0.64312 -0.111533 -0.731625 
-0.748721 -0.11305 -0.658511 
-0.50995 -0.325486 -0.780146 
-0.768756 -0.320358 -0.502693 
-0.620619 -0.336954 -0.713352 
-0.723385 -0.341451 -0.62829 
-0.687844 -0.225297 -0.687766 
-0.529911 -0.714909 -0.435907 
-0.447082 -0.733387 -0.543016 
-0.721168 -0.439314 -0.534327 
-0.730314 -0.540931 -0.444225 
-0.441498 -0.536835 -0.724604 
-0.52016 -0.428114 -0.701994 
-0.647875 -0.551778 -0.551651 
-0.548967 -0.54911 -0.644867 
-0.558924 -0.655332 -0.557612 
0.0460789 2.92338e-005 -0.979873 
-0.000511961 -0.0436137 -0.978494 
0.198503 -0.000678122 -0.96039 
-0.000219912 -0.200272 -0.964155 
0.150971 -0.0821759 -0.999456 
0.0795767 -0.146885 -0.970979 
0.0668018 -0.0684339 -1.01288 
0.629423 0.00126477 -0.813402 
0.41345 0.000272339 -0.935013 
0.479166 -0.21334 -0.83026 
0.448267 -0.105626 -0.879664 
0.563785 -0.111978 -0.833006 
-0.000117729 -0.605495 -0.780643 
-0.00105036 -0.393412 -0.891183 
0.105871 -0.443684 -0.869351 
0.217152 -0.488521 -0.845413 
0.109477 -0.547374 -0.809869 
0.343507 -0.0997738 -0.92902 
0.240379 -0.0904859 -0.954564 
0.311563 -0.40172 -0.841524 
0.403347 -0.313683 -0.845897 
0.0942776 -0.247434 -0.983924 
0.098679 -0.339117 -0.916203 
0.290588 -0.289318 -0.882125 
0.194968 -0.280162 -0.957388 
0.267762 -0.18734 -0.91977 
0.979578 -0.0434032 -0.000860049 
1.00591 0.0002239 -0.0441722 
0.971593 -0.201434 -0.000349344 
0.980665 1.23733e-005 -0.203014 
0.970762 -0.146777 -0.0796658 
0.979286 -0.0803348 -0.148267 
1.00926 -0.0672824 -0.067021 
0.79617 -0.616564 0.000232661 
0.900729 -0.398635 -0.000238835 
0.83485 -0.482147 -0.214689 
0.91171 -0.46379 -0.107709 
0.835682 -0.565164 -0.111538 
0.777905 -0.000380523 -0.603279 
0.913502 -1.03328e-005 -0.40361 
0.908975 -0.106061 -0.463061 
0.846607 -0.217447 -0.489259 
0.801881 -0.10878 -0.541296 
0.906915 -0.336096 -0.0993426 
0.992525 -0.248776 -0.09598 
0.841997 -0.311991 -0.402168 
0.866914 -0.41298 -0.320449 
0.969779 -0.0922849 -0.244049 
0.952441 -0.101182 -0.35181 
0.910177 -0.299942 -0.300088 
0.927709 -0.189848 -0.270759 
0.963328 -0.280629 -0.197042 
-0.000455843 -0.974941 -0.0429887 
0.0399064 -0.978336 -0.00160337 
0.000304617 -1.00002 -0.206197 
0.207506 -1.00326 -3.41208e-006 
0.0821396 -0.99706 -0.150339 
0.149457 -0.989014 -0.0813597 
0.0671099 -0.984752 -0.0659631 
9.37944e-005 -0.797042 -0.617078 
-0.000164671 -0.891627 -0.394957 
0.221419 -0.861808 -0.498381 
0.106364 -0.891144 -0.453852 
0.11146 -0.834184 -0.563905 
0.62478 -0.807207 0.000772483 
0.401124 -0.907988 -0.00036505 
0.441009 -0.865077 -0.104733 
0.487936 -0.844477 -0.216926 
0.558639 -0.826152 -0.110933 
0.0995085 -0.926019 -0.342644 
0.0907329 -0.952808 -0.240518 
0.406735 -0.853131 -0.316096 
0.323986 -0.87387 -0.415729 
0.24961 -0.991693 -0.0954533 
0.347136 -0.938719 -0.100404 
0.296341 -0.900125 -0.296828 
0.267507 -0.919908 -0.187464 
0.195238 -0.956413 -0.278344 
0.731429 -0.111654 -0.643579 
0.667258 -0.113566 -0.757693 
0.798705 -0.332663 -0.52085 
0.523584 -0.333824 -0.802999 
0.704874 -0.332859 -0.613655 
0.625186 -0.33953 -0.718454 
0.689274 -0.225696 -0.689295 
0.646191 -0.735377 -0.111807 
0.732633 -0.644165 -0.111404 
0.521096 -0.798276 -0.332115 
0.794099 -0.518382 -0.330609 
0.609941 -0.701193 -0.3319 
0.698936 -0.609094 -0.330488 
0.700644 -0.700529 -0.228598 
0.111913 -0.639379 -0.728064 
0.113646 -0.753826 -0.663134 
0.329023 -0.51561 -0.78961 
0.336242 -0.806074 -0.525514 
0.336736 -0.620207 -0.712925 
0.326287 -0.692971 -0.603684 
0.227746 -0.695187 -0.695649 
0.742168 -0.549313 -0.450641 
0.731892 -0.445163 -0.54157 
0.440348 -0.722775 -0.535489 
0.531543 -0.717355 -0.43729 
0.543606 -0.446309 -0.733493 
0.431167 -0.52559 -0.709364 
0.530369 -0.624457 -0.531792 
0.532523 -0.532622 -0.625745 
0.623658 -0.530982 -0.531166 
0.055164 0.0273755 1.0133 
0.0315592 0.0571688 0.994663 
0.026904 0.0216236 1.02724 
0.198245 0.0875626 0.986266 
0.175253 0.0416223 0.966992 
0.223803 0.0443429 0.956104 
0.0420714 0.175717 0.971357 
0.0895337 0.195477 0.990284 
0.047883 0.22214 0.953636 
0.132372 0.0386715 0.980841 
0.094284 0.0357345 1.00021 
0.122988 0.157824 0.954041 
0.162228 0.126108 0.97932 
0.0346969 0.0917701 0.971595 
0.0388488 0.13377 0.991941 
0.11739 0.117123 0.992451 
0.0763918 0.111693 1.01287 
0.0977822 0.0728051 0.964558 
0.621365 0.114501 0.799109 
0.571841 0.0606312 0.79015 
0.6252 0.0559216 0.74758 
0.449 0.267253 0.850341 
0.51076 0.273476 0.832205 
0.463292 0.325442 0.828558 
0.425337 0.0503828 0.89388 
0.406479 0.106678 0.933289 
0.379374 0.0530284 0.952853 
0.551871 0.227985 0.833258 
0.589328 0.173704 0.821922 
0.417782 0.157841 0.895839 
0.428927 0.210776 0.852814 
0.547714 0.0553905 0.865384 
0.478761 0.0534751 0.867157 
0.480622 0.168338 0.886136 
0.512332 0.112348 0.877068 
0.521884 0.164042 0.830615 
0.0558864 0.579359 0.800013 
0.111837 0.603538 0.782281 
0.0582527 0.630388 0.761017 
0.103458 0.397905 0.911439 
0.0442119 0.418085 0.878858 
0.0532361 0.360068 0.905315 
0.275588 0.511541 0.833673 
0.257343 0.444297 0.835753 
0.320105 0.455312 0.806086 
0.0548782 0.478056 0.861045 
0.0552341 0.532283 0.836545 
0.210153 0.429456 0.860086 
0.157476 0.417627 0.895481 
0.167209 0.571382 0.793461 
0.213444 0.535981 0.79294 
0.160624 0.480886 0.888216 
0.159408 0.518658 0.828612 
0.11624 0.497445 0.833522 
0.31928 0.0466973 0.932175 
0.272409 0.0443356 0.940649 
0.363674 0.152595 0.918153 
0.212073 0.134499 0.97422 
0.306572 0.146201 0.925653 
0.267166 0.141273 0.979725 
0.295623 0.0980797 0.960378 
0.357873 0.409904 0.809762 
0.426887 0.385983 0.844579 
0.263917 0.401788 0.897438 
0.405491 0.260836 0.903377 
0.316704 0.356706 0.907131 
0.354575 0.310432 0.889671 
0.362127 0.357136 0.84922 
0.048526 0.277095 0.981498 
0.0488519 0.327623 0.95337 
0.135488 0.206446 0.98844 
0.157062 0.368773 0.931739 
0.134911 0.256479 0.943219 
0.141175 0.306651 0.914926 
0.100363 0.302878 0.976523 
0.338824 0.25043 0.893985 
0.318555 0.194983 0.905105 
0.200985 0.32888 0.928855 
0.252928 0.337626 0.892622 
0.22315 0.183585 0.957306 
0.188127 0.226731 0.980422 
0.243389 0.280092 0.908273 
0.231295 0.233092 0.93744 
0.288738 0.245244 0.930063 
0.985602 0.0545769 0.030035 
1.0234 0.0304638 0.0602786 
1.01557 0.0243628 0.0259182 
0.960065 0.186236 0.0868594 
0.970097 0.176517 0.0401956 
0.953269 0.219157 0.0423071 
0.997666 0.0429424 0.181244 
0.970405 0.0865127 0.192356 
0.968506 0.0440872 0.222517 
1.00151 0.134682 0.0390752 
0.986368 0.093258 0.0352342 
0.99503 0.128782 0.165943 
1.00092 0.177735 0.129366 
0.987299 0.0358193 0.0911872 
0.969274 0.0409168 0.130944 
1.00686 0.120786 0.119396 
0.99439 0.0740271 0.106111 
1.00046 0.106064 0.073622 
0.785675 0.60676 0.111948 
0.801892 0.580829 0.0555106 
0.75665 0.626886 0.0521842 
0.854934 0.45138 0.268856 
0.815277 0.501111 0.272615 
0.845509 0.477472 0.331189 
0.879817 0.417219 0.0462039 
0.902738 0.394206 0.104054 
0.939374 0.380503 0.0534816 
0.808786 0.540226 0.220351 
0.801535 0.576725 0.167136 
0.886682 0.415187 0.155493 
0.900581 0.441684 0.215131 
0.840284 0.533044 0.0551867 
0.877516 0.483304 0.0542847 
0.852555 0.465071 0.156983 
0.834451 0.494412 0.107937 
0.850501 0.530437 0.170113 
0.806187 0.0555202 0.584449 
0.7755 0.110563 0.599826 
0.752162 0.056232 0.622027 
0.893072 0.102536 0.386224 
0.882628 0.0439779 0.421193 
0.939118 0.0495568 0.386503 
0.82468 0.276275 0.50683 
0.850663 0.267897 0.449041 
0.844424 0.331126 0.472299 
0.861296 0.0512866 0.477435 
0.835868 0.0541504 0.531093 
0.880209 0.212925 0.436108 
0.874657 0.155458 0.41231 
0.812102 0.164936 0.584997 
0.830061 0.227965 0.556114 
0.857964 0.161644 0.46811 
0.841499 0.163275 0.526889 
0.882619 0.11125 0.510078 
0.958952 0.327731 0.0496245 
0.973326 0.275978 0.0460651 
0.906176 0.357495 0.150404 
0.95873 0.20286 0.135345 
0.936041 0.310483 0.146889 
0.958695 0.259842 0.141209 
0.934909 0.28992 0.0913514 
0.837527 0.374549 0.423149 
0.831038 0.420424 0.373025 
0.868105 0.261082 0.389431 
0.880345 0.395287 0.261506 
0.905616 0.315231 0.365787 
0.870182 0.341662 0.305964 
0.83339 0.350753 0.358743 
0.976382 0.0485729 0.276626 
0.947784 0.049258 0.325235 
0.981474 0.138636 0.215865 
0.900487 0.152105 0.350563 
0.974951 0.139677 0.266772 
0.951706 0.146595 0.318575 
0.956437 0.0974172 0.294665 
0.916568 0.344668 0.258439 
0.934529 0.330474 0.201148 
0.939859 0.209921 0.33944 
0.924972 0.250861 0.34947 
0.953811 0.221706 0.182941 
0.973495 0.18692 0.223825 
0.906203 0.23302 0.285303 
0.956258 0.241593 0.236141 
0.919465 0.28487 0.243902 
0.0309069 0.995756 0.0565436 
0.0572601 1.00056 0.0310189 
0.0257172 0.984318 0.0250373 
0.0855532 0.967519 0.19341 
0.0410061 0.965888 0.173809 
0.0469954 0.990185 0.22519 
0.177839 0.983827 0.0420134 
0.183613 0.954984 0.0868736 
0.225282 0.977749 0.0445766 
0.0410827 1.00519 0.135398 
0.035734 1.00033 0.0935331 
0.150858 0.964466 0.124079 
0.12616 0.98789 0.163736 
0.0881279 0.967594 0.0352254 
0.133718 0.9902 0.0388928 
0.116922 0.987504 0.116947 
0.106149 0.991912 0.0744258 
0.0725724 0.969672 0.103132 
0.11455 0.811128 0.62003 
0.0585748 0.794154 0.576152 
0.0571519 0.772501 0.637334 
0.269876 0.855758 0.451611 
0.275112 0.827862 0.507851 
0.31782 0.812876 0.455662 
0.0545417 0.916907 0.436946 
0.103519 0.910075 0.396869 
0.0535857 0.904255 0.36745 
0.219407 0.80737 0.53924 
0.180236 0.819071 0.588728 
0.159191 0.920211 0.429378 
0.213989 0.881203 0.437988 
0.0537997 0.837528 0.531612 
0.0550113 0.891097 0.495277 
0.16081 0.863145 0.467994 
0.108088 0.852129 0.502106 
0.160093 0.821358 0.518328 
0.581331 0.801747 0.0552545 
0.605916 0.78263 0.111968 
0.64603 0.787555 0.0603808 
0.412711 0.935064 0.104813 
0.436159 0.916473 0.0541923 
0.381099 0.933348 0.0491396 
0.501875 0.817107 0.272424 
0.461665 0.87351 0.276695 
0.457929 0.818679 0.320319 
0.499626 0.894128 0.0530688 
0.516738 0.829671 0.0506861 
0.44737 0.895719 0.2157 
0.408611 0.873156 0.151734 
0.589809 0.81983 0.170667 
0.531965 0.78662 0.21115 
0.472564 0.871707 0.162378 
0.511011 0.81807 0.152248 
0.50071 0.84924 0.108006 
0.0539679 0.920042 0.31948 
0.0475266 0.94784 0.266501 
0.140824 0.89949 0.362949 
0.132905 0.962599 0.208501 
0.148231 0.9419 0.311878 
0.141566 0.963469 0.261427 
0.0969039 0.950154 0.293141 
0.421329 0.832429 0.373545 
0.373044 0.829719 0.419766 
0.399669 0.8904 0.265704 
0.26815 0.894847 0.401415 
0.355592 0.90124 0.315109 
0.304131 0.870518 0.348784 
0.369131 0.880327 0.377195 
0.275089 0.965908 0.0468408 
0.329973 0.961243 0.045879 
0.210357 0.986813 0.131291 
0.366167 0.92126 0.152778 
0.265433 0.969614 0.141492 
0.306966 0.92956 0.146869 
0.292099 0.929073 0.0935569 
0.260134 0.915874 0.343551 
0.198485 0.914461 0.32541 
0.328554 0.935186 0.203854 
0.336838 0.893397 0.250674 
0.181495 0.949725 0.220461 
0.227437 0.969163 0.186416 
0.287895 0.915917 0.243709 
0.228906 0.92209 0.229489 
0.245921 0.934925 0.288087 
0.727762 0.0565412 0.683017 
0.69133 0.0526737 0.740121 
0.763084 0.168558 0.628208 
0.606688 0.165491 0.74691 
0.727657 0.171734 0.682325 
0.686304 0.168751 0.74 
0.721756 0.113232 0.720356 
0.791382 0.376898 0.471082 
0.778726 0.275867 0.55184 
0.708694 0.384319 0.569122 
0.745759 0.32938 0.561267 
0.767204 0.387984 0.531829 
0.470197 0.376132 0.789731 
0.571486 0.283314 0.796387 
0.583353 0.345914 0.770089 
0.593943 0.398564 0.73495 
0.537502 0.394604 0.777988 
0.750401 0.285163 0.611554 
0.739932 0.226519 0.652279 
0.621834 0.386812 0.671208 
0.668691 0.387513 0.623908 
0.640962 0.222694 0.73113 
0.614371 0.279792 0.749106 
0.657708 0.334756 0.660894 
0.656144 0.281927 0.70205 
0.696131 0.27745 0.650136 
0.696661 0.741779 0.0602829 
0.748265 0.692943 0.061746 
0.626431 0.761693 0.168667 
0.76225 0.626854 0.168719 
0.68066 0.726713 0.170558 
0.730763 0.682982 0.170907 
0.706611 0.70524 0.115028 
0.474907 0.796699 0.380365 
0.55545 0.782433 0.276839 
0.574156 0.711761 0.383732 
0.58434 0.773456 0.342071 
0.531416 0.764833 0.391857 
0.784876 0.465476 0.374594 
0.802905 0.569822 0.282796 
0.748877 0.565475 0.331097 
0.727257 0.588218 0.39277 
0.755942 0.525728 0.384511 
0.618001 0.758846 0.289771 
0.645827 0.737784 0.226756 
0.679752 0.635521 0.396824 
0.630113 0.678427 0.393116 
0.729232 0.637609 0.22427 
0.748998 0.61352 0.281278 
0.656707 0.652413 0.331003 
0.690145 0.642173 0.273429 
0.643676 0.693565 0.272191 
0.0545164 0.697083 0.742442 
0.0556319 0.733865 0.688477 
0.167533 0.613444 0.745413 
0.167412 0.759154 0.623733 
0.170191 0.677435 0.723867 
0.171074 0.7278 0.681297 
0.11176 0.710272 0.70725 
0.378723 0.467521 0.776968 
0.278917 0.538431 0.762669 
0.379191 0.563898 0.701293 
0.32392 0.551241 0.737288 
0.390262 0.534467 0.78318 
0.377417 0.779707 0.463889 
0.279751 0.799351 0.568768 
0.326293 0.730473 0.554956 
0.390359 0.720576 0.580535 
0.379657 0.734555 0.517751 
0.295419 0.613676 0.763055 
0.22546 0.641249 0.73232 
0.387257 0.669746 0.622737 
0.386322 0.616297 0.648364 
0.234529 0.746386 0.649463 
0.283902 0.752782 0.612977 
0.347339 0.674568 0.679781 
0.286728 0.720512 0.674403 
0.279893 0.640632 0.683238 
0.74223 0.464593 0.426954 
0.773375 0.44014 0.491326 
0.682851 0.591192 0.445928 
0.673121 0.438241 0.577314 
0.660641 0.524187 0.482765 
0.664063 0.478307 0.531621 
0.714631 0.477702 0.483116 
0.437936 0.783714 0.49819 
0.484962 0.76429 0.437222 
0.442164 0.682769 0.588973 
0.58001 0.666438 0.437165 
0.480059 0.664863 0.527805 
0.547372 0.691577 0.499747 
0.489219 0.723834 0.489131 
0.481928 0.434483 0.760333 
0.435859 0.483263 0.765274 
0.587565 0.445415 0.681479 
0.442693 0.581968 0.676783 
0.548885 0.501432 0.693012 
0.50125 0.544377 0.687572 
0.489857 0.489944 0.725641 
0.592998 0.640404 0.498075 
0.63878 0.591144 0.495613 
0.492958 0.587896 0.635451 
0.486623 0.627385 0.5833 
0.639598 0.495976 0.591822 
0.578777 0.489198 0.628214 
0.530314 0.582333 0.58849 
0.58884 0.543372 0.589038 
0.592468 0.5923 0.544737 
-0.000352938 0.011631 1.01884 
0.000267308 0.077891 0.99319 
-0.0301269 0.0572474 0.990595 
-0.0570536 0.0306238 1.01145 
-0.0262137 0.0243895 1.00626 
-3.05943e-006 0.250581 0.969664 
0.00501149 0.165658 1.01175 
-0.0897152 0.191517 0.953928 
-0.0409135 0.183878 0.999704 
-0.0429999 0.223367 0.969655 
-0.176588 0.0394846 0.968393 
-0.188501 0.083935 0.956777 
-0.225342 0.0460374 0.982151 
-0.0329384 0.134518 0.962361 
-0.0338679 0.0918923 0.982056 
-0.166663 0.126919 0.983924 
-0.129342 0.157782 0.959843 
-0.093209 0.0352065 0.99219 
-0.132613 0.0355821 0.965827 
-0.114878 0.119364 0.995361 
-0.106984 0.0740253 0.983392 
-0.0749311 0.105333 1.00609 
-0.000939279 0.676651 0.766171 
-0.00166273 0.555784 0.817918 
-0.113404 0.614774 0.797587 
-0.0544893 0.594646 0.81929 
-0.0571912 0.63726 0.771374 
-0.264079 0.444083 0.841217 
-0.285581 0.510338 0.833858 
-0.320885 0.449795 0.803027 
-0.00251042 0.344172 0.923046 
0.00518581 0.458125 0.913386 
-0.0458935 0.41905 0.881527 
-0.103536 0.398163 0.912194 
-0.052813 0.367372 0.906235 
-0.221104 0.543327 0.813163 
-0.169767 0.580399 0.805467 
-0.156112 0.408192 0.873003 
-0.207132 0.423984 0.859945 
-0.0548218 0.539227 0.850699 
-0.052312 0.488179 0.894241 
-0.164683 0.477581 0.884015 
-0.110341 0.510101 0.86494 
-0.164694 0.506847 0.814953 
-0.5866 0.0557751 0.808969 
-0.611655 0.113175 0.795184 
-0.626308 0.0542121 0.756864 
-0.407509 0.10529 0.930854 
-0.425574 0.0502446 0.894724 
-0.3724 0.0490109 0.905297 
-0.493889 0.268082 0.804431 
-0.46033 0.27299 0.871622 
-0.471799 0.332603 0.838858 
-0.473748 0.0495864 0.852488 
-0.539014 0.0565647 0.854334 
-0.434814 0.212397 0.875849 
-0.41885 0.159446 0.898508 
-0.570003 0.16421 0.792442 
-0.557193 0.227861 0.833881 
-0.480782 0.162749 0.884959 
-0.52143 0.164467 0.831982 
-0.50735 0.109022 0.871408 
-0.0420469 0.315466 0.918478 
-0.0471599 0.276481 0.968652 
-0.155748 0.355989 0.909362 
-0.136331 0.20991 0.949543 
-0.146436 0.308495 0.928508 
-0.13966 0.261268 0.962656 
-0.0973261 0.29183 0.94734 
-0.418042 0.371205 0.826259 
-0.381854 0.429973 0.849455 
-0.399415 0.262311 0.890936 
-0.257416 0.393188 0.873712 
-0.348442 0.303682 0.875563 
-0.308491 0.352931 0.882723 
-0.364542 0.364193 0.85917 
-0.279911 0.0471044 0.976748 
-0.312153 0.0498748 0.921239 
-0.214212 0.13575 0.991138 
-0.35368 0.152277 0.892677 
-0.26718 0.143944 0.970461 
-0.316969 0.147131 0.947279 
-0.301483 0.0959305 0.966627 
-0.252712 0.351644 0.925894 
-0.205053 0.332696 0.951067 
-0.317807 0.19379 0.908576 
-0.334589 0.246573 0.878911 
-0.185945 0.230142 0.980251 
-0.21883 0.181702 0.93133 
-0.286597 0.244648 0.924695 
-0.229434 0.231786 0.924668 
-0.244878 0.287377 0.925778 
0.00268658 0.975811 0.0154638 
0.000455641 1.01659 0.0783126 
-0.056913 0.998738 0.0307478 
-0.0307965 0.998691 0.0567367 
-0.0239008 0.98079 0.0263363 
-0.195347 0.987378 0.0880095 
-0.174869 0.973043 0.0404992 
-0.226859 0.992514 0.0464643 
0.00150783 0.974221 0.252402 
-0.00151286 0.994183 0.15823 
-0.0459925 1.00772 0.181216 
-0.087827 0.980639 0.196443 
-0.0439766 0.964533 0.220326 
-0.13304 0.987177 0.0382851 
-0.0910869 1.01219 0.0379116 
-0.120387 0.963711 0.159635 
-0.167703 0.960149 0.126851 
-0.0318592 0.97161 0.0928044 
-0.0415521 0.975431 0.132503 
-0.113496 0.977267 0.116893 
-0.0757604 0.99829 0.107334 
-0.0987678 0.976848 0.0722462 
-0.625761 0.79862 0.108867 
-0.60393 0.829124 0.0506184 
-0.645177 0.776314 0.0518064 
-0.448803 0.849343 0.266545 
-0.497433 0.809256 0.268096 
-0.469952 0.848334 0.330813 
-0.437494 0.923938 0.05294 
-0.395401 0.901995 0.101611 
-0.384696 0.943615 0.0534616 
-0.550543 0.829363 0.225122 
-0.567671 0.78884 0.16771 
-0.418834 0.898838 0.157986 
-0.441039 0.892775 0.21732 
-0.525118 0.824627 0.0554504 
-0.487239 0.882032 0.0548881 
-0.457778 0.842353 0.157572 
-0.519515 0.879136 0.109018 
-0.532029 0.853172 0.165292 
0.00134891 0.768527 0.679475 
-0.00468041 0.808518 0.548896 
-0.0570273 0.824295 0.599197 
-0.116523 0.797034 0.619981 
-0.0496978 0.753673 0.614693 
-0.00277241 0.921267 0.344974 
0.00130566 0.899283 0.462136 
-0.104897 0.931388 0.408922 
-0.0573822 0.886056 0.42108 
-0.0509357 0.915177 0.37103 
-0.277372 0.830017 0.509206 
-0.261018 0.828267 0.439121 
-0.324893 0.830138 0.464907 
-0.0545667 0.870852 0.480606 
-0.0554609 0.840187 0.532825 
-0.213441 0.88035 0.437151 
-0.157731 0.89583 0.417804 
-0.166277 0.798635 0.574672 
-0.218396 0.802919 0.535138 
-0.161284 0.877684 0.476315 
-0.16486 0.836687 0.524884 
-0.109351 0.862665 0.5062 
-0.32545 0.949252 0.048792 
-0.276534 0.966693 0.0466143 
-0.37204 0.94391 0.157974 
-0.209812 0.979238 0.135275 
-0.305769 0.920017 0.144125 
-0.267066 0.974764 0.143986 
-0.294014 0.95322 0.0960205 
-0.377561 0.838841 0.424346 
-0.410987 0.815486 0.363328 
-0.260596 0.877873 0.393752 
-0.40477 0.900056 0.270356 
-0.306937 0.868361 0.346052 
-0.348656 0.862775 0.297212 
-0.372186 0.879391 0.369051 
-0.0453278 0.939923 0.26742 
-0.0512986 0.966997 0.328827 
-0.126276 0.947358 0.21025 
-0.152565 0.933875 0.371197 
-0.144197 0.979465 0.263625 
-0.148178 0.946875 0.31512 
-0.0995616 0.963096 0.296369 
-0.333276 0.883304 0.24193 
-0.335654 0.940787 0.206959 
-0.204435 0.938902 0.332071 
-0.248261 0.886111 0.333538 
-0.223647 0.964783 0.184956 
-0.183145 0.953696 0.222438 
-0.243429 0.922083 0.285512 
-0.233705 0.933582 0.231651 
-0.285216 0.908602 0.23538 
-1.01129 0.0320882 0.0567003 
-0.987531 0.0550465 0.0302392 
-1.00495 0.025984 0.0251266 
-0.977987 0.0870719 0.194941 
-0.967516 0.0419503 0.175049 
-0.973292 0.0447815 0.22431 
-0.957066 0.174113 0.0391974 
-0.990404 0.200952 0.0872822 
-1.00055 0.226338 0.0464333 
-1.01796 0.0397639 0.136857 
-0.989695 0.0351461 0.0930467 
-0.982078 0.16356 0.12745 
-0.96704 0.125402 0.158896 
-1.00832 0.093896 0.0352791 
-0.987296 0.133088 0.0388665 
-0.975382 0.116839 0.115329 
-0.994916 0.105836 0.074789 
-0.995195 0.0743894 0.105773 
-0.806292 0.1137 0.619785 
-0.825817 0.049339 0.600804 
-0.762132 0.0544399 0.627062 
-0.832554 0.253371 0.439763 
-0.804205 0.267345 0.497955 
-0.824011 0.324192 0.461498 
-0.918548 0.0520799 0.435781 
-0.893074 0.100443 0.392801 
-0.910197 0.0494569 0.372799 
-0.801187 0.218144 0.533432 
-0.800033 0.166807 0.57576 
-0.915482 0.152561 0.426822 
-0.86018 0.204062 0.421525 
-0.83064 0.0537767 0.526467 
-0.885872 0.054862 0.491385 
-0.883615 0.167197 0.484077 
-0.851954 0.108965 0.500482 
-0.825156 0.160918 0.51452 
-0.802168 0.581331 0.0552161 
-0.774696 0.597762 0.11169 
-0.754763 0.627 0.0505884 
-0.914189 0.399435 0.103766 
-0.896537 0.426566 0.0520972 
-0.915291 0.371091 0.0510592 
-0.81619 0.501427 0.272486 
-0.848763 0.447639 0.267419 
-0.820723 0.459106 0.322381 
-0.870233 0.480061 0.0534428 
-0.841273 0.533626 0.0547856 
-0.861155 0.430222 0.209394 
-0.882746 0.412199 0.153175 
-0.780977 0.560869 0.161367 
-0.815893 0.545005 0.220953 
-0.868851 0.471664 0.161812 
-0.838148 0.525515 0.165031 
-0.85822 0.505465 0.108788 
-0.934321 0.0480666 0.32024 
-0.945966 0.0465755 0.2676 
-0.918346 0.152542 0.363896 
-0.954964 0.137447 0.208195 
-0.944771 0.150519 0.31275 
-0.962167 0.143998 0.261042 
-0.946949 0.0964711 0.290971 
-0.842125 0.426101 0.377956 
-0.809775 0.368612 0.408337 
-0.903576 0.407091 0.262553 
-0.873442 0.258215 0.391058 
-0.882943 0.353289 0.308536 
-0.867023 0.300221 0.350608 
-0.867002 0.365894 0.368825 
-0.938027 0.259695 0.0489972 
-0.957461 0.324273 0.0488327 
-0.99222 0.217404 0.141341 
-0.902511 0.352066 0.14816 
-0.950458 0.256534 0.140589 
-0.944696 0.312706 0.148537 
-0.940065 0.289846 0.0947207 
-0.893009 0.244786 0.337646 
-0.909003 0.199669 0.326255 
-0.922967 0.326862 0.199896 
-0.893007 0.337627 0.250024 
-0.973145 0.18999 0.23287 
-0.956082 0.222561 0.18327 
-0.925477 0.287251 0.244843 
-0.941401 0.233704 0.234294 
-0.91825 0.245671 0.284262 
-0.0654249 0.707493 0.667456 
-0.0557578 0.690479 0.733026 
-0.168198 0.76021 0.625173 
-0.167189 0.623718 0.758132 
-0.165969 0.698859 0.65425 
-0.16653 0.653984 0.703171 
-0.109129 0.706458 0.707026 
-0.370611 0.777271 0.4601 
-0.276907 0.781747 0.554403 
-0.387949 0.716823 0.577542 
-0.333324 0.752608 0.568356 
-0.386242 0.763242 0.528323 
-0.379637 0.466638 0.787626 
-0.276272 0.553241 0.780866 
-0.326256 0.555259 0.731366 
-0.385019 0.572883 0.71168 
-0.386663 0.529502 0.764771 
-0.277763 0.734188 0.599564 
-0.225043 0.733628 0.642504 
-0.384008 0.622232 0.666539 
-0.377468 0.660989 0.613879 
-0.238228 0.653862 0.7528 
-0.280368 0.616785 0.757739 
-0.327208 0.650075 0.648249 
-0.273414 0.637205 0.68496 
-0.28911 0.697888 0.652141 
-0.723309 0.680165 0.0555113 
-0.701095 0.741495 0.0550661 
-0.774019 0.632009 0.171369 
-0.624104 0.758669 0.168277 
-0.730162 0.684603 0.169408 
-0.659752 0.697358 0.16913 
-0.698553 0.700459 0.112267 
-0.816448 0.490029 0.388422 
-0.771134 0.546725 0.274358 
-0.733032 0.592155 0.396576 
-0.751276 0.567555 0.333036 
-0.750467 0.516066 0.382525 
-0.477048 0.812244 0.393286 
-0.564057 0.802744 0.28887 
-0.557797 0.733925 0.317945 
-0.564076 0.699502 0.376921 
-0.527317 0.758714 0.385591 
-0.76891 0.618405 0.285512 
-0.72246 0.631738 0.22147 
-0.62784 0.675194 0.390651 
-0.679601 0.637493 0.393534 
-0.63205 0.719443 0.221235 
-0.619371 0.758727 0.292233 
-0.678014 0.682686 0.343054 
-0.646213 0.691025 0.276223 
-0.690373 0.638174 0.282265 
-0.681883 0.0563578 0.726371 
-0.707465 0.0550644 0.664922 
-0.617863 0.165071 0.747739 
-0.751583 0.16451 0.619293 
-0.691292 0.178757 0.737839 
-0.701345 0.168614 0.66299 
-0.725966 0.114913 0.71888 
-0.469072 0.371099 0.78532 
-0.548816 0.268773 0.770196 
-0.576141 0.386745 0.714995 
-0.552624 0.333816 0.735804 
-0.52804 0.386675 0.760584 
-0.81617 0.383271 0.486095 
-0.795473 0.28724 0.561513 
-0.771044 0.337026 0.57641 
-0.701519 0.378098 0.565654 
-0.74885 0.375181 0.515572 
-0.607314 0.280709 0.745508 
-0.65044 0.217853 0.739281 
-0.686948 0.393099 0.633344 
-0.632168 0.392637 0.681382 
-0.719219 0.222682 0.634339 
-0.742903 0.279745 0.60568 
-0.674241 0.342777 0.67862 
-0.689387 0.281947 0.643309 
-0.658611 0.281031 0.703742 
-0.484638 0.768151 0.439485 
-0.431614 0.746991 0.479098 
-0.590856 0.687491 0.444782 
-0.440275 0.676097 0.579582 
-0.529683 0.667835 0.482098 
-0.483354 0.673455 0.534975 
-0.479709 0.713787 0.480931 
-0.758887 0.432711 0.480259 
-0.744993 0.463594 0.420015 
-0.696325 0.452844 0.592358 
-0.672609 0.579839 0.435447 
-0.675965 0.486181 0.535237 
-0.687189 0.544435 0.49884 
-0.723918 0.488906 0.488964 
-0.443914 0.487907 0.783185 
-0.474947 0.426927 0.737953 
-0.444814 0.593042 0.684882 
-0.582039 0.439171 0.673457 
-0.483453 0.534852 0.674528 
-0.536388 0.487163 0.675404 
-0.505275 0.496331 0.738012 
-0.653446 0.605103 0.511999 
-0.585085 0.627765 0.488413 
-0.585021 0.491789 0.632171 
-0.626286 0.482591 0.581663 
-0.493038 0.633597 0.58662 
-0.482806 0.578424 0.623422 
-0.579671 0.540816 0.584632 
-0.550071 0.612886 0.609099 
-0.604884 0.605877 0.557808 
-0.0247261 0.00646718 1.01974 
-0.0756979 -0.00054738 0.97064 
-0.059616 -0.0324097 1.01213 
-0.0330938 -0.0570881 1.00432 
-0.0277431 -0.0259024 1.00624 
-0.258531 0.00146361 0.988319 
-0.156038 -0.00139202 0.982682 
-0.188032 -0.0826715 0.959688 
-0.175482 -0.0406415 0.955612 
-0.224239 -0.0448506 0.974483 
-0.040941 -0.180128 0.990336 
-0.0839001 -0.196571 0.998294 
-0.0475107 -0.231658 0.9956 
-0.132507 -0.0379696 1.00034 
-0.0918205 -0.0357823 1.02211 
-0.126919 -0.160932 0.972496 
-0.164568 -0.126236 0.983269 
-0.0332 -0.0917319 0.980894 
-0.0447787 -0.13385 1.00808 
-0.118617 -0.113611 0.972267 
-0.071609 -0.106025 0.980325 
-0.10352 -0.0793385 1.01472 
-0.650427 -0.00398336 0.74086 
-0.55881 -0.000820337 0.821913 
-0.619527 -0.114143 0.803084 
-0.574125 -0.0545993 0.789399 
-0.642657 -0.0673883 0.78942 
-0.452252 -0.272509 0.860801 
-0.49265 -0.273825 0.804021 
-0.463867 -0.326158 0.829568 
-0.35401 0.00297752 0.94522 
-0.446 -0.00242134 0.868271 
-0.441212 -0.0478922 0.924411 
-0.390782 -0.102697 0.897409 
-0.37227 -0.0502001 0.916671 
-0.548131 -0.227071 0.829005 
-0.57812 -0.167262 0.803265 
-0.424027 -0.155795 0.9079 
-0.434305 -0.212121 0.873851 
-0.540873 -0.056531 0.853361 
-0.467711 -0.0539077 0.857963 
-0.468216 -0.158989 0.862684 
-0.504344 -0.108744 0.856497 
-0.528311 -0.166913 0.845807 
-0.0573722 -0.589707 0.812789 
-0.115017 -0.617963 0.802089 
-0.0553992 -0.633451 0.767154 
-0.102081 -0.395923 0.902668 
-0.0523665 -0.420511 0.88507 
-0.0619731 -0.38973 0.946963 
-0.273459 -0.497171 0.80961 
-0.267978 -0.44829 0.84996 
-0.330124 -0.481127 0.845488 
-0.0534862 -0.482517 0.875346 
-0.0537206 -0.547229 0.865778 
-0.2128 -0.436162 0.880762 
-0.157326 -0.412231 0.883197 
-0.162739 -0.56774 0.78845 
-0.216755 -0.533836 0.797091 
-0.16108 -0.470647 0.866416 
-0.172861 -0.532028 0.850015 
-0.108708 -0.49878 0.849488 
-0.324115 -0.0491301 0.945467 
-0.275148 -0.0483178 0.967637 
-0.362771 -0.149925 0.913931 
-0.203704 -0.136236 0.948352 
-0.317629 -0.151101 0.962115 
-0.259909 -0.14127 0.952394 
-0.292604 -0.0969047 0.968632 
-0.378747 -0.431445 0.850115 
-0.42117 -0.375048 0.832494 
-0.260789 -0.401164 0.892023 
-0.393652 -0.261053 0.875823 
-0.307221 -0.349108 0.874184 
-0.342294 -0.302609 0.858252 
-0.368603 -0.364526 0.871229 
-0.0436808 -0.269593 0.953063 
-0.0486607 -0.323292 0.942613 
-0.141998 -0.209792 0.987982 
-0.151982 -0.367486 0.924848 
-0.140714 -0.26523 0.966902 
-0.14704 -0.309192 0.934529 
-0.0959335 -0.292072 0.947422 
-0.345785 -0.257186 0.915965 
-0.323312 -0.196209 0.913087 
-0.199889 -0.327011 0.923401 
-0.255137 -0.345781 0.920628 
-0.218814 -0.179227 0.940399 
-0.175589 -0.220197 0.934392 
-0.245912 -0.290869 0.948466 
-0.235249 -0.23216 0.968521 
-0.295062 -0.244223 0.938722 
-1.0123 0.00062132 0.014639 
-1.02377 -0.00124816 0.0753526 
-0.972614 -0.059207 0.0307055 
-0.980427 -0.0344565 0.055785 
-1.0059 -0.0249668 0.0251601 
-0.968029 -0.194519 0.0864945 
-0.982898 -0.177568 0.0420553 
-0.958882 -0.222606 0.046253 
-0.950399 -0.00333899 0.248841 
-0.981965 0.00111813 0.156089 
-1.00558 -0.0369014 0.183361 
-0.982402 -0.0857589 0.194367 
-0.991863 -0.0472452 0.230262 
-0.974283 -0.132699 0.0389862 
-1.01658 -0.0926326 0.0360805 
-0.954958 -0.125946 0.160138 
-0.963818 -0.160581 0.126456 
-0.999776 -0.0364581 0.0939769 
-0.975466 -0.0353454 0.129363 
-0.974911 -0.115425 0.115311 
-0.969917 -0.0706733 0.106249 
-1.00614 -0.10727 0.0801824 
-0.80881 -0.616674 0.112528 
-0.825891 -0.600005 0.0528513 
-0.769088 -0.634398 0.0565618 
-0.830393 -0.436587 0.264324 
-0.80438 -0.50035 0.26985 
-0.82779 -0.464551 0.324022 
-0.89992 -0.428253 0.0522555 
-0.910932 -0.397756 0.103387 
-0.923115 -0.375383 0.050692 
-0.833559 -0.553009 0.225223 
-0.805334 -0.580005 0.166649 
-0.915394 -0.426666 0.161622 
-0.866159 -0.433998 0.207985 
-0.863728 -0.546339 0.0627573 
-0.899458 -0.491198 0.0559599 
-0.862298 -0.467785 0.159852 
-0.8601 -0.50622 0.110614 
-0.842442 -0.526833 0.165359 
-0.734413 0.000737608 0.650002 
-0.842243 -0.00646917 0.576819 
-0.81835 -0.0535167 0.596696 
-0.797664 -0.115216 0.614112 
-0.756575 -0.0511932 0.620456 
-0.946682 0.00220943 0.355286 
-0.881585 0.000694463 0.453334 
-0.904549 -0.103626 0.392703 
-0.912494 -0.0567407 0.434419 
-0.914847 -0.0497712 0.371521 
-0.827436 -0.278036 0.508529 
-0.866453 -0.274794 0.455934 
-0.814187 -0.316493 0.451907 
-0.896429 -0.0597707 0.496942 
-0.826219 -0.05434 0.514818 
-0.892731 -0.21613 0.443299 
-0.901788 -0.157332 0.420735 
-0.809375 -0.172544 0.584027 
-0.805938 -0.218691 0.536531 
-0.866712 -0.161364 0.470727 
-0.854399 -0.165797 0.537972 
-0.862375 -0.112042 0.506223 
-0.922183 -0.316737 0.0501637 
-0.953278 -0.271928 0.0478189 
-0.927321 -0.363545 0.157271 
-0.982357 -0.209183 0.134671 
-0.924988 -0.30655 0.144631 
-0.974777 -0.26698 0.144017 
-0.973439 -0.302516 0.094298 
-0.814142 -0.367929 0.412121 
-0.830869 -0.420386 0.373635 
-0.896364 -0.268476 0.399633 
-0.865559 -0.387264 0.261541 
-0.873704 -0.30333 0.351347 
-0.861615 -0.340477 0.306635 
-0.851931 -0.361526 0.362422 
-0.966572 -0.0467149 0.275037 
-0.931769 -0.050228 0.319995 
-0.958664 -0.130946 0.2114 
-0.928058 -0.154988 0.367283 
-0.942988 -0.136522 0.257413 
-0.96459 -0.153276 0.315214 
-0.955844 -0.0961257 0.295361 
-0.903201 -0.340622 0.252875 
-0.928303 -0.330357 0.202711 
-0.8967 -0.19489 0.319817 
-0.927103 -0.26116 0.348915 
-0.975017 -0.227082 0.18841 
-0.965041 -0.183994 0.225934 
-0.914633 -0.245815 0.2837 
-0.92709 -0.229948 0.225317 
-0.906 -0.284467 0.235548 
-0.0309557 -0.995749 0.0567068 
-0.0555453 -0.982555 0.0322996 
-0.0273026 -1.01865 0.0246081 
-0.0870183 -0.977501 0.195168 
-0.0464881 -1.00964 0.183361 
-0.0429323 -0.968066 0.221041 
-0.178136 -0.987943 0.0430242 
-0.202184 -0.998577 0.0919587 
-0.217225 -0.951569 0.0407293 
-0.0406408 -0.975583 0.131704 
-0.0351556 -0.968282 0.0893801 
-0.162549 -0.973425 0.124727 
-0.123167 -0.966332 0.158651 
-0.0872261 -1.02244 0.0388799 
-0.134543 -0.992347 0.039263 
-0.114784 -0.96715 0.113958 
-0.10998 -1.00376 0.0774149 
-0.0766004 -1.00799 0.108475 
-0.114819 -0.807553 0.62115 
-0.0529875 -0.802678 0.58174 
-0.05434 -0.75585 0.625871 
-0.270979 -0.862529 0.455461 
-0.273331 -0.822666 0.505798 
-0.328204 -0.832791 0.467689 
-0.0528301 -0.908553 0.432418 
-0.103042 -0.905718 0.396207 
-0.0554329 -0.906904 0.370148 
-0.220816 -0.811327 0.541232 
-0.166218 -0.798799 0.574904 
-0.157669 -0.918574 0.428281 
-0.208962 -0.856123 0.426896 
-0.0552243 -0.834949 0.53004 
-0.0532177 -0.877193 0.484223 
-0.156699 -0.855585 0.461322 
-0.108066 -0.844942 0.494201 
-0.168745 -0.846513 0.52915 
-0.594076 -0.818164 0.0559711 
-0.606747 -0.785682 0.111817 
-0.617886 -0.751967 0.058358 
-0.388608 -0.898407 0.102552 
-0.435382 -0.918139 0.0549065 
-0.388091 -0.937554 0.0502342 
-0.513021 -0.834006 0.28114 
-0.443096 -0.840877 0.265409 
-0.452275 -0.80601 0.316441 
-0.482333 -0.874718 0.0538318 
-0.520464 -0.821049 0.0499685 
-0.416004 -0.855484 0.209959 
-0.410615 -0.883908 0.156141 
-0.589845 -0.815436 0.174505 
-0.553108 -0.826892 0.228637 
-0.474911 -0.876007 0.163068 
-0.526818 -0.840061 0.164566 
-0.506704 -0.859444 0.108481 
-0.048632 -0.936077 0.321118 
-0.0484193 -0.943145 0.266986 
-0.160152 -0.943461 0.367214 
-0.133677 -0.966664 0.209924 
-0.148351 -0.951496 0.314406 
-0.140636 -0.962854 0.261418 
-0.0956245 -0.956366 0.294382 
-0.409014 -0.805138 0.366387 
-0.36977 -0.824793 0.417625 
-0.397552 -0.88563 0.263413 
-0.262298 -0.899649 0.404032 
-0.347088 -0.873002 0.303371 
-0.315233 -0.900012 0.364218 
-0.352836 -0.842048 0.356755 
-0.273286 -0.958856 0.0467588 
-0.331344 -0.967243 0.0507369 
-0.208102 -0.962074 0.132534 
-0.346488 -0.898063 0.150846 
-0.257797 -0.945611 0.140408 
-0.310564 -0.932907 0.146273 
-0.293719 -0.956829 0.0970935 
-0.252758 -0.921233 0.346536 
-0.203078 -0.936565 0.331004 
-0.326537 -0.920012 0.19959 
-0.337239 -0.893572 0.249922 
-0.182852 -0.952998 0.222598 
-0.22299 -0.95552 0.183162 
-0.277614 -0.900146 0.240868 
-0.231793 -0.926791 0.233351 
-0.240154 -0.89922 0.287247 
-0.73638 -0.0561028 0.690012 
-0.675037 -0.0545969 0.719565 
-0.752124 -0.163683 0.617724 
-0.613686 -0.166438 0.747906 
-0.739596 -0.171072 0.691258 
-0.681988 -0.169301 0.733688 
-0.70394 -0.113396 0.704079 
-0.81042 -0.382309 0.481203 
-0.773463 -0.269498 0.547424 
-0.721566 -0.390241 0.582043 
-0.740091 -0.328212 0.55866 
-0.739852 -0.37779 0.511807 
-0.484297 -0.384906 0.809588 
-0.553494 -0.275309 0.779114 
-0.569388 -0.334013 0.754351 
-0.577136 -0.387494 0.716259 
-0.529015 -0.387135 0.760102 
-0.739565 -0.279569 0.604388 
-0.745916 -0.227103 0.648486 
-0.614447 -0.381045 0.657694 
-0.693213 -0.40039 0.644545 
-0.642983 -0.225364 0.734238 
-0.608387 -0.280577 0.746491 
-0.665564 -0.336243 0.665689 
-0.658883 -0.284302 0.704905 
-0.719613 -0.288987 0.66996 
-0.679773 -0.723828 0.0566171 
-0.741156 -0.694417 0.0594494 
-0.614132 -0.750413 0.162939 
-0.750039 -0.614183 0.166573 
-0.667349 -0.711399 0.166155 
-0.706552 -0.660917 0.163744 
-0.699142 -0.700034 0.112484 
-0.465562 -0.771863 0.37557 
-0.570622 -0.801961 0.291048 
-0.580219 -0.720414 0.390562 
-0.567895 -0.751082 0.332175 
-0.518229 -0.737227 0.373273 
-0.81519 -0.487562 0.389022 
-0.782723 -0.555387 0.277025 
-0.759405 -0.574865 0.336039 
-0.708852 -0.569448 0.384035 
-0.743974 -0.512425 0.377933 
-0.596017 -0.730423 0.278907 
-0.623004 -0.711762 0.226176 
-0.667693 -0.622805 0.386344 
-0.631849 -0.678012 0.394142 
-0.723263 -0.63108 0.225763 
-0.758287 -0.619791 0.285605 
-0.654983 -0.657202 0.332208 
-0.708081 -0.665537 0.284186 
-0.658096 -0.704813 0.282448 
-0.0558101 -0.667529 0.710879 
-0.0441093 -0.726717 0.681709 
-0.164194 -0.614703 0.741801 
-0.174248 -0.780349 0.639813 
-0.169394 -0.673966 0.719196 
-0.167211 -0.712043 0.664638 
-0.113197 -0.700742 0.700458 
-0.390976 -0.487895 0.807512 
-0.277027 -0.554231 0.780249 
-0.389609 -0.579701 0.719449 
-0.338323 -0.580528 0.770048 
-0.374334 -0.51062 0.744096 
-0.387471 -0.814207 0.486704 
-0.272388 -0.762072 0.540026 
-0.330111 -0.740517 0.561417 
-0.396017 -0.730179 0.588838 
-0.387977 -0.76402 0.532274 
-0.283544 -0.613146 0.754111 
-0.232998 -0.62678 0.720302 
-0.391186 -0.675088 0.628772 
-0.398054 -0.642909 0.693003 
-0.226471 -0.744492 0.650619 
-0.280297 -0.745275 0.607136 
-0.337986 -0.668559 0.669414 
-0.280825 -0.704255 0.658242 
-0.281198 -0.643806 0.689995 
-0.763872 -0.486316 0.437295 
-0.778859 -0.442786 0.496808 
-0.667108 -0.57253 0.437265 
-0.688614 -0.459464 0.59684 
-0.680704 -0.539257 0.491117 
-0.683925 -0.4955 0.542492 
-0.726173 -0.491713 0.490569 
-0.43827 -0.764425 0.484922 
-0.462289 -0.740157 0.433025 
-0.450253 -0.686061 0.595756 
-0.578659 -0.666207 0.433311 
-0.506111 -0.701361 0.55503 
-0.535653 -0.677474 0.489564 
-0.487568 -0.721995 0.488382 
-0.48101 -0.43375 0.759678 
-0.430573 -0.475189 0.754783 
-0.576971 -0.43068 0.659694 
-0.431905 -0.573542 0.66194 
-0.554311 -0.506713 0.701848 
-0.497048 -0.553265 0.698638 
-0.488728 -0.488844 0.723859 
-0.59213 -0.639761 0.49693 
-0.627381 -0.5833 0.483439 
-0.494557 -0.589881 0.637239 
-0.498843 -0.643563 0.59924 
-0.634393 -0.492488 0.586929 
-0.576584 -0.486698 0.627712 
-0.555606 -0.609519 0.60579 
-0.58607 -0.544065 0.588574 
-0.609723 -0.605027 0.55458 
-0.00502949 -0.0105862 0.975469 
0.0228419 0.00159048 0.984338 
-0.00144741 -0.0757391 0.975594 
0.0778972 -0.000644572 1.0004 
0.0310426 -0.0563386 0.995241 
0.0566968 -0.0309023 0.997144 
0.0257723 -0.0248234 0.985892 
-0.00118428 -0.249163 0.945977 
-0.000744543 -0.155257 0.9797 
0.0856012 -0.186328 0.95607 
0.0429298 -0.172104 0.959587 
0.0436518 -0.224353 0.965648 
0.24917 -0.00352171 0.956835 
0.154201 -0.00210091 0.975194 
0.179074 -0.0413232 1.00253 
0.192194 -0.0825761 0.95276 
0.226872 -0.0484865 0.992992 
0.0426522 -0.132066 0.972912 
0.0381302 -0.0895836 0.976559 
0.156221 -0.129174 0.956234 
0.12608 -0.162113 0.978748 
0.0919726 -0.0344977 0.982615 
0.133529 -0.0385509 0.988329 
0.119558 -0.116762 0.995118 
0.106117 -0.0744718 0.992181 
0.0750828 -0.106305 0.998165 
-0.000764812 -0.654514 0.744934 
0.00156085 -0.571998 0.850817 
0.1102 -0.598131 0.777707 
0.0551055 -0.584908 0.806718 
0.0583676 -0.646 0.782428 
0.277572 -0.459017 0.870509 
0.266914 -0.496057 0.810949 
0.325683 -0.464941 0.82793 
-6.5688e-005 -0.351907 0.937117 
0.00126484 -0.450546 0.878108 
0.0559593 -0.437067 0.918526 
0.103595 -0.403425 0.91895 
0.0501619 -0.371609 0.909422 
0.227958 -0.550027 0.826558 
0.166503 -0.580929 0.806999 
0.160158 -0.423108 0.906749 
0.212729 -0.435456 0.876816 
0.0556679 -0.533178 0.84072 
0.0548668 -0.474032 0.86591 
0.161724 -0.4741 0.87215 
0.108701 -0.501424 0.850508 
0.163675 -0.534305 0.852759 
0.649543 -0.00505524 0.740356 
0.549351 -0.00689441 0.806287 
0.603123 -0.0603495 0.830303 
0.607258 -0.111912 0.786214 
0.653991 -0.0581344 0.782558 
0.356645 -0.000664719 0.956031 
0.465733 0.000810764 0.90077 
0.411125 -0.1034 0.92868 
0.418927 -0.0477874 0.880519 
0.370352 -0.0511762 0.91775 
0.50892 -0.27513 0.828204 
0.451291 -0.270983 0.857236 
0.457997 -0.319179 0.816124 
0.48279 -0.0547051 0.878087 
0.540917 -0.0566595 0.85448 
0.436998 -0.213305 0.880461 
0.420197 -0.159613 0.901171 
0.564034 -0.162429 0.787202 
0.547494 -0.223226 0.819627 
0.46259 -0.162428 0.854615 
0.529337 -0.166269 0.848048 
0.508984 -0.112996 0.879558 
0.0485709 -0.32462 0.949344 
0.0517489 -0.269784 0.937984 
0.139932 -0.360144 0.895596 
0.13991 -0.212546 0.992738 
0.148567 -0.312204 0.943418 
0.141239 -0.259773 0.955265 
0.0959597 -0.292669 0.946811 
0.41922 -0.372775 0.828503 
0.363449 -0.411536 0.814119 
0.392884 -0.260207 0.874617 
0.260753 -0.394152 0.877938 
0.350115 -0.307737 0.879038 
0.305457 -0.344224 0.869536 
0.367476 -0.369471 0.868826 
0.269347 -0.0448278 0.944277 
0.32277 -0.0480605 0.924447 
0.208357 -0.132776 0.980428 
0.372767 -0.158321 0.939977 
0.263322 -0.141331 0.965449 
0.319956 -0.149235 0.960203 
0.294694 -0.0947175 0.962247 
0.251641 -0.339599 0.901078 
0.198524 -0.325619 0.917677 
0.32924 -0.201689 0.928443 
0.34071 -0.253509 0.904312 
0.178744 -0.217461 0.937782 
0.221933 -0.181877 0.949374 
0.2819 -0.238833 0.912093 
0.235985 -0.231648 0.925001 
0.242821 -0.282041 0.906144 
-0.000774583 -0.972797 0.0172154 
0.00172154 -1.02383 0.0816744 
0.0599425 -0.976085 0.0304355 
0.0359001 -1.01658 0.0543706 
0.0230502 -1.01633 0.0238082 
0.200479 -0.994085 0.0883199 
0.176649 -0.958848 0.038021 
0.222976 -0.963412 0.0434957 
0.00115221 -0.978511 0.254917 
-0.000121956 -0.988644 0.1576 
0.0405091 -0.957258 0.172091 
0.0857732 -0.969751 0.19412 
0.0440317 -0.951231 0.223732 
0.140381 -1.01425 0.0432082 
0.0903168 -1.00621 0.0370167 
0.123723 -0.99992 0.16758 
0.156818 -0.95682 0.11859 
0.0346387 -0.991315 0.092133 
0.0460569 -1.01591 0.138736 
0.117767 -0.96464 0.1114 
0.0778652 -1.01564 0.105371 
0.108568 -1.00881 0.0802263 
0.599162 -0.769456 0.110662 
0.590201 -0.81382 0.0569861 
0.632878 -0.766874 0.0559897 
0.458106 -0.870347 0.276831 
0.504134 -0.820515 0.273674 
0.464311 -0.828654 0.325958 
0.43371 -0.913686 0.0530501 
0.402519 -0.93759 0.10642 
0.377151 -0.945153 0.0521867 
0.555211 -0.828968 0.225547 
0.593127 -0.818611 0.167751 
0.413866 -0.88659 0.15429 
0.437021 -0.879281 0.212876 
0.540191 -0.852601 0.0597113 
0.466175 -0.854278 0.0538005 
0.471822 -0.868877 0.161481 
0.501734 -0.849896 0.108775 
0.524982 -0.837522 0.164417 
-7.21844e-005 -0.750828 0.661567 
-2.2023e-006 -0.827167 0.561904 
0.0594514 -0.820724 0.593595 
0.113068 -0.789088 0.61074 
0.058707 -0.759966 0.625087 
0.000446553 -0.914506 0.342118 
-9.21178e-005 -0.887073 0.456055 
0.103674 -0.908965 0.39619 
0.0488984 -0.888355 0.422116 
0.04879 -0.931927 0.380344 
0.271734 -0.811755 0.499659 
0.268126 -0.857039 0.452696 
0.327435 -0.836723 0.468197 
0.0533868 -0.871211 0.480835 
0.0502741 -0.859892 0.543622 
0.214888 -0.900014 0.441265 
0.154287 -0.884937 0.414273 
0.16552 -0.787638 0.567232 
0.22688 -0.827789 0.548823 
0.16084 -0.846693 0.462835 
0.165216 -0.8455 0.526492 
0.109077 -0.858222 0.50483 
0.323846 -0.94454 0.0491275 
0.270538 -0.951425 0.0474091 
0.358585 -0.90964 0.153321 
0.208621 -0.986247 0.1377 
0.306376 -0.922427 0.144592 
0.26687 -0.969671 0.143742 
0.298556 -0.962063 0.0980687 
0.358567 -0.805852 0.407798 
0.40935 -0.80807 0.359518 
0.262804 -0.891127 0.400096 
0.397416 -0.88567 0.264242 
0.309674 -0.884414 0.353529 
0.352288 -0.870622 0.305083 
0.356617 -0.846142 0.357076 
0.0510305 -0.974811 0.274852 
0.0489647 -0.934707 0.319361 
0.128391 -0.9573 0.205866 
0.154652 -0.941328 0.377109 
0.138656 -0.931478 0.255466 
0.14324 -0.958738 0.314499 
0.0946518 -0.961101 0.295919 
0.336799 -0.893463 0.249092 
0.321465 -0.904231 0.192262 
0.206391 -0.933391 0.334577 
0.262703 -0.92414 0.345109 
0.224519 -0.972196 0.187744 
0.183497 -0.945169 0.22189 
0.240797 -0.919469 0.286502 
0.239034 -0.967894 0.242722 
0.273605 -0.909736 0.242067 
0.992189 0.00154502 0.0181077 
1.0033 -0.000502754 0.0780609 
1.01701 -0.0344311 0.0542224 
0.985747 -0.0561765 0.0311161 
0.976152 -0.0225618 0.0282017 
0.9475 0.0074427 0.244247 
0.999185 0.00424215 0.161872 
0.968506 -0.0871143 0.19183 
0.957456 -0.0422807 0.167657 
0.948513 -0.0426516 0.221058 
1.00459 -0.181311 0.0416876 
0.97325 -0.194099 0.0865231 
0.950373 -0.215905 0.0449318 
1.00563 -0.0376691 0.136989 
1.00789 -0.0371723 0.0939836 
0.998126 -0.166279 0.127667 
0.991995 -0.128547 0.164932 
1.00511 -0.0926502 0.0354041 
0.968565 -0.129717 0.0384518 
0.987694 -0.117067 0.11682 
0.979646 -0.106697 0.0742013 
0.96749 -0.0692122 0.107477 
0.766911 -0.00161297 0.68211 
0.81808 -0.00138198 0.557057 
0.770692 -0.109953 0.600677 
0.816193 -0.0597569 0.59197 
0.763101 -0.0547411 0.628835 
0.841556 -0.265139 0.444012 
0.814792 -0.270707 0.501066 
0.827269 -0.324259 0.463569 
0.915168 0.00406038 0.343866 
0.879904 -0.00092535 0.453401 
0.899743 -0.0523307 0.42813 
0.906122 -0.10328 0.39455 
0.91235 -0.0552492 0.369875 
0.826175 -0.224423 0.554704 
0.780048 -0.164019 0.556018 
0.872004 -0.156586 0.406182 
0.867883 -0.209779 0.429652 
0.854307 -0.0593819 0.540484 
0.870699 -0.0535622 0.480332 
0.874012 -0.161918 0.473701 
0.845592 -0.108417 0.498516 
0.849759 -0.161565 0.537892 
0.799203 -0.57961 0.0547473 
0.802109 -0.617867 0.11163 
0.792315 -0.649697 0.0651545 
0.886105 -0.388814 0.102315 
0.924103 -0.434809 0.0572337 
0.947291 -0.387149 0.0564927 
0.83686 -0.513521 0.281028 
0.871456 -0.456112 0.275703 
0.828761 -0.463751 0.326539 
0.854673 -0.470169 0.0506803 
0.862752 -0.539024 0.0564886 
0.897525 -0.44718 0.216195 
0.876233 -0.411681 0.159962 
0.799156 -0.575122 0.16671 
0.822343 -0.548734 0.22339 
0.878874 -0.475343 0.162747 
0.820044 -0.512618 0.162922 
0.857334 -0.504586 0.108805 
0.917608 -0.0535597 0.31777 
0.985624 -0.0352351 0.280684 
0.916119 -0.151752 0.361905 
0.983589 -0.131728 0.216398 
0.915479 -0.14416 0.303574 
0.973801 -0.138814 0.270413 
0.965232 -0.0906545 0.296813 
0.830506 -0.420292 0.374401 
0.811429 -0.362258 0.41011 
0.887243 -0.397417 0.26437 
0.869771 -0.258089 0.388259 
0.88548 -0.353572 0.309261 
0.86416 -0.30303 0.348108 
0.874112 -0.368757 0.373306 
0.94855 -0.273617 0.0446968 
0.963895 -0.326718 0.0567218 
0.990438 -0.219489 0.134533 
0.91286 -0.359927 0.152779 
0.948705 -0.256755 0.140828 
0.949932 -0.313154 0.149311 
0.968962 -0.298637 0.0999789 
0.883575 -0.240416 0.334453 
0.92384 -0.199998 0.327152 
0.945141 -0.332028 0.205127 
0.880647 -0.333527 0.24125 
0.935454 -0.179224 0.215183 
0.94172 -0.218958 0.176848 
0.920501 -0.287713 0.243204 
0.945567 -0.234809 0.234838 
0.922791 -0.244348 0.285667 
0.0562367 -0.706828 0.664701 
0.0568891 -0.662527 0.714971 
0.166856 -0.742382 0.613006 
0.169464 -0.642357 0.775534 
0.169005 -0.715688 0.671426 
0.173456 -0.694826 0.735303 
0.110124 -0.693896 0.692329 
0.373324 -0.785234 0.469981 
0.280274 -0.797196 0.564549 
0.377755 -0.699487 0.561303 
0.339756 -0.764823 0.580147 
0.384363 -0.755788 0.525625 
0.379089 -0.473067 0.793628 
0.268656 -0.55078 0.772337 
0.32871 -0.557945 0.733919 
0.391687 -0.582633 0.722637 
0.387122 -0.529217 0.762086 
0.286808 -0.759112 0.62769 
0.225079 -0.733007 0.642031 
0.397043 -0.637932 0.685142 
0.389031 -0.671092 0.6258 
0.225053 -0.64187 0.732864 
0.266813 -0.599187 0.727875 
0.334958 -0.656571 0.655676 
0.276928 -0.648266 0.692448 
0.274283 -0.69191 0.639947 
0.734978 -0.690388 0.0582457 
0.679289 -0.723008 0.0558139 
0.758142 -0.623414 0.167824 
0.63543 -0.768701 0.17066 
0.702738 -0.660304 0.167055 
0.652093 -0.702569 0.166751 
0.720586 -0.715712 0.115774 
0.806414 -0.479277 0.387196 
0.802934 -0.572609 0.288085 
0.714193 -0.574775 0.387105 
0.760025 -0.573593 0.340658 
0.744542 -0.517234 0.37988 
0.468399 -0.771246 0.366889 
0.56644 -0.798049 0.285237 
0.572221 -0.757686 0.336612 
0.592854 -0.737569 0.401914 
0.526355 -0.757222 0.384639 
0.747796 -0.611923 0.281507 
0.751213 -0.657898 0.229311 
0.626572 -0.673543 0.390178 
0.68868 -0.638083 0.396037 
0.644367 -0.735807 0.226345 
0.623867 -0.75686 0.282244 
0.671861 -0.671027 0.338871 
0.651077 -0.697463 0.279324 
0.691473 -0.645546 0.276851 
0.673128 -0.0566667 0.720208 
0.741791 -0.0541145 0.697412 
0.635682 -0.175131 0.781432 
0.763845 -0.169197 0.62714 
0.677726 -0.170489 0.722144 
0.709855 -0.167396 0.66521 
0.698696 -0.111059 0.698755 
0.476148 -0.382672 0.802231 
0.56133 -0.282488 0.791892 
0.581204 -0.39017 0.72088 
0.578716 -0.341904 0.76947 
0.526401 -0.384941 0.757691 
0.788933 -0.376444 0.471207 
0.78742 -0.277702 0.558832 
0.758986 -0.338929 0.577772 
0.710902 -0.386331 0.570671 
0.748196 -0.37846 0.520029 
0.624652 -0.283096 0.76096 
0.635445 -0.222952 0.724887 
0.694738 -0.401494 0.643137 
0.616281 -0.38481 0.663237 
0.738645 -0.226707 0.646082 
0.758584 -0.282313 0.619936 
0.659199 -0.334518 0.661183 
0.690807 -0.273476 0.643129 
0.642926 -0.273441 0.694444 
0.473143 -0.737025 0.429473 
0.43077 -0.75076 0.477819 
0.591475 -0.685881 0.448742 
0.433705 -0.671924 0.574937 
0.535579 -0.675335 0.488608 
0.48373 -0.672623 0.533324 
0.495556 -0.734508 0.495321 
0.77753 -0.440249 0.493089 
0.759734 -0.48141 0.434178 
0.663014 -0.427702 0.575776 
0.668237 -0.576171 0.436942 
0.693862 -0.502966 0.550047 
0.696977 -0.553955 0.503098 
0.717819 -0.485918 0.485254 
0.432403 -0.479778 0.756137 
0.489025 -0.442731 0.775086 
0.434712 -0.577233 0.669593 
0.579366 -0.43868 0.673654 
0.493961 -0.541753 0.683725 
0.535431 -0.486584 0.67534 
0.485355 -0.484804 0.718923 
0.648782 -0.603819 0.506449 
0.587762 -0.633499 0.491913 
0.594498 -0.499447 0.642988 
0.643443 -0.500131 0.596713 
0.486914 -0.6222 0.575908 
0.484413 -0.574199 0.625182 
0.581562 -0.532554 0.580576 
0.538439 -0.585124 0.584333 
0.582405 -0.581153 0.532969 
0.0355577 0.0593611 -0.972162 
0.0561045 0.0267414 -1.02027 
0.0273775 0.0231095 -1.02716 
0.0862822 0.205733 -0.997751 
0.0408746 0.17474 -0.970594 
0.0389405 0.226695 -0.991962 
0.171145 0.0441514 -0.963801 
0.181662 0.0876887 -0.957801 
0.224089 0.0439478 -0.977768 
0.0406828 0.129762 -0.965321 
0.0350407 0.0928979 -0.986736 
0.169287 0.127241 -0.986932 
0.119048 0.157535 -0.953164 
0.0953182 0.0356893 -1.00238 
0.133032 0.0389593 -0.987624 
0.11639 0.116618 -0.983253 
0.10004 0.0733001 -0.972379 
0.0797075 0.11024 -1.01186 
0.112674 0.612246 -0.791509 
0.0536872 0.595646 -0.819705 
0.0533392 0.643481 -0.776981 
0.268673 0.451071 -0.855162 
0.274349 0.492266 -0.801382 
0.331186 0.468312 -0.840172 
0.0516779 0.425122 -0.893488 
0.104178 0.399438 -0.917712 
0.0496699 0.369927 -0.912524 
0.228131 0.548432 -0.836465 
0.166876 0.580169 -0.806713 
0.153798 0.415062 -0.886742 
0.211568 0.43153 -0.858366 
0.0548656 0.527739 -0.831439 
0.0522031 0.475399 -0.856554 
0.159973 0.467521 -0.859452 
0.111229 0.510164 -0.868212 
0.165976 0.526995 -0.844375 
0.597255 0.0572283 -0.82224 
0.613341 0.11435 -0.792329 
0.628966 0.0566375 -0.7637 
0.402458 0.104599 -0.92081 
0.432522 0.0534463 -0.908922 
0.367906 0.0506102 -0.900158 
0.500427 0.270187 -0.814809 
0.442831 0.262318 -0.838746 
0.454777 0.325056 -0.81581 
0.486588 0.0558544 -0.883543 
0.518687 0.0505178 -0.824834 
0.434982 0.212411 -0.876583 
0.424687 0.167855 -0.918426 
0.590304 0.17159 -0.821259 
0.527742 0.212552 -0.790195 
0.470701 0.161219 -0.866768 
0.519752 0.161794 -0.830035 
0.498283 0.10887 -0.850679 
0.0594563 0.334475 -0.969217 
0.045855 0.278815 -0.978809 
0.147041 0.374079 -0.934451 
0.13292 0.214196 -0.949101 
0.146783 0.312641 -0.943386 
0.139637 0.261534 -0.981958 
0.0917271 0.29225 -0.947176 
0.424306 0.379484 -0.8377 
0.379532 0.422905 -0.83648 
0.385243 0.261168 -0.856854 
0.264253 0.388581 -0.867152 
0.340605 0.303612 -0.861378 
0.305182 0.346806 -0.871762 
0.366517 0.36609 -0.867473 
0.269578 0.0481252 -0.950403 
0.324658 0.0487201 -0.950455 
0.202831 0.138053 -0.948528 
0.364397 0.162459 -0.936573 
0.259893 0.141612 -0.931714 
0.311873 0.143998 -0.927354 
0.293302 0.0962496 -0.955045 
0.261072 0.346251 -0.917453 
0.18868 0.313061 -0.90519 
0.331147 0.203865 -0.934146 
0.347951 0.263061 -0.918549 
0.184878 0.222036 -0.966749 
0.22399 0.185555 -0.975316 
0.28816 0.245777 -0.929179 
0.231878 0.232719 -0.936946 
0.259948 0.289371 -0.947469 
0.017599 0.990027 -0.00168616 
0.0726455 0.975945 -0.00469429 
0.0570335 1.01492 -0.0298141 
0.0317322 0.981075 -0.0566042 
0.0250445 1.00469 -0.0249835 
0.249978 0.966618 5.90677e-005 
0.156298 0.960373 -0.00142495 
0.194571 0.981554 -0.0879014 
0.178335 0.988217 -0.0412398 
0.224613 0.976118 -0.0447376 
0.0410152 0.966681 -0.174554 
0.0875403 0.982334 -0.196093 
0.0433376 0.989235 -0.22526 
0.132141 0.965065 -0.038212 
0.0840178 0.974927 -0.039381 
0.123738 0.965626 -0.160875 
0.16022 0.99417 -0.124645 
0.0361696 1.00824 -0.0934853 
0.0395994 1.00767 -0.137406 
0.11448 0.970028 -0.117592 
0.0762973 0.996533 -0.106944 
0.109714 1.01913 -0.0792657 
0.649844 0.736532 0.00470492 
0.570657 0.843515 0.00552952 
0.620336 0.797438 -0.113802 
0.571103 0.787152 -0.0585384 
0.628934 0.754004 -0.0534877 
0.45318 0.86031 -0.271837 
0.506952 0.82451 -0.273437 
0.47079 0.849918 -0.333418 
0.356278 0.947863 -0.00298025 
0.457875 0.891108 -5.89648e-005 
0.438025 0.921297 -0.0493861 
0.392379 0.89962 -0.101051 
0.378744 0.932929 -0.0522257 
0.532968 0.799078 -0.218056 
0.591149 0.821056 -0.176698 
0.415502 0.890695 -0.156904 
0.43132 0.855928 -0.208229 
0.543882 0.857112 -0.0539153 
0.496959 0.895762 -0.0548325 
0.472182 0.869844 -0.162725 
0.507552 0.859624 -0.110571 
0.529878 0.848381 -0.170532 
0.0567482 0.792116 -0.572521 
0.113418 0.767376 -0.598122 
0.0554792 0.775066 -0.638045 
0.102859 0.896855 -0.391696 
0.0546143 0.912966 -0.433606 
0.0527182 0.904658 -0.369433 
0.273351 0.819884 -0.503555 
0.267883 0.84963 -0.448576 
0.322908 0.822108 -0.4606 
0.0555786 0.88802 -0.490286 
0.0559193 0.822791 -0.517634 
0.212829 0.896576 -0.439108 
0.153901 0.869877 -0.41128 
0.165575 0.789186 -0.565144 
0.214508 0.791747 -0.52865 
0.157407 0.844264 -0.463317 
0.164142 0.834698 -0.523667 
0.103823 0.846508 -0.499507 
0.320433 0.934454 -0.049102 
0.272212 0.958348 -0.04732 
0.35972 0.90989 -0.148846 
0.204503 0.950685 -0.12996 
0.306051 0.925683 -0.145537 
0.256758 0.932471 -0.137511 
0.299874 0.974748 -0.108858 
0.378784 0.841127 -0.425131 
0.417243 0.82467 -0.371119 
0.261517 0.887626 -0.398688 
0.401388 0.894679 -0.264883 
0.311133 0.891111 -0.355004 
0.353402 0.883553 -0.308713 
0.373613 0.875306 -0.368735 
0.0477894 0.981527 -0.280695 
0.0461004 0.925208 -0.313378 
0.135478 0.978572 -0.210119 
0.155827 0.942494 -0.377978 
0.141967 0.962333 -0.261782 
0.150064 0.944816 -0.31281 
0.0887792 0.971561 -0.299973 
0.339073 0.899603 -0.252481 
0.319344 0.907112 -0.198319 
0.205782 0.945553 -0.3334 
0.255917 0.912464 -0.342977 
0.221073 0.945651 -0.180861 
0.176684 0.940022 -0.219273 
0.249682 0.900599 -0.281981 
0.232926 0.920562 -0.235751 
0.282587 0.900823 -0.244054 
0.986347 0.0166341 -0.00029144 
0.991542 0.0764142 -0.000324368 
0.981242 0.030527 -0.0558878 
0.978937 0.0562828 -0.0317355 
0.981731 0.0244804 -0.0259724 
0.953863 0.0838107 -0.19039 
0.985752 0.0420876 -0.178058 
0.976176 0.04571 -0.224858 
0.963206 0.247949 -0.00254049 
0.974001 0.154363 -0.00102798 
0.968285 0.1765 -0.0419889 
0.965101 0.194133 -0.085068 
0.951623 0.225168 -0.045754 
0.998916 0.0385232 -0.134423 
1.01646 0.0369082 -0.0918118 
0.980953 0.16264 -0.126087 
0.952547 0.119019 -0.158261 
0.995743 0.0932477 -0.035348 
0.980103 0.132326 -0.0392036 
0.971539 0.114638 -0.116791 
0.996721 0.107042 -0.0754892 
0.99751 0.0755502 -0.106758 
0.801565 0.113947 -0.621163 
0.826113 0.0506317 -0.600809 
0.767408 0.055935 -0.632767 
0.863745 0.270909 -0.454695 
0.807889 0.268659 -0.495054 
0.818665 0.321777 -0.458755 
0.916655 0.0506826 -0.434334 
0.916115 0.104283 -0.399243 
0.904447 0.0507495 -0.370412 
0.815078 0.221666 -0.543697 
0.781683 0.153969 -0.561389 
0.918332 0.166515 -0.425206 
0.89948 0.213666 -0.439452 
0.822114 0.0600048 -0.523811 
0.87102 0.05367 -0.479128 
0.882262 0.168013 -0.482619 
0.837616 0.110382 -0.48488 
0.836485 0.164729 -0.524989 
0.769208 0.673298 0.00489219 
0.809252 0.552993 -0.00246575 
0.813671 0.591429 -0.0547619 
0.779339 0.596708 -0.11224 
0.766223 0.631888 -0.0560547 
0.926937 0.350515 0.00122145 
0.893617 0.461186 0.00312829 
0.92177 0.403385 -0.104439 
0.906109 0.431605 -0.0528416 
0.905156 0.367718 -0.0526117 
0.819116 0.503025 -0.272924 
0.831295 0.43727 -0.263122 
0.812286 0.455312 -0.322059 
0.89547 0.494981 -0.0542909 
0.861947 0.55115 -0.047172 
0.856636 0.419786 -0.210608 
0.890096 0.413874 -0.155836 
0.797803 0.574214 -0.166513 
0.80983 0.539779 -0.2204 
0.88794 0.481196 -0.15967 
0.823129 0.510587 -0.162013 
0.857493 0.504695 -0.109131 
0.920489 0.0490753 -0.316755 
0.951481 0.0460423 -0.269709 
0.903236 0.147355 -0.362675 
0.994187 0.131131 -0.206741 
0.919427 0.138686 -0.3067 
0.953584 0.140917 -0.259009 
0.940384 0.100391 -0.289046 
0.840688 0.425626 -0.379686 
0.850393 0.383687 -0.43231 
0.892898 0.404206 -0.264676 
0.877013 0.261243 -0.393993 
0.906322 0.36878 -0.315035 
0.863428 0.303304 -0.342233 
0.863258 0.364568 -0.366177 
0.979955 0.276206 -0.0445934 
0.957209 0.330186 -0.0481225 
0.949957 0.209485 -0.13298 
0.927891 0.3692 -0.152386 
0.961071 0.260186 -0.142523 
0.914247 0.301012 -0.144571 
0.927952 0.28593 -0.0896043 
0.911478 0.256829 -0.344381 
0.915956 0.19798 -0.324432 
0.920922 0.326991 -0.199638 
0.902885 0.34041 -0.253397 
0.940434 0.177208 -0.217371 
0.953354 0.221275 -0.182831 
0.933083 0.288122 -0.244555 
0.940163 0.234145 -0.234889 
0.91484 0.246269 -0.284733 
0.0561536 0.726554 -0.681913 
0.0533713 0.67061 -0.71538 
0.169631 0.765065 -0.627916 
0.168494 0.621884 -0.757728 
0.172711 0.732838 -0.686954 
0.172867 0.689264 -0.740661 
0.113603 0.697497 -0.697068 
0.37354 0.77974 -0.462981 
0.278572 0.786408 -0.557876 
0.380727 0.702537 -0.563864 
0.324668 0.734642 -0.553832 
0.390086 0.779663 -0.53352 
0.390189 0.483681 -0.808283 
0.287123 0.559409 -0.79454 
0.325816 0.551897 -0.736545 
0.39068 0.581258 -0.721154 
0.395824 0.539753 -0.769852 
0.28426 0.75373 -0.612308 
0.225557 0.734418 -0.642932 
0.391036 0.629659 -0.676213 
0.395971 0.690365 -0.635776 
0.22108 0.635611 -0.726928 
0.275605 0.602747 -0.739896 
0.345687 0.681235 -0.680707 
0.27626 0.638257 -0.679641 
0.282081 0.695088 -0.646416 
0.711055 0.670335 -0.0510583 
0.677765 0.721921 -0.0544339 
0.775273 0.636945 -0.170993 
0.628541 0.763805 -0.169466 
0.716333 0.671169 -0.169186 
0.669806 0.714573 -0.169073 
0.695512 0.696686 -0.114206 
0.773414 0.459844 -0.370494 
0.772318 0.549352 -0.270958 
0.707379 0.567977 -0.383753 
0.744013 0.564195 -0.33159 
0.751974 0.525029 -0.383095 
0.485178 0.81332 -0.392021 
0.53867 0.76306 -0.27353 
0.562568 0.744765 -0.332581 
0.570924 0.707985 -0.382021 
0.530789 0.761335 -0.387743 
0.761698 0.614861 -0.287922 
0.733226 0.642264 -0.22519 
0.618909 0.659635 -0.380025 
0.669539 0.624515 -0.386952 
0.63913 0.727529 -0.223194 
0.611337 0.757035 -0.283868 
0.663701 0.66357 -0.335312 
0.643961 0.69027 -0.274684 
0.690546 0.639321 -0.275467 
0.668135 0.0573745 -0.711135 
0.725426 0.056463 -0.679953 
0.641445 0.171938 -0.774042 
0.775248 0.174031 -0.631128 
0.689626 0.175566 -0.730413 
0.724025 0.170099 -0.677855 
0.714855 0.113355 -0.714065 
0.46151 0.369273 -0.771611 
0.550886 0.271823 -0.766443 
0.581349 0.392352 -0.722202 
0.568494 0.333382 -0.753064 
0.526739 0.392295 -0.764578 
0.779614 0.37322 -0.461718 
0.766661 0.273441 -0.546398 
0.74732 0.33 -0.562971 
0.736556 0.395898 -0.597049 
0.768388 0.388853 -0.530596 
0.600378 0.27599 -0.731426 
0.622103 0.218062 -0.717375 
0.660307 0.37743 -0.606477 
0.612771 0.37685 -0.660014 
0.714337 0.212778 -0.633946 
0.74788 0.280477 -0.608115 
0.668889 0.336496 -0.667593 
0.718807 0.287492 -0.671308 
0.658087 0.283265 -0.705985 
0.492935 0.774554 -0.448403 
0.437884 0.779839 -0.492186 
0.595557 0.694393 -0.445988 
0.456829 0.690688 -0.601029 
0.536486 0.676887 -0.489044 
0.485797 0.674558 -0.534981 
0.498976 0.731059 -0.496483 
0.7775 0.438846 -0.489643 
0.755419 0.479578 -0.433862 
0.674289 0.441898 -0.580161 
0.682937 0.589694 -0.443486 
0.678883 0.491146 -0.538418 
0.702546 0.556313 -0.501029 
0.728301 0.491899 -0.49153 
0.420063 0.475232 -0.747492 
0.47498 0.42818 -0.738484 
0.448348 0.588502 -0.686469 
0.578709 0.428076 -0.662011 
0.498941 0.555377 -0.70059 
0.52731 0.487587 -0.664445 
0.503724 0.491997 -0.74248 
0.641865 0.596207 -0.498173 
0.582853 0.626426 -0.48536 
0.600069 0.503208 -0.650555 
0.618557 0.483273 -0.574956 
0.496718 0.640422 -0.592726 
0.504589 0.602408 -0.648305 
0.584972 0.530411 -0.582548 
0.545814 0.593698 -0.593384 
0.599897 0.606027 -0.552269 
0.000532573 0.0154936 -1.00945 
0.00535368 0.0772235 -1.02265 
-0.056525 0.0300651 -1.00951 
-0.0328393 0.0573119 -0.980753 
-0.0255554 0.0240498 -1.01419 
-0.200392 0.0897033 -0.997295 
-0.177848 0.0426582 -0.987356 
-0.216916 0.0418198 -0.948285 
9.01194e-006 0.249892 -0.966122 
3.72088e-006 0.157575 -0.987519 
-0.0402757 0.183813 -1.00842 
-0.0873066 0.199641 -0.992744 
-0.0462539 0.22088 -0.966289 
-0.13289 0.0378976 -0.979453 
-0.0917114 0.0346917 -0.976053 
-0.125925 0.16189 -0.977786 
-0.163886 0.132782 -1.00119 
-0.0362393 0.0931394 -1.00053 
-0.036468 0.138451 -1.01158 
-0.116671 0.116503 -0.984324 
-0.076286 0.109024 -1.01861 
-0.0980175 0.0754896 -0.973185 
-0.619314 0.115101 -0.809795 
-0.579968 0.058865 -0.800706 
-0.637642 0.0569781 -0.772905 
-0.458072 0.271706 -0.867276 
-0.497553 0.272471 -0.812211 
-0.45355 0.311328 -0.804087 
-0.440151 0.0587501 -0.922676 
-0.403461 0.10563 -0.926165 
-0.375073 0.0488513 -0.911934 
-0.548595 0.223126 -0.820788 
-0.575448 0.166674 -0.799645 
-0.427759 0.165351 -0.916465 
-0.442619 0.215746 -0.893521 
-0.520944 0.0568652 -0.818405 
-0.488159 0.0549581 -0.882124 
-0.475017 0.160971 -0.872518 
-0.491875 0.109948 -0.836279 
-0.538836 0.168129 -0.857716 
-0.000315397 0.664246 -0.75561 
8.44324e-005 0.561609 -0.826816 
-0.0548489 0.598293 -0.821881 
-0.117776 0.625676 -0.80249 
-0.057256 0.644095 -0.776858 
0.00146397 0.353996 -0.942328 
-0.000122378 0.456791 -0.887564 
-0.104825 0.403868 -0.926829 
-0.0525651 0.417806 -0.878899 
-0.0493614 0.370785 -0.918011 
-0.264646 0.49424 -0.80404 
-0.266499 0.445898 -0.845729 
-0.326096 0.477089 -0.841905 
-0.0525548 0.479715 -0.862599 
-0.054841 0.537852 -0.850133 
-0.218052 0.445974 -0.891877 
-0.152136 0.408479 -0.873031 
-0.165659 0.572388 -0.793921 
-0.21432 0.527996 -0.789763 
-0.160955 0.464163 -0.848648 
-0.156607 0.513525 -0.813251 
-0.108771 0.503105 -0.852804 
-0.318516 0.0520662 -0.923479 
-0.278224 0.0442423 -0.984761 
-0.364665 0.15224 -0.922242 
-0.214539 0.139061 -0.978595 
-0.312726 0.147651 -0.94273 
-0.262416 0.142407 -0.960828 
-0.281789 0.0948197 -0.932106 
-0.376931 0.427292 -0.842879 
-0.422529 0.377103 -0.835499 
-0.271869 0.401917 -0.898566 
-0.385205 0.255197 -0.855831 
-0.303382 0.345544 -0.867266 
-0.365269 0.308232 -0.903371 
-0.370483 0.372112 -0.879511 
-0.0433745 0.2793 -0.98099 
-0.0490368 0.323766 -0.944488 
-0.12534 0.207923 -0.948289 
-0.162355 0.347545 -0.898388 
-0.141609 0.261807 -0.964661 
-0.144236 0.301351 -0.913533 
-0.0978537 0.301557 -0.967409 
-0.331297 0.253138 -0.889601 
-0.335144 0.205116 -0.939659 
-0.198249 0.32491 -0.913964 
-0.25678 0.346683 -0.926688 
-0.222941 0.18473 -0.96303 
-0.18503 0.225224 -0.966946 
-0.243525 0.28319 -0.908091 
-0.236336 0.238666 -0.953452 
-0.291778 0.253979 -0.941194 
-0.980119 0.0249991 -0.00472097 
-0.984855 0.0785668 -0.0010502 
-1.00664 0.0554982 -0.0300138 
-0.997186 0.0309926 -0.0567624 
-1.00085 0.0250293 -0.0252746 
-0.989469 0.260864 -0.00407644 
-0.963379 0.155125 -0.00173476 
-0.989271 0.194441 -0.0894081 
-0.9953 0.177898 -0.0410597 
-0.968866 0.223287 -0.0453777 
-0.983379 0.0420381 -0.17768 
-0.999666 0.0889503 -0.201063 
-0.957043 0.0482293 -0.221127 
-0.980077 0.132168 -0.0390731 
-1.00202 0.0951634 -0.0347523 
-0.982616 0.126141 -0.162698 
-0.986117 0.161592 -0.126821 
-0.971117 0.0340542 -0.0907514 
-0.973234 0.0376534 -0.133298 
-0.987345 0.116826 -0.116857 
-0.97754 0.0724987 -0.104296 
-0.966024 0.104417 -0.0709081 
-0.767932 0.672732 0.00520772 
-0.816768 0.55469 -0.00154297 
-0.787253 0.608441 -0.112119 
-0.827527 0.600389 -0.0559724 
-0.777446 0.64594 -0.0520168 
-0.833071 0.437361 -0.263393 
-0.81491 0.502334 -0.270222 
-0.801134 0.447975 -0.32099 
-0.92828 0.349484 -0.000289845 
-0.874283 0.44838 -0.00182895 
-0.926363 0.439432 -0.0502866 
-0.93589 0.399498 -0.108514 
-0.911534 0.377072 -0.0502646 
-0.791695 0.525173 -0.215828 
-0.805777 0.578447 -0.168361 
-0.879045 0.410365 -0.151399 
-0.862011 0.423416 -0.213364 
-0.828502 0.525574 -0.0571196 
-0.870965 0.478569 -0.0541374 
-0.85116 0.46328 -0.157762 
-0.834972 0.485962 -0.110912 
-0.855434 0.534121 -0.170269 
-0.810775 0.0559986 -0.587994 
-0.768051 0.109696 -0.595953 
-0.765939 0.0558329 -0.63271 
-0.89085 0.104267 -0.386 
-0.900398 0.0521101 -0.42856 
-0.92344 0.0512588 -0.375183 
-0.81049 0.271839 -0.499407 
-0.86168 0.274821 -0.454117 
-0.805389 0.311661 -0.456251 
-0.882488 0.0550863 -0.486129 
-0.830567 0.0565214 -0.527174 
-0.860028 0.205985 -0.423271 
-0.915899 0.153352 -0.425709 
-0.797461 0.167603 -0.573923 
-0.818441 0.22206 -0.54451 
-0.846284 0.158761 -0.457 
-0.855067 0.169079 -0.527931 
-0.831727 0.100616 -0.493817 
-0.943242 0.323249 -0.0487124 
-0.948329 0.267453 -0.0463622 
-0.921641 0.365985 -0.151562 
-0.942961 0.204354 -0.125739 
-0.954066 0.316595 -0.149 
-0.973889 0.259919 -0.144305 
-0.95936 0.297991 -0.100088 
-0.837711 0.376676 -0.42356 
-0.852103 0.432184 -0.379642 
-0.874228 0.257063 -0.393128 
-0.871925 0.389143 -0.259369 
-0.859153 0.302797 -0.341911 
-0.865133 0.34588 -0.305314 
-0.86789 0.363601 -0.366537 
-0.976831 0.0474758 -0.27653 
-0.954754 0.0495743 -0.3276 
-0.983781 0.141463 -0.213024 
-0.925228 0.154606 -0.365241 
-0.97208 0.139923 -0.265773 
-0.948494 0.148581 -0.315434 
-0.957599 0.097245 -0.294315 
-0.897023 0.337866 -0.251762 
-0.946898 0.33293 -0.212814 
-0.948642 0.206487 -0.333607 
-0.893263 0.245219 -0.336373 
-0.970314 0.223024 -0.186493 
-0.941923 0.183107 -0.222137 
-0.909553 0.238477 -0.278833 
-0.921638 0.234865 -0.225701 
-0.940957 0.28583 -0.252859 
-0.0020993 1.02196 -0.0107172 
-0.0174684 0.994772 -0.000819688 
-7.06398e-005 1.00197 -0.0763683 
-0.0729779 1.01176 -0.00415147 
-0.0298702 1.00794 -0.056158 
-0.0611618 0.974972 -0.0313563 
-0.0257029 1.00432 -0.0247753 
0.00224976 0.983822 -0.255432 
-0.00488786 1.00686 -0.162192 
-0.0859366 0.952289 -0.193782 
-0.0405174 0.973326 -0.175752 
-0.0445748 0.972952 -0.224311 
-0.242415 0.952274 -0.00057746 
-0.169009 1.01075 0.00603726 
-0.178323 0.986827 -0.0425503 
-0.191299 0.958147 -0.0851362 
-0.227773 0.997244 -0.0518164 
-0.037476 0.978034 -0.131908 
-0.0369622 1.00146 -0.0945278 
-0.162782 0.982157 -0.125689 
-0.123882 0.958851 -0.160572 
-0.0889333 1.01094 -0.0407397 
-0.143684 1.01464 -0.0411365 
-0.115519 0.979505 -0.116165 
-0.100967 0.967477 -0.0684361 
-0.0745198 0.991872 -0.106028 
3.4042e-006 0.751706 -0.661737 
-0.00515591 0.812136 -0.551149 
-0.111228 0.78003 -0.60336 
-0.0550606 0.794072 -0.572941 
-0.0586183 0.776125 -0.638211 
-0.264528 0.843342 -0.445364 
-0.272922 0.813386 -0.500613 
-0.326008 0.83881 -0.467682 
0.0021987 0.948227 -0.357535 
-0.000707091 0.884294 -0.455032 
-0.0517138 0.885526 -0.421198 
-0.103806 0.908701 -0.397134 
-0.0481368 0.916096 -0.36984 
-0.225806 0.827643 -0.548344 
-0.168014 0.781922 -0.564087 
-0.155501 0.872091 -0.40855 
-0.208195 0.860124 -0.425798 
-0.0548711 0.852496 -0.540249 
-0.0466408 0.894891 -0.488431 
-0.158438 0.851628 -0.465096 
-0.102416 0.833868 -0.490934 
-0.165903 0.841475 -0.52683 
-0.664559 0.757446 -0.0021564 
-0.561307 0.82637 4.58208e-005 
-0.573556 0.794861 -0.0565485 
-0.605518 0.78503 -0.112812 
-0.625695 0.752174 -0.0491313 
-0.358203 0.957178 -0.00327203 
-0.459379 0.895719 -0.00107332 
-0.399245 0.915524 -0.103747 
-0.435935 0.916447 -0.0538243 
-0.370515 0.899908 -0.0443552 
-0.51005 0.82976 -0.277909 
-0.443627 0.842756 -0.266535 
-0.47392 0.841231 -0.330159 
-0.475119 0.865242 -0.0528345 
-0.538842 0.853472 -0.0547713 
-0.440675 0.897366 -0.218106 
-0.42496 0.921212 -0.161105 
-0.588328 0.81709 -0.170439 
-0.550561 0.827299 -0.227512 
-0.45423 0.844399 -0.158482 
-0.525152 0.840103 -0.164504 
-0.505522 0.858929 -0.108982 
-0.0412908 0.921448 -0.313944 
-0.0503059 0.986743 -0.284371 
-0.153923 0.916377 -0.362149 
-0.133748 0.971584 -0.209982 
-0.147013 0.936476 -0.310473 
-0.142493 0.966391 -0.262892 
-0.0914043 0.971438 -0.305919 
-0.419837 0.829957 -0.373283 
-0.365277 0.810477 -0.410267 
-0.388453 0.860473 -0.260175 
-0.255564 0.857214 -0.380678 
-0.342977 0.864218 -0.308569 
-0.304812 0.863854 -0.343866 
-0.363822 0.857463 -0.363819 
-0.262639 0.935598 -0.0514008 
-0.324067 0.926748 -0.0438921 
-0.203331 0.94651 -0.140854 
-0.364486 0.907992 -0.149162 
-0.260683 0.936404 -0.141713 
-0.310544 0.930396 -0.146401 
-0.291872 0.941971 -0.0938342 
-0.248816 0.886099 -0.331131 
-0.198215 0.915776 -0.326064 
-0.313763 0.902126 -0.191008 
-0.338525 0.895078 -0.250564 
-0.182582 0.947341 -0.219509 
-0.224134 0.969079 -0.185491 
-0.278203 0.916522 -0.242621 
-0.234791 0.938472 -0.232877 
-0.246708 0.911148 -0.280992 
-0.708686 0.0571274 -0.665055 
-0.678017 0.0567868 -0.724448 
-0.750926 0.168169 -0.616705 
-0.610556 0.160313 -0.739365 
-0.712612 0.16869 -0.668845 
-0.673336 0.169072 -0.718508 
-0.706371 0.112946 -0.7047 
-0.787591 0.377785 -0.468907 
-0.79101 0.278678 -0.560109 
-0.702164 0.37723 -0.566882 
-0.744161 0.330437 -0.563052 
-0.776886 0.392213 -0.535783 
-0.463111 0.37484 -0.776167 
-0.558973 0.278554 -0.788137 
-0.584335 0.343709 -0.77324 
-0.56616 0.382225 -0.70486 
-0.536062 0.394117 -0.783375 
-0.730506 0.267807 -0.592712 
-0.722889 0.22694 -0.628479 
-0.622495 0.386395 -0.666533 
-0.693071 0.400155 -0.638114 
-0.657462 0.224983 -0.748094 
-0.626529 0.279361 -0.763087 
-0.664225 0.335354 -0.664214 
-0.677738 0.285291 -0.716037 
-0.717556 0.291188 -0.662071 
-0.683213 0.728008 -0.0565269 
-0.71649 0.671559 -0.0535983 
-0.610431 0.748235 -0.165011 
-0.758952 0.623448 -0.168304 
-0.677178 0.722735 -0.170815 
-0.728739 0.683608 -0.173678 
-0.688593 0.680563 -0.114245 
-0.481088 0.805497 -0.385994 
-0.545646 0.771557 -0.269378 
-0.575371 0.714778 -0.387166 
-0.561821 0.74192 -0.331182 
-0.512184 0.739953 -0.377619 
-0.790349 0.469734 -0.378594 
-0.789776 0.559584 -0.280565 
-0.73622 0.555709 -0.325304 
-0.735232 0.59178 -0.400509 
-0.737027 0.513242 -0.371611 
-0.608265 0.747355 -0.281266 
-0.644596 0.734969 -0.224332 
-0.683054 0.643915 -0.397224 
-0.613175 0.657526 -0.379819 
-0.747801 0.662514 -0.227343 
-0.743629 0.606311 -0.279512 
-0.685782 0.682295 -0.344303 
-0.710205 0.664196 -0.280309 
-0.656733 0.703097 -0.281164 
-0.0570514 0.684494 -0.729169 
-0.0525763 0.717857 -0.673076 
-0.167608 0.617098 -0.751024 
-0.169397 0.775807 -0.634916 
-0.167221 0.663868 -0.707016 
-0.162232 0.704291 -0.651798 
-0.11548 0.691214 -0.691049 
-0.371002 0.46285 -0.783196 
-0.277036 0.5591 -0.790557 
-0.381718 0.568004 -0.706129 
-0.331487 0.564386 -0.745418 
-0.378519 0.520835 -0.746209 
-0.366615 0.778605 -0.467789 
-0.276179 0.77929 -0.553313 
-0.331959 0.750703 -0.566261 
-0.391309 0.723554 -0.583506 
-0.390475 0.76536 -0.529935 
-0.287991 0.617788 -0.756594 
-0.226586 0.663423 -0.751869 
-0.398664 0.685828 -0.639771 
-0.398645 0.636676 -0.688464 
-0.222061 0.714865 -0.621253 
-0.272384 0.734561 -0.60103 
-0.339134 0.675054 -0.673128 
-0.276188 0.685011 -0.642436 
-0.281231 0.656129 -0.701664 
-0.777686 0.496348 -0.438855 
-0.747634 0.429492 -0.474129 
-0.688828 0.593575 -0.453651 
-0.664701 0.425798 -0.574301 
-0.666425 0.529204 -0.485509 
-0.693618 0.500494 -0.545991 
-0.724423 0.489376 -0.489367 
-0.444759 0.780203 -0.49911 
-0.501848 0.777279 -0.443771 
-0.454609 0.70233 -0.593702 
-0.600518 0.693115 -0.448722 
-0.48477 0.672297 -0.532687 
-0.54516 0.691608 -0.498247 
-0.482833 0.71554 -0.478334 
-0.475584 0.42336 -0.739027 
-0.434725 0.482042 -0.760778 
-0.595378 0.443482 -0.687686 
-0.436627 0.572038 -0.661287 
-0.552558 0.504335 -0.69938 
-0.499153 0.548877 -0.692841 
-0.495053 0.494204 -0.738061 
-0.580442 0.628719 -0.48927 
-0.627179 0.580161 -0.488282 
-0.49449 0.589787 -0.637137 
-0.480515 0.62302 -0.579834 
-0.647763 0.506324 -0.600039 
-0.578561 0.487827 -0.627059 
-0.545683 0.593426 -0.593437 
-0.601165 0.548901 -0.60099 
-0.604648 0.604144 -0.549924 
-0.0138878 -0.00248659 -0.986631 
-0.0803303 0.00126284 -1.01119 
-0.0301422 -0.0566953 -1.00304 
-0.0561013 -0.0310217 -1.00353 
-0.0242758 -0.0261039 -1.007 
-0.0869496 -0.194426 -0.974425 
-0.0436128 -0.173865 -0.968974 
-0.0447126 -0.222969 -0.95712 
-0.255193 0.00358418 -0.975087 
-0.158705 0.0003488 -1.01332 
-0.182296 -0.0479222 -1.00565 
-0.190484 -0.0852914 -0.966044 
-0.23433 -0.0492005 -0.995914 
-0.0372821 -0.137754 -1.00704 
-0.0376669 -0.0951053 -1.02184 
-0.168793 -0.12881 -0.995598 
-0.127995 -0.165163 -0.994209 
-0.0944415 -0.0359613 -1.00233 
-0.132657 -0.0388113 -0.986673 
-0.114097 -0.114646 -0.972966 
-0.100202 -0.0705223 -0.977413 
-0.0795366 -0.107142 -1.00839 
-0.111892 -0.606979 -0.785599 
-0.0573321 -0.575848 -0.796075 
-0.0587661 -0.638749 -0.775776 
-0.269949 -0.45749 -0.866267 
-0.27509 -0.505804 -0.822763 
-0.329636 -0.466873 -0.835191 
-0.052252 -0.418895 -0.881776 
-0.104846 -0.408423 -0.93286 
-0.0573139 -0.360541 -0.903934 
-0.220165 -0.538635 -0.807914 
-0.168157 -0.582415 -0.808539 
-0.149499 -0.406966 -0.873158 
-0.215472 -0.442229 -0.898105 
-0.0547429 -0.526477 -0.830705 
-0.0568489 -0.480089 -0.86572 
-0.160472 -0.469799 -0.864322 
-0.106776 -0.513244 -0.867414 
-0.163892 -0.521601 -0.831597 
-0.675638 0.00127507 -0.761674 
-0.57277 0.00519392 -0.851242 
-0.571811 -0.0488995 -0.786776 
-0.610779 -0.111359 -0.79457 
-0.628049 -0.0436545 -0.747085 
-0.351628 0.000193177 -0.936861 
-0.455412 0.000315832 -0.886755 
-0.41027 -0.105009 -0.936695 
-0.427526 -0.052414 -0.898773 
-0.383249 -0.0475779 -0.94035 
-0.497569 -0.26701 -0.810462 
-0.446851 -0.264918 -0.844809 
-0.460224 -0.322865 -0.821218 
-0.477449 -0.0542077 -0.866905 
-0.524172 -0.0510183 -0.821716 
-0.436224 -0.213542 -0.884039 
-0.419894 -0.161824 -0.901639 
-0.591698 -0.174159 -0.817775 
-0.552316 -0.223476 -0.821756 
-0.458978 -0.159776 -0.848834 
-0.516409 -0.166156 -0.819863 
-0.486039 -0.113413 -0.835803 
-0.0510426 -0.32069 -0.933518 
-0.0455877 -0.269557 -0.946644 
-0.150268 -0.358771 -0.911146 
-0.134847 -0.205053 -0.95536 
-0.14565 -0.305251 -0.920587 
-0.145107 -0.265299 -0.975044 
-0.0966279 -0.289987 -0.938877 
-0.409904 -0.364534 -0.810954 
-0.367955 -0.412959 -0.816548 
-0.389398 -0.261438 -0.863927 
-0.261396 -0.391552 -0.872458 
-0.362657 -0.311626 -0.896013 
-0.306618 -0.34181 -0.867235 
-0.358619 -0.351986 -0.841298 
-0.28341 -0.0463517 -0.98175 
-0.325102 -0.0488821 -0.947574 
-0.209101 -0.134371 -0.966676 
-0.365104 -0.154472 -0.922638 
-0.260431 -0.14124 -0.960046 
-0.31152 -0.147453 -0.939641 
-0.293461 -0.096946 -0.947944 
-0.246477 -0.332246 -0.884047 
-0.201668 -0.329965 -0.929725 
-0.337554 -0.207978 -0.937758 
-0.348419 -0.263952 -0.920631 
-0.187341 -0.228889 -0.974766 
-0.219808 -0.18186 -0.93922 
-0.285892 -0.234607 -0.906731 
-0.231234 -0.231368 -0.92868 
-0.250983 -0.294225 -0.945091 
-0.00504514 -1.00462 -0.0123454 
-0.0840493 -0.971039 0.00688849 
-0.0589031 -0.986228 -0.0304236 
-0.0297823 -1.00968 -0.0563268 
-0.0252088 -0.997337 -0.0253139 
-0.252982 -0.976684 0.00314494 
-0.159124 -0.992231 -0.000226526 
-0.196548 -0.983216 -0.0878102 
-0.174995 -0.955368 -0.0371598 
-0.224374 -0.969205 -0.045267 
-0.0421033 -0.983722 -0.177693 
-0.0870343 -0.977878 -0.195123 
-0.0441809 -0.990721 -0.227999 
-0.133182 -0.977785 -0.0378963 
-0.0927766 -1.01453 -0.0365778 
-0.120285 -0.961012 -0.159886 
-0.162188 -0.967866 -0.126746 
-0.0358803 -0.971121 -0.0889237 
-0.0389255 -0.988784 -0.133818 
-0.116632 -0.985491 -0.116798 
-0.0746156 -0.993745 -0.106122 
-0.106243 -0.993344 -0.0745092 
-0.669788 -0.761284 0.00373883 
-0.57233 -0.842447 0.002673 
-0.60568 -0.783626 -0.111568 
-0.585676 -0.807754 -0.055621 
-0.625829 -0.75788 -0.050692 
-0.456135 -0.865075 -0.272267 
-0.510143 -0.828795 -0.277042 
-0.455229 -0.809936 -0.315533 
-0.349295 -0.931739 0.00129605 
-0.4505 -0.879124 0.000997766 
-0.423909 -0.887972 -0.0530891 
-0.399123 -0.915111 -0.103191 
-0.371431 -0.911551 -0.0488506 
-0.536212 -0.80383 -0.219036 
-0.570575 -0.79079 -0.166253 
-0.423128 -0.907018 -0.159201 
-0.440432 -0.887543 -0.217525 
-0.543708 -0.855355 -0.0576187 
-0.472138 -0.853331 -0.0558365 
-0.455926 -0.845308 -0.159912 
-0.492347 -0.834814 -0.108733 
-0.511346 -0.816892 -0.162374 
-0.0584403 -0.819074 -0.595026 
-0.116286 -0.801173 -0.619921 
-0.0577807 -0.772548 -0.63866 
-0.103294 -0.886727 -0.3906 
-0.0425774 -0.877365 -0.41855 
-0.0575101 -0.935605 -0.388057 
-0.277461 -0.838041 -0.513696 
-0.266142 -0.840407 -0.443815 
-0.332026 -0.847708 -0.46972 
-0.0622428 -0.853373 -0.475342 
-0.055091 -0.847271 -0.535789 
-0.209129 -0.854917 -0.426464 
-0.15705 -0.897158 -0.418297 
-0.171766 -0.809593 -0.582396 
-0.213921 -0.789015 -0.529337 
-0.162909 -0.879506 -0.477456 
-0.16915 -0.84394 -0.530824 
-0.107879 -0.860893 -0.506423 
-0.322839 -0.940221 -0.0473694 
-0.277447 -0.976807 -0.0505849 
-0.363395 -0.916446 -0.15265 
-0.207988 -0.958458 -0.13457 
-0.317485 -0.960797 -0.149532 
-0.2588 -0.945978 -0.141388 
-0.294117 -0.953675 -0.0973992 
-0.361677 -0.804583 -0.407616 
-0.411546 -0.809026 -0.356881 
-0.260071 -0.856626 -0.381092 
-0.40329 -0.899984 -0.267709 
-0.300389 -0.863143 -0.349583 
-0.352792 -0.877869 -0.30596 
-0.363965 -0.857768 -0.363969 
-0.0439523 -0.953779 -0.270394 
-0.0526046 -0.957863 -0.328662 
-0.140463 -0.991697 -0.208923 
-0.146883 -0.943344 -0.373924 
-0.141424 -0.956608 -0.260328 
-0.146521 -0.933989 -0.309652 
-0.104796 -0.974558 -0.303224 
-0.338876 -0.89702 -0.251146 
-0.323991 -0.902652 -0.196045 
-0.204476 -0.934924 -0.333111 
-0.267316 -0.920193 -0.3486 
-0.227378 -0.967756 -0.1854 
-0.182477 -0.949622 -0.222799 
-0.248429 -0.931735 -0.287966 
-0.23768 -0.952282 -0.235714 
-0.295375 -0.942145 -0.244268 
-1.02355 0.0107388 -0.019845 
-0.975991 -0.026086 0.0052563 
-0.977881 -0.00187238 -0.0763156 
-1.00226 -0.0772774 0.00010634 
-1.00973 -0.0319427 -0.0575092 
-1.01235 -0.0577388 -0.0288648 
-1.00981 -0.0259075 -0.023076 
-0.954866 0.000805324 -0.246379 
-0.991445 0.00140549 -0.157906 
-0.994006 -0.0875435 -0.196852 
-1.00922 -0.0438282 -0.18024 
-0.977626 -0.0441778 -0.226277 
-0.959005 -0.248404 -0.00179092 
-0.985888 -0.157358 -0.000239995 
-0.998226 -0.182493 -0.0400468 
-0.957543 -0.188014 -0.0827134 
-0.948446 -0.219092 -0.0418462 
-0.978306 -0.0396967 -0.13372 
-0.982701 -0.0360567 -0.0909987 
-0.983378 -0.1642 -0.125952 
-0.990234 -0.128659 -0.163279 
-0.991391 -0.0922777 -0.0354838 
-0.964699 -0.13128 -0.0382064 
-0.99809 -0.117735 -0.117431 
-0.99001 -0.106157 -0.0744326 
-0.985552 -0.074807 -0.105369 
-0.736588 -0.00206694 -0.649704 
-0.817827 -0.000683233 -0.556295 
-0.768693 -0.110048 -0.600063 
-0.81894 -0.0568335 -0.596978 
-0.76651 -0.0567371 -0.632029 
-0.854625 -0.269418 -0.450645 
-0.821345 -0.274085 -0.504514 
-0.812256 -0.318742 -0.455214 
-0.916415 0.000289291 -0.339749 
-0.885862 -4.99998e-005 -0.455688 
-0.904317 -0.0531425 -0.430293 
-0.894434 -0.101973 -0.390771 
-0.904957 -0.0553317 -0.371456 
-0.807093 -0.219785 -0.537816 
-0.793241 -0.168769 -0.570852 
-0.91946 -0.154961 -0.426588 
-0.865309 -0.212284 -0.432688 
-0.843245 -0.054894 -0.534684 
-0.875261 -0.0536147 -0.482578 
-0.84958 -0.162599 -0.459906 
-0.875712 -0.111592 -0.510553 
-0.847272 -0.166272 -0.531 
-0.743801 -0.657467 -0.000115739 
-0.823744 -0.558394 0.00145094 
-0.818782 -0.593591 -0.0569523 
-0.785708 -0.606816 -0.111867 
-0.779061 -0.644652 -0.0535607 
-0.932646 -0.350977 -0.000763789 
-0.899437 -0.461093 -0.00144298 
-0.924957 -0.404445 -0.104379 
-0.896604 -0.426626 -0.0520303 
-0.90139 -0.364756 -0.0529929 
-0.797167 -0.489838 -0.273626 
-0.863164 -0.458182 -0.271019 
-0.816174 -0.453174 -0.320919 
-0.899793 -0.494593 -0.0574634 
-0.846992 -0.538633 -0.0549741 
-0.87345 -0.434409 -0.21184 
-0.872381 -0.40643 -0.150814 
-0.792289 -0.569086 -0.162639 
-0.828008 -0.548362 -0.222301 
-0.859433 -0.469085 -0.157798 
-0.809323 -0.516052 -0.157737 
-0.853927 -0.502631 -0.107653 
-0.949231 -0.050283 -0.32567 
-0.954913 -0.0479314 -0.271368 
-0.902689 -0.1566 -0.360519 
-0.96332 -0.132496 -0.208486 
-0.945291 -0.148407 -0.313181 
-0.978472 -0.149137 -0.265381 
-0.969811 -0.101518 -0.305361 
-0.83978 -0.424094 -0.383751 
-0.8379 -0.378475 -0.425266 
-0.892873 -0.399401 -0.262043 
-0.860751 -0.262415 -0.387171 
-0.876024 -0.351866 -0.306616 
-0.894566 -0.310495 -0.359032 
-0.854502 -0.363087 -0.362671 
-0.977175 -0.275544 -0.0438791 
-0.96453 -0.331164 -0.0478642 
-0.967973 -0.209811 -0.134333 
-0.911552 -0.356435 -0.151601 
-0.974582 -0.26161 -0.140472 
-0.930863 -0.306994 -0.146593 
-0.960445 -0.294224 -0.094394 
-0.889181 -0.249464 -0.336675 
-0.918852 -0.197869 -0.323921 
-0.948718 -0.335137 -0.206585 
-0.924274 -0.346933 -0.262458 
-0.979653 -0.189792 -0.222926 
-0.979514 -0.231109 -0.18268 
-0.933864 -0.285927 -0.246084 
-0.929424 -0.225002 -0.231873 
-0.922466 -0.243511 -0.286104 
-0.0557778 -0.722413 -0.677451 
-0.0596134 -0.694362 -0.737417 
-0.167357 -0.758094 -0.623128 
-0.172222 -0.641873 -0.778194 
-0.170196 -0.724674 -0.678787 
-0.169654 -0.675203 -0.720196 
-0.112925 -0.706705 -0.70612 
-0.360395 -0.7747 -0.467352 
-0.273257 -0.77565 -0.548902 
-0.385928 -0.71415 -0.575594 
-0.328997 -0.743173 -0.561269 
-0.3921 -0.78188 -0.533508 
-0.386019 -0.475972 -0.804467 
-0.276229 -0.552961 -0.779661 
-0.334466 -0.57059 -0.754584 
-0.386801 -0.575392 -0.714573 
-0.378922 -0.517652 -0.746535 
-0.282979 -0.758235 -0.614284 
-0.233478 -0.753273 -0.655106 
-0.38318 -0.616953 -0.661263 
-0.389854 -0.673405 -0.626833 
-0.218773 -0.627163 -0.717621 
-0.275418 -0.599845 -0.734194 
-0.346485 -0.672944 -0.682165 
-0.276937 -0.645066 -0.688267 
-0.287599 -0.711184 -0.668849 
-0.729452 -0.684963 -0.056589 
-0.698068 -0.750754 -0.0617304 
-0.74589 -0.617039 -0.161755 
-0.635188 -0.77366 -0.168965 
-0.73577 -0.687857 -0.177547 
-0.670044 -0.715524 -0.167313 
-0.688869 -0.67967 -0.104462 
-0.775006 -0.462196 -0.369875 
-0.766167 -0.546035 -0.273414 
-0.729699 -0.589514 -0.394318 
-0.735236 -0.547997 -0.334689 
-0.742192 -0.521382 -0.380121 
-0.471409 -0.780218 -0.374263 
-0.570677 -0.800531 -0.280824 
-0.567387 -0.751095 -0.332102 
-0.571479 -0.708932 -0.382709 
-0.525807 -0.756314 -0.384027 
-0.751448 -0.608753 -0.283257 
-0.758099 -0.652028 -0.225586 
-0.617668 -0.658923 -0.382975 
-0.67417 -0.627554 -0.390378 
-0.666563 -0.746392 -0.230061 
-0.599103 -0.737533 -0.276831 
-0.684659 -0.677027 -0.341895 
-0.637713 -0.682027 -0.282658 
-0.69913 -0.652698 -0.280952 
-0.688656 -0.0569478 -0.73556 
-0.731935 -0.0560658 -0.686433 
-0.638176 -0.173727 -0.773779 
-0.756008 -0.16837 -0.621753 
-0.686953 -0.17252 -0.73006 
-0.724506 -0.169206 -0.677556 
-0.704009 -0.113204 -0.704538 
-0.475836 -0.380612 -0.800587 
-0.556607 -0.278081 -0.785005 
-0.566141 -0.373403 -0.69931 
-0.562828 -0.328642 -0.742828 
-0.52751 -0.386037 -0.759021 
-0.772912 -0.378534 -0.456353 
-0.785959 -0.279709 -0.557501 
-0.73144 -0.329411 -0.560276 
-0.698365 -0.374519 -0.563662 
-0.767326 -0.389359 -0.529707 
-0.594403 -0.273356 -0.725531 
-0.635423 -0.219958 -0.724461 
-0.665811 -0.384903 -0.622704 
-0.621135 -0.38431 -0.662492 
-0.734121 -0.225057 -0.643495 
-0.737344 -0.273732 -0.601461 
-0.672265 -0.340667 -0.673738 
-0.717534 -0.285892 -0.668334 
-0.659437 -0.282512 -0.709837 
-0.471616 -0.735593 -0.428157 
-0.427402 -0.743075 -0.477234 
-0.589234 -0.685863 -0.445472 
-0.45163 -0.697052 -0.600442 
-0.544389 -0.688409 -0.495369 
-0.482141 -0.66129 -0.526707 
-0.492376 -0.732838 -0.493983 
-0.736623 -0.427724 -0.474307 
-0.752362 -0.479411 -0.434156 
-0.672467 -0.439183 -0.57839 
-0.67601 -0.581811 -0.439509 
-0.702656 -0.504409 -0.554706 
-0.685905 -0.544013 -0.494242 
-0.740918 -0.495326 -0.494771 
-0.427316 -0.468121 -0.746129 
-0.472785 -0.42802 -0.750653 
-0.450183 -0.60009 -0.695578 
-0.592046 -0.447046 -0.694549 
-0.499423 -0.547744 -0.692336 
-0.55227 -0.499328 -0.696583 
-0.484476 -0.483375 -0.710903 
-0.630591 -0.582776 -0.490126 
-0.569419 -0.621283 -0.484984 
-0.596159 -0.498733 -0.642427 
-0.642802 -0.498536 -0.596677 
-0.485303 -0.6267 -0.583821 
-0.500698 -0.59959 -0.644146 
-0.586299 -0.537102 -0.586073 
-0.534625 -0.587169 -0.585405 
-0.579741 -0.580069 -0.541317 
0.0197324 -0.00067402 -0.995848 
0.000250027 -0.0172197 -1.00092 
0.0799471 -0.00468085 -1.01676 
7.23715e-006 -0.077646 -0.995427 
0.0586964 -0.0300786 -0.969936 
0.035598 -0.0536096 -0.971015 
0.0195034 -0.0288717 -1.01736 
0.246379 0.00102017 -0.950371 
0.161525 0.00301809 -1.01075 
0.203337 -0.0872157 -0.995042 
0.172637 -0.0414702 -0.9717 
0.217407 -0.045467 -0.94737 
0.002077 -0.248287 -0.951893 
0.00020882 -0.158207 -0.989211 
0.0421393 -0.178216 -0.986598 
0.0859167 -0.195275 -0.972793 
0.0453724 -0.225057 -0.97709 
0.13659 -0.0389543 -1.00379 
0.0960437 -0.0333889 -0.972097 
0.127956 -0.157029 -0.955263 
0.165231 -0.129503 -0.991095 
0.0325527 -0.0933649 -0.977011 
0.0388302 -0.133598 -0.989517 
0.116107 -0.121248 -1.00933 
0.0784482 -0.104776 -0.971468 
0.10572 -0.0743545 -0.98919 
0.673728 0.00299394 -0.760621 
0.565804 -0.00142475 -0.833222 
0.618789 -0.113779 -0.799479 
0.596366 -0.0582502 -0.828401 
0.643563 -0.0541398 -0.776175 
0.448613 -0.266944 -0.849635 
0.499302 -0.273267 -0.81279 
0.46875 -0.330026 -0.842878 
0.34723 -0.0021613 -0.914574 
0.457628 -1.91564e-005 -0.890099 
0.425804 -0.0519622 -0.894894 
0.404085 -0.104325 -0.924387 
0.383467 -0.0483158 -0.944212 
0.549785 -0.22897 -0.833708 
0.586396 -0.170217 -0.819511 
0.417109 -0.157107 -0.894172 
0.437956 -0.213754 -0.881056 
0.544079 -0.058018 -0.860637 
0.48142 -0.053543 -0.872776 
0.480746 -0.16672 -0.885929 
0.504033 -0.108487 -0.855527 
0.525992 -0.165021 -0.839875 
0.000401389 -0.664816 -0.755032 
-0.00165707 -0.550127 -0.808269 
0.0553951 -0.594144 -0.817045 
0.1089 -0.59813 -0.769418 
0.0647986 -0.648343 -0.783712 
0.000863144 -0.33771 -0.913014 
0.00321538 -0.455541 -0.869745 
0.103061 -0.401978 -0.919758 
0.0596543 -0.439315 -0.923217 
0.054001 -0.374135 -0.908165 
0.266159 -0.492213 -0.800475 
0.271608 -0.438484 -0.838314 
0.32825 -0.470064 -0.842577 
0.0549582 -0.475077 -0.866413 
0.0516075 -0.528618 -0.826796 
0.212775 -0.43578 -0.879174 
0.165706 -0.424817 -0.915406 
0.168406 -0.563437 -0.782608 
0.212907 -0.533176 -0.792536 
0.161581 -0.465242 -0.857862 
0.166667 -0.526841 -0.84048 
0.111715 -0.510394 -0.875139 
0.321217 -0.0476853 -0.933284 
0.273105 -0.047232 -0.960373 
0.369984 -0.152969 -0.932099 
0.222363 -0.138192 -0.988881 
0.317722 -0.150441 -0.96179 
0.248408 -0.139522 -0.934076 
0.293671 -0.0960654 -0.952123 
0.372949 -0.420771 -0.831521 
0.409264 -0.362139 -0.808505 
0.261871 -0.398967 -0.889406 
0.396585 -0.262809 -0.883647 
0.301714 -0.352206 -0.864176 
0.353737 -0.300612 -0.863175 
0.360386 -0.359674 -0.845064 
0.0503212 -0.265055 -0.93547 
0.0465873 -0.320496 -0.932871 
0.132315 -0.210013 -0.973633 
0.153639 -0.360502 -0.90524 
0.140554 -0.25854 -0.952033 
0.14635 -0.302453 -0.913475 
0.0968102 -0.303762 -0.966864 
0.347959 -0.258966 -0.923679 
0.326145 -0.198982 -0.91738 
0.191761 -0.316134 -0.90448 
0.267709 -0.345487 -0.923957 
0.216475 -0.181766 -0.946837 
0.179947 -0.219801 -0.947388 
0.249364 -0.288038 -0.933963 
0.239997 -0.233655 -0.968643 
0.299183 -0.245205 -0.945597 
1.01011 -0.017159 -0.000451331 
0.98231 0.00558861 -0.0203663 
1.0044 -0.0758131 -0.00037897 
0.991958 -0.000214503 -0.0773137 
1.01271 -0.0593592 -0.0281791 
0.972102 -0.0334404 -0.0577975 
0.985477 -0.0245836 -0.0272948 
0.995805 -0.251422 0.0039515 
1.01421 -0.158783 0.00251334 
0.974715 -0.195178 -0.0866014 
1.00769 -0.186901 -0.044446 
0.996932 -0.235305 -0.0477002 
0.983146 0.0018216 -0.254559 
0.983502 0.000454249 -0.156884 
0.995402 -0.0420564 -0.179707 
0.960287 -0.0862014 -0.193034 
0.966649 -0.0429457 -0.223025 
0.982367 -0.132133 -0.0383923 
0.975379 -0.087614 -0.0359293 
0.963695 -0.124624 -0.160428 
0.996602 -0.161072 -0.126413 
1.00361 -0.0356717 -0.093339 
0.986525 -0.0386878 -0.132965 
1.01092 -0.1206 -0.117409 
0.975095 -0.077641 -0.103365 
0.968706 -0.106599 -0.073223 
0.769896 -0.678816 -0.0043956 
0.802603 -0.548343 -0.000878471 
0.770435 -0.59069 -0.112027 
0.814647 -0.592999 -0.0569198 
0.766916 -0.6327 -0.0551615 
0.843551 -0.444865 -0.265904 
0.821085 -0.504031 -0.273584 
0.819894 -0.459199 -0.322539 
0.956078 -0.363279 -0.0044479 
0.900965 -0.463647 -0.00244505 
0.89066 -0.425114 -0.0536001 
0.900996 -0.395332 -0.103798 
0.919664 -0.373448 -0.048348 
0.81875 -0.544773 -0.222471 
0.798017 -0.573812 -0.165969 
0.914729 -0.426542 -0.158353 
0.861861 -0.427846 -0.205831 
0.829035 -0.52635 -0.05794 
0.861223 -0.473254 -0.0557628 
0.872133 -0.475084 -0.163334 
0.836759 -0.486569 -0.115006 
0.827693 -0.519328 -0.162809 
0.764469 0.000334259 -0.672109 
0.805423 0.00682531 -0.55037 
0.78914 -0.0568452 -0.568933 
0.803898 -0.110572 -0.612952 
0.785619 -0.0656841 -0.640358 
0.913239 -0.00569419 -0.343695 
0.91112 0.000236701 -0.471322 
0.900174 -0.102596 -0.393252 
0.893218 -0.0531264 -0.426314 
0.909474 -0.0553965 -0.370296 
0.842503 -0.280975 -0.516155 
0.871338 -0.280987 -0.459003 
0.820808 -0.320162 -0.461453 
0.859876 -0.0604273 -0.475718 
0.859381 -0.0580722 -0.54068 
0.89667 -0.219915 -0.450163 
0.87752 -0.157143 -0.409568 
0.816596 -0.169892 -0.586065 
0.829556 -0.227804 -0.551567 
0.877497 -0.165029 -0.475466 
0.85742 -0.164899 -0.538434 
0.856415 -0.108819 -0.504225 
0.950871 -0.326568 -0.0511358 
0.956412 -0.271298 -0.0456507 
0.945243 -0.367749 -0.152349 
0.944266 -0.207218 -0.128385 
0.91341 -0.302524 -0.143394 
0.963971 -0.260393 -0.143444 
0.948093 -0.290899 -0.0951384 
0.811487 -0.363319 -0.410731 
0.831176 -0.420203 -0.374872 
0.883907 -0.263986 -0.396103 
0.860363 -0.385226 -0.255809 
0.898009 -0.312639 -0.361679 
0.896113 -0.36051 -0.309532 
0.86839 -0.36863 -0.372607 
0.942998 -0.0456439 -0.267377 
0.938082 -0.0497277 -0.323122 
0.99056 -0.133373 -0.211815 
0.924232 -0.155313 -0.366905 
0.956262 -0.141403 -0.260076 
0.939814 -0.147455 -0.311565 
0.93968 -0.0970198 -0.290966 
0.882596 -0.333259 -0.247051 
0.918192 -0.324731 -0.198437 
0.904953 -0.197447 -0.325194 
0.904019 -0.253725 -0.340747 
0.949755 -0.223534 -0.182505 
0.979371 -0.187096 -0.225568 
0.921136 -0.245415 -0.285455 
0.955965 -0.237436 -0.237527 
0.941479 -0.295823 -0.249963 
-0.00877585 -0.987364 -0.0121812 
0.020687 -1.02649 0.00569889 
0.000760073 -1.00701 -0.0776161 
0.0819035 -0.976037 0.000261923 
0.0326647 -1.01508 -0.0562184 
0.0535136 -1.01217 -0.0321611 
0.0277955 -0.993432 -0.023923 
2.76851e-005 -0.97959 -0.253013 
0.00115962 -0.96965 -0.158065 
0.0867428 -0.973258 -0.193366 
0.0439814 -0.96985 -0.174764 
0.0429951 -0.998399 -0.22551 
0.247598 -0.963022 -0.00116773 
0.158223 -0.988295 -7.3776e-005 
0.181226 -1.01134 -0.0446385 
0.195008 -0.981968 -0.0877386 
0.230166 -0.98788 -0.0442057 
0.0415408 -0.970222 -0.132219 
0.035468 -1.00514 -0.096856 
0.162263 -0.983451 -0.127049 
0.123921 -0.970127 -0.160655 
0.092693 -1.02221 -0.0364441 
0.129769 -0.967332 -0.0392828 
0.119602 -1.01143 -0.117628 
0.105513 -0.996871 -0.0742681 
0.0705617 -1.01111 -0.105948 
0.000182352 -0.753093 -0.663903 
-0.000643581 -0.815476 -0.556583 
0.109414 -0.769599 -0.592434 
0.0496424 -0.792988 -0.573445 
0.0562818 -0.746266 -0.624153 
0.269623 -0.870151 -0.459995 
0.284126 -0.835368 -0.519441 
0.310516 -0.809004 -0.4549 
-5.21686e-006 -0.938829 -0.35333 
2.51879e-005 -0.88966 -0.45723 
0.0518249 -0.888456 -0.423259 
0.103813 -0.918081 -0.400323 
0.050556 -0.910824 -0.367484 
0.218805 -0.803627 -0.533892 
0.166173 -0.816676 -0.591081 
0.15668 -0.88952 -0.414336 
0.219808 -0.892452 -0.447346 
0.0579171 -0.825488 -0.524622 
0.0548087 -0.881702 -0.486211 
0.158114 -0.850667 -0.462275 
0.105735 -0.847048 -0.499663 
0.162566 -0.817222 -0.51597 
0.666798 -0.755994 0.000678875 
0.558382 -0.822306 0.000374706 
0.569172 -0.786883 -0.053353 
0.606633 -0.785139 -0.112174 
0.637136 -0.77287 -0.0573351 
0.344889 -0.910066 0.00251646 
0.446875 -0.870399 -0.00155905 
0.385654 -0.886812 -0.101851 
0.425937 -0.895826 -0.0504253 
0.387055 -0.942311 -0.0519253 
0.508302 -0.827474 -0.27512 
0.452371 -0.858162 -0.270118 
0.463557 -0.827177 -0.324886 
0.477222 -0.861442 -0.0523406 
0.537706 -0.851476 -0.0573643 
0.436362 -0.878477 -0.212699 
0.413683 -0.886921 -0.157959 
0.584964 -0.810681 -0.170995 
0.528519 -0.794274 -0.214148 
0.478068 -0.88177 -0.161761 
0.538388 -0.849849 -0.172412 
0.50096 -0.840516 -0.108955 
0.0465887 -0.93121 -0.319188 
0.0524951 -0.983642 -0.284412 
0.152281 -0.939556 -0.374267 
0.133101 -0.94582 -0.207906 
0.147351 -0.93769 -0.310911 
0.140792 -0.967616 -0.261359 
0.0911271 -0.96891 -0.298478 
0.418428 -0.827019 -0.372275 
0.381156 -0.848029 -0.428239 
0.395118 -0.879953 -0.261345 
0.266401 -0.894765 -0.399018 
0.348233 -0.866666 -0.304129 
0.30144 -0.861679 -0.349356 
0.372016 -0.882188 -0.365464 
0.263753 -0.938219 -0.0501119 
0.32846 -0.972803 -0.0507282 
0.212531 -0.986459 -0.139899 
0.374393 -0.937902 -0.155848 
0.249966 -0.939557 -0.13665 
0.311602 -0.94332 -0.148808 
0.285843 -0.936114 -0.100702 
0.241215 -0.884503 -0.335327 
0.208199 -0.949133 -0.335685 
0.324915 -0.90996 -0.197083 
0.339252 -0.898695 -0.251939 
0.177142 -0.931491 -0.219075 
0.223099 -0.95718 -0.183543 
0.29323 -0.940706 -0.244753 
0.232988 -0.929077 -0.235511 
0.249971 -0.934119 -0.289611 
0.716649 -0.0574101 -0.671335 
0.662116 -0.0557678 -0.712009 
0.776496 -0.169166 -0.644501 
0.643338 -0.169626 -0.774675 
0.728148 -0.173775 -0.685954 
0.673934 -0.169371 -0.719152 
0.681859 -0.112298 -0.690359 
0.784746 -0.375724 -0.469323 
0.768253 -0.271319 -0.541175 
0.719155 -0.389303 -0.579471 
0.762742 -0.339137 -0.578002 
0.769549 -0.388974 -0.531616 
0.478582 -0.383142 -0.804907 
0.550865 -0.274334 -0.777018 
0.577116 -0.336712 -0.763938 
0.572243 -0.385843 -0.711703 
0.525214 -0.384291 -0.756096 
0.74181 -0.278167 -0.605741 
0.739467 -0.230227 -0.650155 
0.622389 -0.383863 -0.666435 
0.686876 -0.396932 -0.638677 
0.630738 -0.216763 -0.722715 
0.610845 -0.282912 -0.750355 
0.655307 -0.333251 -0.657853 
0.667669 -0.287073 -0.712789 
0.715434 -0.290501 -0.666054 
0.683606 -0.72841 -0.056579 
0.73013 -0.684958 -0.0570196 
0.626317 -0.761678 -0.16871 
0.769785 -0.631563 -0.171687 
0.660113 -0.703263 -0.167956 
0.733925 -0.691121 -0.172242 
0.70978 -0.70955 -0.11418 
0.475132 -0.797558 -0.381031 
0.559337 -0.787642 -0.277984 
0.565209 -0.702192 -0.37821 
0.56766 -0.751822 -0.33299 
0.533137 -0.766679 -0.390698 
0.785897 -0.468628 -0.375422 
0.799042 -0.567223 -0.282701 
0.764508 -0.580345 -0.34294 
0.711409 -0.57123 -0.385952 
0.772035 -0.532396 -0.388789 
0.595423 -0.732145 -0.276316 
0.644797 -0.738427 -0.226878 
0.657702 -0.611681 -0.37492 
0.62146 -0.653894 -0.375386 
0.73457 -0.642666 -0.225957 
0.753923 -0.619718 -0.282206 
0.652417 -0.652631 -0.330222 
0.698817 -0.652455 -0.278731 
0.670383 -0.719537 -0.295948 
0.0563353 -0.699261 -0.741229 
0.0570346 -0.741495 -0.69075 
0.168805 -0.628762 -0.765905 
0.170256 -0.766619 -0.631873 
0.168574 -0.668355 -0.713491 
0.168845 -0.71748 -0.671906 
0.114531 -0.705537 -0.707392 
0.394887 -0.481596 -0.812747 
0.277053 -0.552557 -0.774664 
0.378367 -0.56309 -0.699909 
0.325808 -0.553061 -0.730803 
0.392366 -0.535545 -0.7657 
0.387043 -0.810733 -0.483613 
0.260819 -0.768039 -0.540377 
0.336768 -0.756629 -0.574196 
0.392189 -0.728616 -0.589055 
0.38817 -0.762664 -0.531243 
0.289494 -0.612687 -0.755463 
0.218558 -0.621849 -0.714109 
0.383646 -0.667379 -0.618099 
0.397083 -0.63439 -0.687116 
0.22538 -0.733449 -0.642381 
0.282663 -0.756214 -0.61323 
0.350065 -0.685489 -0.68056 
0.281863 -0.704138 -0.658105 
0.286187 -0.671643 -0.71846 
0.761414 -0.482247 -0.435044 
0.781689 -0.443861 -0.489911 
0.685778 -0.597516 -0.443779 
0.690714 -0.458196 -0.597843 
0.670292 -0.528908 -0.478713 
0.676434 -0.483932 -0.536662 
0.718275 -0.482142 -0.484361 
0.445865 -0.77188 -0.489636 
0.491748 -0.775881 -0.445234 
0.444324 -0.682089 -0.587168 
0.58074 -0.673196 -0.442005 
0.479007 -0.663714 -0.527623 
0.549817 -0.694045 -0.503446 
0.49017 -0.725716 -0.492112 
0.468599 -0.425546 -0.747945 
0.419992 -0.46403 -0.746215 
0.574439 -0.440102 -0.670609 
0.447637 -0.598236 -0.70306 
0.540075 -0.492098 -0.681351 
0.498188 -0.545741 -0.689434 
0.494094 -0.491762 -0.732742 
0.599392 -0.646208 -0.505298 
0.636568 -0.589896 -0.493948 
0.482981 -0.575215 -0.623647 
0.512744 -0.652762 -0.602096 
0.639738 -0.496473 -0.592085 
0.584595 -0.48642 -0.629982 
0.552346 -0.590014 -0.590636 
0.602707 -0.549781 -0.602387 
0.585607 -0.58701 -0.537979 
3 0 2139 1386 
3 527 1028 2139 
3 342 1386 1028 
3 2139 1028 1386 
3 129 1036 2141 
3 260 1026 1036 
3 527 2141 1026 
3 1036 1026 2141 
3 84 1387 1039 
3 342 1027 1387 
3 260 1039 1027 
3 1387 1027 1039 
3 527 1026 1028 
3 260 1027 1026 
3 342 1028 1027 
3 1026 1027 1028 
3 32 1081 2150 
3 268 1031 1081 
3 529 2150 1031 
3 1081 1031 2150 
3 68 1038 1083 
3 258 1029 1038 
3 268 1083 1029 
3 1038 1029 1083 
3 129 2151 1035 
3 529 1030 2151 
3 258 1035 1030 
3 2151 1030 1035 
3 268 1029 1031 
3 258 1030 1029 
3 529 1031 1030 
3 1029 1030 1031 
3 21 1391 1094 
3 343 1034 1391 
3 271 1094 1034 
3 1391 1034 1094 
3 84 1040 1392 
3 259 1032 1040 
3 343 1392 1032 
3 1040 1032 1392 
3 68 1096 1037 
3 271 1033 1096 
3 259 1037 1033 
3 1096 1033 1037 
3 343 1032 1034 
3 259 1033 1032 
3 271 1034 1033 
3 1032 1033 1034 
3 129 1035 1036 
3 258 1043 1035 
3 260 1036 1043 
3 1035 1043 1036 
3 68 1037 1038 
3 259 1041 1037 
3 258 1038 1041 
3 1037 1041 1038 
3 84 1039 1040 
3 260 1042 1039 
3 259 1040 1042 
3 1039 1042 1040 
3 258 1041 1043 
3 259 1042 1041 
3 260 1043 1042 
3 1041 1042 1043 
3 9 1279 2186 
3 313 1046 1279 
3 538 2186 1046 
3 1279 1046 2186 
3 76 1054 1281 
3 263 1044 1054 
3 313 1281 1044 
3 1054 1044 1281 
3 131 2187 1057 
3 538 1045 2187 
3 263 1057 1045 
3 2187 1045 1057 
3 313 1044 1046 
3 263 1045 1044 
3 538 1046 1045 
3 1044 1045 1046 
3 20 1088 1290 
3 270 1049 1088 
3 315 1290 1049 
3 1088 1049 1290 
3 66 1056 1090 
3 261 1047 1056 
3 270 1090 1047 
3 1056 1047 1090 
3 76 1291 1053 
3 315 1048 1291 
3 261 1053 1048 
3 1291 1048 1053 
3 270 1047 1049 
3 261 1048 1047 
3 315 1049 1048 
3 1047 1048 1049 
3 32 2191 1080 
3 539 1052 2191 
3 267 1080 1052 
3 2191 1052 1080 
3 131 1058 2192 
3 262 1050 1058 
3 539 2192 1050 
3 1058 1050 2192 
3 66 1082 1055 
3 267 1051 1082 
3 262 1055 1051 
3 1082 1051 1055 
3 539 1050 1052 
3 262 1051 1050 
3 267 1052 1051 
3 1050 1051 1052 
3 76 1053 1054 
3 261 1061 1053 
3 263 1054 1061 
3 1053 1061 1054 
3 66 1055 1056 
3 262 1059 1055 
3 261 1056 1059 
3 1055 1059 1056 
3 131 1057 1058 
3 263 1060 1057 
3 262 1058 1060 
3 1057 1060 1058 
3 261 1059 1061 
3 262 1060 1059 
3 263 1061 1060 
3 1059 1060 1061 
3 6 1408 1330 
3 347 1064 1408 
3 326 1330 1064 
3 1408 1064 1330 
3 85 1072 1409 
3 266 1062 1072 
3 347 1409 1062 
3 1072 1062 1409 
3 79 1332 1075 
3 326 1063 1332 
3 266 1075 1063 
3 1332 1063 1075 
3 347 1062 1064 
3 266 1063 1062 
3 326 1064 1063 
3 1062 1063 1064 
3 21 1095 1416 
3 272 1067 1095 
3 348 1416 1067 
3 1095 1067 1416 
3 67 1074 1097 
3 264 1065 1074 
3 272 1097 1065 
3 1074 1065 1097 
3 85 1417 1071 
3 348 1066 1417 
3 264 1071 1066 
3 1417 1066 1071 
3 272 1065 1067 
3 264 1066 1065 
3 348 1067 1066 
3 1065 1066 1067 
3 20 1337 1087 
3 328 1070 1337 
3 269 1087 1070 
3 1337 1070 1087 
3 79 1076 1338 
3 265 1068 1076 
3 328 1338 1068 
3 1076 1068 1338 
3 67 1089 1073 
3 269 1069 1089 
3 265 1073 1069 
3 1089 1069 1073 
3 328 1068 1070 
3 265 1069 1068 
3 269 1070 1069 
3 1068 1069 1070 
3 85 1071 1072 
3 264 1079 1071 
3 266 1072 1079 
3 1071 1079 1072 
3 67 1073 1074 
3 265 1077 1073 
3 264 1074 1077 
3 1073 1077 1074 
3 79 1075 1076 
3 266 1078 1075 
3 265 1076 1078 
3 1075 1078 1076 
3 264 1077 1079 
3 265 1078 1077 
3 266 1079 1078 
3 1077 1078 1079 
3 32 1080 1081 
3 267 1086 1080 
3 268 1081 1086 
3 1080 1086 1081 
3 66 1102 1082 
3 275 1084 1102 
3 267 1082 1084 
3 1102 1084 1082 
3 68 1083 1105 
3 268 1085 1083 
3 275 1105 1085 
3 1083 1085 1105 
3 267 1084 1086 
3 275 1085 1084 
3 268 1086 1085 
3 1084 1085 1086 
3 20 1087 1088 
3 269 1093 1087 
3 270 1088 1093 
3 1087 1093 1088 
3 67 1104 1089 
3 273 1091 1104 
3 269 1089 1091 
3 1104 1091 1089 
3 66 1090 1101 
3 270 1092 1090 
3 273 1101 1092 
3 1090 1092 1101 
3 269 1091 1093 
3 273 1092 1091 
3 270 1093 1092 
3 1091 1092 1093 
3 21 1094 1095 
3 271 1100 1094 
3 272 1095 1100 
3 1094 1100 1095 
3 68 1106 1096 
3 274 1098 1106 
3 271 1096 1098 
3 1106 1098 1096 
3 67 1097 1103 
3 272 1099 1097 
3 274 1103 1099 
3 1097 1099 1103 
3 271 1098 1100 
3 274 1099 1098 
3 272 1100 1099 
3 1098 1099 1100 
3 66 1101 1102 
3 273 1109 1101 
3 275 1102 1109 
3 1101 1109 1102 
3 67 1103 1104 
3 274 1107 1103 
3 273 1104 1107 
3 1103 1107 1104 
3 68 1105 1106 
3 275 1108 1105 
3 274 1106 1108 
3 1105 1108 1106 
3 273 1107 1109 
3 274 1108 1107 
3 275 1109 1108 
3 1107 1108 1109 
3 5 2706 2330 
3 666 1112 2706 
3 574 2330 1112 
3 2706 1112 2330 
3 162 1120 2707 
3 278 1110 1120 
3 666 2707 1110 
3 1120 1110 2707 
3 140 2331 1123 
3 574 1111 2331 
3 278 1123 1111 
3 2331 1111 1123 
3 666 1110 1112 
3 278 1111 1110 
3 574 1112 1111 
3 1110 1111 1112 
3 39 1165 2714 
3 286 1115 1165 
3 667 2714 1115 
3 1165 1115 2714 
3 71 1122 1167 
3 276 1113 1122 
3 286 1167 1113 
3 1122 1113 1167 
3 162 2715 1119 
3 667 1114 2715 
3 276 1119 1114 
3 2715 1114 1119 
3 286 1113 1115 
3 276 1114 1113 
3 667 1115 1114 
3 1113 1114 1115 
3 34 2335 1178 
3 575 1118 2335 
3 289 1178 1118 
3 2335 1118 1178 
3 140 1124 2336 
3 277 1116 1124 
3 575 2336 1116 
3 1124 1116 2336 
3 71 1180 1121 
3 289 1117 1180 
3 277 1121 1117 
3 1180 1117 1121 
3 575 1116 1118 
3 277 1117 1116 
3 289 1118 1117 
3 1116 1117 1118 
3 162 1119 1120 
3 276 1127 1119 
3 278 1120 1127 
3 1119 1127 1120 
3 71 1121 1122 
3 277 1125 1121 
3 276 1122 1125 
3 1121 1125 1122 
3 140 1123 1124 
3 278 1126 1123 
3 277 1124 1126 
3 1123 1126 1124 
3 276 1125 1127 
3 277 1126 1125 
3 278 1127 1126 
3 1125 1126 1127 
3 10 1305 2746 
3 320 1130 1305 
3 674 2746 1130 
3 1305 1130 2746 
3 78 1138 1307 
3 281 1128 1138 
3 320 1307 1128 
3 1138 1128 1307 
3 163 2747 1141 
3 674 1129 2747 
3 281 1141 1129 
3 2747 1129 1141 
3 320 1128 1130 
3 281 1129 1128 
3 674 1130 1129 
3 1128 1129 1130 
3 18 1172 1316 
3 288 1133 1172 
3 322 1316 1133 
3 1172 1133 1316 
3 69 1140 1174 
3 279 1131 1140 
3 288 1174 1131 
3 1140 1131 1174 
3 78 1317 1137 
3 322 1132 1317 
3 279 1137 1132 
3 1317 1132 1137 
3 288 1131 1133 
3 279 1132 1131 
3 322 1133 1132 
3 1131 1132 1133 
3 39 2751 1164 
3 675 1136 2751 
3 285 1164 1136 
3 2751 1136 1164 
3 163 1142 2752 
3 280 1134 1142 
3 675 2752 1134 
3 1142 1134 2752 
3 69 1166 1139 
3 285 1135 1166 
3 280 1139 1135 
3 1166 1135 1139 
3 675 1134 1136 
3 280 1135 1134 
3 285 1136 1135 
3 1134 1135 1136 
3 78 1137 1138 
3 279 1145 1137 
3 281 1138 1145 
3 1137 1145 1138 
3 69 1139 1140 
3 280 1143 1139 
3 279 1140 1143 
3 1139 1143 1140 
3 163 1141 1142 
3 281 1144 1141 
3 280 1142 1144 
3 1141 1144 1142 
3 279 1143 1145 
3 280 1144 1143 
3 281 1145 1144 
3 1143 1144 1145 
3 9 2352 1278 
3 579 1148 2352 
3 312 1278 1148 
3 2352 1148 1278 
3 141 1156 2353 
3 284 1146 1156 
3 579 2353 1146 
3 1156 1146 2353 
3 75 1280 1159 
3 312 1147 1280 
3 284 1159 1147 
3 1280 1147 1159 
3 579 1146 1148 
3 284 1147 1146 
3 312 1148 1147 
3 1146 1147 1148 
3 34 1179 2360 
3 290 1151 1179 
3 580 2360 1151 
3 1179 1151 2360 
3 70 1158 1181 
3 282 1149 1158 
3 290 1181 1149 
3 1158 1149 1181 
3 141 2361 1155 
3 580 1150 2361 
3 282 1155 1150 
3 2361 1150 1155 
3 290 1149 1151 
3 282 1150 1149 
3 580 1151 1150 
3 1149 1150 1151 
3 18 1285 1171 
3 314 1154 1285 
3 287 1171 1154 
3 1285 1154 1171 
3 75 1160 1286 
3 283 1152 1160 
3 314 1286 1152 
3 1160 1152 1286 
3 70 1173 1157 
3 287 1153 1173 
3 283 1157 1153 
3 1173 1153 1157 
3 314 1152 1154 
3 283 1153 1152 
3 287 1154 1153 
3 1152 1153 1154 
3 141 1155 1156 
3 282 1163 1155 
3 284 1156 1163 
3 1155 1163 1156 
3 70 1157 1158 
3 283 1161 1157 
3 282 1158 1161 
3 1157 1161 1158 
3 75 1159 1160 
3 284 1162 1159 
3 283 1160 1162 
3 1159 1162 1160 
3 282 1161 1163 
3 283 1162 1161 
3 284 1163 1162 
3 1161 1162 1163 
3 39 1164 1165 
3 285 1170 1164 
3 286 1165 1170 
3 1164 1170 1165 
3 69 1186 1166 
3 293 1168 1186 
3 285 1166 1168 
3 1186 1168 1166 
3 71 1167 1189 
3 286 1169 1167 
3 293 1189 1169 
3 1167 1169 1189 
3 285 1168 1170 
3 293 1169 1168 
3 286 1170 1169 
3 1168 1169 1170 
3 18 1171 1172 
3 287 1177 1171 
3 288 1172 1177 
3 1171 1177 1172 
3 70 1188 1173 
3 291 1175 1188 
3 287 1173 1175 
3 1188 1175 1173 
3 69 1174 1185 
3 288 1176 1174 
3 291 1185 1176 
3 1174 1176 1185 
3 287 1175 1177 
3 291 1176 1175 
3 288 1177 1176 
3 1175 1176 1177 
3 34 1178 1179 
3 289 1184 1178 
3 290 1179 1184 
3 1178 1184 1179 
3 71 1190 1180 
3 292 1182 1190 
3 289 1180 1182 
3 1190 1182 1180 
3 70 1181 1187 
3 290 1183 1181 
3 292 1187 1183 
3 1181 1183 1187 
3 289 1182 1184 
3 292 1183 1182 
3 290 1184 1183 
3 1182 1183 1184 
3 69 1185 1186 
3 291 1193 1185 
3 293 1186 1193 
3 1185 1193 1186 
3 70 1187 1188 
3 292 1191 1187 
3 291 1188 1191 
3 1187 1191 1188 
3 71 1189 1190 
3 293 1192 1189 
3 292 1190 1192 
3 1189 1192 1190 
3 291 1191 1193 
3 292 1192 1191 
3 293 1193 1192 
3 1191 1192 1193 
3 2 1478 2614 
3 364 1196 1478 
3 644 2614 1196 
3 1478 1196 2614 
3 89 1204 1479 
3 296 1194 1204 
3 364 1479 1194 
3 1204 1194 1479 
3 157 2615 1207 
3 644 1195 2615 
3 296 1207 1195 
3 2615 1195 1207 
3 364 1194 1196 
3 296 1195 1194 
3 644 1196 1195 
3 1194 1195 1196 
3 22 1249 1486 
3 304 1199 1249 
3 365 1486 1199 
3 1249 1199 1486 
3 74 1206 1251 
3 294 1197 1206 
3 304 1251 1197 
3 1206 1197 1251 
3 89 1487 1203 
3 365 1198 1487 
3 294 1203 1198 
3 1487 1198 1203 
3 304 1197 1199 
3 294 1198 1197 
3 365 1199 1198 
3 1197 1198 1199 
3 38 2619 1262 
3 645 1202 2619 
3 307 1262 1202 
3 2619 1202 1262 
3 157 1208 2620 
3 295 1200 1208 
3 645 2620 1200 
3 1208 1200 2620 
3 74 1264 1205 
3 307 1201 1264 
3 295 1205 1201 
3 1264 1201 1205 
3 645 1200 1202 
3 295 1201 1200 
3 307 1202 1201 
3 1200 1201 1202 
3 89 1203 1204 
3 294 1211 1203 
3 296 1204 1211 
3 1203 1211 1204 
3 74 1205 1206 
3 295 1209 1205 
3 294 1206 1209 
3 1205 1209 1206 
3 157 1207 1208 
3 296 1210 1207 
3 295 1208 1210 
3 1207 1210 1208 
3 294 1209 1211 
3 295 1210 1209 
3 296 1211 1210 
3 1209 1210 1211 
3 6 1331 1518 
3 327 1214 1331 
3 372 1518 1214 
3 1331 1214 1518 
3 80 1222 1333 
3 299 1212 1222 
3 327 1333 1212 
3 1222 1212 1333 
3 90 1519 1225 
3 372 1213 1519 
3 299 1225 1213 
3 1519 1213 1225 
3 327 1212 1214 
3 299 1213 1212 
3 372 1214 1213 
3 1212 1213 1214 
3 19 1256 1342 
3 306 1217 1256 
3 329 1342 1217 
3 1256 1217 1342 
3 72 1224 1258 
3 297 1215 1224 
3 306 1258 1215 
3 1224 1215 1258 
3 80 1343 1221 
3 329 1216 1343 
3 297 1221 1216 
3 1343 1216 1221 
3 306 1215 1217 
3 297 1216 1215 
3 329 1217 1216 
3 1215 1216 1217 
3 22 1523 1248 
3 373 1220 1523 
3 303 1248 1220 
3 1523 1220 1248 
3 90 1226 1524 
3 298 1218 1226 
3 373 1524 1218 
3 1226 1218 1524 
3 72 1250 1223 
3 303 1219 1250 
3 298 1223 1219 
3 1250 1219 1223 
3 373 1218 1220 
3 298 1219 1218 
3 303 1220 1219 
3 1218 1219 1220 
3 80 1221 1222 
3 297 1229 1221 
3 299 1222 1229 
3 1221 1229 1222 
3 72 1223 1224 
3 298 1227 1223 
3 297 1224 1227 
3 1223 1227 1224 
3 90 1225 1226 
3 299 1228 1225 
3 298 1226 1228 
3 1225 1228 1226 
3 297 1227 1229 
3 298 1228 1227 
3 299 1229 1228 
3 1227 1228 1229 
3 10 2636 1304 
3 649 1232 2636 
3 319 1304 1232 
3 2636 1232 1304 
3 158 1240 2637 
3 302 1230 1240 
3 649 2637 1230 
3 1240 1230 2637 
3 77 1306 1243 
3 319 1231 1306 
3 302 1243 1231 
3 1306 1231 1243 
3 649 1230 1232 
3 302 1231 1230 
3 319 1232 1231 
3 1230 1231 1232 
3 38 1263 2644 
3 308 1235 1263 
3 650 2644 1235 
3 1263 1235 2644 
3 73 1242 1265 
3 300 1233 1242 
3 308 1265 1233 
3 1242 1233 1265 
3 158 2645 1239 
3 650 1234 2645 
3 300 1239 1234 
3 2645 1234 1239 
3 308 1233 1235 
3 300 1234 1233 
3 650 1235 1234 
3 1233 1234 1235 
3 19 1311 1255 
3 321 1238 1311 
3 305 1255 1238 
3 1311 1238 1255 
3 77 1244 1312 
3 301 1236 1244 
3 321 1312 1236 
3 1244 1236 1312 
3 73 1257 1241 
3 305 1237 1257 
3 301 1241 1237 
3 1257 1237 1241 
3 321 1236 1238 
3 301 1237 1236 
3 305 1238 1237 
3 1236 1237 1238 
3 158 1239 1240 
3 300 1247 1239 
3 302 1240 1247 
3 1239 1247 1240 
3 73 1241 1242 
3 301 1245 1241 
3 300 1242 1245 
3 1241 1245 1242 
3 77 1243 1244 
3 302 1246 1243 
3 301 1244 1246 
3 1243 1246 1244 
3 300 1245 1247 
3 301 1246 1245 
3 302 1247 1246 
3 1245 1246 1247 
3 22 1248 1249 
3 303 1254 1248 
3 304 1249 1254 
3 1248 1254 1249 
3 72 1270 1250 
3 311 1252 1270 
3 303 1250 1252 
3 1270 1252 1250 
3 74 1251 1273 
3 304 1253 1251 
3 311 1273 1253 
3 1251 1253 1273 
3 303 1252 1254 
3 311 1253 1252 
3 304 1254 1253 
3 1252 1253 1254 
3 19 1255 1256 
3 305 1261 1255 
3 306 1256 1261 
3 1255 1261 1256 
3 73 1272 1257 
3 309 1259 1272 
3 305 1257 1259 
3 1272 1259 1257 
3 72 1258 1269 
3 306 1260 1258 
3 309 1269 1260 
3 1258 1260 1269 
3 305 1259 1261 
3 309 1260 1259 
3 306 1261 1260 
3 1259 1260 1261 
3 38 1262 1263 
3 307 1268 1262 
3 308 1263 1268 
3 1262 1268 1263 
3 74 1274 1264 
3 310 1266 1274 
3 307 1264 1266 
3 1274 1266 1264 
3 73 1265 1271 
3 308 1267 1265 
3 310 1271 1267 
3 1265 1267 1271 
3 307 1266 1268 
3 310 1267 1266 
3 308 1268 1267 
3 1266 1267 1268 
3 72 1269 1270 
3 309 1277 1269 
3 311 1270 1277 
3 1269 1277 1270 
3 73 1271 1272 
3 310 1275 1271 
3 309 1272 1275 
3 1271 1275 1272 
3 74 1273 1274 
3 311 1276 1273 
3 310 1274 1276 
3 1273 1276 1274 
3 309 1275 1277 
3 310 1276 1275 
3 311 1277 1276 
3 1275 1276 1277 
3 9 1278 1279 
3 312 1284 1278 
3 313 1279 1284 
3 1278 1284 1279 
3 75 1296 1280 
3 318 1282 1296 
3 312 1280 1282 
3 1296 1282 1280 
3 76 1281 1299 
3 313 1283 1281 
3 318 1299 1283 
3 1281 1283 1299 
3 312 1282 1284 
3 318 1283 1282 
3 313 1284 1283 
3 1282 1283 1284 
3 18 1357 1285 
3 334 1289 1357 
3 314 1285 1289 
3 1357 1289 1285 
3 83 1298 1359 
3 316 1287 1298 
3 334 1359 1287 
3 1298 1287 1359 
3 75 1286 1295 
3 314 1288 1286 
3 316 1295 1288 
3 1286 1288 1295 
3 334 1287 1289 
3 316 1288 1287 
3 314 1289 1288 
3 1287 1288 1289 
3 20 1290 1370 
3 315 1294 1290 
3 337 1370 1294 
3 1290 1294 1370 
3 76 1300 1291 
3 317 1292 1300 
3 315 1291 1292 
3 1300 1292 1291 
3 83 1372 1297 
3 337 1293 1372 
3 317 1297 1293 
3 1372 1293 1297 
3 315 1292 1294 
3 317 1293 1292 
3 337 1294 1293 
3 1292 1293 1294 
3 75 1295 1296 
3 316 1303 1295 
3 318 1296 1303 
3 1295 1303 1296 
3 83 1297 1298 
3 317 1301 1297 
3 316 1298 1301 
3 1297 1301 1298 
3 76 1299 1300 
3 318 1302 1299 
3 317 1300 1302 
3 1299 1302 1300 
3 316 1301 1303 
3 317 1302 1301 
3 318 1303 1302 
3 1301 1302 1303 
3 10 1304 1305 
3 319 1310 1304 
3 320 1305 1310 
3 1304 1310 1305 
3 77 1322 1306 
3 325 1308 1322 
3 319 1306 1308 
3 1322 1308 1306 
3 78 1307 1325 
3 320 1309 1307 
3 325 1325 1309 
3 1307 1309 1325 
3 319 1308 1310 
3 325 1309 1308 
3 320 1310 1309 
3 1308 1309 1310 
3 19 1364 1311 
3 336 1315 1364 
3 321 1311 1315 
3 1364 1315 1311 
3 81 1324 1366 
3 323 1313 1324 
3 336 1366 1313 
3 1324 1313 1366 
3 77 1312 1321 
3 321 1314 1312 
3 323 1321 1314 
3 1312 1314 1321 
3 336 1313 1315 
3 323 1314 1313 
3 321 1315 1314 
3 1313 1314 1315 
3 18 1316 1356 
3 322 1320 1316 
3 333 1356 1320 
3 1316 1320 1356 
3 78 1326 1317 
3 324 1318 1326 
3 322 1317 1318 
3 1326 1318 1317 
3 81 1358 1323 
3 333 1319 1358 
3 324 1323 1319 
3 1358 1319 1323 
3 322 1318 1320 
3 324 1319 1318 
3 333 1320 1319 
3 1318 1319 1320 
3 77 1321 1322 
3 323 1329 1321 
3 325 1322 1329 
3 1321 1329 1322 
3 81 1323 1324 
3 324 1327 1323 
3 323 1324 1327 
3 1323 1327 1324 
3 78 1325 1326 
3 325 1328 1325 
3 324 1326 1328 
3 1325 1328 1326 
3 323 1327 1329 
3 324 1328 1327 
3 325 1329 1328 
3 1327 1328 1329 
3 6 1330 1331 
3 326 1336 1330 
3 327 1331 1336 
3 1330 1336 1331 
3 79 1348 1332 
3 332 1334 1348 
3 326 1332 1334 
3 1348 1334 1332 
3 80 1333 1351 
3 327 1335 1333 
3 332 1351 1335 
3 1333 1335 1351 
3 326 1334 1336 
3 332 1335 1334 
3 327 1336 1335 
3 1334 1335 1336 
3 20 1371 1337 
3 338 1341 1371 
3 328 1337 1341 
3 1371 1341 1337 
3 82 1350 1373 
3 330 1339 1350 
3 338 1373 1339 
3 1350 1339 1373 
3 79 1338 1347 
3 328 1340 1338 
3 330 1347 1340 
3 1338 1340 1347 
3 338 1339 1341 
3 330 1340 1339 
3 328 1341 1340 
3 1339 1340 1341 
3 19 1342 1363 
3 329 1346 1342 
3 335 1363 1346 
3 1342 1346 1363 
3 80 1352 1343 
3 331 1344 1352 
3 329 1343 1344 
3 1352 1344 1343 
3 82 1365 1349 
3 335 1345 1365 
3 331 1349 1345 
3 1365 1345 1349 
3 329 1344 1346 
3 331 1345 1344 
3 335 1346 1345 
3 1344 1345 1346 
3 79 1347 1348 
3 330 1355 1347 
3 332 1348 1355 
3 1347 1355 1348 
3 82 1349 1350 
3 331 1353 1349 
3 330 1350 1353 
3 1349 1353 1350 
3 80 1351 1352 
3 332 1354 1351 
3 331 1352 1354 
3 1351 1354 1352 
3 330 1353 1355 
3 331 1354 1353 
3 332 1355 1354 
3 1353 1354 1355 
3 18 1356 1357 
3 333 1362 1356 
3 334 1357 1362 
3 1356 1362 1357 
3 81 1378 1358 
3 341 1360 1378 
3 333 1358 1360 
3 1378 1360 1358 
3 83 1359 1381 
3 334 1361 1359 
3 341 1381 1361 
3 1359 1361 1381 
3 333 1360 1362 
3 341 1361 1360 
3 334 1362 1361 
3 1360 1361 1362 
3 19 1363 1364 
3 335 1369 1363 
3 336 1364 1369 
3 1363 1369 1364 
3 82 1380 1365 
3 339 1367 1380 
3 335 1365 1367 
3 1380 1367 1365 
3 81 1366 1377 
3 336 1368 1366 
3 339 1377 1368 
3 1366 1368 1377 
3 335 1367 1369 
3 339 1368 1367 
3 336 1369 1368 
3 1367 1368 1369 
3 20 1370 1371 
3 337 1376 1370 
3 338 1371 1376 
3 1370 1376 1371 
3 83 1382 1372 
3 340 1374 1382 
3 337 1372 1374 
3 1382 1374 1372 
3 82 1373 1379 
3 338 1375 1373 
3 340 1379 1375 
3 1373 1375 1379 
3 337 1374 1376 
3 340 1375 1374 
3 338 1376 1375 
3 1374 1375 1376 
3 81 1377 1378 
3 339 1385 1377 
3 341 1378 1385 
3 1377 1385 1378 
3 82 1379 1380 
3 340 1383 1379 
3 339 1380 1383 
3 1379 1383 1380 
3 83 1381 1382 
3 341 1384 1381 
3 340 1382 1384 
3 1381 1384 1382 
3 339 1383 1385 
3 340 1384 1383 
3 341 1385 1384 
3 1383 1384 1385 
3 0 1386 1762 
3 342 1390 1386 
3 434 1762 1390 
3 1386 1390 1762 
3 84 1400 1387 
3 346 1388 1400 
3 342 1387 1388 
3 1400 1388 1387 
3 106 1763 1403 
3 434 1389 1763 
3 346 1403 1389 
3 1763 1389 1403 
3 342 1388 1390 
3 346 1389 1388 
3 434 1390 1389 
3 1388 1389 1390 
3 21 1449 1391 
3 356 1395 1449 
3 343 1391 1395 
3 1449 1395 1391 
3 88 1402 1451 
3 344 1393 1402 
3 356 1451 1393 
3 1402 1393 1451 
3 84 1392 1399 
3 343 1394 1392 
3 344 1399 1394 
3 1392 1394 1399 
3 356 1393 1395 
3 344 1394 1393 
3 343 1395 1394 
3 1393 1394 1395 
3 26 1767 1462 
3 435 1398 1767 
3 359 1462 1398 
3 1767 1398 1462 
3 106 1404 1768 
3 345 1396 1404 
3 435 1768 1396 
3 1404 1396 1768 
3 88 1464 1401 
3 359 1397 1464 
3 345 1401 1397 
3 1464 1397 1401 
3 435 1396 1398 
3 345 1397 1396 
3 359 1398 1397 
3 1396 1397 1398 
3 84 1399 1400 
3 344 1407 1399 
3 346 1400 1407 
3 1399 1407 1400 
3 88 1401 1402 
3 345 1405 1401 
3 344 1402 1405 
3 1401 1405 1402 
3 106 1403 1404 
3 346 1406 1403 
3 345 1404 1406 
3 1403 1406 1404 
3 344 1405 1407 
3 345 1406 1405 
3 346 1407 1406 
3 1405 1406 1407 
3 6 1655 1408 
3 405 1412 1655 
3 347 1408 1412 
3 1655 1412 1408 
3 98 1422 1657 
3 351 1410 1422 
3 405 1657 1410 
3 1422 1410 1657 
3 85 1409 1425 
3 347 1411 1409 
3 351 1425 1411 
3 1409 1411 1425 
3 405 1410 1412 
3 351 1411 1410 
3 347 1412 1411 
3 1410 1411 1412 
3 25 1456 1666 
3 358 1415 1456 
3 407 1666 1415 
3 1456 1415 1666 
3 86 1424 1458 
3 349 1413 1424 
3 358 1458 1413 
3 1424 1413 1458 
3 98 1667 1421 
3 407 1414 1667 
3 349 1421 1414 
3 1667 1414 1421 
3 358 1413 1415 
3 349 1414 1413 
3 407 1415 1414 
3 1413 1414 1415 
3 21 1416 1448 
3 348 1420 1416 
3 355 1448 1420 
3 1416 1420 1448 
3 85 1426 1417 
3 350 1418 1426 
3 348 1417 1418 
3 1426 1418 1417 
3 86 1450 1423 
3 355 1419 1450 
3 350 1423 1419 
3 1450 1419 1423 
3 348 1418 1420 
3 350 1419 1418 
3 355 1420 1419 
3 1418 1419 1420 
3 98 1421 1422 
3 349 1429 1421 
3 351 1422 1429 
3 1421 1429 1422 
3 86 1423 1424 
3 350 1427 1423 
3 349 1424 1427 
3 1423 1427 1424 
3 85 1425 1426 
3 351 1428 1425 
3 350 1426 1428 
3 1425 1428 1426 
3 349 1427 1429 
3 350 1428 1427 
3 351 1429 1428 
3 1427 1428 1429 
3 7 1784 1706 
3 439 1432 1784 
3 418 1706 1432 
3 1784 1432 1706 
3 107 1440 1785 
3 354 1430 1440 
3 439 1785 1430 
3 1440 1430 1785 
3 101 1708 1443 
3 418 1431 1708 
3 354 1443 1431 
3 1708 1431 1443 
3 439 1430 1432 
3 354 1431 1430 
3 418 1432 1431 
3 1430 1431 1432 
3 26 1463 1792 
3 360 1435 1463 
3 440 1792 1435 
3 1463 1435 1792 
3 87 1442 1465 
3 352 1433 1442 
3 360 1465 1433 
3 1442 1433 1465 
3 107 1793 1439 
3 440 1434 1793 
3 352 1439 1434 
3 1793 1434 1439 
3 360 1433 1435 
3 352 1434 1433 
3 440 1435 1434 
3 1433 1434 1435 
3 25 1713 1455 
3 420 1438 1713 
3 357 1455 1438 
3 1713 1438 1455 
3 101 1444 1714 
3 353 1436 1444 
3 420 1714 1436 
3 1444 1436 1714 
3 87 1457 1441 
3 357 1437 1457 
3 353 1441 1437 
3 1457 1437 1441 
3 420 1436 1438 
3 353 1437 1436 
3 357 1438 1437 
3 1436 1437 1438 
3 107 1439 1440 
3 352 1447 1439 
3 354 1440 1447 
3 1439 1447 1440 
3 87 1441 1442 
3 353 1445 1441 
3 352 1442 1445 
3 1441 1445 1442 
3 101 1443 1444 
3 354 1446 1443 
3 353 1444 1446 
3 1443 1446 1444 
3 352 1445 1447 
3 353 1446 1445 
3 354 1447 1446 
3 1445 1446 1447 
3 21 1448 1449 
3 355 1454 1448 
3 356 1449 1454 
3 1448 1454 1449 
3 86 1470 1450 
3 363 1452 1470 
3 355 1450 1452 
3 1470 1452 1450 
3 88 1451 1473 
3 356 1453 1451 
3 363 1473 1453 
3 1451 1453 1473 
3 355 1452 1454 
3 363 1453 1452 
3 356 1454 1453 
3 1452 1453 1454 
3 25 1455 1456 
3 357 1461 1455 
3 358 1456 1461 
3 1455 1461 1456 
3 87 1472 1457 
3 361 1459 1472 
3 357 1457 1459 
3 1472 1459 1457 
3 86 1458 1469 
3 358 1460 1458 
3 361 1469 1460 
3 1458 1460 1469 
3 357 1459 1461 
3 361 1460 1459 
3 358 1461 1460 
3 1459 1460 1461 
3 26 1462 1463 
3 359 1468 1462 
3 360 1463 1468 
3 1462 1468 1463 
3 88 1474 1464 
3 362 1466 1474 
3 359 1464 1466 
3 1474 1466 1464 
3 87 1465 1471 
3 360 1467 1465 
3 362 1471 1467 
3 1465 1467 1471 
3 359 1466 1468 
3 362 1467 1466 
3 360 1468 1467 
3 1466 1467 1468 
3 86 1469 1470 
3 361 1477 1469 
3 363 1470 1477 
3 1469 1477 1470 
3 87 1471 1472 
3 362 1475 1471 
3 361 1472 1475 
3 1471 1475 1472 
3 88 1473 1474 
3 363 1476 1473 
3 362 1474 1476 
3 1473 1476 1474 
3 361 1475 1477 
3 362 1476 1475 
3 363 1477 1476 
3 1475 1476 1477 
3 2 3091 1478 
3 763 1482 3091 
3 364 1478 1482 
3 3091 1482 1478 
3 187 1492 3093 
3 368 1480 1492 
3 763 3093 1480 
3 1492 1480 3093 
3 89 1479 1495 
3 364 1481 1479 
3 368 1495 1481 
3 1479 1481 1495 
3 763 1480 1482 
3 368 1481 1480 
3 364 1482 1481 
3 1480 1481 1482 
3 46 1541 3102 
3 378 1485 1541 
3 765 3102 1485 
3 1541 1485 3102 
3 93 1494 1543 
3 366 1483 1494 
3 378 1543 1483 
3 1494 1483 1543 
3 187 3103 1491 
3 765 1484 3103 
3 366 1491 1484 
3 3103 1484 1491 
3 378 1483 1485 
3 366 1484 1483 
3 765 1485 1484 
3 1483 1484 1485 
3 22 1486 1554 
3 365 1490 1486 
3 381 1554 1490 
3 1486 1490 1554 
3 89 1496 1487 
3 367 1488 1496 
3 365 1487 1488 
3 1496 1488 1487 
3 93 1556 1493 
3 381 1489 1556 
3 367 1493 1489 
3 1556 1489 1493 
3 365 1488 1490 
3 367 1489 1488 
3 381 1490 1489 
3 1488 1489 1490 
3 187 1491 1492 
3 366 1499 1491 
3 368 1492 1499 
3 1491 1499 1492 
3 93 1493 1494 
3 367 1497 1493 
3 366 1494 1497 
3 1493 1497 1494 
3 89 1495 1496 
3 368 1498 1495 
3 367 1496 1498 
3 1495 1498 1496 
3 366 1497 1499 
3 367 1498 1497 
3 368 1499 1498 
3 1497 1498 1499 
3 11 1681 3138 
3 412 1502 1681 
3 774 3138 1502 
3 1681 1502 3138 
3 100 1510 1683 
3 371 1500 1510 
3 412 1683 1500 
3 1510 1500 1683 
3 189 3139 1513 
3 774 1501 3139 
3 371 1513 1501 
3 3139 1501 1513 
3 412 1500 1502 
3 371 1501 1500 
3 774 1502 1501 
3 1500 1501 1502 
3 23 1548 1692 
3 380 1505 1548 
3 414 1692 1505 
3 1548 1505 1692 
3 91 1512 1550 
3 369 1503 1512 
3 380 1550 1503 
3 1512 1503 1550 
3 100 1693 1509 
3 414 1504 1693 
3 369 1509 1504 
3 1693 1504 1509 
3 380 1503 1505 
3 369 1504 1503 
3 414 1505 1504 
3 1503 1504 1505 
3 46 3143 1540 
3 775 1508 3143 
3 377 1540 1508 
3 3143 1508 1540 
3 189 1514 3144 
3 370 1506 1514 
3 775 3144 1506 
3 1514 1506 3144 
3 91 1542 1511 
3 377 1507 1542 
3 370 1511 1507 
3 1542 1507 1511 
3 775 1506 1508 
3 370 1507 1506 
3 377 1508 1507 
3 1506 1507 1508 
3 100 1509 1510 
3 369 1517 1509 
3 371 1510 1517 
3 1509 1517 1510 
3 91 1511 1512 
3 370 1515 1511 
3 369 1512 1515 
3 1511 1515 1512 
3 189 1513 1514 
3 371 1516 1513 
3 370 1514 1516 
3 1513 1516 1514 
3 369 1515 1517 
3 370 1516 1515 
3 371 1517 1516 
3 1515 1516 1517 
3 6 1518 1654 
3 372 1522 1518 
3 404 1654 1522 
3 1518 1522 1654 
3 90 1532 1519 
3 376 1520 1532 
3 372 1519 1520 
3 1532 1520 1519 
3 97 1656 1535 
3 404 1521 1656 
3 376 1535 1521 
3 1656 1521 1535 
3 372 1520 1522 
3 376 1521 1520 
3 404 1522 1521 
3 1520 1521 1522 
3 22 1555 1523 
3 382 1527 1555 
3 373 1523 1527 
3 1555 1527 1523 
3 92 1534 1557 
3 374 1525 1534 
3 382 1557 1525 
3 1534 1525 1557 
3 90 1524 1531 
3 373 1526 1524 
3 374 1531 1526 
3 1524 1526 1531 
3 382 1525 1527 
3 374 1526 1525 
3 373 1527 1526 
3 1525 1526 1527 
3 23 1661 1547 
3 406 1530 1661 
3 379 1547 1530 
3 1661 1530 1547 
3 97 1536 1662 
3 375 1528 1536 
3 406 1662 1528 
3 1536 1528 1662 
3 92 1549 1533 
3 379 1529 1549 
3 375 1533 1529 
3 1549 1529 1533 
3 406 1528 1530 
3 375 1529 1528 
3 379 1530 1529 
3 1528 1529 1530 
3 90 1531 1532 
3 374 1539 1531 
3 376 1532 1539 
3 1531 1539 1532 
3 92 1533 1534 
3 375 1537 1533 
3 374 1534 1537 
3 1533 1537 1534 
3 97 1535 1536 
3 376 1538 1535 
3 375 1536 1538 
3 1535 1538 1536 
3 374 1537 1539 
3 375 1538 1537 
3 376 1539 1538 
3 1537 1538 1539 
3 46 1540 1541 
3 377 1546 1540 
3 378 1541 1546 
3 1540 1546 1541 
3 91 1562 1542 
3 385 1544 1562 
3 377 1542 1544 
3 1562 1544 1542 
3 93 1543 1565 
3 378 1545 1543 
3 385 1565 1545 
3 1543 1545 1565 
3 377 1544 1546 
3 385 1545 1544 
3 378 1546 1545 
3 1544 1545 1546 
3 23 1547 1548 
3 379 1553 1547 
3 380 1548 1553 
3 1547 1553 1548 
3 92 1564 1549 
3 383 1551 1564 
3 379 1549 1551 
3 1564 1551 1549 
3 91 1550 1561 
3 380 1552 1550 
3 383 1561 1552 
3 1550 1552 1561 
3 379 1551 1553 
3 383 1552 1551 
3 380 1553 1552 
3 1551 1552 1553 
3 22 1554 1555 
3 381 1560 1554 
3 382 1555 1560 
3 1554 1560 1555 
3 93 1566 1556 
3 384 1558 1566 
3 381 1556 1558 
3 1566 1558 1556 
3 92 1557 1563 
3 382 1559 1557 
3 384 1563 1559 
3 1557 1559 1563 
3 381 1558 1560 
3 384 1559 1558 
3 382 1560 1559 
3 1558 1559 1560 
3 91 1561 1562 
3 383 1569 1561 
3 385 1562 1569 
3 1561 1569 1562 
3 92 1563 1564 
3 384 1567 1563 
3 383 1564 1567 
3 1563 1567 1564 
3 93 1565 1566 
3 385 1568 1565 
3 384 1566 1568 
3 1565 1568 1566 
3 383 1567 1569 
3 384 1568 1567 
3 385 1569 1568 
3 1567 1568 1569 
3 3 1854 2998 
3 456 1572 1854 
3 740 2998 1572 
3 1854 1572 2998 
3 111 1580 1855 
3 388 1570 1580 
3 456 1855 1570 
3 1580 1570 1855 
3 181 2999 1583 
3 740 1571 2999 
3 388 1583 1571 
3 2999 1571 1583 
3 456 1570 1572 
3 388 1571 1570 
3 740 1572 1571 
3 1570 1571 1572 
3 27 1625 1862 
3 396 1575 1625 
3 457 1862 1575 
3 1625 1575 1862 
3 96 1582 1627 
3 386 1573 1582 
3 396 1627 1573 
3 1582 1573 1627 
3 111 1863 1579 
3 457 1574 1863 
3 386 1579 1574 
3 1863 1574 1579 
3 396 1573 1575 
3 386 1574 1573 
3 457 1575 1574 
3 1573 1574 1575 
3 44 3003 1638 
3 741 1578 3003 
3 399 1638 1578 
3 3003 1578 1638 
3 181 1584 3004 
3 387 1576 1584 
3 741 3004 1576 
3 1584 1576 3004 
3 96 1640 1581 
3 399 1577 1640 
3 387 1581 1577 
3 1640 1577 1581 
3 741 1576 1578 
3 387 1577 1576 
3 399 1578 1577 
3 1576 1577 1578 
3 111 1579 1580 
3 386 1587 1579 
3 388 1580 1587 
3 1579 1587 1580 
3 96 1581 1582 
3 387 1585 1581 
3 386 1582 1585 
3 1581 1585 1582 
3 181 1583 1584 
3 388 1586 1583 
3 387 1584 1586 
3 1583 1586 1584 
3 386 1585 1587 
3 387 1586 1585 
3 388 1587 1586 
3 1585 1586 1587 
3 7 1707 1894 
3 419 1590 1707 
3 464 1894 1590 
3 1707 1590 1894 
3 102 1598 1709 
3 391 1588 1598 
3 419 1709 1588 
3 1598 1588 1709 
3 112 1895 1601 
3 464 1589 1895 
3 391 1601 1589 
3 1895 1589 1601 
3 419 1588 1590 
3 391 1589 1588 
3 464 1590 1589 
3 1588 1589 1590 
3 24 1632 1718 
3 398 1593 1632 
3 421 1718 1593 
3 1632 1593 1718 
3 94 1600 1634 
3 389 1591 1600 
3 398 1634 1591 
3 1600 1591 1634 
3 102 1719 1597 
3 421 1592 1719 
3 389 1597 1592 
3 1719 1592 1597 
3 398 1591 1593 
3 389 1592 1591 
3 421 1593 1592 
3 1591 1592 1593 
3 27 1899 1624 
3 465 1596 1899 
3 395 1624 1596 
3 1899 1596 1624 
3 112 1602 1900 
3 390 1594 1602 
3 465 1900 1594 
3 1602 1594 1900 
3 94 1626 1599 
3 395 1595 1626 
3 390 1599 1595 
3 1626 1595 1599 
3 465 1594 1596 
3 390 1595 1594 
3 395 1596 1595 
3 1594 1595 1596 
3 102 1597 1598 
3 389 1605 1597 
3 391 1598 1605 
3 1597 1605 1598 
3 94 1599 1600 
3 390 1603 1599 
3 389 1600 1603 
3 1599 1603 1600 
3 112 1601 1602 
3 391 1604 1601 
3 390 1602 1604 
3 1601 1604 1602 
3 389 1603 1605 
3 390 1604 1603 
3 391 1605 1604 
3 1603 1604 1605 
3 11 3020 1680 
3 745 1608 3020 
3 411 1680 1608 
3 3020 1608 1680 
3 182 1616 3021 
3 394 1606 1616 
3 745 3021 1606 
3 1616 1606 3021 
3 99 1682 1619 
3 411 1607 1682 
3 394 1619 1607 
3 1682 1607 1619 
3 745 1606 1608 
3 394 1607 1606 
3 411 1608 1607 
3 1606 1607 1608 
3 44 1639 3028 
3 400 1611 1639 
3 746 3028 1611 
3 1639 1611 3028 
3 95 1618 1641 
3 392 1609 1618 
3 400 1641 1609 
3 1618 1609 1641 
3 182 3029 1615 
3 746 1610 3029 
3 392 1615 1610 
3 3029 1610 1615 
3 400 1609 1611 
3 392 1610 1609 
3 746 1611 1610 
3 1609 1610 1611 
3 24 1687 1631 
3 413 1614 1687 
3 397 1631 1614 
3 1687 1614 1631 
3 99 1620 1688 
3 393 1612 1620 
3 413 1688 1612 
3 1620 1612 1688 
3 95 1633 1617 
3 397 1613 1633 
3 393 1617 1613 
3 1633 1613 1617 
3 413 1612 1614 
3 393 1613 1612 
3 397 1614 1613 
3 1612 1613 1614 
3 182 1615 1616 
3 392 1623 1615 
3 394 1616 1623 
3 1615 1623 1616 
3 95 1617 1618 
3 393 1621 1617 
3 392 1618 1621 
3 1617 1621 1618 
3 99 1619 1620 
3 394 1622 1619 
3 393 1620 1622 
3 1619 1622 1620 
3 392 1621 1623 
3 393 1622 1621 
3 394 1623 1622 
3 1621 1622 1623 
3 27 1624 1625 
3 395 1630 1624 
3 396 1625 1630 
3 1624 1630 1625 
3 94 1646 1626 
3 403 1628 1646 
3 395 1626 1628 
3 1646 1628 1626 
3 96 1627 1649 
3 396 1629 1627 
3 403 1649 1629 
3 1627 1629 1649 
3 395 1628 1630 
3 403 1629 1628 
3 396 1630 1629 
3 1628 1629 1630 
3 24 1631 1632 
3 397 1637 1631 
3 398 1632 1637 
3 1631 1637 1632 
3 95 1648 1633 
3 401 1635 1648 
3 397 1633 1635 
3 1648 1635 1633 
3 94 1634 1645 
3 398 1636 1634 
3 401 1645 1636 
3 1634 1636 1645 
3 397 1635 1637 
3 401 1636 1635 
3 398 1637 1636 
3 1635 1636 1637 
3 44 1638 1639 
3 399 1644 1638 
3 400 1639 1644 
3 1638 1644 1639 
3 96 1650 1640 
3 402 1642 1650 
3 399 1640 1642 
3 1650 1642 1640 
3 95 1641 1647 
3 400 1643 1641 
3 402 1647 1643 
3 1641 1643 1647 
3 399 1642 1644 
3 402 1643 1642 
3 400 1644 1643 
3 1642 1643 1644 
3 94 1645 1646 
3 401 1653 1645 
3 403 1646 1653 
3 1645 1653 1646 
3 95 1647 1648 
3 402 1651 1647 
3 401 1648 1651 
3 1647 1651 1648 
3 96 1649 1650 
3 403 1652 1649 
3 402 1650 1652 
3 1649 1652 1650 
3 401 1651 1653 
3 402 1652 1651 
3 403 1653 1652 
3 1651 1652 1653 
3 6 1654 1655 
3 404 1660 1654 
3 405 1655 1660 
3 1654 1660 1655 
3 97 1672 1656 
3 410 1658 1672 
3 404 1656 1658 
3 1672 1658 1656 
3 98 1657 1675 
3 405 1659 1657 
3 410 1675 1659 
3 1657 1659 1675 
3 404 1658 1660 
3 410 1659 1658 
3 405 1660 1659 
3 1658 1659 1660 
3 23 1733 1661 
3 426 1665 1733 
3 406 1661 1665 
3 1733 1665 1661 
3 105 1674 1735 
3 408 1663 1674 
3 426 1735 1663 
3 1674 1663 1735 
3 97 1662 1671 
3 406 1664 1662 
3 408 1671 1664 
3 1662 1664 1671 
3 426 1663 1665 
3 408 1664 1663 
3 406 1665 1664 
3 1663 1664 1665 
3 25 1666 1746 
3 407 1670 1666 
3 429 1746 1670 
3 1666 1670 1746 
3 98 1676 1667 
3 409 1668 1676 
3 407 1667 1668 
3 1676 1668 1667 
3 105 1748 1673 
3 429 1669 1748 
3 409 1673 1669 
3 1748 1669 1673 
3 407 1668 1670 
3 409 1669 1668 
3 429 1670 1669 
3 1668 1669 1670 
3 97 1671 1672 
3 408 1679 1671 
3 410 1672 1679 
3 1671 1679 1672 
3 105 1673 1674 
3 409 1677 1673 
3 408 1674 1677 
3 1673 1677 1674 
3 98 1675 1676 
3 410 1678 1675 
3 409 1676 1678 
3 1675 1678 1676 
3 408 1677 1679 
3 409 1678 1677 
3 410 1679 1678 
3 1677 1678 1679 
3 11 1680 1681 
3 411 1686 1680 
3 412 1681 1686 
3 1680 1686 1681 
3 99 1698 1682 
3 417 1684 1698 
3 411 1682 1684 
3 1698 1684 1682 
3 100 1683 1701 
3 412 1685 1683 
3 417 1701 1685 
3 1683 1685 1701 
3 411 1684 1686 
3 417 1685 1684 
3 412 1686 1685 
3 1684 1685 1686 
3 24 1740 1687 
3 428 1691 1740 
3 413 1687 1691 
3 1740 1691 1687 
3 103 1700 1742 
3 415 1689 1700 
3 428 1742 1689 
3 1700 1689 1742 
3 99 1688 1697 
3 413 1690 1688 
3 415 1697 1690 
3 1688 1690 1697 
3 428 1689 1691 
3 415 1690 1689 
3 413 1691 1690 
3 1689 1690 1691 
3 23 1692 1732 
3 414 1696 1692 
3 425 1732 1696 
3 1692 1696 1732 
3 100 1702 1693 
3 416 1694 1702 
3 414 1693 1694 
3 1702 1694 1693 
3 103 1734 1699 
3 425 1695 1734 
3 416 1699 1695 
3 1734 1695 1699 
3 414 1694 1696 
3 416 1695 1694 
3 425 1696 1695 
3 1694 1695 1696 
3 99 1697 1698 
3 415 1705 1697 
3 417 1698 1705 
3 1697 1705 1698 
3 103 1699 1700 
3 416 1703 1699 
3 415 1700 1703 
3 1699 1703 1700 
3 100 1701 1702 
3 417 1704 1701 
3 416 1702 1704 
3 1701 1704 1702 
3 415 1703 1705 
3 416 1704 1703 
3 417 1705 1704 
3 1703 1704 1705 
3 7 1706 1707 
3 418 1712 1706 
3 419 1707 1712 
3 1706 1712 1707 
3 101 1724 1708 
3 424 1710 1724 
3 418 1708 1710 
3 1724 1710 1708 
3 102 1709 1727 
3 419 1711 1709 
3 424 1727 1711 
3 1709 1711 1727 
3 418 1710 1712 
3 424 1711 1710 
3 419 1712 1711 
3 1710 1711 1712 
3 25 1747 1713 
3 430 1717 1747 
3 420 1713 1717 
3 1747 1717 1713 
3 104 1726 1749 
3 422 1715 1726 
3 430 1749 1715 
3 1726 1715 1749 
3 101 1714 1723 
3 420 1716 1714 
3 422 1723 1716 
3 1714 1716 1723 
3 430 1715 1717 
3 422 1716 1715 
3 420 1717 1716 
3 1715 1716 1717 
3 24 1718 1739 
3 421 1722 1718 
3 427 1739 1722 
3 1718 1722 1739 
3 102 1728 1719 
3 423 1720 1728 
3 421 1719 1720 
3 1728 1720 1719 
3 104 1741 1725 
3 427 1721 1741 
3 423 1725 1721 
3 1741 1721 1725 
3 421 1720 1722 
3 423 1721 1720 
3 427 1722 1721 
3 1720 1721 1722 
3 101 1723 1724 
3 422 1731 1723 
3 424 1724 1731 
3 1723 1731 1724 
3 104 1725 1726 
3 423 1729 1725 
3 422 1726 1729 
3 1725 1729 1726 
3 102 1727 1728 
3 424 1730 1727 
3 423 1728 1730 
3 1727 1730 1728 
3 422 1729 1731 
3 423 1730 1729 
3 424 1731 1730 
3 1729 1730 1731 
3 23 1732 1733 
3 425 1738 1732 
3 426 1733 1738 
3 1732 1738 1733 
3 103 1754 1734 
3 433 1736 1754 
3 425 1734 1736 
3 1754 1736 1734 
3 105 1735 1757 
3 426 1737 1735 
3 433 1757 1737 
3 1735 1737 1757 
3 425 1736 1738 
3 433 1737 1736 
3 426 1738 1737 
3 1736 1737 1738 
3 24 1739 1740 
3 427 1745 1739 
3 428 1740 1745 
3 1739 1745 1740 
3 104 1756 1741 
3 431 1743 1756 
3 427 1741 1743 
3 1756 1743 1741 
3 103 1742 1753 
3 428 1744 1742 
3 431 1753 1744 
3 1742 1744 1753 
3 427 1743 1745 
3 431 1744 1743 
3 428 1745 1744 
3 1743 1744 1745 
3 25 1746 1747 
3 429 1752 1746 
3 430 1747 1752 
3 1746 1752 1747 
3 105 1758 1748 
3 432 1750 1758 
3 429 1748 1750 
3 1758 1750 1748 
3 104 1749 1755 
3 430 1751 1749 
3 432 1755 1751 
3 1749 1751 1755 
3 429 1750 1752 
3 432 1751 1750 
3 430 1752 1751 
3 1750 1751 1752 
3 103 1753 1754 
3 431 1761 1753 
3 433 1754 1761 
3 1753 1761 1754 
3 104 1755 1756 
3 432 1759 1755 
3 431 1756 1759 
3 1755 1759 1756 
3 105 1757 1758 
3 433 1760 1757 
3 432 1758 1760 
3 1757 1760 1758 
3 431 1759 1761 
3 432 1760 1759 
3 433 1761 1760 
3 1759 1760 1761 
3 0 1762 2138 
3 434 1766 1762 
3 526 2138 1766 
3 1762 1766 2138 
3 106 1776 1763 
3 438 1764 1776 
3 434 1763 1764 
3 1776 1764 1763 
3 128 2140 1779 
3 526 1765 2140 
3 438 1779 1765 
3 2140 1765 1779 
3 434 1764 1766 
3 438 1765 1764 
3 526 1766 1765 
3 1764 1765 1766 
3 26 1825 1767 
3 448 1771 1825 
3 435 1767 1771 
3 1825 1771 1767 
3 110 1778 1827 
3 436 1769 1778 
3 448 1827 1769 
3 1778 1769 1827 
3 106 1768 1775 
3 435 1770 1768 
3 436 1775 1770 
3 1768 1770 1775 
3 448 1769 1771 
3 436 1770 1769 
3 435 1771 1770 
3 1769 1770 1771 
3 31 2145 1838 
3 528 1774 2145 
3 451 1838 1774 
3 2145 1774 1838 
3 128 1780 2146 
3 437 1772 1780 
3 528 2146 1772 
3 1780 1772 2146 
3 110 1840 1777 
3 451 1773 1840 
3 437 1777 1773 
3 1840 1773 1777 
3 528 1772 1774 
3 437 1773 1772 
3 451 1774 1773 
3 1772 1773 1774 
3 106 1775 1776 
3 436 1783 1775 
3 438 1776 1783 
3 1775 1783 1776 
3 110 1777 1778 
3 437 1781 1777 
3 436 1778 1781 
3 1777 1781 1778 
3 128 1779 1780 
3 438 1782 1779 
3 437 1780 1782 
3 1779 1782 1780 
3 436 1781 1783 
3 437 1782 1781 
3 438 1783 1782 
3 1781 1782 1783 
3 7 2031 1784 
3 497 1788 2031 
3 439 1784 1788 
3 2031 1788 1784 
3 120 1798 2033 
3 443 1786 1798 
3 497 2033 1786 
3 1798 1786 2033 
3 107 1785 1801 
3 439 1787 1785 
3 443 1801 1787 
3 1785 1787 1801 
3 497 1786 1788 
3 443 1787 1786 
3 439 1788 1787 
3 1786 1787 1788 
3 30 1832 2042 
3 450 1791 1832 
3 499 2042 1791 
3 1832 1791 2042 
3 108 1800 1834 
3 441 1789 1800 
3 450 1834 1789 
3 1800 1789 1834 
3 120 2043 1797 
3 499 1790 2043 
3 441 1797 1790 
3 2043 1790 1797 
3 450 1789 1791 
3 441 1790 1789 
3 499 1791 1790 
3 1789 1790 1791 
3 26 1792 1824 
3 440 1796 1792 
3 447 1824 1796 
3 1792 1796 1824 
3 107 1802 1793 
3 442 1794 1802 
3 440 1793 1794 
3 1802 1794 1793 
3 108 1826 1799 
3 447 1795 1826 
3 442 1799 1795 
3 1826 1795 1799 
3 440 1794 1796 
3 442 1795 1794 
3 447 1796 1795 
3 1794 1795 1796 
3 120 1797 1798 
3 441 1805 1797 
3 443 1798 1805 
3 1797 1805 1798 
3 108 1799 1800 
3 442 1803 1799 
3 441 1800 1803 
3 1799 1803 1800 
3 107 1801 1802 
3 443 1804 1801 
3 442 1802 1804 
3 1801 1804 1802 
3 441 1803 1805 
3 442 1804 1803 
3 443 1805 1804 
3 1803 1804 1805 
3 8 2164 2082 
3 533 1808 2164 
3 510 2082 1808 
3 2164 1808 2082 
3 130 1816 2165 
3 446 1806 1816 
3 533 2165 1806 
3 1816 1806 2165 
3 123 2084 1819 
3 510 1807 2084 
3 446 1819 1807 
3 2084 1807 1819 
3 533 1806 1808 
3 446 1807 1806 
3 510 1808 1807 
3 1806 1807 1808 
3 31 1839 2172 
3 452 1811 1839 
3 534 2172 1811 
3 1839 1811 2172 
3 109 1818 1841 
3 444 1809 1818 
3 452 1841 1809 
3 1818 1809 1841 
3 130 2173 1815 
3 534 1810 2173 
3 444 1815 1810 
3 2173 1810 1815 
3 452 1809 1811 
3 444 1810 1809 
3 534 1811 1810 
3 1809 1810 1811 
3 30 2089 1831 
3 512 1814 2089 
3 449 1831 1814 
3 2089 1814 1831 
3 123 1820 2090 
3 445 1812 1820 
3 512 2090 1812 
3 1820 1812 2090 
3 109 1833 1817 
3 449 1813 1833 
3 445 1817 1813 
3 1833 1813 1817 
3 512 1812 1814 
3 445 1813 1812 
3 449 1814 1813 
3 1812 1813 1814 
3 130 1815 1816 
3 444 1823 1815 
3 446 1816 1823 
3 1815 1823 1816 
3 109 1817 1818 
3 445 1821 1817 
3 444 1818 1821 
3 1817 1821 1818 
3 123 1819 1820 
3 446 1822 1819 
3 445 1820 1822 
3 1819 1822 1820 
3 444 1821 1823 
3 445 1822 1821 
3 446 1823 1822 
3 1821 1822 1823 
3 26 1824 1825 
3 447 1830 1824 
3 448 1825 1830 
3 1824 1830 1825 
3 108 1846 1826 
3 455 1828 1846 
3 447 1826 1828 
3 1846 1828 1826 
3 110 1827 1849 
3 448 1829 1827 
3 455 1849 1829 
3 1827 1829 1849 
3 447 1828 1830 
3 455 1829 1828 
3 448 1830 1829 
3 1828 1829 1830 
3 30 1831 1832 
3 449 1837 1831 
3 450 1832 1837 
3 1831 1837 1832 
3 109 1848 1833 
3 453 1835 1848 
3 449 1833 1835 
3 1848 1835 1833 
3 108 1834 1845 
3 450 1836 1834 
3 453 1845 1836 
3 1834 1836 1845 
3 449 1835 1837 
3 453 1836 1835 
3 450 1837 1836 
3 1835 1836 1837 
3 31 1838 1839 
3 451 1844 1838 
3 452 1839 1844 
3 1838 1844 1839 
3 110 1850 1840 
3 454 1842 1850 
3 451 1840 1842 
3 1850 1842 1840 
3 109 1841 1847 
3 452 1843 1841 
3 454 1847 1843 
3 1841 1843 1847 
3 451 1842 1844 
3 454 1843 1842 
3 452 1844 1843 
3 1842 1843 1844 
3 108 1845 1846 
3 453 1853 1845 
3 455 1846 1853 
3 1845 1853 1846 
3 109 1847 1848 
3 454 1851 1847 
3 453 1848 1851 
3 1847 1851 1848 
3 110 1849 1850 
3 455 1852 1849 
3 454 1850 1852 
3 1849 1852 1850 
3 453 1851 1853 
3 454 1852 1851 
3 455 1853 1852 
3 1851 1852 1853 
3 3 3483 1854 
3 863 1858 3483 
3 456 1854 1858 
3 3483 1858 1854 
3 213 1868 3485 
3 460 1856 1868 
3 863 3485 1856 
3 1868 1856 3485 
3 111 1855 1871 
3 456 1857 1855 
3 460 1871 1857 
3 1855 1857 1871 
3 863 1856 1858 
3 460 1857 1856 
3 456 1858 1857 
3 1856 1857 1858 
3 53 1917 3494 
3 470 1861 1917 
3 865 3494 1861 
3 1917 1861 3494 
3 115 1870 1919 
3 458 1859 1870 
3 470 1919 1859 
3 1870 1859 1919 
3 213 3495 1867 
3 865 1860 3495 
3 458 1867 1860 
3 3495 1860 1867 
3 470 1859 1861 
3 458 1860 1859 
3 865 1861 1860 
3 1859 1860 1861 
3 27 1862 1930 
3 457 1866 1862 
3 473 1930 1866 
3 1862 1866 1930 
3 111 1872 1863 
3 459 1864 1872 
3 457 1863 1864 
3 1872 1864 1863 
3 115 1932 1869 
3 473 1865 1932 
3 459 1869 1865 
3 1932 1865 1869 
3 457 1864 1866 
3 459 1865 1864 
3 473 1866 1865 
3 1864 1865 1866 
3 213 1867 1868 
3 458 1875 1867 
3 460 1868 1875 
3 1867 1875 1868 
3 115 1869 1870 
3 459 1873 1869 
3 458 1870 1873 
3 1869 1873 1870 
3 111 1871 1872 
3 460 1874 1871 
3 459 1872 1874 
3 1871 1874 1872 
3 458 1873 1875 
3 459 1874 1873 
3 460 1875 1874 
3 1873 1874 1875 
3 13 2057 3530 
3 504 1878 2057 
3 874 3530 1878 
3 2057 1878 3530 
3 122 1886 2059 
3 463 1876 1886 
3 504 2059 1876 
3 1886 1876 2059 
3 215 3531 1889 
3 874 1877 3531 
3 463 1889 1877 
3 3531 1877 1889 
3 504 1876 1878 
3 463 1877 1876 
3 874 1878 1877 
3 1876 1877 1878 
3 28 1924 2068 
3 472 1881 1924 
3 506 2068 1881 
3 1924 1881 2068 
3 113 1888 1926 
3 461 1879 1888 
3 472 1926 1879 
3 1888 1879 1926 
3 122 2069 1885 
3 506 1880 2069 
3 461 1885 1880 
3 2069 1880 1885 
3 472 1879 1881 
3 461 1880 1879 
3 506 1881 1880 
3 1879 1880 1881 
3 53 3535 1916 
3 875 1884 3535 
3 469 1916 1884 
3 3535 1884 1916 
3 215 1890 3536 
3 462 1882 1890 
3 875 3536 1882 
3 1890 1882 3536 
3 113 1918 1887 
3 469 1883 1918 
3 462 1887 1883 
3 1918 1883 1887 
3 875 1882 1884 
3 462 1883 1882 
3 469 1884 1883 
3 1882 1883 1884 
3 122 1885 1886 
3 461 1893 1885 
3 463 1886 1893 
3 1885 1893 1886 
3 113 1887 1888 
3 462 1891 1887 
3 461 1888 1891 
3 1887 1891 1888 
3 215 1889 1890 
3 463 1892 1889 
3 462 1890 1892 
3 1889 1892 1890 
3 461 1891 1893 
3 462 1892 1891 
3 463 1893 1892 
3 1891 1892 1893 
3 7 1894 2030 
3 464 1898 1894 
3 496 2030 1898 
3 1894 1898 2030 
3 112 1908 1895 
3 468 1896 1908 
3 464 1895 1896 
3 1908 1896 1895 
3 119 2032 1911 
3 496 1897 2032 
3 468 1911 1897 
3 2032 1897 1911 
3 464 1896 1898 
3 468 1897 1896 
3 496 1898 1897 
3 1896 1897 1898 
3 27 1931 1899 
3 474 1903 1931 
3 465 1899 1903 
3 1931 1903 1899 
3 114 1910 1933 
3 466 1901 1910 
3 474 1933 1901 
3 1910 1901 1933 
3 112 1900 1907 
3 465 1902 1900 
3 466 1907 1902 
3 1900 1902 1907 
3 474 1901 1903 
3 466 1902 1901 
3 465 1903 1902 
3 1901 1902 1903 
3 28 2037 1923 
3 498 1906 2037 
3 471 1923 1906 
3 2037 1906 1923 
3 119 1912 2038 
3 467 1904 1912 
3 498 2038 1904 
3 1912 1904 2038 
3 114 1925 1909 
3 471 1905 1925 
3 467 1909 1905 
3 1925 1905 1909 
3 498 1904 1906 
3 467 1905 1904 
3 471 1906 1905 
3 1904 1905 1906 
3 112 1907 1908 
3 466 1915 1907 
3 468 1908 1915 
3 1907 1915 1908 
3 114 1909 1910 
3 467 1913 1909 
3 466 1910 1913 
3 1909 1913 1910 
3 119 1911 1912 
3 468 1914 1911 
3 467 1912 1914 
3 1911 1914 1912 
3 466 1913 1915 
3 467 1914 1913 
3 468 1915 1914 
3 1913 1914 1915 
3 53 1916 1917 
3 469 1922 1916 
3 470 1917 1922 
3 1916 1922 1917 
3 113 1938 1918 
3 477 1920 1938 
3 469 1918 1920 
3 1938 1920 1918 
3 115 1919 1941 
3 470 1921 1919 
3 477 1941 1921 
3 1919 1921 1941 
3 469 1920 1922 
3 477 1921 1920 
3 470 1922 1921 
3 1920 1921 1922 
3 28 1923 1924 
3 471 1929 1923 
3 472 1924 1929 
3 1923 1929 1924 
3 114 1940 1925 
3 475 1927 1940 
3 471 1925 1927 
3 1940 1927 1925 
3 113 1926 1937 
3 472 1928 1926 
3 475 1937 1928 
3 1926 1928 1937 
3 471 1927 1929 
3 475 1928 1927 
3 472 1929 1928 
3 1927 1928 1929 
3 27 1930 1931 
3 473 1936 1930 
3 474 1931 1936 
3 1930 1936 1931 
3 115 1942 1932 
3 476 1934 1942 
3 473 1932 1934 
3 1942 1934 1932 
3 114 1933 1939 
3 474 1935 1933 
3 476 1939 1935 
3 1933 1935 1939 
3 473 1934 1936 
3 476 1935 1934 
3 474 1936 1935 
3 1934 1935 1936 
3 113 1937 1938 
3 475 1945 1937 
3 477 1938 1945 
3 1937 1945 1938 
3 114 1939 1940 
3 476 1943 1939 
3 475 1940 1943 
3 1939 1943 1940 
3 115 1941 1942 
3 477 1944 1941 
3 476 1942 1944 
3 1941 1944 1942 
3 475 1943 1945 
3 476 1944 1943 
3 477 1945 1944 
3 1943 1944 1945 
3 4 2238 3390 
3 552 1948 2238 
3 840 3390 1948 
3 2238 1948 3390 
3 135 1956 2239 
3 480 1946 1956 
3 552 2239 1946 
3 1956 1946 2239 
3 207 3391 1959 
3 840 1947 3391 
3 480 1959 1947 
3 3391 1947 1959 
3 552 1946 1948 
3 480 1947 1946 
3 840 1948 1947 
3 1946 1947 1948 
3 33 2001 2246 
3 488 1951 2001 
3 553 2246 1951 
3 2001 1951 2246 
3 118 1958 2003 
3 478 1949 1958 
3 488 2003 1949 
3 1958 1949 2003 
3 135 2247 1955 
3 553 1950 2247 
3 478 1955 1950 
3 2247 1950 1955 
3 488 1949 1951 
3 478 1950 1949 
3 553 1951 1950 
3 1949 1950 1951 
3 51 3395 2014 
3 841 1954 3395 
3 491 2014 1954 
3 3395 1954 2014 
3 207 1960 3396 
3 479 1952 1960 
3 841 3396 1952 
3 1960 1952 3396 
3 118 2016 1957 
3 491 1953 2016 
3 479 1957 1953 
3 2016 1953 1957 
3 841 1952 1954 
3 479 1953 1952 
3 491 1954 1953 
3 1952 1953 1954 
3 135 1955 1956 
3 478 1963 1955 
3 480 1956 1963 
3 1955 1963 1956 
3 118 1957 1958 
3 479 1961 1957 
3 478 1958 1961 
3 1957 1961 1958 
3 207 1959 1960 
3 480 1962 1959 
3 479 1960 1962 
3 1959 1962 1960 
3 478 1961 1963 
3 479 1962 1961 
3 480 1963 1962 
3 1961 1962 1963 
3 8 2083 2278 
3 511 1966 2083 
3 560 2278 1966 
3 2083 1966 2278 
3 124 1974 2085 
3 483 1964 1974 
3 511 2085 1964 
3 1974 1964 2085 
3 136 2279 1977 
3 560 1965 2279 
3 483 1977 1965 
3 2279 1965 1977 
3 511 1964 1966 
3 483 1965 1964 
3 560 1966 1965 
3 1964 1965 1966 
3 29 2008 2094 
3 490 1969 2008 
3 513 2094 1969 
3 2008 1969 2094 
3 116 1976 2010 
3 481 1967 1976 
3 490 2010 1967 
3 1976 1967 2010 
3 124 2095 1973 
3 513 1968 2095 
3 481 1973 1968 
3 2095 1968 1973 
3 490 1967 1969 
3 481 1968 1967 
3 513 1969 1968 
3 1967 1968 1969 
3 33 2283 2000 
3 561 1972 2283 
3 487 2000 1972 
3 2283 1972 2000 
3 136 1978 2284 
3 482 1970 1978 
3 561 2284 1970 
3 1978 1970 2284 
3 116 2002 1975 
3 487 1971 2002 
3 482 1975 1971 
3 2002 1971 1975 
3 561 1970 1972 
3 482 1971 1970 
3 487 1972 1971 
3 1970 1971 1972 
3 124 1973 1974 
3 481 1981 1973 
3 483 1974 1981 
3 1973 1981 1974 
3 116 1975 1976 
3 482 1979 1975 
3 481 1976 1979 
3 1975 1979 1976 
3 136 1977 1978 
3 483 1980 1977 
3 482 1978 1980 
3 1977 1980 1978 
3 481 1979 1981 
3 482 1980 1979 
3 483 1981 1980 
3 1979 1980 1981 
3 13 3412 2056 
3 845 1984 3412 
3 503 2056 1984 
3 3412 1984 2056 
3 208 1992 3413 
3 486 1982 1992 
3 845 3413 1982 
3 1992 1982 3413 
3 121 2058 1995 
3 503 1983 2058 
3 486 1995 1983 
3 2058 1983 1995 
3 845 1982 1984 
3 486 1983 1982 
3 503 1984 1983 
3 1982 1983 1984 
3 51 2015 3420 
3 492 1987 2015 
3 846 3420 1987 
3 2015 1987 3420 
3 117 1994 2017 
3 484 1985 1994 
3 492 2017 1985 
3 1994 1985 2017 
3 208 3421 1991 
3 846 1986 3421 
3 484 1991 1986 
3 3421 1986 1991 
3 492 1985 1987 
3 484 1986 1985 
3 846 1987 1986 
3 1985 1986 1987 
3 29 2063 2007 
3 505 1990 2063 
3 489 2007 1990 
3 2063 1990 2007 
3 121 1996 2064 
3 485 1988 1996 
3 505 2064 1988 
3 1996 1988 2064 
3 117 2009 1993 
3 489 1989 2009 
3 485 1993 1989 
3 2009 1989 1993 
3 505 1988 1990 
3 485 1989 1988 
3 489 1990 1989 
3 1988 1989 1990 
3 208 1991 1992 
3 484 1999 1991 
3 486 1992 1999 
3 1991 1999 1992 
3 117 1993 1994 
3 485 1997 1993 
3 484 1994 1997 
3 1993 1997 1994 
3 121 1995 1996 
3 486 1998 1995 
3 485 1996 1998 
3 1995 1998 1996 
3 484 1997 1999 
3 485 1998 1997 
3 486 1999 1998 
3 1997 1998 1999 
3 33 2000 2001 
3 487 2006 2000 
3 488 2001 2006 
3 2000 2006 2001 
3 116 2022 2002 
3 495 2004 2022 
3 487 2002 2004 
3 2022 2004 2002 
3 118 2003 2025 
3 488 2005 2003 
3 495 2025 2005 
3 2003 2005 2025 
3 487 2004 2006 
3 495 2005 2004 
3 488 2006 2005 
3 2004 2005 2006 
3 29 2007 2008 
3 489 2013 2007 
3 490 2008 2013 
3 2007 2013 2008 
3 117 2024 2009 
3 493 2011 2024 
3 489 2009 2011 
3 2024 2011 2009 
3 116 2010 2021 
3 490 2012 2010 
3 493 2021 2012 
3 2010 2012 2021 
3 489 2011 2013 
3 493 2012 2011 
3 490 2013 2012 
3 2011 2012 2013 
3 51 2014 2015 
3 491 2020 2014 
3 492 2015 2020 
3 2014 2020 2015 
3 118 2026 2016 
3 494 2018 2026 
3 491 2016 2018 
3 2026 2018 2016 
3 117 2017 2023 
3 492 2019 2017 
3 494 2023 2019 
3 2017 2019 2023 
3 491 2018 2020 
3 494 2019 2018 
3 492 2020 2019 
3 2018 2019 2020 
3 116 2021 2022 
3 493 2029 2021 
3 495 2022 2029 
3 2021 2029 2022 
3 117 2023 2024 
3 494 2027 2023 
3 493 2024 2027 
3 2023 2027 2024 
3 118 2025 2026 
3 495 2028 2025 
3 494 2026 2028 
3 2025 2028 2026 
3 493 2027 2029 
3 494 2028 2027 
3 495 2029 2028 
3 2027 2028 2029 
3 7 2030 2031 
3 496 2036 2030 
3 497 2031 2036 
3 2030 2036 2031 
3 119 2048 2032 
3 502 2034 2048 
3 496 2032 2034 
3 2048 2034 2032 
3 120 2033 2051 
3 497 2035 2033 
3 502 2051 2035 
3 2033 2035 2051 
3 496 2034 2036 
3 502 2035 2034 
3 497 2036 2035 
3 2034 2035 2036 
3 28 2109 2037 
3 518 2041 2109 
3 498 2037 2041 
3 2109 2041 2037 
3 127 2050 2111 
3 500 2039 2050 
3 518 2111 2039 
3 2050 2039 2111 
3 119 2038 2047 
3 498 2040 2038 
3 500 2047 2040 
3 2038 2040 2047 
3 518 2039 2041 
3 500 2040 2039 
3 498 2041 2040 
3 2039 2040 2041 
3 30 2042 2122 
3 499 2046 2042 
3 521 2122 2046 
3 2042 2046 2122 
3 120 2052 2043 
3 501 2044 2052 
3 499 2043 2044 
3 2052 2044 2043 
3 127 2124 2049 
3 521 2045 2124 
3 501 2049 2045 
3 2124 2045 2049 
3 499 2044 2046 
3 501 2045 2044 
3 521 2046 2045 
3 2044 2045 2046 
3 119 2047 2048 
3 500 2055 2047 
3 502 2048 2055 
3 2047 2055 2048 
3 127 2049 2050 
3 501 2053 2049 
3 500 2050 2053 
3 2049 2053 2050 
3 120 2051 2052 
3 502 2054 2051 
3 501 2052 2054 
3 2051 2054 2052 
3 500 2053 2055 
3 501 2054 2053 
3 502 2055 2054 
3 2053 2054 2055 
3 13 2056 2057 
3 503 2062 2056 
3 504 2057 2062 
3 2056 2062 2057 
3 121 2074 2058 
3 509 2060 2074 
3 503 2058 2060 
3 2074 2060 2058 
3 122 2059 2077 
3 504 2061 2059 
3 509 2077 2061 
3 2059 2061 2077 
3 503 2060 2062 
3 509 2061 2060 
3 504 2062 2061 
3 2060 2061 2062 
3 29 2116 2063 
3 520 2067 2116 
3 505 2063 2067 
3 2116 2067 2063 
3 125 2076 2118 
3 507 2065 2076 
3 520 2118 2065 
3 2076 2065 2118 
3 121 2064 2073 
3 505 2066 2064 
3 507 2073 2066 
3 2064 2066 2073 
3 520 2065 2067 
3 507 2066 2065 
3 505 2067 2066 
3 2065 2066 2067 
3 28 2068 2108 
3 506 2072 2068 
3 517 2108 2072 
3 2068 2072 2108 
3 122 2078 2069 
3 508 2070 2078 
3 506 2069 2070 
3 2078 2070 2069 
3 125 2110 2075 
3 517 2071 2110 
3 508 2075 2071 
3 2110 2071 2075 
3 506 2070 2072 
3 508 2071 2070 
3 517 2072 2071 
3 2070 2071 2072 
3 121 2073 2074 
3 507 2081 2073 
3 509 2074 2081 
3 2073 2081 2074 
3 125 2075 2076 
3 508 2079 2075 
3 507 2076 2079 
3 2075 2079 2076 
3 122 2077 2078 
3 509 2080 2077 
3 508 2078 2080 
3 2077 2080 2078 
3 507 2079 2081 
3 508 2080 2079 
3 509 2081 2080 
3 2079 2080 2081 
3 8 2082 2083 
3 510 2088 2082 
3 511 2083 2088 
3 2082 2088 2083 
3 123 2100 2084 
3 516 2086 2100 
3 510 2084 2086 
3 2100 2086 2084 
3 124 2085 2103 
3 511 2087 2085 
3 516 2103 2087 
3 2085 2087 2103 
3 510 2086 2088 
3 516 2087 2086 
3 511 2088 2087 
3 2086 2087 2088 
3 30 2123 2089 
3 522 2093 2123 
3 512 2089 2093 
3 2123 2093 2089 
3 126 2102 2125 
3 514 2091 2102 
3 522 2125 2091 
3 2102 2091 2125 
3 123 2090 2099 
3 512 2092 2090 
3 514 2099 2092 
3 2090 2092 2099 
3 522 2091 2093 
3 514 2092 2091 
3 512 2093 2092 
3 2091 2092 2093 
3 29 2094 2115 
3 513 2098 2094 
3 519 2115 2098 
3 2094 2098 2115 
3 124 2104 2095 
3 515 2096 2104 
3 513 2095 2096 
3 2104 2096 2095 
3 126 2117 2101 
3 519 2097 2117 
3 515 2101 2097 
3 2117 2097 2101 
3 513 2096 2098 
3 515 2097 2096 
3 519 2098 2097 
3 2096 2097 2098 
3 123 2099 2100 
3 514 2107 2099 
3 516 2100 2107 
3 2099 2107 2100 
3 126 2101 2102 
3 515 2105 2101 
3 514 2102 2105 
3 2101 2105 2102 
3 124 2103 2104 
3 516 2106 2103 
3 515 2104 2106 
3 2103 2106 2104 
3 514 2105 2107 
3 515 2106 2105 
3 516 2107 2106 
3 2105 2106 2107 
3 28 2108 2109 
3 517 2114 2108 
3 518 2109 2114 
3 2108 2114 2109 
3 125 2130 2110 
3 525 2112 2130 
3 517 2110 2112 
3 2130 2112 2110 
3 127 2111 2133 
3 518 2113 2111 
3 525 2133 2113 
3 2111 2113 2133 
3 517 2112 2114 
3 525 2113 2112 
3 518 2114 2113 
3 2112 2113 2114 
3 29 2115 2116 
3 519 2121 2115 
3 520 2116 2121 
3 2115 2121 2116 
3 126 2132 2117 
3 523 2119 2132 
3 519 2117 2119 
3 2132 2119 2117 
3 125 2118 2129 
3 520 2120 2118 
3 523 2129 2120 
3 2118 2120 2129 
3 519 2119 2121 
3 523 2120 2119 
3 520 2121 2120 
3 2119 2120 2121 
3 30 2122 2123 
3 521 2128 2122 
3 522 2123 2128 
3 2122 2128 2123 
3 127 2134 2124 
3 524 2126 2134 
3 521 2124 2126 
3 2134 2126 2124 
3 126 2125 2131 
3 522 2127 2125 
3 524 2131 2127 
3 2125 2127 2131 
3 521 2126 2128 
3 524 2127 2126 
3 522 2128 2127 
3 2126 2127 2128 
3 125 2129 2130 
3 523 2137 2129 
3 525 2130 2137 
3 2129 2137 2130 
3 126 2131 2132 
3 524 2135 2131 
3 523 2132 2135 
3 2131 2135 2132 
3 127 2133 2134 
3 525 2136 2133 
3 524 2134 2136 
3 2133 2136 2134 
3 523 2135 2137 
3 524 2136 2135 
3 525 2137 2136 
3 2135 2136 2137 
3 0 2138 2139 
3 526 2144 2138 
3 527 2139 2144 
3 2138 2144 2139 
3 128 2156 2140 
3 532 2142 2156 
3 526 2140 2142 
3 2156 2142 2140 
3 129 2141 2159 
3 527 2143 2141 
3 532 2159 2143 
3 2141 2143 2159 
3 526 2142 2144 
3 532 2143 2142 
3 527 2144 2143 
3 2142 2143 2144 
3 31 2209 2145 
3 544 2149 2209 
3 528 2145 2149 
3 2209 2149 2145 
3 134 2158 2211 
3 530 2147 2158 
3 544 2211 2147 
3 2158 2147 2211 
3 128 2146 2155 
3 528 2148 2146 
3 530 2155 2148 
3 2146 2148 2155 
3 544 2147 2149 
3 530 2148 2147 
3 528 2149 2148 
3 2147 2148 2149 
3 32 2150 2222 
3 529 2154 2150 
3 547 2222 2154 
3 2150 2154 2222 
3 129 2160 2151 
3 531 2152 2160 
3 529 2151 2152 
3 2160 2152 2151 
3 134 2224 2157 
3 547 2153 2224 
3 531 2157 2153 
3 2224 2153 2157 
3 529 2152 2154 
3 531 2153 2152 
3 547 2154 2153 
3 2152 2153 2154 
3 128 2155 2156 
3 530 2163 2155 
3 532 2156 2163 
3 2155 2163 2156 
3 134 2157 2158 
3 531 2161 2157 
3 530 2158 2161 
3 2157 2161 2158 
3 129 2159 2160 
3 532 2162 2159 
3 531 2160 2162 
3 2159 2162 2160 
3 530 2161 2163 
3 531 2162 2161 
3 532 2163 2162 
3 2161 2162 2163 
3 8 2423 2164 
3 597 2168 2423 
3 533 2164 2168 
3 2423 2168 2164 
3 146 2178 2425 
3 537 2166 2178 
3 597 2425 2166 
3 2178 2166 2425 
3 130 2165 2181 
3 533 2167 2165 
3 537 2181 2167 
3 2165 2167 2181 
3 597 2166 2168 
3 537 2167 2166 
3 533 2168 2167 
3 2166 2167 2168 
3 37 2216 2434 
3 546 2171 2216 
3 599 2434 2171 
3 2216 2171 2434 
3 132 2180 2218 
3 535 2169 2180 
3 546 2218 2169 
3 2180 2169 2218 
3 146 2435 2177 
3 599 2170 2435 
3 535 2177 2170 
3 2435 2170 2177 
3 546 2169 2171 
3 535 2170 2169 
3 599 2171 2170 
3 2169 2170 2171 
3 31 2172 2208 
3 534 2176 2172 
3 543 2208 2176 
3 2172 2176 2208 
3 130 2182 2173 
3 536 2174 2182 
3 534 2173 2174 
3 2182 2174 2173 
3 132 2210 2179 
3 543 2175 2210 
3 536 2179 2175 
3 2210 2175 2179 
3 534 2174 2176 
3 536 2175 2174 
3 543 2176 2175 
3 2174 2175 2176 
3 146 2177 2178 
3 535 2185 2177 
3 537 2178 2185 
3 2177 2185 2178 
3 132 2179 2180 
3 536 2183 2179 
3 535 2180 2183 
3 2179 2183 2180 
3 130 2181 2182 
3 537 2184 2181 
3 536 2182 2184 
3 2181 2184 2182 
3 535 2183 2185 
3 536 2184 2183 
3 537 2185 2184 
3 2183 2184 2185 
3 9 2186 2474 
3 538 2190 2186 
3 610 2474 2190 
3 2186 2190 2474 
3 131 2200 2187 
3 542 2188 2200 
3 538 2187 2188 
3 2200 2188 2187 
3 149 2476 2203 
3 610 2189 2476 
3 542 2203 2189 
3 2476 2189 2203 
3 538 2188 2190 
3 542 2189 2188 
3 610 2190 2189 
3 2188 2189 2190 
3 32 2223 2191 
3 548 2195 2223 
3 539 2191 2195 
3 2223 2195 2191 
3 133 2202 2225 
3 540 2193 2202 
3 548 2225 2193 
3 2202 2193 2225 
3 131 2192 2199 
3 539 2194 2192 
3 540 2199 2194 
3 2192 2194 2199 
3 548 2193 2195 
3 540 2194 2193 
3 539 2195 2194 
3 2193 2194 2195 
3 37 2481 2215 
3 612 2198 2481 
3 545 2215 2198 
3 2481 2198 2215 
3 149 2204 2482 
3 541 2196 2204 
3 612 2482 2196 
3 2204 2196 2482 
3 133 2217 2201 
3 545 2197 2217 
3 541 2201 2197 
3 2217 2197 2201 
3 612 2196 2198 
3 541 2197 2196 
3 545 2198 2197 
3 2196 2197 2198 
3 131 2199 2200 
3 540 2207 2199 
3 542 2200 2207 
3 2199 2207 2200 
3 133 2201 2202 
3 541 2205 2201 
3 540 2202 2205 
3 2201 2205 2202 
3 149 2203 2204 
3 542 2206 2203 
3 541 2204 2206 
3 2203 2206 2204 
3 540 2205 2207 
3 541 2206 2205 
3 542 2207 2206 
3 2205 2206 2207 
3 31 2208 2209 
3 543 2214 2208 
3 544 2209 2214 
3 2208 2214 2209 
3 132 2230 2210 
3 551 2212 2230 
3 543 2210 2212 
3 2230 2212 2210 
3 134 2211 2233 
3 544 2213 2211 
3 551 2233 2213 
3 2211 2213 2233 
3 543 2212 2214 
3 551 2213 2212 
3 544 2214 2213 
3 2212 2213 2214 
3 37 2215 2216 
3 545 2221 2215 
3 546 2216 2221 
3 2215 2221 2216 
3 133 2232 2217 
3 549 2219 2232 
3 545 2217 2219 
3 2232 2219 2217 
3 132 2218 2229 
3 546 2220 2218 
3 549 2229 2220 
3 2218 2220 2229 
3 545 2219 2221 
3 549 2220 2219 
3 546 2221 2220 
3 2219 2220 2221 
3 32 2222 2223 
3 547 2228 2222 
3 548 2223 2228 
3 2222 2228 2223 
3 134 2234 2224 
3 550 2226 2234 
3 547 2224 2226 
3 2234 2226 2224 
3 133 2225 2231 
3 548 2227 2225 
3 550 2231 2227 
3 2225 2227 2231 
3 547 2226 2228 
3 550 2227 2226 
3 548 2228 2227 
3 2226 2227 2228 
3 132 2229 2230 
3 549 2237 2229 
3 551 2230 2237 
3 2229 2237 2230 
3 133 2231 2232 
3 550 2235 2231 
3 549 2232 2235 
3 2231 2235 2232 
3 134 2233 2234 
3 551 2236 2233 
3 550 2234 2236 
3 2233 2236 2234 
3 549 2235 2237 
3 550 2236 2235 
3 551 2237 2236 
3 2235 2236 2237 
3 4 3891 2238 
3 971 2242 3891 
3 552 2238 2242 
3 3891 2242 2238 
3 243 2252 3893 
3 556 2240 2252 
3 971 3893 2240 
3 2252 2240 3893 
3 135 2239 2255 
3 552 2241 2239 
3 556 2255 2241 
3 2239 2241 2255 
3 971 2240 2242 
3 556 2241 2240 
3 552 2242 2241 
3 2240 2241 2242 
3 62 2301 3902 
3 566 2245 2301 
3 973 3902 2245 
3 2301 2245 3902 
3 139 2254 2303 
3 554 2243 2254 
3 566 2303 2243 
3 2254 2243 2303 
3 243 3903 2251 
3 973 2244 3903 
3 554 2251 2244 
3 3903 2244 2251 
3 566 2243 2245 
3 554 2244 2243 
3 973 2245 2244 
3 2243 2244 2245 
3 33 2246 2314 
3 553 2250 2246 
3 569 2314 2250 
3 2246 2250 2314 
3 135 2256 2247 
3 555 2248 2256 
3 553 2247 2248 
3 2256 2248 2247 
3 139 2316 2253 
3 569 2249 2316 
3 555 2253 2249 
3 2316 2249 2253 
3 553 2248 2250 
3 555 2249 2248 
3 569 2250 2249 
3 2248 2249 2250 
3 243 2251 2252 
3 554 2259 2251 
3 556 2252 2259 
3 2251 2259 2252 
3 139 2253 2254 
3 555 2257 2253 
3 554 2254 2257 
3 2253 2257 2254 
3 135 2255 2256 
3 556 2258 2255 
3 555 2256 2258 
3 2255 2258 2256 
3 554 2257 2259 
3 555 2258 2257 
3 556 2259 2258 
3 2257 2258 2259 
3 16 2449 3938 
3 604 2262 2449 
3 982 3938 2262 
3 2449 2262 3938 
3 148 2270 2451 
3 559 2260 2270 
3 604 2451 2260 
3 2270 2260 2451 
3 245 3939 2273 
3 982 2261 3939 
3 559 2273 2261 
3 3939 2261 2273 
3 604 2260 2262 
3 559 2261 2260 
3 982 2262 2261 
3 2260 2261 2262 
3 35 2308 2460 
3 568 2265 2308 
3 606 2460 2265 
3 2308 2265 2460 
3 137 2272 2310 
3 557 2263 2272 
3 568 2310 2263 
3 2272 2263 2310 
3 148 2461 2269 
3 606 2264 2461 
3 557 2269 2264 
3 2461 2264 2269 
3 568 2263 2265 
3 557 2264 2263 
3 606 2265 2264 
3 2263 2264 2265 
3 62 3943 2300 
3 983 2268 3943 
3 565 2300 2268 
3 3943 2268 2300 
3 245 2274 3944 
3 558 2266 2274 
3 983 3944 2266 
3 2274 2266 3944 
3 137 2302 2271 
3 565 2267 2302 
3 558 2271 2267 
3 2302 2267 2271 
3 983 2266 2268 
3 558 2267 2266 
3 565 2268 2267 
3 2266 2267 2268 
3 148 2269 2270 
3 557 2277 2269 
3 559 2270 2277 
3 2269 2277 2270 
3 137 2271 2272 
3 558 2275 2271 
3 557 2272 2275 
3 2271 2275 2272 
3 245 2273 2274 
3 559 2276 2273 
3 558 2274 2276 
3 2273 2276 2274 
3 557 2275 2277 
3 558 2276 2275 
3 559 2277 2276 
3 2275 2276 2277 
3 8 2278 2422 
3 560 2282 2278 
3 596 2422 2282 
3 2278 2282 2422 
3 136 2292 2279 
3 564 2280 2292 
3 560 2279 2280 
3 2292 2280 2279 
3 145 2424 2295 
3 596 2281 2424 
3 564 2295 2281 
3 2424 2281 2295 
3 560 2280 2282 
3 564 2281 2280 
3 596 2282 2281 
3 2280 2281 2282 
3 33 2315 2283 
3 570 2287 2315 
3 561 2283 2287 
3 2315 2287 2283 
3 138 2294 2317 
3 562 2285 2294 
3 570 2317 2285 
3 2294 2285 2317 
3 136 2284 2291 
3 561 2286 2284 
3 562 2291 2286 
3 2284 2286 2291 
3 570 2285 2287 
3 562 2286 2285 
3 561 2287 2286 
3 2285 2286 2287 
3 35 2429 2307 
3 598 2290 2429 
3 567 2307 2290 
3 2429 2290 2307 
3 145 2296 2430 
3 563 2288 2296 
3 598 2430 2288 
3 2296 2288 2430 
3 138 2309 2293 
3 567 2289 2309 
3 563 2293 2289 
3 2309 2289 2293 
3 598 2288 2290 
3 563 2289 2288 
3 567 2290 2289 
3 2288 2289 2290 
3 136 2291 2292 
3 562 2299 2291 
3 564 2292 2299 
3 2291 2299 2292 
3 138 2293 2294 
3 563 2297 2293 
3 562 2294 2297 
3 2293 2297 2294 
3 145 2295 2296 
3 564 2298 2295 
3 563 2296 2298 
3 2295 2298 2296 
3 562 2297 2299 
3 563 2298 2297 
3 564 2299 2298 
3 2297 2298 2299 
3 62 2300 2301 
3 565 2306 2300 
3 566 2301 2306 
3 2300 2306 2301 
3 137 2322 2302 
3 573 2304 2322 
3 565 2302 2304 
3 2322 2304 2302 
3 139 2303 2325 
3 566 2305 2303 
3 573 2325 2305 
3 2303 2305 2325 
3 565 2304 2306 
3 573 2305 2304 
3 566 2306 2305 
3 2304 2305 2306 
3 35 2307 2308 
3 567 2313 2307 
3 568 2308 2313 
3 2307 2313 2308 
3 138 2324 2309 
3 571 2311 2324 
3 567 2309 2311 
3 2324 2311 2309 
3 137 2310 2321 
3 568 2312 2310 
3 571 2321 2312 
3 2310 2312 2321 
3 567 2311 2313 
3 571 2312 2311 
3 568 2313 2312 
3 2311 2312 2313 
3 33 2314 2315 
3 569 2320 2314 
3 570 2315 2320 
3 2314 2320 2315 
3 139 2326 2316 
3 572 2318 2326 
3 569 2316 2318 
3 2326 2318 2316 
3 138 2317 2323 
3 570 2319 2317 
3 572 2323 2319 
3 2317 2319 2323 
3 569 2318 2320 
3 572 2319 2318 
3 570 2320 2319 
3 2318 2319 2320 
3 137 2321 2322 
3 571 2329 2321 
3 573 2322 2329 
3 2321 2329 2322 
3 138 2323 2324 
3 572 2327 2323 
3 571 2324 2327 
3 2323 2327 2324 
3 139 2325 2326 
3 573 2328 2325 
3 572 2326 2328 
3 2325 2328 2326 
3 571 2327 2329 
3 572 2328 2327 
3 573 2329 2328 
3 2327 2328 2329 
3 5 2330 3790 
3 574 2334 2330 
3 944 3790 2334 
3 2330 2334 3790 
3 140 2344 2331 
3 578 2332 2344 
3 574 2331 2332 
3 2344 2332 2331 
3 235 3792 2347 
3 944 2333 3792 
3 578 2347 2333 
3 3792 2333 2347 
3 574 2332 2334 
3 578 2333 2332 
3 944 2334 2333 
3 2332 2333 2334 
3 34 2393 2335 
3 588 2339 2393 
3 575 2335 2339 
3 2393 2339 2335 
3 144 2346 2395 
3 576 2337 2346 
3 588 2395 2337 
3 2346 2337 2395 
3 140 2336 2343 
3 575 2338 2336 
3 576 2343 2338 
3 2336 2338 2343 
3 588 2337 2339 
3 576 2338 2337 
3 575 2339 2338 
3 2337 2338 2339 
3 59 3797 2406 
3 946 2342 3797 
3 591 2406 2342 
3 3797 2342 2406 
3 235 2348 3798 
3 577 2340 2348 
3 946 3798 2340 
3 2348 2340 3798 
3 144 2408 2345 
3 591 2341 2408 
3 577 2345 2341 
3 2408 2341 2345 
3 946 2340 2342 
3 577 2341 2340 
3 591 2342 2341 
3 2340 2341 2342 
3 140 2343 2344 
3 576 2351 2343 
3 578 2344 2351 
3 2343 2351 2344 
3 144 2345 2346 
3 577 2349 2345 
3 576 2346 2349 
3 2345 2349 2346 
3 235 2347 2348 
3 578 2350 2347 
3 577 2348 2350 
3 2347 2350 2348 
3 576 2349 2351 
3 577 2350 2349 
3 578 2351 2350 
3 2349 2350 2351 
3 9 2475 2352 
3 611 2356 2475 
3 579 2352 2356 
3 2475 2356 2352 
3 150 2366 2477 
3 583 2354 2366 
3 611 2477 2354 
3 2366 2354 2477 
3 141 2353 2369 
3 579 2355 2353 
3 583 2369 2355 
3 2353 2355 2369 
3 611 2354 2356 
3 583 2355 2354 
3 579 2356 2355 
3 2354 2355 2356 
3 36 2400 2486 
3 590 2359 2400 
3 613 2486 2359 
3 2400 2359 2486 
3 142 2368 2402 
3 581 2357 2368 
3 590 2402 2357 
3 2368 2357 2402 
3 150 2487 2365 
3 613 2358 2487 
3 581 2365 2358 
3 2487 2358 2365 
3 590 2357 2359 
3 581 2358 2357 
3 613 2359 2358 
3 2357 2358 2359 
3 34 2360 2392 
3 580 2364 2360 
3 587 2392 2364 
3 2360 2364 2392 
3 141 2370 2361 
3 582 2362 2370 
3 580 2361 2362 
3 2370 2362 2361 
3 142 2394 2367 
3 587 2363 2394 
3 582 2367 2363 
3 2394 2363 2367 
3 580 2362 2364 
3 582 2363 2362 
3 587 2364 2363 
3 2362 2363 2364 
3 150 2365 2366 
3 581 2373 2365 
3 583 2366 2373 
3 2365 2373 2366 
3 142 2367 2368 
3 582 2371 2367 
3 581 2368 2371 
3 2367 2371 2368 
3 141 2369 2370 
3 583 2372 2369 
3 582 2370 2372 
3 2369 2372 2370 
3 581 2371 2373 
3 582 2372 2371 
3 583 2373 2372 
3 2371 2372 2373 
3 16 3816 2448 
3 951 2376 3816 
3 603 2448 2376 
3 3816 2376 2448 
3 237 2384 3817 
3 586 2374 2384 
3 951 3817 2374 
3 2384 2374 3817 
3 147 2450 2387 
3 603 2375 2450 
3 586 2387 2375 
3 2450 2375 2387 
3 951 2374 2376 
3 586 2375 2374 
3 603 2376 2375 
3 2374 2375 2376 
3 59 2407 3824 
3 592 2379 2407 
3 952 3824 2379 
3 2407 2379 3824 
3 143 2386 2409 
3 584 2377 2386 
3 592 2409 2377 
3 2386 2377 2409 
3 237 3825 2383 
3 952 2378 3825 
3 584 2383 2378 
3 3825 2378 2383 
3 592 2377 2379 
3 584 2378 2377 
3 952 2379 2378 
3 2377 2378 2379 
3 36 2455 2399 
3 605 2382 2455 
3 589 2399 2382 
3 2455 2382 2399 
3 147 2388 2456 
3 585 2380 2388 
3 605 2456 2380 
3 2388 2380 2456 
3 143 2401 2385 
3 589 2381 2401 
3 585 2385 2381 
3 2401 2381 2385 
3 605 2380 2382 
3 585 2381 2380 
3 589 2382 2381 
3 2380 2381 2382 
3 237 2383 2384 
3 584 2391 2383 
3 586 2384 2391 
3 2383 2391 2384 
3 143 2385 2386 
3 585 2389 2385 
3 584 2386 2389 
3 2385 2389 2386 
3 147 2387 2388 
3 586 2390 2387 
3 585 2388 2390 
3 2387 2390 2388 
3 584 2389 2391 
3 585 2390 2389 
3 586 2391 2390 
3 2389 2390 2391 
3 34 2392 2393 
3 587 2398 2392 
3 588 2393 2398 
3 2392 2398 2393 
3 142 2414 2394 
3 595 2396 2414 
3 587 2394 2396 
3 2414 2396 2394 
3 144 2395 2417 
3 588 2397 2395 
3 595 2417 2397 
3 2395 2397 2417 
3 587 2396 2398 
3 595 2397 2396 
3 588 2398 2397 
3 2396 2397 2398 
3 36 2399 2400 
3 589 2405 2399 
3 590 2400 2405 
3 2399 2405 2400 
3 143 2416 2401 
3 593 2403 2416 
3 589 2401 2403 
3 2416 2403 2401 
3 142 2402 2413 
3 590 2404 2402 
3 593 2413 2404 
3 2402 2404 2413 
3 589 2403 2405 
3 593 2404 2403 
3 590 2405 2404 
3 2403 2404 2405 
3 59 2406 2407 
3 591 2412 2406 
3 592 2407 2412 
3 2406 2412 2407 
3 144 2418 2408 
3 594 2410 2418 
3 591 2408 2410 
3 2418 2410 2408 
3 143 2409 2415 
3 592 2411 2409 
3 594 2415 2411 
3 2409 2411 2415 
3 591 2410 2412 
3 594 2411 2410 
3 592 2412 2411 
3 2410 2411 2412 
3 142 2413 2414 
3 593 2421 2413 
3 595 2414 2421 
3 2413 2421 2414 
3 143 2415 2416 
3 594 2419 2415 
3 593 2416 2419 
3 2415 2419 2416 
3 144 2417 2418 
3 595 2420 2417 
3 594 2418 2420 
3 2417 2420 2418 
3 593 2419 2421 
3 594 2420 2419 
3 595 2421 2420 
3 2419 2420 2421 
3 8 2422 2423 
3 596 2428 2422 
3 597 2423 2428 
3 2422 2428 2423 
3 145 2440 2424 
3 602 2426 2440 
3 596 2424 2426 
3 2440 2426 2424 
3 146 2425 2443 
3 597 2427 2425 
3 602 2443 2427 
3 2425 2427 2443 
3 596 2426 2428 
3 602 2427 2426 
3 597 2428 2427 
3 2426 2427 2428 
3 35 2501 2429 
3 618 2433 2501 
3 598 2429 2433 
3 2501 2433 2429 
3 153 2442 2503 
3 600 2431 2442 
3 618 2503 2431 
3 2442 2431 2503 
3 145 2430 2439 
3 598 2432 2430 
3 600 2439 2432 
3 2430 2432 2439 
3 618 2431 2433 
3 600 2432 2431 
3 598 2433 2432 
3 2431 2432 2433 
3 37 2434 2514 
3 599 2438 2434 
3 621 2514 2438 
3 2434 2438 2514 
3 146 2444 2435 
3 601 2436 2444 
3 599 2435 2436 
3 2444 2436 2435 
3 153 2516 2441 
3 621 2437 2516 
3 601 2441 2437 
3 2516 2437 2441 
3 599 2436 2438 
3 601 2437 2436 
3 621 2438 2437 
3 2436 2437 2438 
3 145 2439 2440 
3 600 2447 2439 
3 602 2440 2447 
3 2439 2447 2440 
3 153 2441 2442 
3 601 2445 2441 
3 600 2442 2445 
3 2441 2445 2442 
3 146 2443 2444 
3 602 2446 2443 
3 601 2444 2446 
3 2443 2446 2444 
3 600 2445 2447 
3 601 2446 2445 
3 602 2447 2446 
3 2445 2446 2447 
3 16 2448 2449 
3 603 2454 2448 
3 604 2449 2454 
3 2448 2454 2449 
3 147 2466 2450 
3 609 2452 2466 
3 603 2450 2452 
3 2466 2452 2450 
3 148 2451 2469 
3 604 2453 2451 
3 609 2469 2453 
3 2451 2453 2469 
3 603 2452 2454 
3 609 2453 2452 
3 604 2454 2453 
3 2452 2453 2454 
3 36 2508 2455 
3 620 2459 2508 
3 605 2455 2459 
3 2508 2459 2455 
3 151 2468 2510 
3 607 2457 2468 
3 620 2510 2457 
3 2468 2457 2510 
3 147 2456 2465 
3 605 2458 2456 
3 607 2465 2458 
3 2456 2458 2465 
3 620 2457 2459 
3 607 2458 2457 
3 605 2459 2458 
3 2457 2458 2459 
3 35 2460 2500 
3 606 2464 2460 
3 617 2500 2464 
3 2460 2464 2500 
3 148 2470 2461 
3 608 2462 2470 
3 606 2461 2462 
3 2470 2462 2461 
3 151 2502 2467 
3 617 2463 2502 
3 608 2467 2463 
3 2502 2463 2467 
3 606 2462 2464 
3 608 2463 2462 
3 617 2464 2463 
3 2462 2463 2464 
3 147 2465 2466 
3 607 2473 2465 
3 609 2466 2473 
3 2465 2473 2466 
3 151 2467 2468 
3 608 2471 2467 
3 607 2468 2471 
3 2467 2471 2468 
3 148 2469 2470 
3 609 2472 2469 
3 608 2470 2472 
3 2469 2472 2470 
3 607 2471 2473 
3 608 2472 2471 
3 609 2473 2472 
3 2471 2472 2473 
3 9 2474 2475 
3 610 2480 2474 
3 611 2475 2480 
3 2474 2480 2475 
3 149 2492 2476 
3 616 2478 2492 
3 610 2476 2478 
3 2492 2478 2476 
3 150 2477 2495 
3 611 2479 2477 
3 616 2495 2479 
3 2477 2479 2495 
3 610 2478 2480 
3 616 2479 2478 
3 611 2480 2479 
3 2478 2479 2480 
3 37 2515 2481 
3 622 2485 2515 
3 612 2481 2485 
3 2515 2485 2481 
3 152 2494 2517 
3 614 2483 2494 
3 622 2517 2483 
3 2494 2483 2517 
3 149 2482 2491 
3 612 2484 2482 
3 614 2491 2484 
3 2482 2484 2491 
3 622 2483 2485 
3 614 2484 2483 
3 612 2485 2484 
3 2483 2484 2485 
3 36 2486 2507 
3 613 2490 2486 
3 619 2507 2490 
3 2486 2490 2507 
3 150 2496 2487 
3 615 2488 2496 
3 613 2487 2488 
3 2496 2488 2487 
3 152 2509 2493 
3 619 2489 2509 
3 615 2493 2489 
3 2509 2489 2493 
3 613 2488 2490 
3 615 2489 2488 
3 619 2490 2489 
3 2488 2489 2490 
3 149 2491 2492 
3 614 2499 2491 
3 616 2492 2499 
3 2491 2499 2492 
3 152 2493 2494 
3 615 2497 2493 
3 614 2494 2497 
3 2493 2497 2494 
3 150 2495 2496 
3 616 2498 2495 
3 615 2496 2498 
3 2495 2498 2496 
3 614 2497 2499 
3 615 2498 2497 
3 616 2499 2498 
3 2497 2498 2499 
3 35 2500 2501 
3 617 2506 2500 
3 618 2501 2506 
3 2500 2506 2501 
3 151 2522 2502 
3 625 2504 2522 
3 617 2502 2504 
3 2522 2504 2502 
3 153 2503 2525 
3 618 2505 2503 
3 625 2525 2505 
3 2503 2505 2525 
3 617 2504 2506 
3 625 2505 2504 
3 618 2506 2505 
3 2504 2505 2506 
3 36 2507 2508 
3 619 2513 2507 
3 620 2508 2513 
3 2507 2513 2508 
3 152 2524 2509 
3 623 2511 2524 
3 619 2509 2511 
3 2524 2511 2509 
3 151 2510 2521 
3 620 2512 2510 
3 623 2521 2512 
3 2510 2512 2521 
3 619 2511 2513 
3 623 2512 2511 
3 620 2513 2512 
3 2511 2512 2513 
3 37 2514 2515 
3 621 2520 2514 
3 622 2515 2520 
3 2514 2520 2515 
3 153 2526 2516 
3 624 2518 2526 
3 621 2516 2518 
3 2526 2518 2516 
3 152 2517 2523 
3 622 2519 2517 
3 624 2523 2519 
3 2517 2519 2523 
3 621 2518 2520 
3 624 2519 2518 
3 622 2520 2519 
3 2518 2519 2520 
3 151 2521 2522 
3 623 2529 2521 
3 625 2522 2529 
3 2521 2529 2522 
3 152 2523 2524 
3 624 2527 2523 
3 623 2524 2527 
3 2523 2527 2524 
3 153 2525 2526 
3 625 2528 2525 
3 624 2526 2528 
3 2525 2528 2526 
3 623 2527 2529 
3 624 2528 2527 
3 625 2529 2528 
3 2527 2528 2529 
3 1 2906 3690 
3 718 2532 2906 
3 918 3690 2532 
3 2906 2532 3690 
3 176 2540 2907 
3 628 2530 2540 
3 718 2907 2530 
3 2540 2530 2907 
3 228 3692 2543 
3 918 2531 3692 
3 628 2543 2531 
3 3692 2531 2543 
3 718 2530 2532 
3 628 2531 2530 
3 918 2532 2531 
3 2530 2531 2532 
3 43 2585 2914 
3 636 2535 2585 
3 719 2914 2535 
3 2585 2535 2914 
3 156 2542 2587 
3 626 2533 2542 
3 636 2587 2533 
3 2542 2533 2587 
3 176 2915 2539 
3 719 2534 2915 
3 626 2539 2534 
3 2915 2534 2539 
3 636 2533 2535 
3 626 2534 2533 
3 719 2535 2534 
3 2533 2534 2535 
3 57 3697 2598 
3 920 2538 3697 
3 639 2598 2538 
3 3697 2538 2598 
3 228 2544 3698 
3 627 2536 2544 
3 920 3698 2536 
3 2544 2536 3698 
3 156 2600 2541 
3 639 2537 2600 
3 627 2541 2537 
3 2600 2537 2541 
3 920 2536 2538 
3 627 2537 2536 
3 639 2538 2537 
3 2536 2537 2538 
3 176 2539 2540 
3 626 2547 2539 
3 628 2540 2547 
3 2539 2547 2540 
3 156 2541 2542 
3 627 2545 2541 
3 626 2542 2545 
3 2541 2545 2542 
3 228 2543 2544 
3 628 2546 2543 
3 627 2544 2546 
3 2543 2546 2544 
3 626 2545 2547 
3 627 2546 2545 
3 628 2547 2546 
3 2545 2546 2547 
3 12 2799 2946 
3 689 2550 2799 
3 726 2946 2550 
3 2799 2550 2946 
3 168 2558 2801 
3 631 2548 2558 
3 689 2801 2548 
3 2558 2548 2801 
3 177 2947 2561 
3 726 2549 2947 
3 631 2561 2549 
3 2947 2549 2561 
3 689 2548 2550 
3 631 2549 2548 
3 726 2550 2549 
3 2548 2549 2550 
3 42 2592 2810 
3 638 2553 2592 
3 691 2810 2553 
3 2592 2553 2810 
3 154 2560 2594 
3 629 2551 2560 
3 638 2594 2551 
3 2560 2551 2594 
3 168 2811 2557 
3 691 2552 2811 
3 629 2557 2552 
3 2811 2552 2557 
3 638 2551 2553 
3 629 2552 2551 
3 691 2553 2552 
3 2551 2552 2553 
3 43 2951 2584 
3 727 2556 2951 
3 635 2584 2556 
3 2951 2556 2584 
3 177 2562 2952 
3 630 2554 2562 
3 727 2952 2554 
3 2562 2554 2952 
3 154 2586 2559 
3 635 2555 2586 
3 630 2559 2555 
3 2586 2555 2559 
3 727 2554 2556 
3 630 2555 2554 
3 635 2556 2555 
3 2554 2555 2556 
3 168 2557 2558 
3 629 2565 2557 
3 631 2558 2565 
3 2557 2565 2558 
3 154 2559 2560 
3 630 2563 2559 
3 629 2560 2563 
3 2559 2563 2560 
3 177 2561 2562 
3 631 2564 2561 
3 630 2562 2564 
3 2561 2564 2562 
3 629 2563 2565 
3 630 2564 2563 
3 631 2565 2564 
3 2563 2564 2565 
3 15 3716 2850 
3 925 2568 3716 
3 702 2850 2568 
3 3716 2568 2850 
3 230 2576 3717 
3 634 2566 2576 
3 925 3717 2566 
3 2576 2566 3717 
3 171 2852 2579 
3 702 2567 2852 
3 634 2579 2567 
3 2852 2567 2579 
3 925 2566 2568 
3 634 2567 2566 
3 702 2568 2567 
3 2566 2567 2568 
3 57 2599 3724 
3 640 2571 2599 
3 926 3724 2571 
3 2599 2571 3724 
3 155 2578 2601 
3 632 2569 2578 
3 640 2601 2569 
3 2578 2569 2601 
3 230 3725 2575 
3 926 2570 3725 
3 632 2575 2570 
3 3725 2570 2575 
3 640 2569 2571 
3 632 2570 2569 
3 926 2571 2570 
3 2569 2570 2571 
3 42 2857 2591 
3 704 2574 2857 
3 637 2591 2574 
3 2857 2574 2591 
3 171 2580 2858 
3 633 2572 2580 
3 704 2858 2572 
3 2580 2572 2858 
3 155 2593 2577 
3 637 2573 2593 
3 633 2577 2573 
3 2593 2573 2577 
3 704 2572 2574 
3 633 2573 2572 
3 637 2574 2573 
3 2572 2573 2574 
3 230 2575 2576 
3 632 2583 2575 
3 634 2576 2583 
3 2575 2583 2576 
3 155 2577 2578 
3 633 2581 2577 
3 632 2578 2581 
3 2577 2581 2578 
3 171 2579 2580 
3 634 2582 2579 
3 633 2580 2582 
3 2579 2582 2580 
3 632 2581 2583 
3 633 2582 2581 
3 634 2583 2582 
3 2581 2582 2583 
3 43 2584 2585 
3 635 2590 2584 
3 636 2585 2590 
3 2584 2590 2585 
3 154 2606 2586 
3 643 2588 2606 
3 635 2586 2588 
3 2606 2588 2586 
3 156 2587 2609 
3 636 2589 2587 
3 643 2609 2589 
3 2587 2589 2609 
3 635 2588 2590 
3 643 2589 2588 
3 636 2590 2589 
3 2588 2589 2590 
3 42 2591 2592 
3 637 2597 2591 
3 638 2592 2597 
3 2591 2597 2592 
3 155 2608 2593 
3 641 2595 2608 
3 637 2593 2595 
3 2608 2595 2593 
3 154 2594 2605 
3 638 2596 2594 
3 641 2605 2596 
3 2594 2596 2605 
3 637 2595 2597 
3 641 2596 2595 
3 638 2597 2596 
3 2595 2596 2597 
3 57 2598 2599 
3 639 2604 2598 
3 640 2599 2604 
3 2598 2604 2599 
3 156 2610 2600 
3 642 2602 2610 
3 639 2600 2602 
3 2610 2602 2600 
3 155 2601 2607 
3 640 2603 2601 
3 642 2607 2603 
3 2601 2603 2607 
3 639 2602 2604 
3 642 2603 2602 
3 640 2604 2603 
3 2602 2603 2604 
3 154 2605 2606 
3 641 2613 2605 
3 643 2606 2613 
3 2605 2613 2606 
3 155 2607 2608 
3 642 2611 2607 
3 641 2608 2611 
3 2607 2611 2608 
3 156 2609 2610 
3 643 2612 2609 
3 642 2610 2612 
3 2609 2612 2610 
3 641 2611 2613 
3 642 2612 2611 
3 643 2613 2612 
3 2611 2612 2613 
3 2 2614 3090 
3 644 2618 2614 
3 762 3090 2618 
3 2614 2618 3090 
3 157 2628 2615 
3 648 2616 2628 
3 644 2615 2616 
3 2628 2616 2615 
3 186 3092 2631 
3 762 2617 3092 
3 648 2631 2617 
3 3092 2617 2631 
3 644 2616 2618 
3 648 2617 2616 
3 762 2618 2617 
3 2616 2617 2618 
3 38 2677 2619 
3 658 2623 2677 
3 645 2619 2623 
3 2677 2623 2619 
3 161 2630 2679 
3 646 2621 2630 
3 658 2679 2621 
3 2630 2621 2679 
3 157 2620 2627 
3 645 2622 2620 
3 646 2627 2622 
3 2620 2622 2627 
3 658 2621 2623 
3 646 2622 2621 
3 645 2623 2622 
3 2621 2622 2623 
3 45 3097 2690 
3 764 2626 3097 
3 661 2690 2626 
3 3097 2626 2690 
3 186 2632 3098 
3 647 2624 2632 
3 764 3098 2624 
3 2632 2624 3098 
3 161 2692 2629 
3 661 2625 2692 
3 647 2629 2625 
3 2692 2625 2629 
3 764 2624 2626 
3 647 2625 2624 
3 661 2626 2625 
3 2624 2625 2626 
3 157 2627 2628 
3 646 2635 2627 
3 648 2628 2635 
3 2627 2635 2628 
3 161 2629 2630 
3 647 2633 2629 
3 646 2630 2633 
3 2629 2633 2630 
3 186 2631 2632 
3 648 2634 2631 
3 647 2632 2634 
3 2631 2634 2632 
3 646 2633 2635 
3 647 2634 2633 
3 648 2635 2634 
3 2633 2634 2635 
3 10 2825 2636 
3 696 2640 2825 
3 649 2636 2640 
3 2825 2640 2636 
3 170 2650 2827 
3 653 2638 2650 
3 696 2827 2638 
3 2650 2638 2827 
3 158 2637 2653 
3 649 2639 2637 
3 653 2653 2639 
3 2637 2639 2653 
3 696 2638 2640 
3 653 2639 2638 
3 649 2640 2639 
3 2638 2639 2640 
3 40 2684 2836 
3 660 2643 2684 
3 698 2836 2643 
3 2684 2643 2836 
3 159 2652 2686 
3 651 2641 2652 
3 660 2686 2641 
3 2652 2641 2686 
3 170 2837 2649 
3 698 2642 2837 
3 651 2649 2642 
3 2837 2642 2649 
3 660 2641 2643 
3 651 2642 2641 
3 698 2643 2642 
3 2641 2642 2643 
3 38 2644 2676 
3 650 2648 2644 
3 657 2676 2648 
3 2644 2648 2676 
3 158 2654 2645 
3 652 2646 2654 
3 650 2645 2646 
3 2654 2646 2645 
3 159 2678 2651 
3 657 2647 2678 
3 652 2651 2647 
3 2678 2647 2651 
3 650 2646 2648 
3 652 2647 2646 
3 657 2648 2647 
3 2646 2647 2648 
3 170 2649 2650 
3 651 2657 2649 
3 653 2650 2657 
3 2649 2657 2650 
3 159 2651 2652 
3 652 2655 2651 
3 651 2652 2655 
3 2651 2655 2652 
3 158 2653 2654 
3 653 2656 2653 
3 652 2654 2656 
3 2653 2656 2654 
3 651 2655 2657 
3 652 2656 2655 
3 653 2657 2656 
3 2655 2656 2657 
3 12 3116 2798 
3 769 2660 3116 
3 688 2798 2660 
3 3116 2660 2798 
3 188 2668 3117 
3 656 2658 2668 
3 769 3117 2658 
3 2668 2658 3117 
3 167 2800 2671 
3 688 2659 2800 
3 656 2671 2659 
3 2800 2659 2671 
3 769 2658 2660 
3 656 2659 2658 
3 688 2660 2659 
3 2658 2659 2660 
3 45 2691 3124 
3 662 2663 2691 
3 770 3124 2663 
3 2691 2663 3124 
3 160 2670 2693 
3 654 2661 2670 
3 662 2693 2661 
3 2670 2661 2693 
3 188 3125 2667 
3 770 2662 3125 
3 654 2667 2662 
3 3125 2662 2667 
3 662 2661 2663 
3 654 2662 2661 
3 770 2663 2662 
3 2661 2662 2663 
3 40 2805 2683 
3 690 2666 2805 
3 659 2683 2666 
3 2805 2666 2683 
3 167 2672 2806 
3 655 2664 2672 
3 690 2806 2664 
3 2672 2664 2806 
3 160 2685 2669 
3 659 2665 2685 
3 655 2669 2665 
3 2685 2665 2669 
3 690 2664 2666 
3 655 2665 2664 
3 659 2666 2665 
3 2664 2665 2666 
3 188 2667 2668 
3 654 2675 2667 
3 656 2668 2675 
3 2667 2675 2668 
3 160 2669 2670 
3 655 2673 2669 
3 654 2670 2673 
3 2669 2673 2670 
3 167 2671 2672 
3 656 2674 2671 
3 655 2672 2674 
3 2671 2674 2672 
3 654 2673 2675 
3 655 2674 2673 
3 656 2675 2674 
3 2673 2674 2675 
3 38 2676 2677 
3 657 2682 2676 
3 658 2677 2682 
3 2676 2682 2677 
3 159 2698 2678 
3 665 2680 2698 
3 657 2678 2680 
3 2698 2680 2678 
3 161 2679 2701 
3 658 2681 2679 
3 665 2701 2681 
3 2679 2681 2701 
3 657 2680 2682 
3 665 2681 2680 
3 658 2682 2681 
3 2680 2681 2682 
3 40 2683 2684 
3 659 2689 2683 
3 660 2684 2689 
3 2683 2689 2684 
3 160 2700 2685 
3 663 2687 2700 
3 659 2685 2687 
3 2700 2687 2685 
3 159 2686 2697 
3 660 2688 2686 
3 663 2697 2688 
3 2686 2688 2697 
3 659 2687 2689 
3 663 2688 2687 
3 660 2689 2688 
3 2687 2688 2689 
3 45 2690 2691 
3 661 2696 2690 
3 662 2691 2696 
3 2690 2696 2691 
3 161 2702 2692 
3 664 2694 2702 
3 661 2692 2694 
3 2702 2694 2692 
3 160 2693 2699 
3 662 2695 2693 
3 664 2699 2695 
3 2693 2695 2699 
3 661 2694 2696 
3 664 2695 2694 
3 662 2696 2695 
3 2694 2695 2696 
3 159 2697 2698 
3 663 2705 2697 
3 665 2698 2705 
3 2697 2705 2698 
3 160 2699 2700 
3 664 2703 2699 
3 663 2700 2703 
3 2699 2703 2700 
3 161 2701 2702 
3 665 2704 2701 
3 664 2702 2704 
3 2701 2704 2702 
3 663 2703 2705 
3 664 2704 2703 
3 665 2705 2704 
3 2703 2704 2705 
3 5 3791 2706 
3 945 2710 3791 
3 666 2706 2710 
3 3791 2710 2706 
3 236 2720 3793 
3 670 2708 2720 
3 945 3793 2708 
3 2720 2708 3793 
3 162 2707 2723 
3 666 2709 2707 
3 670 2723 2709 
3 2707 2709 2723 
3 945 2708 2710 
3 670 2709 2708 
3 666 2710 2709 
3 2708 2709 2710 
3 60 2769 3802 
3 680 2713 2769 
3 947 3802 2713 
3 2769 2713 3802 
3 166 2722 2771 
3 668 2711 2722 
3 680 2771 2711 
3 2722 2711 2771 
3 236 3803 2719 
3 947 2712 3803 
3 668 2719 2712 
3 3803 2712 2719 
3 680 2711 2713 
3 668 2712 2711 
3 947 2713 2712 
3 2711 2712 2713 
3 39 2714 2782 
3 667 2718 2714 
3 683 2782 2718 
3 2714 2718 2782 
3 162 2724 2715 
3 669 2716 2724 
3 667 2715 2716 
3 2724 2716 2715 
3 166 2784 2721 
3 683 2717 2784 
3 669 2721 2717 
3 2784 2717 2721 
3 667 2716 2718 
3 669 2717 2716 
3 683 2718 2717 
3 2716 2717 2718 
3 236 2719 2720 
3 668 2727 2719 
3 670 2720 2727 
3 2719 2727 2720 
3 166 2721 2722 
3 669 2725 2721 
3 668 2722 2725 
3 2721 2725 2722 
3 162 2723 2724 
3 670 2726 2723 
3 669 2724 2726 
3 2723 2726 2724 
3 668 2725 2727 
3 669 2726 2725 
3 670 2727 2726 
3 2725 2726 2727 
3 15 2851 3838 
3 703 2730 2851 
3 956 3838 2730 
3 2851 2730 3838 
3 172 2738 2853 
3 673 2728 2738 
3 703 2853 2728 
3 2738 2728 2853 
3 238 3839 2741 
3 956 2729 3839 
3 673 2741 2729 
3 3839 2729 2741 
3 703 2728 2730 
3 673 2729 2728 
3 956 2730 2729 
3 2728 2729 2730 
3 41 2776 2862 
3 682 2733 2776 
3 705 2862 2733 
3 2776 2733 2862 
3 164 2740 2778 
3 671 2731 2740 
3 682 2778 2731 
3 2740 2731 2778 
3 172 2863 2737 
3 705 2732 2863 
3 671 2737 2732 
3 2863 2732 2737 
3 682 2731 2733 
3 671 2732 2731 
3 705 2733 2732 
3 2731 2732 2733 
3 60 3843 2768 
3 957 2736 3843 
3 679 2768 2736 
3 3843 2736 2768 
3 238 2742 3844 
3 672 2734 2742 
3 957 3844 2734 
3 2742 2734 3844 
3 164 2770 2739 
3 679 2735 2770 
3 672 2739 2735 
3 2770 2735 2739 
3 957 2734 2736 
3 672 2735 2734 
3 679 2736 2735 
3 2734 2735 2736 
3 172 2737 2738 
3 671 2745 2737 
3 673 2738 2745 
3 2737 2745 2738 
3 164 2739 2740 
3 672 2743 2739 
3 671 2740 2743 
3 2739 2743 2740 
3 238 2741 2742 
3 673 2744 2741 
3 672 2742 2744 
3 2741 2744 2742 
3 671 2743 2745 
3 672 2744 2743 
3 673 2745 2744 
3 2743 2744 2745 
3 10 2746 2824 
3 674 2750 2746 
3 695 2824 2750 
3 2746 2750 2824 
3 163 2760 2747 
3 678 2748 2760 
3 674 2747 2748 
3 2760 2748 2747 
3 169 2826 2763 
3 695 2749 2826 
3 678 2763 2749 
3 2826 2749 2763 
3 674 2748 2750 
3 678 2749 2748 
3 695 2750 2749 
3 2748 2749 2750 
3 39 2783 2751 
3 684 2755 2783 
3 675 2751 2755 
3 2783 2755 2751 
3 165 2762 2785 
3 676 2753 2762 
3 684 2785 2753 
3 2762 2753 2785 
3 163 2752 2759 
3 675 2754 2752 
3 676 2759 2754 
3 2752 2754 2759 
3 684 2753 2755 
3 676 2754 2753 
3 675 2755 2754 
3 2753 2754 2755 
3 41 2831 2775 
3 697 2758 2831 
3 681 2775 2758 
3 2831 2758 2775 
3 169 2764 2832 
3 677 2756 2764 
3 697 2832 2756 
3 2764 2756 2832 
3 165 2777 2761 
3 681 2757 2777 
3 677 2761 2757 
3 2777 2757 2761 
3 697 2756 2758 
3 677 2757 2756 
3 681 2758 2757 
3 2756 2757 2758 
3 163 2759 2760 
3 676 2767 2759 
3 678 2760 2767 
3 2759 2767 2760 
3 165 2761 2762 
3 677 2765 2761 
3 676 2762 2765 
3 2761 2765 2762 
3 169 2763 2764 
3 678 2766 2763 
3 677 2764 2766 
3 2763 2766 2764 
3 676 2765 2767 
3 677 2766 2765 
3 678 2767 2766 
3 2765 2766 2767 
3 60 2768 2769 
3 679 2774 2768 
3 680 2769 2774 
3 2768 2774 2769 
3 164 2790 2770 
3 687 2772 2790 
3 679 2770 2772 
3 2790 2772 2770 
3 166 2771 2793 
3 680 2773 2771 
3 687 2793 2773 
3 2771 2773 2793 
3 679 2772 2774 
3 687 2773 2772 
3 680 2774 2773 
3 2772 2773 2774 
3 41 2775 2776 
3 681 2781 2775 
3 682 2776 2781 
3 2775 2781 2776 
3 165 2792 2777 
3 685 2779 2792 
3 681 2777 2779 
3 2792 2779 2777 
3 164 2778 2789 
3 682 2780 2778 
3 685 2789 2780 
3 2778 2780 2789 
3 681 2779 2781 
3 685 2780 2779 
3 682 2781 2780 
3 2779 2780 2781 
3 39 2782 2783 
3 683 2788 2782 
3 684 2783 2788 
3 2782 2788 2783 
3 166 2794 2784 
3 686 2786 2794 
3 683 2784 2786 
3 2794 2786 2784 
3 165 2785 2791 
3 684 2787 2785 
3 686 2791 2787 
3 2785 2787 2791 
3 683 2786 2788 
3 686 2787 2786 
3 684 2788 2787 
3 2786 2787 2788 
3 164 2789 2790 
3 685 2797 2789 
3 687 2790 2797 
3 2789 2797 2790 
3 165 2791 2792 
3 686 2795 2791 
3 685 2792 2795 
3 2791 2795 2792 
3 166 2793 2794 
3 687 2796 2793 
3 686 2794 2796 
3 2793 2796 2794 
3 685 2795 2797 
3 686 2796 2795 
3 687 2797 2796 
3 2795 2796 2797 
3 12 2798 2799 
3 688 2804 2798 
3 689 2799 2804 
3 2798 2804 2799 
3 167 2816 2800 
3 694 2802 2816 
3 688 2800 2802 
3 2816 2802 2800 
3 168 2801 2819 
3 689 2803 2801 
3 694 2819 2803 
3 2801 2803 2819 
3 688 2802 2804 
3 694 2803 2802 
3 689 2804 2803 
3 2802 2803 2804 
3 40 2877 2805 
3 710 2809 2877 
3 690 2805 2809 
3 2877 2809 2805 
3 175 2818 2879 
3 692 2807 2818 
3 710 2879 2807 
3 2818 2807 2879 
3 167 2806 2815 
3 690 2808 2806 
3 692 2815 2808 
3 2806 2808 2815 
3 710 2807 2809 
3 692 2808 2807 
3 690 2809 2808 
3 2807 2808 2809 
3 42 2810 2890 
3 691 2814 2810 
3 713 2890 2814 
3 2810 2814 2890 
3 168 2820 2811 
3 693 2812 2820 
3 691 2811 2812 
3 2820 2812 2811 
3 175 2892 2817 
3 713 2813 2892 
3 693 2817 2813 
3 2892 2813 2817 
3 691 2812 2814 
3 693 2813 2812 
3 713 2814 2813 
3 2812 2813 2814 
3 167 2815 2816 
3 692 2823 2815 
3 694 2816 2823 
3 2815 2823 2816 
3 175 2817 2818 
3 693 2821 2817 
3 692 2818 2821 
3 2817 2821 2818 
3 168 2819 2820 
3 694 2822 2819 
3 693 2820 2822 
3 2819 2822 2820 
3 692 2821 2823 
3 693 2822 2821 
3 694 2823 2822 
3 2821 2822 2823 
3 10 2824 2825 
3 695 2830 2824 
3 696 2825 2830 
3 2824 2830 2825 
3 169 2842 2826 
3 701 2828 2842 
3 695 2826 2828 
3 2842 2828 2826 
3 170 2827 2845 
3 696 2829 2827 
3 701 2845 2829 
3 2827 2829 2845 
3 695 2828 2830 
3 701 2829 2828 
3 696 2830 2829 
3 2828 2829 2830 
3 41 2884 2831 
3 712 2835 2884 
3 697 2831 2835 
3 2884 2835 2831 
3 173 2844 2886 
3 699 2833 2844 
3 712 2886 2833 
3 2844 2833 2886 
3 169 2832 2841 
3 697 2834 2832 
3 699 2841 2834 
3 2832 2834 2841 
3 712 2833 2835 
3 699 2834 2833 
3 697 2835 2834 
3 2833 2834 2835 
3 40 2836 2876 
3 698 2840 2836 
3 709 2876 2840 
3 2836 2840 2876 
3 170 2846 2837 
3 700 2838 2846 
3 698 2837 2838 
3 2846 2838 2837 
3 173 2878 2843 
3 709 2839 2878 
3 700 2843 2839 
3 2878 2839 2843 
3 698 2838 2840 
3 700 2839 2838 
3 709 2840 2839 
3 2838 2839 2840 
3 169 2841 2842 
3 699 2849 2841 
3 701 2842 2849 
3 2841 2849 2842 
3 173 2843 2844 
3 700 2847 2843 
3 699 2844 2847 
3 2843 2847 2844 
3 170 2845 2846 
3 701 2848 2845 
3 700 2846 2848 
3 2845 2848 2846 
3 699 2847 2849 
3 700 2848 2847 
3 701 2849 2848 
3 2847 2848 2849 
3 15 2850 2851 
3 702 2856 2850 
3 703 2851 2856 
3 2850 2856 2851 
3 171 2868 2852 
3 708 2854 2868 
3 702 2852 2854 
3 2868 2854 2852 
3 172 2853 2871 
3 703 2855 2853 
3 708 2871 2855 
3 2853 2855 2871 
3 702 2854 2856 
3 708 2855 2854 
3 703 2856 2855 
3 2854 2855 2856 
3 42 2891 2857 
3 714 2861 2891 
3 704 2857 2861 
3 2891 2861 2857 
3 174 2870 2893 
3 706 2859 2870 
3 714 2893 2859 
3 2870 2859 2893 
3 171 2858 2867 
3 704 2860 2858 
3 706 2867 2860 
3 2858 2860 2867 
3 714 2859 2861 
3 706 2860 2859 
3 704 2861 2860 
3 2859 2860 2861 
3 41 2862 2883 
3 705 2866 2862 
3 711 2883 2866 
3 2862 2866 2883 
3 172 2872 2863 
3 707 2864 2872 
3 705 2863 2864 
3 2872 2864 2863 
3 174 2885 2869 
3 711 2865 2885 
3 707 2869 2865 
3 2885 2865 2869 
3 705 2864 2866 
3 707 2865 2864 
3 711 2866 2865 
3 2864 2865 2866 
3 171 2867 2868 
3 706 2875 2867 
3 708 2868 2875 
3 2867 2875 2868 
3 174 2869 2870 
3 707 2873 2869 
3 706 2870 2873 
3 2869 2873 2870 
3 172 2871 2872 
3 708 2874 2871 
3 707 2872 2874 
3 2871 2874 2872 
3 706 2873 2875 
3 707 2874 2873 
3 708 2875 2874 
3 2873 2874 2875 
3 40 2876 2877 
3 709 2882 2876 
3 710 2877 2882 
3 2876 2882 2877 
3 173 2898 2878 
3 717 2880 2898 
3 709 2878 2880 
3 2898 2880 2878 
3 175 2879 2901 
3 710 2881 2879 
3 717 2901 2881 
3 2879 2881 2901 
3 709 2880 2882 
3 717 2881 2880 
3 710 2882 2881 
3 2880 2881 2882 
3 41 2883 2884 
3 711 2889 2883 
3 712 2884 2889 
3 2883 2889 2884 
3 174 2900 2885 
3 715 2887 2900 
3 711 2885 2887 
3 2900 2887 2885 
3 173 2886 2897 
3 712 2888 2886 
3 715 2897 2888 
3 2886 2888 2897 
3 711 2887 2889 
3 715 2888 2887 
3 712 2889 2888 
3 2887 2888 2889 
3 42 2890 2891 
3 713 2896 2890 
3 714 2891 2896 
3 2890 2896 2891 
3 175 2902 2892 
3 716 2894 2902 
3 713 2892 2894 
3 2902 2894 2892 
3 174 2893 2899 
3 714 2895 2893 
3 716 2899 2895 
3 2893 2895 2899 
3 713 2894 2896 
3 716 2895 2894 
3 714 2896 2895 
3 2894 2895 2896 
3 173 2897 2898 
3 715 2905 2897 
3 717 2898 2905 
3 2897 2905 2898 
3 174 2899 2900 
3 716 2903 2899 
3 715 2900 2903 
3 2899 2903 2900 
3 175 2901 2902 
3 717 2904 2901 
3 716 2902 2904 
3 2901 2904 2902 
3 715 2903 2905 
3 716 2904 2903 
3 717 2905 2904 
3 2903 2904 2905 
3 1 3298 2906 
3 818 2910 3298 
3 718 2906 2910 
3 3298 2910 2906 
3 202 2920 3299 
3 722 2908 2920 
3 818 3299 2908 
3 2920 2908 3299 
3 176 2907 2923 
3 718 2909 2907 
3 722 2923 2909 
3 2907 2909 2923 
3 818 2908 2910 
3 722 2909 2908 
3 718 2910 2909 
3 2908 2909 2910 
3 50 2969 3306 
3 732 2913 2969 
3 819 3306 2913 
3 2969 2913 3306 
3 180 2922 2971 
3 720 2911 2922 
3 732 2971 2911 
3 2922 2911 2971 
3 202 3307 2919 
3 819 2912 3307 
3 720 2919 2912 
3 3307 2912 2919 
3 732 2911 2913 
3 720 2912 2911 
3 819 2913 2912 
3 2911 2912 2913 
3 43 2914 2982 
3 719 2918 2914 
3 735 2982 2918 
3 2914 2918 2982 
3 176 2924 2915 
3 721 2916 2924 
3 719 2915 2916 
3 2924 2916 2915 
3 180 2984 2921 
3 735 2917 2984 
3 721 2921 2917 
3 2984 2917 2921 
3 719 2916 2918 
3 721 2917 2916 
3 735 2918 2917 
3 2916 2917 2918 
3 202 2919 2920 
3 720 2927 2919 
3 722 2920 2927 
3 2919 2927 2920 
3 180 2921 2922 
3 721 2925 2921 
3 720 2922 2925 
3 2921 2925 2922 
3 176 2923 2924 
3 722 2926 2923 
3 721 2924 2926 
3 2923 2926 2924 
3 720 2925 2927 
3 721 2926 2925 
3 722 2927 2926 
3 2925 2926 2927 
3 14 3191 3338 
3 789 2930 3191 
3 826 3338 2930 
3 3191 2930 3338 
3 194 2938 3193 
3 725 2928 2938 
3 789 3193 2928 
3 2938 2928 3193 
3 203 3339 2941 
3 826 2929 3339 
3 725 2941 2929 
3 3339 2929 2941 
3 789 2928 2930 
3 725 2929 2928 
3 826 2930 2929 
3 2928 2929 2930 
3 49 2976 3202 
3 734 2933 2976 
3 791 3202 2933 
3 2976 2933 3202 
3 178 2940 2978 
3 723 2931 2940 
3 734 2978 2931 
3 2940 2931 2978 
3 194 3203 2937 
3 791 2932 3203 
3 723 2937 2932 
3 3203 2932 2937 
3 734 2931 2933 
3 723 2932 2931 
3 791 2933 2932 
3 2931 2932 2933 
3 50 3343 2968 
3 827 2936 3343 
3 731 2968 2936 
3 3343 2936 2968 
3 203 2942 3344 
3 724 2934 2942 
3 827 3344 2934 
3 2942 2934 3344 
3 178 2970 2939 
3 731 2935 2970 
3 724 2939 2935 
3 2970 2935 2939 
3 827 2934 2936 
3 724 2935 2934 
3 731 2936 2935 
3 2934 2935 2936 
3 194 2937 2938 
3 723 2945 2937 
3 725 2938 2945 
3 2937 2945 2938 
3 178 2939 2940 
3 724 2943 2939 
3 723 2940 2943 
3 2939 2943 2940 
3 203 2941 2942 
3 725 2944 2941 
3 724 2942 2944 
3 2941 2944 2942 
3 723 2943 2945 
3 724 2944 2943 
3 725 2945 2944 
3 2943 2944 2945 
3 12 2946 3242 
3 726 2950 2946 
3 802 3242 2950 
3 2946 2950 3242 
3 177 2960 2947 
3 730 2948 2960 
3 726 2947 2948 
3 2960 2948 2947 
3 197 3244 2963 
3 802 2949 3244 
3 730 2963 2949 
3 3244 2949 2963 
3 726 2948 2950 
3 730 2949 2948 
3 802 2950 2949 
3 2948 2949 2950 
3 43 2983 2951 
3 736 2955 2983 
3 727 2951 2955 
3 2983 2955 2951 
3 179 2962 2985 
3 728 2953 2962 
3 736 2985 2953 
3 2962 2953 2985 
3 177 2952 2959 
3 727 2954 2952 
3 728 2959 2954 
3 2952 2954 2959 
3 736 2953 2955 
3 728 2954 2953 
3 727 2955 2954 
3 2953 2954 2955 
3 49 3249 2975 
3 804 2958 3249 
3 733 2975 2958 
3 3249 2958 2975 
3 197 2964 3250 
3 729 2956 2964 
3 804 3250 2956 
3 2964 2956 3250 
3 179 2977 2961 
3 733 2957 2977 
3 729 2961 2957 
3 2977 2957 2961 
3 804 2956 2958 
3 729 2957 2956 
3 733 2958 2957 
3 2956 2957 2958 
3 177 2959 2960 
3 728 2967 2959 
3 730 2960 2967 
3 2959 2967 2960 
3 179 2961 2962 
3 729 2965 2961 
3 728 2962 2965 
3 2961 2965 2962 
3 197 2963 2964 
3 730 2966 2963 
3 729 2964 2966 
3 2963 2966 2964 
3 728 2965 2967 
3 729 2966 2965 
3 730 2967 2966 
3 2965 2966 2967 
3 50 2968 2969 
3 731 2974 2968 
3 732 2969 2974 
3 2968 2974 2969 
3 178 2990 2970 
3 739 2972 2990 
3 731 2970 2972 
3 2990 2972 2970 
3 180 2971 2993 
3 732 2973 2971 
3 739 2993 2973 
3 2971 2973 2993 
3 731 2972 2974 
3 739 2973 2972 
3 732 2974 2973 
3 2972 2973 2974 
3 49 2975 2976 
3 733 2981 2975 
3 734 2976 2981 
3 2975 2981 2976 
3 179 2992 2977 
3 737 2979 2992 
3 733 2977 2979 
3 2992 2979 2977 
3 178 2978 2989 
3 734 2980 2978 
3 737 2989 2980 
3 2978 2980 2989 
3 733 2979 2981 
3 737 2980 2979 
3 734 2981 2980 
3 2979 2980 2981 
3 43 2982 2983 
3 735 2988 2982 
3 736 2983 2988 
3 2982 2988 2983 
3 180 2994 2984 
3 738 2986 2994 
3 735 2984 2986 
3 2994 2986 2984 
3 179 2985 2991 
3 736 2987 2985 
3 738 2991 2987 
3 2985 2987 2991 
3 735 2986 2988 
3 738 2987 2986 
3 736 2988 2987 
3 2986 2987 2988 
3 178 2989 2990 
3 737 2997 2989 
3 739 2990 2997 
3 2989 2997 2990 
3 179 2991 2992 
3 738 2995 2991 
3 737 2992 2995 
3 2991 2995 2992 
3 180 2993 2994 
3 739 2996 2993 
3 738 2994 2996 
3 2993 2996 2994 
3 737 2995 2997 
3 738 2996 2995 
3 739 2997 2996 
3 2995 2996 2997 
3 3 2998 3482 
3 740 3002 2998 
3 862 3482 3002 
3 2998 3002 3482 
3 181 3012 2999 
3 744 3000 3012 
3 740 2999 3000 
3 3012 3000 2999 
3 212 3484 3015 
3 862 3001 3484 
3 744 3015 3001 
3 3484 3001 3015 
3 740 3000 3002 
3 744 3001 3000 
3 862 3002 3001 
3 3000 3001 3002 
3 44 3061 3003 
3 754 3007 3061 
3 741 3003 3007 
3 3061 3007 3003 
3 185 3014 3063 
3 742 3005 3014 
3 754 3063 3005 
3 3014 3005 3063 
3 181 3004 3011 
3 741 3006 3004 
3 742 3011 3006 
3 3004 3006 3011 
3 754 3005 3007 
3 742 3006 3005 
3 741 3007 3006 
3 3005 3006 3007 
3 52 3489 3074 
3 864 3010 3489 
3 757 3074 3010 
3 3489 3010 3074 
3 212 3016 3490 
3 743 3008 3016 
3 864 3490 3008 
3 3016 3008 3490 
3 185 3076 3013 
3 757 3009 3076 
3 743 3013 3009 
3 3076 3009 3013 
3 864 3008 3010 
3 743 3009 3008 
3 757 3010 3009 
3 3008 3009 3010 
3 181 3011 3012 
3 742 3019 3011 
3 744 3012 3019 
3 3011 3019 3012 
3 185 3013 3014 
3 743 3017 3013 
3 742 3014 3017 
3 3013 3017 3014 
3 212 3015 3016 
3 744 3018 3015 
3 743 3016 3018 
3 3015 3018 3016 
3 742 3017 3019 
3 743 3018 3017 
3 744 3019 3018 
3 3017 3018 3019 
3 11 3217 3020 
3 796 3024 3217 
3 745 3020 3024 
3 3217 3024 3020 
3 196 3034 3219 
3 749 3022 3034 
3 796 3219 3022 
3 3034 3022 3219 
3 182 3021 3037 
3 745 3023 3021 
3 749 3037 3023 
3 3021 3023 3037 
3 796 3022 3024 
3 749 3023 3022 
3 745 3024 3023 
3 3022 3023 3024 
3 47 3068 3228 
3 756 3027 3068 
3 798 3228 3027 
3 3068 3027 3228 
3 183 3036 3070 
3 747 3025 3036 
3 756 3070 3025 
3 3036 3025 3070 
3 196 3229 3033 
3 798 3026 3229 
3 747 3033 3026 
3 3229 3026 3033 
3 756 3025 3027 
3 747 3026 3025 
3 798 3027 3026 
3 3025 3026 3027 
3 44 3028 3060 
3 746 3032 3028 
3 753 3060 3032 
3 3028 3032 3060 
3 182 3038 3029 
3 748 3030 3038 
3 746 3029 3030 
3 3038 3030 3029 
3 183 3062 3035 
3 753 3031 3062 
3 748 3035 3031 
3 3062 3031 3035 
3 746 3030 3032 
3 748 3031 3030 
3 753 3032 3031 
3 3030 3031 3032 
3 196 3033 3034 
3 747 3041 3033 
3 749 3034 3041 
3 3033 3041 3034 
3 183 3035 3036 
3 748 3039 3035 
3 747 3036 3039 
3 3035 3039 3036 
3 182 3037 3038 
3 749 3040 3037 
3 748 3038 3040 
3 3037 3040 3038 
3 747 3039 3041 
3 748 3040 3039 
3 749 3041 3040 
3 3039 3040 3041 
3 14 3508 3190 
3 869 3044 3508 
3 788 3190 3044 
3 3508 3044 3190 
3 214 3052 3509 
3 752 3042 3052 
3 869 3509 3042 
3 3052 3042 3509 
3 193 3192 3055 
3 788 3043 3192 
3 752 3055 3043 
3 3192 3043 3055 
3 869 3042 3044 
3 752 3043 3042 
3 788 3044 3043 
3 3042 3043 3044 
3 52 3075 3516 
3 758 3047 3075 
3 870 3516 3047 
3 3075 3047 3516 
3 184 3054 3077 
3 750 3045 3054 
3 758 3077 3045 
3 3054 3045 3077 
3 214 3517 3051 
3 870 3046 3517 
3 750 3051 3046 
3 3517 3046 3051 
3 758 3045 3047 
3 750 3046 3045 
3 870 3047 3046 
3 3045 3046 3047 
3 47 3197 3067 
3 790 3050 3197 
3 755 3067 3050 
3 3197 3050 3067 
3 193 3056 3198 
3 751 3048 3056 
3 790 3198 3048 
3 3056 3048 3198 
3 184 3069 3053 
3 755 3049 3069 
3 751 3053 3049 
3 3069 3049 3053 
3 790 3048 3050 
3 751 3049 3048 
3 755 3050 3049 
3 3048 3049 3050 
3 214 3051 3052 
3 750 3059 3051 
3 752 3052 3059 
3 3051 3059 3052 
3 184 3053 3054 
3 751 3057 3053 
3 750 3054 3057 
3 3053 3057 3054 
3 193 3055 3056 
3 752 3058 3055 
3 751 3056 3058 
3 3055 3058 3056 
3 750 3057 3059 
3 751 3058 3057 
3 752 3059 3058 
3 3057 3058 3059 
3 44 3060 3061 
3 753 3066 3060 
3 754 3061 3066 
3 3060 3066 3061 
3 183 3082 3062 
3 761 3064 3082 
3 753 3062 3064 
3 3082 3064 3062 
3 185 3063 3085 
3 754 3065 3063 
3 761 3085 3065 
3 3063 3065 3085 
3 753 3064 3066 
3 761 3065 3064 
3 754 3066 3065 
3 3064 3065 3066 
3 47 3067 3068 
3 755 3073 3067 
3 756 3068 3073 
3 3067 3073 3068 
3 184 3084 3069 
3 759 3071 3084 
3 755 3069 3071 
3 3084 3071 3069 
3 183 3070 3081 
3 756 3072 3070 
3 759 3081 3072 
3 3070 3072 3081 
3 755 3071 3073 
3 759 3072 3071 
3 756 3073 3072 
3 3071 3072 3073 
3 52 3074 3075 
3 757 3080 3074 
3 758 3075 3080 
3 3074 3080 3075 
3 185 3086 3076 
3 760 3078 3086 
3 757 3076 3078 
3 3086 3078 3076 
3 184 3077 3083 
3 758 3079 3077 
3 760 3083 3079 
3 3077 3079 3083 
3 757 3078 3080 
3 760 3079 3078 
3 758 3080 3079 
3 3078 3079 3080 
3 183 3081 3082 
3 759 3089 3081 
3 761 3082 3089 
3 3081 3089 3082 
3 184 3083 3084 
3 760 3087 3083 
3 759 3084 3087 
3 3083 3087 3084 
3 185 3085 3086 
3 761 3088 3085 
3 760 3086 3088 
3 3085 3088 3086 
3 759 3087 3089 
3 760 3088 3087 
3 761 3089 3088 
3 3087 3088 3089 
3 2 3090 3091 
3 762 3096 3090 
3 763 3091 3096 
3 3090 3096 3091 
3 186 3108 3092 
3 768 3094 3108 
3 762 3092 3094 
3 3108 3094 3092 
3 187 3093 3111 
3 763 3095 3093 
3 768 3111 3095 
3 3093 3095 3111 
3 762 3094 3096 
3 768 3095 3094 
3 763 3096 3095 
3 3094 3095 3096 
3 45 3161 3097 
3 780 3101 3161 
3 764 3097 3101 
3 3161 3101 3097 
3 192 3110 3163 
3 766 3099 3110 
3 780 3163 3099 
3 3110 3099 3163 
3 186 3098 3107 
3 764 3100 3098 
3 766 3107 3100 
3 3098 3100 3107 
3 780 3099 3101 
3 766 3100 3099 
3 764 3101 3100 
3 3099 3100 3101 
3 46 3102 3174 
3 765 3106 3102 
3 783 3174 3106 
3 3102 3106 3174 
3 187 3112 3103 
3 767 3104 3112 
3 765 3103 3104 
3 3112 3104 3103 
3 192 3176 3109 
3 783 3105 3176 
3 767 3109 3105 
3 3176 3105 3109 
3 765 3104 3106 
3 767 3105 3104 
3 783 3106 3105 
3 3104 3105 3106 
3 186 3107 3108 
3 766 3115 3107 
3 768 3108 3115 
3 3107 3115 3108 
3 192 3109 3110 
3 767 3113 3109 
3 766 3110 3113 
3 3109 3113 3110 
3 187 3111 3112 
3 768 3114 3111 
3 767 3112 3114 
3 3111 3114 3112 
3 766 3113 3115 
3 767 3114 3113 
3 768 3115 3114 
3 3113 3114 3115 
3 12 3243 3116 
3 803 3120 3243 
3 769 3116 3120 
3 3243 3120 3116 
3 198 3130 3245 
3 773 3118 3130 
3 803 3245 3118 
3 3130 3118 3245 
3 188 3117 3133 
3 769 3119 3117 
3 773 3133 3119 
3 3117 3119 3133 
3 803 3118 3120 
3 773 3119 3118 
3 769 3120 3119 
3 3118 3119 3120 
3 48 3168 3254 
3 782 3123 3168 
3 805 3254 3123 
3 3168 3123 3254 
3 190 3132 3170 
3 771 3121 3132 
3 782 3170 3121 
3 3132 3121 3170 
3 198 3255 3129 
3 805 3122 3255 
3 771 3129 3122 
3 3255 3122 3129 
3 782 3121 3123 
3 771 3122 3121 
3 805 3123 3122 
3 3121 3122 3123 
3 45 3124 3160 
3 770 3128 3124 
3 779 3160 3128 
3 3124 3128 3160 
3 188 3134 3125 
3 772 3126 3134 
3 770 3125 3126 
3 3134 3126 3125 
3 190 3162 3131 
3 779 3127 3162 
3 772 3131 3127 
3 3162 3127 3131 
3 770 3126 3128 
3 772 3127 3126 
3 779 3128 3127 
3 3126 3127 3128 
3 198 3129 3130 
3 771 3137 3129 
3 773 3130 3137 
3 3129 3137 3130 
3 190 3131 3132 
3 772 3135 3131 
3 771 3132 3135 
3 3131 3135 3132 
3 188 3133 3134 
3 773 3136 3133 
3 772 3134 3136 
3 3133 3136 3134 
3 771 3135 3137 
3 772 3136 3135 
3 773 3137 3136 
3 3135 3136 3137 
3 11 3138 3216 
3 774 3142 3138 
3 795 3216 3142 
3 3138 3142 3216 
3 189 3152 3139 
3 778 3140 3152 
3 774 3139 3140 
3 3152 3140 3139 
3 195 3218 3155 
3 795 3141 3218 
3 778 3155 3141 
3 3218 3141 3155 
3 774 3140 3142 
3 778 3141 3140 
3 795 3142 3141 
3 3140 3141 3142 
3 46 3175 3143 
3 784 3147 3175 
3 775 3143 3147 
3 3175 3147 3143 
3 191 3154 3177 
3 776 3145 3154 
3 784 3177 3145 
3 3154 3145 3177 
3 189 3144 3151 
3 775 3146 3144 
3 776 3151 3146 
3 3144 3146 3151 
3 784 3145 3147 
3 776 3146 3145 
3 775 3147 3146 
3 3145 3146 3147 
3 48 3223 3167 
3 797 3150 3223 
3 781 3167 3150 
3 3223 3150 3167 
3 195 3156 3224 
3 777 3148 3156 
3 797 3224 3148 
3 3156 3148 3224 
3 191 3169 3153 
3 781 3149 3169 
3 777 3153 3149 
3 3169 3149 3153 
3 797 3148 3150 
3 777 3149 3148 
3 781 3150 3149 
3 3148 3149 3150 
3 189 3151 3152 
3 776 3159 3151 
3 778 3152 3159 
3 3151 3159 3152 
3 191 3153 3154 
3 777 3157 3153 
3 776 3154 3157 
3 3153 3157 3154 
3 195 3155 3156 
3 778 3158 3155 
3 777 3156 3158 
3 3155 3158 3156 
3 776 3157 3159 
3 777 3158 3157 
3 778 3159 3158 
3 3157 3158 3159 
3 45 3160 3161 
3 779 3166 3160 
3 780 3161 3166 
3 3160 3166 3161 
3 190 3182 3162 
3 787 3164 3182 
3 779 3162 3164 
3 3182 3164 3162 
3 192 3163 3185 
3 780 3165 3163 
3 787 3185 3165 
3 3163 3165 3185 
3 779 3164 3166 
3 787 3165 3164 
3 780 3166 3165 
3 3164 3165 3166 
3 48 3167 3168 
3 781 3173 3167 
3 782 3168 3173 
3 3167 3173 3168 
3 191 3184 3169 
3 785 3171 3184 
3 781 3169 3171 
3 3184 3171 3169 
3 190 3170 3181 
3 782 3172 3170 
3 785 3181 3172 
3 3170 3172 3181 
3 781 3171 3173 
3 785 3172 3171 
3 782 3173 3172 
3 3171 3172 3173 
3 46 3174 3175 
3 783 3180 3174 
3 784 3175 3180 
3 3174 3180 3175 
3 192 3186 3176 
3 786 3178 3186 
3 783 3176 3178 
3 3186 3178 3176 
3 191 3177 3183 
3 784 3179 3177 
3 786 3183 3179 
3 3177 3179 3183 
3 783 3178 3180 
3 786 3179 3178 
3 784 3180 3179 
3 3178 3179 3180 
3 190 3181 3182 
3 785 3189 3181 
3 787 3182 3189 
3 3181 3189 3182 
3 191 3183 3184 
3 786 3187 3183 
3 785 3184 3187 
3 3183 3187 3184 
3 192 3185 3186 
3 787 3188 3185 
3 786 3186 3188 
3 3185 3188 3186 
3 785 3187 3189 
3 786 3188 3187 
3 787 3189 3188 
3 3187 3188 3189 
3 14 3190 3191 
3 788 3196 3190 
3 789 3191 3196 
3 3190 3196 3191 
3 193 3208 3192 
3 794 3194 3208 
3 788 3192 3194 
3 3208 3194 3192 
3 194 3193 3211 
3 789 3195 3193 
3 794 3211 3195 
3 3193 3195 3211 
3 788 3194 3196 
3 794 3195 3194 
3 789 3196 3195 
3 3194 3195 3196 
3 47 3269 3197 
3 810 3201 3269 
3 790 3197 3201 
3 3269 3201 3197 
3 201 3210 3271 
3 792 3199 3210 
3 810 3271 3199 
3 3210 3199 3271 
3 193 3198 3207 
3 790 3200 3198 
3 792 3207 3200 
3 3198 3200 3207 
3 810 3199 3201 
3 792 3200 3199 
3 790 3201 3200 
3 3199 3200 3201 
3 49 3202 3282 
3 791 3206 3202 
3 813 3282 3206 
3 3202 3206 3282 
3 194 3212 3203 
3 793 3204 3212 
3 791 3203 3204 
3 3212 3204 3203 
3 201 3284 3209 
3 813 3205 3284 
3 793 3209 3205 
3 3284 3205 3209 
3 791 3204 3206 
3 793 3205 3204 
3 813 3206 3205 
3 3204 3205 3206 
3 193 3207 3208 
3 792 3215 3207 
3 794 3208 3215 
3 3207 3215 3208 
3 201 3209 3210 
3 793 3213 3209 
3 792 3210 3213 
3 3209 3213 3210 
3 194 3211 3212 
3 794 3214 3211 
3 793 3212 3214 
3 3211 3214 3212 
3 792 3213 3215 
3 793 3214 3213 
3 794 3215 3214 
3 3213 3214 3215 
3 11 3216 3217 
3 795 3222 3216 
3 796 3217 3222 
3 3216 3222 3217 
3 195 3234 3218 
3 801 3220 3234 
3 795 3218 3220 
3 3234 3220 3218 
3 196 3219 3237 
3 796 3221 3219 
3 801 3237 3221 
3 3219 3221 3237 
3 795 3220 3222 
3 801 3221 3220 
3 796 3222 3221 
3 3220 3221 3222 
3 48 3276 3223 
3 812 3227 3276 
3 797 3223 3227 
3 3276 3227 3223 
3 199 3236 3278 
3 799 3225 3236 
3 812 3278 3225 
3 3236 3225 3278 
3 195 3224 3233 
3 797 3226 3224 
3 799 3233 3226 
3 3224 3226 3233 
3 812 3225 3227 
3 799 3226 3225 
3 797 3227 3226 
3 3225 3226 3227 
3 47 3228 3268 
3 798 3232 3228 
3 809 3268 3232 
3 3228 3232 3268 
3 196 3238 3229 
3 800 3230 3238 
3 798 3229 3230 
3 3238 3230 3229 
3 199 3270 3235 
3 809 3231 3270 
3 800 3235 3231 
3 3270 3231 3235 
3 798 3230 3232 
3 800 3231 3230 
3 809 3232 3231 
3 3230 3231 3232 
3 195 3233 3234 
3 799 3241 3233 
3 801 3234 3241 
3 3233 3241 3234 
3 199 3235 3236 
3 800 3239 3235 
3 799 3236 3239 
3 3235 3239 3236 
3 196 3237 3238 
3 801 3240 3237 
3 800 3238 3240 
3 3237 3240 3238 
3 799 3239 3241 
3 800 3240 3239 
3 801 3241 3240 
3 3239 3240 3241 
3 12 3242 3243 
3 802 3248 3242 
3 803 3243 3248 
3 3242 3248 3243 
3 197 3260 3244 
3 808 3246 3260 
3 802 3244 3246 
3 3260 3246 3244 
3 198 3245 3263 
3 803 3247 3245 
3 808 3263 3247 
3 3245 3247 3263 
3 802 3246 3248 
3 808 3247 3246 
3 803 3248 3247 
3 3246 3247 3248 
3 49 3283 3249 
3 814 3253 3283 
3 804 3249 3253 
3 3283 3253 3249 
3 200 3262 3285 
3 806 3251 3262 
3 814 3285 3251 
3 3262 3251 3285 
3 197 3250 3259 
3 804 3252 3250 
3 806 3259 3252 
3 3250 3252 3259 
3 814 3251 3253 
3 806 3252 3251 
3 804 3253 3252 
3 3251 3252 3253 
3 48 3254 3275 
3 805 3258 3254 
3 811 3275 3258 
3 3254 3258 3275 
3 198 3264 3255 
3 807 3256 3264 
3 805 3255 3256 
3 3264 3256 3255 
3 200 3277 3261 
3 811 3257 3277 
3 807 3261 3257 
3 3277 3257 3261 
3 805 3256 3258 
3 807 3257 3256 
3 811 3258 3257 
3 3256 3257 3258 
3 197 3259 3260 
3 806 3267 3259 
3 808 3260 3267 
3 3259 3267 3260 
3 200 3261 3262 
3 807 3265 3261 
3 806 3262 3265 
3 3261 3265 3262 
3 198 3263 3264 
3 808 3266 3263 
3 807 3264 3266 
3 3263 3266 3264 
3 806 3265 3267 
3 807 3266 3265 
3 808 3267 3266 
3 3265 3266 3267 
3 47 3268 3269 
3 809 3274 3268 
3 810 3269 3274 
3 3268 3274 3269 
3 199 3290 3270 
3 817 3272 3290 
3 809 3270 3272 
3 3290 3272 3270 
3 201 3271 3293 
3 810 3273 3271 
3 817 3293 3273 
3 3271 3273 3293 
3 809 3272 3274 
3 817 3273 3272 
3 810 3274 3273 
3 3272 3273 3274 
3 48 3275 3276 
3 811 3281 3275 
3 812 3276 3281 
3 3275 3281 3276 
3 200 3292 3277 
3 815 3279 3292 
3 811 3277 3279 
3 3292 3279 3277 
3 199 3278 3289 
3 812 3280 3278 
3 815 3289 3280 
3 3278 3280 3289 
3 811 3279 3281 
3 815 3280 3279 
3 812 3281 3280 
3 3279 3280 3281 
3 49 3282 3283 
3 813 3288 3282 
3 814 3283 3288 
3 3282 3288 3283 
3 201 3294 3284 
3 816 3286 3294 
3 813 3284 3286 
3 3294 3286 3284 
3 200 3285 3291 
3 814 3287 3285 
3 816 3291 3287 
3 3285 3287 3291 
3 813 3286 3288 
3 816 3287 3286 
3 814 3288 3287 
3 3286 3287 3288 
3 199 3289 3290 
3 815 3297 3289 
3 817 3290 3297 
3 3289 3297 3290 
3 200 3291 3292 
3 816 3295 3291 
3 815 3292 3295 
3 3291 3295 3292 
3 201 3293 3294 
3 817 3296 3293 
3 816 3294 3296 
3 3293 3296 3294 
3 815 3295 3297 
3 816 3296 3295 
3 817 3297 3296 
3 3295 3296 3297 
3 1 3691 3298 
3 919 3302 3691 
3 818 3298 3302 
3 3691 3302 3298 
3 229 3312 3693 
3 822 3300 3312 
3 919 3693 3300 
3 3312 3300 3693 
3 202 3299 3315 
3 818 3301 3299 
3 822 3315 3301 
3 3299 3301 3315 
3 919 3300 3302 
3 822 3301 3300 
3 818 3302 3301 
3 3300 3301 3302 
3 58 3361 3702 
3 832 3305 3361 
3 921 3702 3305 
3 3361 3305 3702 
3 206 3314 3363 
3 820 3303 3314 
3 832 3363 3303 
3 3314 3303 3363 
3 229 3703 3311 
3 921 3304 3703 
3 820 3311 3304 
3 3703 3304 3311 
3 832 3303 3305 
3 820 3304 3303 
3 921 3305 3304 
3 3303 3304 3305 
3 50 3306 3374 
3 819 3310 3306 
3 835 3374 3310 
3 3306 3310 3374 
3 202 3316 3307 
3 821 3308 3316 
3 819 3307 3308 
3 3316 3308 3307 
3 206 3376 3313 
3 835 3309 3376 
3 821 3313 3309 
3 3376 3309 3313 
3 819 3308 3310 
3 821 3309 3308 
3 835 3310 3309 
3 3308 3309 3310 
3 229 3311 3312 
3 820 3319 3311 
3 822 3312 3319 
3 3311 3319 3312 
3 206 3313 3314 
3 821 3317 3313 
3 820 3314 3317 
3 3313 3317 3314 
3 202 3315 3316 
3 822 3318 3315 
3 821 3316 3318 
3 3315 3318 3316 
3 820 3317 3319 
3 821 3318 3317 
3 822 3319 3318 
3 3317 3318 3319 
3 17 3583 3738 
3 889 3322 3583 
3 930 3738 3322 
3 3583 3322 3738 
3 220 3330 3585 
3 825 3320 3330 
3 889 3585 3320 
3 3330 3320 3585 
3 231 3739 3333 
3 930 3321 3739 
3 825 3333 3321 
3 3739 3321 3333 
3 889 3320 3322 
3 825 3321 3320 
3 930 3322 3321 
3 3320 3321 3322 
3 56 3368 3594 
3 834 3325 3368 
3 891 3594 3325 
3 3368 3325 3594 
3 204 3332 3370 
3 823 3323 3332 
3 834 3370 3323 
3 3332 3323 3370 
3 220 3595 3329 
3 891 3324 3595 
3 823 3329 3324 
3 3595 3324 3329 
3 834 3323 3325 
3 823 3324 3323 
3 891 3325 3324 
3 3323 3324 3325 
3 58 3743 3360 
3 931 3328 3743 
3 831 3360 3328 
3 3743 3328 3360 
3 231 3334 3744 
3 824 3326 3334 
3 931 3744 3326 
3 3334 3326 3744 
3 204 3362 3331 
3 831 3327 3362 
3 824 3331 3327 
3 3362 3327 3331 
3 931 3326 3328 
3 824 3327 3326 
3 831 3328 3327 
3 3326 3327 3328 
3 220 3329 3330 
3 823 3337 3329 
3 825 3330 3337 
3 3329 3337 3330 
3 204 3331 3332 
3 824 3335 3331 
3 823 3332 3335 
3 3331 3335 3332 
3 231 3333 3334 
3 825 3336 3333 
3 824 3334 3336 
3 3333 3336 3334 
3 823 3335 3337 
3 824 3336 3335 
3 825 3337 3336 
3 3335 3336 3337 
3 14 3338 3634 
3 826 3342 3338 
3 902 3634 3342 
3 3338 3342 3634 
3 203 3352 3339 
3 830 3340 3352 
3 826 3339 3340 
3 3352 3340 3339 
3 223 3636 3355 
3 902 3341 3636 
3 830 3355 3341 
3 3636 3341 3355 
3 826 3340 3342 
3 830 3341 3340 
3 902 3342 3341 
3 3340 3341 3342 
3 50 3375 3343 
3 836 3347 3375 
3 827 3343 3347 
3 3375 3347 3343 
3 205 3354 3377 
3 828 3345 3354 
3 836 3377 3345 
3 3354 3345 3377 
3 203 3344 3351 
3 827 3346 3344 
3 828 3351 3346 
3 3344 3346 3351 
3 836 3345 3347 
3 828 3346 3345 
3 827 3347 3346 
3 3345 3346 3347 
3 56 3641 3367 
3 904 3350 3641 
3 833 3367 3350 
3 3641 3350 3367 
3 223 3356 3642 
3 829 3348 3356 
3 904 3642 3348 
3 3356 3348 3642 
3 205 3369 3353 
3 833 3349 3369 
3 829 3353 3349 
3 3369 3349 3353 
3 904 3348 3350 
3 829 3349 3348 
3 833 3350 3349 
3 3348 3349 3350 
3 203 3351 3352 
3 828 3359 3351 
3 830 3352 3359 
3 3351 3359 3352 
3 205 3353 3354 
3 829 3357 3353 
3 828 3354 3357 
3 3353 3357 3354 
3 223 3355 3356 
3 830 3358 3355 
3 829 3356 3358 
3 3355 3358 3356 
3 828 3357 3359 
3 829 3358 3357 
3 830 3359 3358 
3 3357 3358 3359 
3 58 3360 3361 
3 831 3366 3360 
3 832 3361 3366 
3 3360 3366 3361 
3 204 3382 3362 
3 839 3364 3382 
3 831 3362 3364 
3 3382 3364 3362 
3 206 3363 3385 
3 832 3365 3363 
3 839 3385 3365 
3 3363 3365 3385 
3 831 3364 3366 
3 839 3365 3364 
3 832 3366 3365 
3 3364 3365 3366 
3 56 3367 3368 
3 833 3373 3367 
3 834 3368 3373 
3 3367 3373 3368 
3 205 3384 3369 
3 837 3371 3384 
3 833 3369 3371 
3 3384 3371 3369 
3 204 3370 3381 
3 834 3372 3370 
3 837 3381 3372 
3 3370 3372 3381 
3 833 3371 3373 
3 837 3372 3371 
3 834 3373 3372 
3 3371 3372 3373 
3 50 3374 3375 
3 835 3380 3374 
3 836 3375 3380 
3 3374 3380 3375 
3 206 3386 3376 
3 838 3378 3386 
3 835 3376 3378 
3 3386 3378 3376 
3 205 3377 3383 
3 836 3379 3377 
3 838 3383 3379 
3 3377 3379 3383 
3 835 3378 3380 
3 838 3379 3378 
3 836 3380 3379 
3 3378 3379 3380 
3 204 3381 3382 
3 837 3389 3381 
3 839 3382 3389 
3 3381 3389 3382 
3 205 3383 3384 
3 838 3387 3383 
3 837 3384 3387 
3 3383 3387 3384 
3 206 3385 3386 
3 839 3388 3385 
3 838 3386 3388 
3 3385 3388 3386 
3 837 3387 3389 
3 838 3388 3387 
3 839 3389 3388 
3 3387 3388 3389 
3 4 3390 3890 
3 840 3394 3390 
3 970 3890 3394 
3 3390 3394 3890 
3 207 3404 3391 
3 844 3392 3404 
3 840 3391 3392 
3 3404 3392 3391 
3 242 3892 3407 
3 970 3393 3892 
3 844 3407 3393 
3 3892 3393 3407 
3 840 3392 3394 
3 844 3393 3392 
3 970 3394 3393 
3 3392 3393 3394 
3 51 3453 3395 
3 854 3399 3453 
3 841 3395 3399 
3 3453 3399 3395 
3 211 3406 3455 
3 842 3397 3406 
3 854 3455 3397 
3 3406 3397 3455 
3 207 3396 3403 
3 841 3398 3396 
3 842 3403 3398 
3 3396 3398 3403 
3 854 3397 3399 
3 842 3398 3397 
3 841 3399 3398 
3 3397 3398 3399 
3 61 3897 3466 
3 972 3402 3897 
3 857 3466 3402 
3 3897 3402 3466 
3 242 3408 3898 
3 843 3400 3408 
3 972 3898 3400 
3 3408 3400 3898 
3 211 3468 3405 
3 857 3401 3468 
3 843 3405 3401 
3 3468 3401 3405 
3 972 3400 3402 
3 843 3401 3400 
3 857 3402 3401 
3 3400 3401 3402 
3 207 3403 3404 
3 842 3411 3403 
3 844 3404 3411 
3 3403 3411 3404 
3 211 3405 3406 
3 843 3409 3405 
3 842 3406 3409 
3 3405 3409 3406 
3 242 3407 3408 
3 844 3410 3407 
3 843 3408 3410 
3 3407 3410 3408 
3 842 3409 3411 
3 843 3410 3409 
3 844 3411 3410 
3 3409 3410 3411 
3 13 3609 3412 
3 896 3416 3609 
3 845 3412 3416 
3 3609 3416 3412 
3 222 3426 3611 
3 849 3414 3426 
3 896 3611 3414 
3 3426 3414 3611 
3 208 3413 3429 
3 845 3415 3413 
3 849 3429 3415 
3 3413 3415 3429 
3 896 3414 3416 
3 849 3415 3414 
3 845 3416 3415 
3 3414 3415 3416 
3 54 3460 3620 
3 856 3419 3460 
3 898 3620 3419 
3 3460 3419 3620 
3 209 3428 3462 
3 847 3417 3428 
3 856 3462 3417 
3 3428 3417 3462 
3 222 3621 3425 
3 898 3418 3621 
3 847 3425 3418 
3 3621 3418 3425 
3 856 3417 3419 
3 847 3418 3417 
3 898 3419 3418 
3 3417 3418 3419 
3 51 3420 3452 
3 846 3424 3420 
3 853 3452 3424 
3 3420 3424 3452 
3 208 3430 3421 
3 848 3422 3430 
3 846 3421 3422 
3 3430 3422 3421 
3 209 3454 3427 
3 853 3423 3454 
3 848 3427 3423 
3 3454 3423 3427 
3 846 3422 3424 
3 848 3423 3422 
3 853 3424 3423 
3 3422 3423 3424 
3 222 3425 3426 
3 847 3433 3425 
3 849 3426 3433 
3 3425 3433 3426 
3 209 3427 3428 
3 848 3431 3427 
3 847 3428 3431 
3 3427 3431 3428 
3 208 3429 3430 
3 849 3432 3429 
3 848 3430 3432 
3 3429 3432 3430 
3 847 3431 3433 
3 848 3432 3431 
3 849 3433 3432 
3 3431 3432 3433 
3 17 3916 3582 
3 977 3436 3916 
3 888 3582 3436 
3 3916 3436 3582 
3 244 3444 3917 
3 852 3434 3444 
3 977 3917 3434 
3 3444 3434 3917 
3 219 3584 3447 
3 888 3435 3584 
3 852 3447 3435 
3 3584 3435 3447 
3 977 3434 3436 
3 852 3435 3434 
3 888 3436 3435 
3 3434 3435 3436 
3 61 3467 3924 
3 858 3439 3467 
3 978 3924 3439 
3 3467 3439 3924 
3 210 3446 3469 
3 850 3437 3446 
3 858 3469 3437 
3 3446 3437 3469 
3 244 3925 3443 
3 978 3438 3925 
3 850 3443 3438 
3 3925 3438 3443 
3 858 3437 3439 
3 850 3438 3437 
3 978 3439 3438 
3 3437 3438 3439 
3 54 3589 3459 
3 890 3442 3589 
3 855 3459 3442 
3 3589 3442 3459 
3 219 3448 3590 
3 851 3440 3448 
3 890 3590 3440 
3 3448 3440 3590 
3 210 3461 3445 
3 855 3441 3461 
3 851 3445 3441 
3 3461 3441 3445 
3 890 3440 3442 
3 851 3441 3440 
3 855 3442 3441 
3 3440 3441 3442 
3 244 3443 3444 
3 850 3451 3443 
3 852 3444 3451 
3 3443 3451 3444 
3 210 3445 3446 
3 851 3449 3445 
3 850 3446 3449 
3 3445 3449 3446 
3 219 3447 3448 
3 852 3450 3447 
3 851 3448 3450 
3 3447 3450 3448 
3 850 3449 3451 
3 851 3450 3449 
3 852 3451 3450 
3 3449 3450 3451 
3 51 3452 3453 
3 853 3458 3452 
3 854 3453 3458 
3 3452 3458 3453 
3 209 3474 3454 
3 861 3456 3474 
3 853 3454 3456 
3 3474 3456 3454 
3 211 3455 3477 
3 854 3457 3455 
3 861 3477 3457 
3 3455 3457 3477 
3 853 3456 3458 
3 861 3457 3456 
3 854 3458 3457 
3 3456 3457 3458 
3 54 3459 3460 
3 855 3465 3459 
3 856 3460 3465 
3 3459 3465 3460 
3 210 3476 3461 
3 859 3463 3476 
3 855 3461 3463 
3 3476 3463 3461 
3 209 3462 3473 
3 856 3464 3462 
3 859 3473 3464 
3 3462 3464 3473 
3 855 3463 3465 
3 859 3464 3463 
3 856 3465 3464 
3 3463 3464 3465 
3 61 3466 3467 
3 857 3472 3466 
3 858 3467 3472 
3 3466 3472 3467 
3 211 3478 3468 
3 860 3470 3478 
3 857 3468 3470 
3 3478 3470 3468 
3 210 3469 3475 
3 858 3471 3469 
3 860 3475 3471 
3 3469 3471 3475 
3 857 3470 3472 
3 860 3471 3470 
3 858 3472 3471 
3 3470 3471 3472 
3 209 3473 3474 
3 859 3481 3473 
3 861 3474 3481 
3 3473 3481 3474 
3 210 3475 3476 
3 860 3479 3475 
3 859 3476 3479 
3 3475 3479 3476 
3 211 3477 3478 
3 861 3480 3477 
3 860 3478 3480 
3 3477 3480 3478 
3 859 3479 3481 
3 860 3480 3479 
3 861 3481 3480 
3 3479 3480 3481 
3 3 3482 3483 
3 862 3488 3482 
3 863 3483 3488 
3 3482 3488 3483 
3 212 3500 3484 
3 868 3486 3500 
3 862 3484 3486 
3 3500 3486 3484 
3 213 3485 3503 
3 863 3487 3485 
3 868 3503 3487 
3 3485 3487 3503 
3 862 3486 3488 
3 868 3487 3486 
3 863 3488 3487 
3 3486 3487 3488 
3 52 3553 3489 
3 880 3493 3553 
3 864 3489 3493 
3 3553 3493 3489 
3 218 3502 3555 
3 866 3491 3502 
3 880 3555 3491 
3 3502 3491 3555 
3 212 3490 3499 
3 864 3492 3490 
3 866 3499 3492 
3 3490 3492 3499 
3 880 3491 3493 
3 866 3492 3491 
3 864 3493 3492 
3 3491 3492 3493 
3 53 3494 3566 
3 865 3498 3494 
3 883 3566 3498 
3 3494 3498 3566 
3 213 3504 3495 
3 867 3496 3504 
3 865 3495 3496 
3 3504 3496 3495 
3 218 3568 3501 
3 883 3497 3568 
3 867 3501 3497 
3 3568 3497 3501 
3 865 3496 3498 
3 867 3497 3496 
3 883 3498 3497 
3 3496 3497 3498 
3 212 3499 3500 
3 866 3507 3499 
3 868 3500 3507 
3 3499 3507 3500 
3 218 3501 3502 
3 867 3505 3501 
3 866 3502 3505 
3 3501 3505 3502 
3 213 3503 3504 
3 868 3506 3503 
3 867 3504 3506 
3 3503 3506 3504 
3 866 3505 3507 
3 867 3506 3505 
3 868 3507 3506 
3 3505 3506 3507 
3 14 3635 3508 
3 903 3512 3635 
3 869 3508 3512 
3 3635 3512 3508 
3 224 3522 3637 
3 873 3510 3522 
3 903 3637 3510 
3 3522 3510 3637 
3 214 3509 3525 
3 869 3511 3509 
3 873 3525 3511 
3 3509 3511 3525 
3 903 3510 3512 
3 873 3511 3510 
3 869 3512 3511 
3 3510 3511 3512 
3 55 3560 3646 
3 882 3515 3560 
3 905 3646 3515 
3 3560 3515 3646 
3 216 3524 3562 
3 871 3513 3524 
3 882 3562 3513 
3 3524 3513 3562 
3 224 3647 3521 
3 905 3514 3647 
3 871 3521 3514 
3 3647 3514 3521 
3 882 3513 3515 
3 871 3514 3513 
3 905 3515 3514 
3 3513 3514 3515 
3 52 3516 3552 
3 870 3520 3516 
3 879 3552 3520 
3 3516 3520 3552 
3 214 3526 3517 
3 872 3518 3526 
3 870 3517 3518 
3 3526 3518 3517 
3 216 3554 3523 
3 879 3519 3554 
3 872 3523 3519 
3 3554 3519 3523 
3 870 3518 3520 
3 872 3519 3518 
3 879 3520 3519 
3 3518 3519 3520 
3 224 3521 3522 
3 871 3529 3521 
3 873 3522 3529 
3 3521 3529 3522 
3 216 3523 3524 
3 872 3527 3523 
3 871 3524 3527 
3 3523 3527 3524 
3 214 3525 3526 
3 873 3528 3525 
3 872 3526 3528 
3 3525 3528 3526 
3 871 3527 3529 
3 872 3528 3527 
3 873 3529 3528 
3 3527 3528 3529 
3 13 3530 3608 
3 874 3534 3530 
3 895 3608 3534 
3 3530 3534 3608 
3 215 3544 3531 
3 878 3532 3544 
3 874 3531 3532 
3 3544 3532 3531 
3 221 3610 3547 
3 895 3533 3610 
3 878 3547 3533 
3 3610 3533 3547 
3 874 3532 3534 
3 878 3533 3532 
3 895 3534 3533 
3 3532 3533 3534 
3 53 3567 3535 
3 884 3539 3567 
3 875 3535 3539 
3 3567 3539 3535 
3 217 3546 3569 
3 876 3537 3546 
3 884 3569 3537 
3 3546 3537 3569 
3 215 3536 3543 
3 875 3538 3536 
3 876 3543 3538 
3 3536 3538 3543 
3 884 3537 3539 
3 876 3538 3537 
3 875 3539 3538 
3 3537 3538 3539 
3 55 3615 3559 
3 897 3542 3615 
3 881 3559 3542 
3 3615 3542 3559 
3 221 3548 3616 
3 877 3540 3548 
3 897 3616 3540 
3 3548 3540 3616 
3 217 3561 3545 
3 881 3541 3561 
3 877 3545 3541 
3 3561 3541 3545 
3 897 3540 3542 
3 877 3541 3540 
3 881 3542 3541 
3 3540 3541 3542 
3 215 3543 3544 
3 876 3551 3543 
3 878 3544 3551 
3 3543 3551 3544 
3 217 3545 3546 
3 877 3549 3545 
3 876 3546 3549 
3 3545 3549 3546 
3 221 3547 3548 
3 878 3550 3547 
3 877 3548 3550 
3 3547 3550 3548 
3 876 3549 3551 
3 877 3550 3549 
3 878 3551 3550 
3 3549 3550 3551 
3 52 3552 3553 
3 879 3558 3552 
3 880 3553 3558 
3 3552 3558 3553 
3 216 3574 3554 
3 887 3556 3574 
3 879 3554 3556 
3 3574 3556 3554 
3 218 3555 3577 
3 880 3557 3555 
3 887 3577 3557 
3 3555 3557 3577 
3 879 3556 3558 
3 887 3557 3556 
3 880 3558 3557 
3 3556 3557 3558 
3 55 3559 3560 
3 881 3565 3559 
3 882 3560 3565 
3 3559 3565 3560 
3 217 3576 3561 
3 885 3563 3576 
3 881 3561 3563 
3 3576 3563 3561 
3 216 3562 3573 
3 882 3564 3562 
3 885 3573 3564 
3 3562 3564 3573 
3 881 3563 3565 
3 885 3564 3563 
3 882 3565 3564 
3 3563 3564 3565 
3 53 3566 3567 
3 883 3572 3566 
3 884 3567 3572 
3 3566 3572 3567 
3 218 3578 3568 
3 886 3570 3578 
3 883 3568 3570 
3 3578 3570 3568 
3 217 3569 3575 
3 884 3571 3569 
3 886 3575 3571 
3 3569 3571 3575 
3 883 3570 3572 
3 886 3571 3570 
3 884 3572 3571 
3 3570 3571 3572 
3 216 3573 3574 
3 885 3581 3573 
3 887 3574 3581 
3 3573 3581 3574 
3 217 3575 3576 
3 886 3579 3575 
3 885 3576 3579 
3 3575 3579 3576 
3 218 3577 3578 
3 887 3580 3577 
3 886 3578 3580 
3 3577 3580 3578 
3 885 3579 3581 
3 886 3580 3579 
3 887 3581 3580 
3 3579 3580 3581 
3 17 3582 3583 
3 888 3588 3582 
3 889 3583 3588 
3 3582 3588 3583 
3 219 3600 3584 
3 894 3586 3600 
3 888 3584 3586 
3 3600 3586 3584 
3 220 3585 3603 
3 889 3587 3585 
3 894 3603 3587 
3 3585 3587 3603 
3 888 3586 3588 
3 894 3587 3586 
3 889 3588 3587 
3 3586 3587 3588 
3 54 3661 3589 
3 910 3593 3661 
3 890 3589 3593 
3 3661 3593 3589 
3 227 3602 3663 
3 892 3591 3602 
3 910 3663 3591 
3 3602 3591 3663 
3 219 3590 3599 
3 890 3592 3590 
3 892 3599 3592 
3 3590 3592 3599 
3 910 3591 3593 
3 892 3592 3591 
3 890 3593 3592 
3 3591 3592 3593 
3 56 3594 3674 
3 891 3598 3594 
3 913 3674 3598 
3 3594 3598 3674 
3 220 3604 3595 
3 893 3596 3604 
3 891 3595 3596 
3 3604 3596 3595 
3 227 3676 3601 
3 913 3597 3676 
3 893 3601 3597 
3 3676 3597 3601 
3 891 3596 3598 
3 893 3597 3596 
3 913 3598 3597 
3 3596 3597 3598 
3 219 3599 3600 
3 892 3607 3599 
3 894 3600 3607 
3 3599 3607 3600 
3 227 3601 3602 
3 893 3605 3601 
3 892 3602 3605 
3 3601 3605 3602 
3 220 3603 3604 
3 894 3606 3603 
3 893 3604 3606 
3 3603 3606 3604 
3 892 3605 3607 
3 893 3606 3605 
3 894 3607 3606 
3 3605 3606 3607 
3 13 3608 3609 
3 895 3614 3608 
3 896 3609 3614 
3 3608 3614 3609 
3 221 3626 3610 
3 901 3612 3626 
3 895 3610 3612 
3 3626 3612 3610 
3 222 3611 3629 
3 896 3613 3611 
3 901 3629 3613 
3 3611 3613 3629 
3 895 3612 3614 
3 901 3613 3612 
3 896 3614 3613 
3 3612 3613 3614 
3 55 3668 3615 
3 912 3619 3668 
3 897 3615 3619 
3 3668 3619 3615 
3 225 3628 3670 
3 899 3617 3628 
3 912 3670 3617 
3 3628 3617 3670 
3 221 3616 3625 
3 897 3618 3616 
3 899 3625 3618 
3 3616 3618 3625 
3 912 3617 3619 
3 899 3618 3617 
3 897 3619 3618 
3 3617 3618 3619 
3 54 3620 3660 
3 898 3624 3620 
3 909 3660 3624 
3 3620 3624 3660 
3 222 3630 3621 
3 900 3622 3630 
3 898 3621 3622 
3 3630 3622 3621 
3 225 3662 3627 
3 909 3623 3662 
3 900 3627 3623 
3 3662 3623 3627 
3 898 3622 3624 
3 900 3623 3622 
3 909 3624 3623 
3 3622 3623 3624 
3 221 3625 3626 
3 899 3633 3625 
3 901 3626 3633 
3 3625 3633 3626 
3 225 3627 3628 
3 900 3631 3627 
3 899 3628 3631 
3 3627 3631 3628 
3 222 3629 3630 
3 901 3632 3629 
3 900 3630 3632 
3 3629 3632 3630 
3 899 3631 3633 
3 900 3632 3631 
3 901 3633 3632 
3 3631 3632 3633 
3 14 3634 3635 
3 902 3640 3634 
3 903 3635 3640 
3 3634 3640 3635 
3 223 3652 3636 
3 908 3638 3652 
3 902 3636 3638 
3 3652 3638 3636 
3 224 3637 3655 
3 903 3639 3637 
3 908 3655 3639 
3 3637 3639 3655 
3 902 3638 3640 
3 908 3639 3638 
3 903 3640 3639 
3 3638 3639 3640 
3 56 3675 3641 
3 914 3645 3675 
3 904 3641 3645 
3 3675 3645 3641 
3 226 3654 3677 
3 906 3643 3654 
3 914 3677 3643 
3 3654 3643 3677 
3 223 3642 3651 
3 904 3644 3642 
3 906 3651 3644 
3 3642 3644 3651 
3 914 3643 3645 
3 906 3644 3643 
3 904 3645 3644 
3 3643 3644 3645 
3 55 3646 3667 
3 905 3650 3646 
3 911 3667 3650 
3 3646 3650 3667 
3 224 3656 3647 
3 907 3648 3656 
3 905 3647 3648 
3 3656 3648 3647 
3 226 3669 3653 
3 911 3649 3669 
3 907 3653 3649 
3 3669 3649 3653 
3 905 3648 3650 
3 907 3649 3648 
3 911 3650 3649 
3 3648 3649 3650 
3 223 3651 3652 
3 906 3659 3651 
3 908 3652 3659 
3 3651 3659 3652 
3 226 3653 3654 
3 907 3657 3653 
3 906 3654 3657 
3 3653 3657 3654 
3 224 3655 3656 
3 908 3658 3655 
3 907 3656 3658 
3 3655 3658 3656 
3 906 3657 3659 
3 907 3658 3657 
3 908 3659 3658 
3 3657 3658 3659 
3 54 3660 3661 
3 909 3666 3660 
3 910 3661 3666 
3 3660 3666 3661 
3 225 3682 3662 
3 917 3664 3682 
3 909 3662 3664 
3 3682 3664 3662 
3 227 3663 3685 
3 910 3665 3663 
3 917 3685 3665 
3 3663 3665 3685 
3 909 3664 3666 
3 917 3665 3664 
3 910 3666 3665 
3 3664 3665 3666 
3 55 3667 3668 
3 911 3673 3667 
3 912 3668 3673 
3 3667 3673 3668 
3 226 3684 3669 
3 915 3671 3684 
3 911 3669 3671 
3 3684 3671 3669 
3 225 3670 3681 
3 912 3672 3670 
3 915 3681 3672 
3 3670 3672 3681 
3 911 3671 3673 
3 915 3672 3671 
3 912 3673 3672 
3 3671 3672 3673 
3 56 3674 3675 
3 913 3680 3674 
3 914 3675 3680 
3 3674 3680 3675 
3 227 3686 3676 
3 916 3678 3686 
3 913 3676 3678 
3 3686 3678 3676 
3 226 3677 3683 
3 914 3679 3677 
3 916 3683 3679 
3 3677 3679 3683 
3 913 3678 3680 
3 916 3679 3678 
3 914 3680 3679 
3 3678 3679 3680 
3 225 3681 3682 
3 915 3689 3681 
3 917 3682 3689 
3 3681 3689 3682 
3 226 3683 3684 
3 916 3687 3683 
3 915 3684 3687 
3 3683 3687 3684 
3 227 3685 3686 
3 917 3688 3685 
3 916 3686 3688 
3 3685 3688 3686 
3 915 3687 3689 
3 916 3688 3687 
3 917 3689 3688 
3 3687 3688 3689 
3 1 3690 3691 
3 918 3696 3690 
3 919 3691 3696 
3 3690 3696 3691 
3 228 3708 3692 
3 924 3694 3708 
3 918 3692 3694 
3 3708 3694 3692 
3 229 3693 3711 
3 919 3695 3693 
3 924 3711 3695 
3 3693 3695 3711 
3 918 3694 3696 
3 924 3695 3694 
3 919 3696 3695 
3 3694 3695 3696 
3 57 3761 3697 
3 936 3701 3761 
3 920 3697 3701 
3 3761 3701 3697 
3 234 3710 3763 
3 922 3699 3710 
3 936 3763 3699 
3 3710 3699 3763 
3 228 3698 3707 
3 920 3700 3698 
3 922 3707 3700 
3 3698 3700 3707 
3 936 3699 3701 
3 922 3700 3699 
3 920 3701 3700 
3 3699 3700 3701 
3 58 3702 3774 
3 921 3706 3702 
3 939 3774 3706 
3 3702 3706 3774 
3 229 3712 3703 
3 923 3704 3712 
3 921 3703 3704 
3 3712 3704 3703 
3 234 3776 3709 
3 939 3705 3776 
3 923 3709 3705 
3 3776 3705 3709 
3 921 3704 3706 
3 923 3705 3704 
3 939 3706 3705 
3 3704 3705 3706 
3 228 3707 3708 
3 922 3715 3707 
3 924 3708 3715 
3 3707 3715 3708 
3 234 3709 3710 
3 923 3713 3709 
3 922 3710 3713 
3 3709 3713 3710 
3 229 3711 3712 
3 924 3714 3711 
3 923 3712 3714 
3 3711 3714 3712 
3 922 3713 3715 
3 923 3714 3713 
3 924 3715 3714 
3 3713 3714 3715 
3 15 3991 3716 
3 997 3720 3991 
3 925 3716 3720 
3 3991 3720 3716 
3 250 3730 3993 
3 929 3718 3730 
3 997 3993 3718 
3 3730 3718 3993 
3 230 3717 3733 
3 925 3719 3717 
3 929 3733 3719 
3 3717 3719 3733 
3 997 3718 3720 
3 929 3719 3718 
3 925 3720 3719 
3 3718 3719 3720 
3 65 3768 4002 
3 938 3723 3768 
3 999 4002 3723 
3 3768 3723 4002 
3 232 3732 3770 
3 927 3721 3732 
3 938 3770 3721 
3 3732 3721 3770 
3 250 4003 3729 
3 999 3722 4003 
3 927 3729 3722 
3 4003 3722 3729 
3 938 3721 3723 
3 927 3722 3721 
3 999 3723 3722 
3 3721 3722 3723 
3 57 3724 3760 
3 926 3728 3724 
3 935 3760 3728 
3 3724 3728 3760 
3 230 3734 3725 
3 928 3726 3734 
3 926 3725 3726 
3 3734 3726 3725 
3 232 3762 3731 
3 935 3727 3762 
3 928 3731 3727 
3 3762 3727 3731 
3 926 3726 3728 
3 928 3727 3726 
3 935 3728 3727 
3 3726 3727 3728 
3 250 3729 3730 
3 927 3737 3729 
3 929 3730 3737 
3 3729 3737 3730 
3 232 3731 3732 
3 928 3735 3731 
3 927 3732 3735 
3 3731 3735 3732 
3 230 3733 3734 
3 929 3736 3733 
3 928 3734 3736 
3 3733 3736 3734 
3 927 3735 3737 
3 928 3736 3735 
3 929 3737 3736 
3 3735 3736 3737 
3 17 3738 4042 
3 930 3742 3738 
3 1010 4042 3742 
3 3738 3742 4042 
3 231 3752 3739 
3 934 3740 3752 
3 930 3739 3740 
3 3752 3740 3739 
3 253 4044 3755 
3 1010 3741 4044 
3 934 3755 3741 
3 4044 3741 3755 
3 930 3740 3742 
3 934 3741 3740 
3 1010 3742 3741 
3 3740 3741 3742 
3 58 3775 3743 
3 940 3747 3775 
3 931 3743 3747 
3 3775 3747 3743 
3 233 3754 3777 
3 932 3745 3754 
3 940 3777 3745 
3 3754 3745 3777 
3 231 3744 3751 
3 931 3746 3744 
3 932 3751 3746 
3 3744 3746 3751 
3 940 3745 3747 
3 932 3746 3745 
3 931 3747 3746 
3 3745 3746 3747 
3 65 4049 3767 
3 1012 3750 4049 
3 937 3767 3750 
3 4049 3750 3767 
3 253 3756 4050 
3 933 3748 3756 
3 1012 4050 3748 
3 3756 3748 4050 
3 233 3769 3753 
3 937 3749 3769 
3 933 3753 3749 
3 3769 3749 3753 
3 1012 3748 3750 
3 933 3749 3748 
3 937 3750 3749 
3 3748 3749 3750 
3 231 3751 3752 
3 932 3759 3751 
3 934 3752 3759 
3 3751 3759 3752 
3 233 3753 3754 
3 933 3757 3753 
3 932 3754 3757 
3 3753 3757 3754 
3 253 3755 3756 
3 934 3758 3755 
3 933 3756 3758 
3 3755 3758 3756 
3 932 3757 3759 
3 933 3758 3757 
3 934 3759 3758 
3 3757 3758 3759 
3 57 3760 3761 
3 935 3766 3760 
3 936 3761 3766 
3 3760 3766 3761 
3 232 3782 3762 
3 943 3764 3782 
3 935 3762 3764 
3 3782 3764 3762 
3 234 3763 3785 
3 936 3765 3763 
3 943 3785 3765 
3 3763 3765 3785 
3 935 3764 3766 
3 943 3765 3764 
3 936 3766 3765 
3 3764 3765 3766 
3 65 3767 3768 
3 937 3773 3767 
3 938 3768 3773 
3 3767 3773 3768 
3 233 3784 3769 
3 941 3771 3784 
3 937 3769 3771 
3 3784 3771 3769 
3 232 3770 3781 
3 938 3772 3770 
3 941 3781 3772 
3 3770 3772 3781 
3 937 3771 3773 
3 941 3772 3771 
3 938 3773 3772 
3 3771 3772 3773 
3 58 3774 3775 
3 939 3780 3774 
3 940 3775 3780 
3 3774 3780 3775 
3 234 3786 3776 
3 942 3778 3786 
3 939 3776 3778 
3 3786 3778 3776 
3 233 3777 3783 
3 940 3779 3777 
3 942 3783 3779 
3 3777 3779 3783 
3 939 3778 3780 
3 942 3779 3778 
3 940 3780 3779 
3 3778 3779 3780 
3 232 3781 3782 
3 941 3789 3781 
3 943 3782 3789 
3 3781 3789 3782 
3 233 3783 3784 
3 942 3787 3783 
3 941 3784 3787 
3 3783 3787 3784 
3 234 3785 3786 
3 943 3788 3785 
3 942 3786 3788 
3 3785 3788 3786 
3 941 3787 3789 
3 942 3788 3787 
3 943 3789 3788 
3 3787 3788 3789 
3 5 3790 3791 
3 944 3796 3790 
3 945 3791 3796 
3 3790 3796 3791 
3 235 3808 3792 
3 950 3794 3808 
3 944 3792 3794 
3 3808 3794 3792 
3 236 3793 3811 
3 945 3795 3793 
3 950 3811 3795 
3 3793 3795 3811 
3 944 3794 3796 
3 950 3795 3794 
3 945 3796 3795 
3 3794 3795 3796 
3 59 3861 3797 
3 962 3801 3861 
3 946 3797 3801 
3 3861 3801 3797 
3 241 3810 3863 
3 948 3799 3810 
3 962 3863 3799 
3 3810 3799 3863 
3 235 3798 3807 
3 946 3800 3798 
3 948 3807 3800 
3 3798 3800 3807 
3 962 3799 3801 
3 948 3800 3799 
3 946 3801 3800 
3 3799 3800 3801 
3 60 3802 3874 
3 947 3806 3802 
3 965 3874 3806 
3 3802 3806 3874 
3 236 3812 3803 
3 949 3804 3812 
3 947 3803 3804 
3 3812 3804 3803 
3 241 3876 3809 
3 965 3805 3876 
3 949 3809 3805 
3 3876 3805 3809 
3 947 3804 3806 
3 949 3805 3804 
3 965 3806 3805 
3 3804 3805 3806 
3 235 3807 3808 
3 948 3815 3807 
3 950 3808 3815 
3 3807 3815 3808 
3 241 3809 3810 
3 949 3813 3809 
3 948 3810 3813 
3 3809 3813 3810 
3 236 3811 3812 
3 950 3814 3811 
3 949 3812 3814 
3 3811 3814 3812 
3 948 3813 3815 
3 949 3814 3813 
3 950 3815 3814 
3 3813 3814 3815 
3 16 4017 3816 
3 1004 3820 4017 
3 951 3816 3820 
3 4017 3820 3816 
3 252 3830 4019 
3 955 3818 3830 
3 1004 4019 3818 
3 3830 3818 4019 
3 237 3817 3833 
3 951 3819 3817 
3 955 3833 3819 
3 3817 3819 3833 
3 1004 3818 3820 
3 955 3819 3818 
3 951 3820 3819 
3 3818 3819 3820 
3 63 3868 4028 
3 964 3823 3868 
3 1006 4028 3823 
3 3868 3823 4028 
3 239 3832 3870 
3 953 3821 3832 
3 964 3870 3821 
3 3832 3821 3870 
3 252 4029 3829 
3 1006 3822 4029 
3 953 3829 3822 
3 4029 3822 3829 
3 964 3821 3823 
3 953 3822 3821 
3 1006 3823 3822 
3 3821 3822 3823 
3 59 3824 3860 
3 952 3828 3824 
3 961 3860 3828 
3 3824 3828 3860 
3 237 3834 3825 
3 954 3826 3834 
3 952 3825 3826 
3 3834 3826 3825 
3 239 3862 3831 
3 961 3827 3862 
3 954 3831 3827 
3 3862 3827 3831 
3 952 3826 3828 
3 954 3827 3826 
3 961 3828 3827 
3 3826 3827 3828 
3 252 3829 3830 
3 953 3837 3829 
3 955 3830 3837 
3 3829 3837 3830 
3 239 3831 3832 
3 954 3835 3831 
3 953 3832 3835 
3 3831 3835 3832 
3 237 3833 3834 
3 955 3836 3833 
3 954 3834 3836 
3 3833 3836 3834 
3 953 3835 3837 
3 954 3836 3835 
3 955 3837 3836 
3 3835 3836 3837 
3 15 3838 3990 
3 956 3842 3838 
3 996 3990 3842 
3 3838 3842 3990 
3 238 3852 3839 
3 960 3840 3852 
3 956 3839 3840 
3 3852 3840 3839 
3 249 3992 3855 
3 996 3841 3992 
3 960 3855 3841 
3 3992 3841 3855 
3 956 3840 3842 
3 960 3841 3840 
3 996 3842 3841 
3 3840 3841 3842 
3 60 3875 3843 
3 966 3847 3875 
3 957 3843 3847 
3 3875 3847 3843 
3 240 3854 3877 
3 958 3845 3854 
3 966 3877 3845 
3 3854 3845 3877 
3 238 3844 3851 
3 957 3846 3844 
3 958 3851 3846 
3 3844 3846 3851 
3 966 3845 3847 
3 958 3846 3845 
3 957 3847 3846 
3 3845 3846 3847 
3 63 3997 3867 
3 998 3850 3997 
3 963 3867 3850 
3 3997 3850 3867 
3 249 3856 3998 
3 959 3848 3856 
3 998 3998 3848 
3 3856 3848 3998 
3 240 3869 3853 
3 963 3849 3869 
3 959 3853 3849 
3 3869 3849 3853 
3 998 3848 3850 
3 959 3849 3848 
3 963 3850 3849 
3 3848 3849 3850 
3 238 3851 3852 
3 958 3859 3851 
3 960 3852 3859 
3 3851 3859 3852 
3 240 3853 3854 
3 959 3857 3853 
3 958 3854 3857 
3 3853 3857 3854 
3 249 3855 3856 
3 960 3858 3855 
3 959 3856 3858 
3 3855 3858 3856 
3 958 3857 3859 
3 959 3858 3857 
3 960 3859 3858 
3 3857 3858 3859 
3 59 3860 3861 
3 961 3866 3860 
3 962 3861 3866 
3 3860 3866 3861 
3 239 3882 3862 
3 969 3864 3882 
3 961 3862 3864 
3 3882 3864 3862 
3 241 3863 3885 
3 962 3865 3863 
3 969 3885 3865 
3 3863 3865 3885 
3 961 3864 3866 
3 969 3865 3864 
3 962 3866 3865 
3 3864 3865 3866 
3 63 3867 3868 
3 963 3873 3867 
3 964 3868 3873 
3 3867 3873 3868 
3 240 3884 3869 
3 967 3871 3884 
3 963 3869 3871 
3 3884 3871 3869 
3 239 3870 3881 
3 964 3872 3870 
3 967 3881 3872 
3 3870 3872 3881 
3 963 3871 3873 
3 967 3872 3871 
3 964 3873 3872 
3 3871 3872 3873 
3 60 3874 3875 
3 965 3880 3874 
3 966 3875 3880 
3 3874 3880 3875 
3 241 3886 3876 
3 968 3878 3886 
3 965 3876 3878 
3 3886 3878 3876 
3 240 3877 3883 
3 966 3879 3877 
3 968 3883 3879 
3 3877 3879 3883 
3 965 3878 3880 
3 968 3879 3878 
3 966 3880 3879 
3 3878 3879 3880 
3 239 3881 3882 
3 967 3889 3881 
3 969 3882 3889 
3 3881 3889 3882 
3 240 3883 3884 
3 968 3887 3883 
3 967 3884 3887 
3 3883 3887 3884 
3 241 3885 3886 
3 969 3888 3885 
3 968 3886 3888 
3 3885 3888 3886 
3 967 3887 3889 
3 968 3888 3887 
3 969 3889 3888 
3 3887 3888 3889 
3 4 3890 3891 
3 970 3896 3890 
3 971 3891 3896 
3 3890 3896 3891 
3 242 3908 3892 
3 976 3894 3908 
3 970 3892 3894 
3 3908 3894 3892 
3 243 3893 3911 
3 971 3895 3893 
3 976 3911 3895 
3 3893 3895 3911 
3 970 3894 3896 
3 976 3895 3894 
3 971 3896 3895 
3 3894 3895 3896 
3 61 3961 3897 
3 988 3901 3961 
3 972 3897 3901 
3 3961 3901 3897 
3 248 3910 3963 
3 974 3899 3910 
3 988 3963 3899 
3 3910 3899 3963 
3 242 3898 3907 
3 972 3900 3898 
3 974 3907 3900 
3 3898 3900 3907 
3 988 3899 3901 
3 974 3900 3899 
3 972 3901 3900 
3 3899 3900 3901 
3 62 3902 3974 
3 973 3906 3902 
3 991 3974 3906 
3 3902 3906 3974 
3 243 3912 3903 
3 975 3904 3912 
3 973 3903 3904 
3 3912 3904 3903 
3 248 3976 3909 
3 991 3905 3976 
3 975 3909 3905 
3 3976 3905 3909 
3 973 3904 3906 
3 975 3905 3904 
3 991 3906 3905 
3 3904 3905 3906 
3 242 3907 3908 
3 974 3915 3907 
3 976 3908 3915 
3 3907 3915 3908 
3 248 3909 3910 
3 975 3913 3909 
3 974 3910 3913 
3 3909 3913 3910 
3 243 3911 3912 
3 976 3914 3911 
3 975 3912 3914 
3 3911 3914 3912 
3 974 3913 3915 
3 975 3914 3913 
3 976 3915 3914 
3 3913 3914 3915 
3 17 4043 3916 
3 1011 3920 4043 
3 977 3916 3920 
3 4043 3920 3916 
3 254 3930 4045 
3 981 3918 3930 
3 1011 4045 3918 
3 3930 3918 4045 
3 244 3917 3933 
3 977 3919 3917 
3 981 3933 3919 
3 3917 3919 3933 
3 1011 3918 3920 
3 981 3919 3918 
3 977 3920 3919 
3 3918 3919 3920 
3 64 3968 4054 
3 990 3923 3968 
3 1013 4054 3923 
3 3968 3923 4054 
3 246 3932 3970 
3 979 3921 3932 
3 990 3970 3921 
3 3932 3921 3970 
3 254 4055 3929 
3 1013 3922 4055 
3 979 3929 3922 
3 4055 3922 3929 
3 990 3921 3923 
3 979 3922 3921 
3 1013 3923 3922 
3 3921 3922 3923 
3 61 3924 3960 
3 978 3928 3924 
3 987 3960 3928 
3 3924 3928 3960 
3 244 3934 3925 
3 980 3926 3934 
3 978 3925 3926 
3 3934 3926 3925 
3 246 3962 3931 
3 987 3927 3962 
3 980 3931 3927 
3 3962 3927 3931 
3 978 3926 3928 
3 980 3927 3926 
3 987 3928 3927 
3 3926 3927 3928 
3 254 3929 3930 
3 979 3937 3929 
3 981 3930 3937 
3 3929 3937 3930 
3 246 3931 3932 
3 980 3935 3931 
3 979 3932 3935 
3 3931 3935 3932 
3 244 3933 3934 
3 981 3936 3933 
3 980 3934 3936 
3 3933 3936 3934 
3 979 3935 3937 
3 980 3936 3935 
3 981 3937 3936 
3 3935 3936 3937 
3 16 3938 4016 
3 982 3942 3938 
3 1003 4016 3942 
3 3938 3942 4016 
3 245 3952 3939 
3 986 3940 3952 
3 982 3939 3940 
3 3952 3940 3939 
3 251 4018 3955 
3 1003 3941 4018 
3 986 3955 3941 
3 4018 3941 3955 
3 982 3940 3942 
3 986 3941 3940 
3 1003 3942 3941 
3 3940 3941 3942 
3 62 3975 3943 
3 992 3947 3975 
3 983 3943 3947 
3 3975 3947 3943 
3 247 3954 3977 
3 984 3945 3954 
3 992 3977 3945 
3 3954 3945 3977 
3 245 3944 3951 
3 983 3946 3944 
3 984 3951 3946 
3 3944 3946 3951 
3 992 3945 3947 
3 984 3946 3945 
3 983 3947 3946 
3 3945 3946 3947 
3 64 4023 3967 
3 1005 3950 4023 
3 989 3967 3950 
3 4023 3950 3967 
3 251 3956 4024 
3 985 3948 3956 
3 1005 4024 3948 
3 3956 3948 4024 
3 247 3969 3953 
3 989 3949 3969 
3 985 3953 3949 
3 3969 3949 3953 
3 1005 3948 3950 
3 985 3949 3948 
3 989 3950 3949 
3 3948 3949 3950 
3 245 3951 3952 
3 984 3959 3951 
3 986 3952 3959 
3 3951 3959 3952 
3 247 3953 3954 
3 985 3957 3953 
3 984 3954 3957 
3 3953 3957 3954 
3 251 3955 3956 
3 986 3958 3955 
3 985 3956 3958 
3 3955 3958 3956 
3 984 3957 3959 
3 985 3958 3957 
3 986 3959 3958 
3 3957 3958 3959 
3 61 3960 3961 
3 987 3966 3960 
3 988 3961 3966 
3 3960 3966 3961 
3 246 3982 3962 
3 995 3964 3982 
3 987 3962 3964 
3 3982 3964 3962 
3 248 3963 3985 
3 988 3965 3963 
3 995 3985 3965 
3 3963 3965 3985 
3 987 3964 3966 
3 995 3965 3964 
3 988 3966 3965 
3 3964 3965 3966 
3 64 3967 3968 
3 989 3973 3967 
3 990 3968 3973 
3 3967 3973 3968 
3 247 3984 3969 
3 993 3971 3984 
3 989 3969 3971 
3 3984 3971 3969 
3 246 3970 3981 
3 990 3972 3970 
3 993 3981 3972 
3 3970 3972 3981 
3 989 3971 3973 
3 993 3972 3971 
3 990 3973 3972 
3 3971 3972 3973 
3 62 3974 3975 
3 991 3980 3974 
3 992 3975 3980 
3 3974 3980 3975 
3 248 3986 3976 
3 994 3978 3986 
3 991 3976 3978 
3 3986 3978 3976 
3 247 3977 3983 
3 992 3979 3977 
3 994 3983 3979 
3 3977 3979 3983 
3 991 3978 3980 
3 994 3979 3978 
3 992 3980 3979 
3 3978 3979 3980 
3 246 3981 3982 
3 993 3989 3981 
3 995 3982 3989 
3 3981 3989 3982 
3 247 3983 3984 
3 994 3987 3983 
3 993 3984 3987 
3 3983 3987 3984 
3 248 3985 3986 
3 995 3988 3985 
3 994 3986 3988 
3 3985 3988 3986 
3 993 3987 3989 
3 994 3988 3987 
3 995 3989 3988 
3 3987 3988 3989 
3 15 3990 3991 
3 996 3996 3990 
3 997 3991 3996 
3 3990 3996 3991 
3 249 4008 3992 
3 1002 3994 4008 
3 996 3992 3994 
3 4008 3994 3992 
3 250 3993 4011 
3 997 3995 3993 
3 1002 4011 3995 
3 3993 3995 4011 
3 996 3994 3996 
3 1002 3995 3994 
3 997 3996 3995 
3 3994 3995 3996 
3 63 4069 3997 
3 1018 4001 4069 
3 998 3997 4001 
3 4069 4001 3997 
3 257 4010 4071 
3 1000 3999 4010 
3 1018 4071 3999 
3 4010 3999 4071 
3 249 3998 4007 
3 998 4000 3998 
3 1000 4007 4000 
3 3998 4000 4007 
3 1018 3999 4001 
3 1000 4000 3999 
3 998 4001 4000 
3 3999 4000 4001 
3 65 4002 4082 
3 999 4006 4002 
3 1021 4082 4006 
3 4002 4006 4082 
3 250 4012 4003 
3 1001 4004 4012 
3 999 4003 4004 
3 4012 4004 4003 
3 257 4084 4009 
3 1021 4005 4084 
3 1001 4009 4005 
3 4084 4005 4009 
3 999 4004 4006 
3 1001 4005 4004 
3 1021 4006 4005 
3 4004 4005 4006 
3 249 4007 4008 
3 1000 4015 4007 
3 1002 4008 4015 
3 4007 4015 4008 
3 257 4009 4010 
3 1001 4013 4009 
3 1000 4010 4013 
3 4009 4013 4010 
3 250 4011 4012 
3 1002 4014 4011 
3 1001 4012 4014 
3 4011 4014 4012 
3 1000 4013 4015 
3 1001 4014 4013 
3 1002 4015 4014 
3 4013 4014 4015 
3 16 4016 4017 
3 1003 4022 4016 
3 1004 4017 4022 
3 4016 4022 4017 
3 251 4034 4018 
3 1009 4020 4034 
3 1003 4018 4020 
3 4034 4020 4018 
3 252 4019 4037 
3 1004 4021 4019 
3 1009 4037 4021 
3 4019 4021 4037 
3 1003 4020 4022 
3 1009 4021 4020 
3 1004 4022 4021 
3 4020 4021 4022 
3 64 4076 4023 
3 1020 4027 4076 
3 1005 4023 4027 
3 4076 4027 4023 
3 255 4036 4078 
3 1007 4025 4036 
3 1020 4078 4025 
3 4036 4025 4078 
3 251 4024 4033 
3 1005 4026 4024 
3 1007 4033 4026 
3 4024 4026 4033 
3 1020 4025 4027 
3 1007 4026 4025 
3 1005 4027 4026 
3 4025 4026 4027 
3 63 4028 4068 
3 1006 4032 4028 
3 1017 4068 4032 
3 4028 4032 4068 
3 252 4038 4029 
3 1008 4030 4038 
3 1006 4029 4030 
3 4038 4030 4029 
3 255 4070 4035 
3 1017 4031 4070 
3 1008 4035 4031 
3 4070 4031 4035 
3 1006 4030 4032 
3 1008 4031 4030 
3 1017 4032 4031 
3 4030 4031 4032 
3 251 4033 4034 
3 1007 4041 4033 
3 1009 4034 4041 
3 4033 4041 4034 
3 255 4035 4036 
3 1008 4039 4035 
3 1007 4036 4039 
3 4035 4039 4036 
3 252 4037 4038 
3 1009 4040 4037 
3 1008 4038 4040 
3 4037 4040 4038 
3 1007 4039 4041 
3 1008 4040 4039 
3 1009 4041 4040 
3 4039 4040 4041 
3 17 4042 4043 
3 1010 4048 4042 
3 1011 4043 4048 
3 4042 4048 4043 
3 253 4060 4044 
3 1016 4046 4060 
3 1010 4044 4046 
3 4060 4046 4044 
3 254 4045 4063 
3 1011 4047 4045 
3 1016 4063 4047 
3 4045 4047 4063 
3 1010 4046 4048 
3 1016 4047 4046 
3 1011 4048 4047 
3 4046 4047 4048 
3 65 4083 4049 
3 1022 4053 4083 
3 1012 4049 4053 
3 4083 4053 4049 
3 256 4062 4085 
3 1014 4051 4062 
3 1022 4085 4051 
3 4062 4051 4085 
3 253 4050 4059 
3 1012 4052 4050 
3 1014 4059 4052 
3 4050 4052 4059 
3 1022 4051 4053 
3 1014 4052 4051 
3 1012 4053 4052 
3 4051 4052 4053 
3 64 4054 4075 
3 1013 4058 4054 
3 1019 4075 4058 
3 4054 4058 4075 
3 254 4064 4055 
3 1015 4056 4064 
3 1013 4055 4056 
3 4064 4056 4055 
3 256 4077 4061 
3 1019 4057 4077 
3 1015 4061 4057 
3 4077 4057 4061 
3 1013 4056 4058 
3 1015 4057 4056 
3 1019 4058 4057 
3 4056 4057 4058 
3 253 4059 4060 
3 1014 4067 4059 
3 1016 4060 4067 
3 4059 4067 4060 
3 256 4061 4062 
3 1015 4065 4061 
3 1014 4062 4065 
3 4061 4065 4062 
3 254 4063 4064 
3 1016 4066 4063 
3 1015 4064 4066 
3 4063 4066 4064 
3 1014 4065 4067 
3 1015 4066 4065 
3 1016 4067 4066 
3 4065 4066 4067 
3 63 4068 4069 
3 1017 4074 4068 
3 1018 4069 4074 
3 4068 4074 4069 
3 255 4090 4070 
3 1025 4072 4090 
3 1017 4070 4072 
3 4090 4072 4070 
3 257 4071 4093 
3 1018 4073 4071 
3 1025 4093 4073 
3 4071 4073 4093 
3 1017 4072 4074 
3 1025 4073 4072 
3 1018 4074 4073 
3 4072 4073 4074 
3 64 4075 4076 
3 1019 4081 4075 
3 1020 4076 4081 
3 4075 4081 4076 
3 256 4092 4077 
3 1023 4079 4092 
3 1019 4077 4079 
3 4092 4079 4077 
3 255 4078 4089 
3 1020 4080 4078 
3 1023 4089 4080 
3 4078 4080 4089 
3 1019 4079 4081 
3 1023 4080 4079 
3 1020 4081 4080 
3 4079 4080 4081 
3 65 4082 4083 
3 1021 4088 4082 
3 1022 4083 4088 
3 4082 4088 4083 
3 257 4094 4084 
3 1024 4086 4094 
3 1021 4084 4086 
3 4094 4086 4084 
3 256 4085 4091 
3 1022 4087 4085 
3 1024 4091 4087 
3 4085 4087 4091 
3 1021 4086 4088 
3 1024 4087 4086 
3 1022 4088 4087 
3 4086 4087 4088 
3 255 4089 4090 
3 1023 4097 4089 
3 1025 4090 4097 
3 4089 4097 4090 
3 256 4091 4092 
3 1024 4095 4091 
3 1023 4092 4095 
3 4091 4095 4092 
3 257 4093 4094 
3 1025 4096 4093 
3 1024 4094 4096 
3 4093 4096 4094 
3 1023 4095 4097 
3 1024 4096 4095 
3 1025 4097 4096 
3 4095 4096 4097 
